# Supplementary material for: Multi-level functional genomics reveals molecular and cellular oncogenicity of patient-based 3′ untranslated region mutations
Source: Cell Rep. Author manuscript; Available in PMC 2023 Sep 29. (PMC10540565; doi:10.1016/j.celrep.2023.112840)
Supplement: 3 [file NIHMS1928233-supplement-3.csv]

ID	Type	201bp	5' End	3'End	Full_Oligo
chr2:69461620_G-C	WT	ACTAGGGAGGCTGAGGCAGAATTGCTTGACCCAGGGAGGCAGACTTTGCAGTGAGCCAAGATTGTGTCATTGCACTCCAGCCTGGGCGAGAAGAGCAAAACTCCGCCTCAAAAAAAAAAAAAAAATTGTCACTGGAGACATGATGGGTGGAGACTCTACATACCTTCTTTGAATACAGAAACGGATGCAAACACATGCAAA	gccagcgccaggatcaacgtctaac	tgcagtctagctagagtcggggcg	gccagcgccaggatcaacgtctaacACTAGGGAGGCTGAGGCAGAATTGCTTGACCCAGGGAGGCAGACTTTGCAGTGAGCCAAGATTGTGTCATTGCACTCCAGCCTGGGCGAGAAGAGCAAAACTCCGCCTCAAAAAAAAAAAAAAAATTGTCACTGGAGACATGATGGGTGGAGACTCTACATACCTTCTTTGAATACAGAAACGGATGCAAACACATGCAAAtgcagtctagctagagtcggggcg
chr2:69463364_T-C	WT	AGGCTGAGCTGGAAGGATCACTTGAGCCCAGGAGTTTGAGGCTGCAGTGAGTTGTGAGTCCAGCCTGGGTGACAGAGTGAGACACTGTCTCCAAAAATATAATAATAAAAATAAAGCCTGTATCTCAATGGGAAGATTTCTGCTAAGGCAGTTCAACTCACTGGAAAGAACTGCTGCATTAGGTTTCAACTTTAATGCTTT	gccagcgccaggatcaacgtctaac	tgcagtctagctagagtcggggcg	gccagcgccaggatcaacgtctaacAGGCTGAGCTGGAAGGATCACTTGAGCCCAGGAGTTTGAGGCTGCAGTGAGTTGTGAGTCCAGCCTGGGTGACAGAGTGAGACACTGTCTCCAAAAATATAATAATAAAAATAAAGCCTGTATCTCAATGGGAAGATTTCTGCTAAGGCAGTTCAACTCACTGGAAAGAACTGCTGCATTAGGTTTCAACTTTAATGCTTTtgcagtctagctagagtcggggcg
chr2:69465080_G-C	WT	TTTTCATCTCCTTCACAGAGGTCATCCACTTCCACCAAGAACTCTGCTTTCCCCCCGCCCCACCCACAGAAACTGTTTAAATCCTGAAATACTTCTTCACCCCAATCCCAAAGGGGCCCTATTGTTGCTAGTTTTAATTCCTGTAGCTCCTGTTCTAAGTCATGCCCATCGAAGAATCAAGATTAGTCCCTCCACTAAATC	gccagcgccaggatcaacgtctaac	tgcagtctagctagagtcggggcg	gccagcgccaggatcaacgtctaacTTTTCATCTCCTTCACAGAGGTCATCCACTTCCACCAAGAACTCTGCTTTCCCCCCGCCCCACCCACAGAAACTGTTTAAATCCTGAAATACTTCTTCACCCCAATCCCAAAGGGGCCCTATTGTTGCTAGTTTTAATTCCTGTAGCTCCTGTTCTAAGTCATGCCCATCGAAGAATCAAGATTAGTCCCTCCACTAAATCtgcagtctagctagagtcggggcg
chr2:69465305_C-T	WT	AGCCTCTTGTCTCTATCCCACCCTCAATACCCGCCATGGCACTCCCAGCTTAGCCTTCTGAAGAAGAAATATTATCAGTTCTTATATTTCAATTCCCTGCGTCAGAGCAGAATTTCTTGAGTCAACAAACTCAGTTGCAGTGATATTTAGTTGAAGCCCCTTTAAGTTATGTTCATTTTTGTTTGTTTGTTTGTTTGTTTA	gccagcgccaggatcaacgtctaac	tgcagtctagctagagtcggggcg	gccagcgccaggatcaacgtctaacAGCCTCTTGTCTCTATCCCACCCTCAATACCCGCCATGGCACTCCCAGCTTAGCCTTCTGAAGAAGAAATATTATCAGTTCTTATATTTCAATTCCCTGCGTCAGAGCAGAATTTCTTGAGTCAACAAACTCAGTTGCAGTGATATTTAGTTGAAGCCCCTTTAAGTTATGTTCATTTTTGTTTGTTTGTTTGTTTGTTTAtgcagtctagctagagtcggggcg
chr2:69465648_C-T	WT	GGATCCTGCCTGGAATCTGGGGGTCATTCTAATGACAGAAACAAAGGACCTCAGCTCCAGAAAGAAGCTGTCTCAGGCCCCATGGCTGGCAAACCATTCCGCCCCCAGTCCTTATCCAAGTATTCCCGTCACTATAGCCCAGAAGACGAGCCAAGTCCAGAAGCCCAGCCCATTGCTGCCTACAAAATTGTTTCACAAACC	gccagcgccaggatcaacgtctaac	tgcagtctagctagagtcggggcg	gccagcgccaggatcaacgtctaacGGATCCTGCCTGGAATCTGGGGGTCATTCTAATGACAGAAACAAAGGACCTCAGCTCCAGAAAGAAGCTGTCTCAGGCCCCATGGCTGGCAAACCATTCCGCCCCCAGTCCTTATCCAAGTATTCCCGTCACTATAGCCCAGAAGACGAGCCAAGTCCAGAAGCCCAGCCCATTGCTGCCTACAAAATTGTTTCACAAACCtgcagtctagctagagtcggggcg
chr2:69472633_T-C	WT	TGTTTCTGATTTGCTTTTATTCCAGCTATGTAAGAGGAGTAACTATAGCAGAAAACATGACAAATTGATTTTTCCCTTTACAACATTCAAATGAGTCCCAATGTTTTCAAAAATACATACCTCAGAGGAGATAAGGCTTAAGTGGACACTTCTAAGTATGATTATAATTATTATAATTAATGATTTCTTTAGCAGACATAT	gccagcgccaggatcaacgtctaac	tgcagtctagctagagtcggggcg	gccagcgccaggatcaacgtctaacTGTTTCTGATTTGCTTTTATTCCAGCTATGTAAGAGGAGTAACTATAGCAGAAAACATGACAAATTGATTTTTCCCTTTACAACATTCAAATGAGTCCCAATGTTTTCAAAAATACATACCTCAGAGGAGATAAGGCTTAAGTGGACACTTCTAAGTATGATTATAATTATTATAATTAATGATTTCTTTAGCAGACATATtgcagtctagctagagtcggggcg
chr2:69475645_C-T	WT	TCTCCTACCCCTTGCCTTCTCCTGTAGAAATGATAAGGAAAGAAAATCACTTTGGCCCTCCAGATATTCCTTGGCCAGTTCCTCCTTGTTAGTTTGCTGTGTTTTCTCATTACCCTTCTTCAATAGCATTATCTTAAATCAAGCACTAGATGCCATGAGCTTCACCTCTGCTGGAATCAACTCCACCAAAAGCTTAACTGT	gccagcgccaggatcaacgtctaac	tgcagtctagctagagtcggggcg	gccagcgccaggatcaacgtctaacTCTCCTACCCCTTGCCTTCTCCTGTAGAAATGATAAGGAAAGAAAATCACTTTGGCCCTCCAGATATTCCTTGGCCAGTTCCTCCTTGTTAGTTTGCTGTGTTTTCTCATTACCCTTCTTCAATAGCATTATCTTAAATCAAGCACTAGATGCCATGAGCTTCACCTCTGCTGGAATCAACTCCACCAAAAGCTTAACTGTtgcagtctagctagagtcggggcg
chr7:20659979_C-T	WT	TTGCCATGTTGACCAGGCTGGTCTCAAACTCCTGACCTCAGGTGATCCGCCCACCTCGGCCTCCCAAAGTGCTGGGATTACAGGTGTGCGTCTCCGCGCCCGGCCAGTTACATAAGATTTTAAAAAATGTATTGTAATAGGCTCTCTGATTGTTTAGAAGGTTTCATGTTGTGCCCGCAGTATTTTCATCCACTGGTAATC	gccagcgccaggatcaacgtctaac	tgcagtctagctagagtcggggcg	gccagcgccaggatcaacgtctaacTTGCCATGTTGACCAGGCTGGTCTCAAACTCCTGACCTCAGGTGATCCGCCCACCTCGGCCTCCCAAAGTGCTGGGATTACAGGTGTGCGTCTCCGCGCCCGGCCAGTTACATAAGATTTTAAAAAATGTATTGTAATAGGCTCTCTGATTGTTTAGAAGGTTTCATGTTGTGCCCGCAGTATTTTCATCCACTGGTAATCtgcagtctagctagagtcggggcg
chr7:20660212_G-A	WT	AAAATAAATAGTTGCTTGGTGACATGATAAACTAATAAATGTTATTCTTATTGGTTAATATGAAACATCTATCAAAAGTGAAAAAAGAAGAATGCAGAATGTTTGTAAACTGATTCCAAAATTACACAAAATAGCAACTGTGAAAAAAATGAAGGCAATATATGAAAATAATAACAGCTATGTGGCATAATTATGGGGGAA	gccagcgccaggatcaacgtctaac	tgcagtctagctagagtcggggcg	gccagcgccaggatcaacgtctaacAAAATAAATAGTTGCTTGGTGACATGATAAACTAATAAATGTTATTCTTATTGGTTAATATGAAACATCTATCAAAAGTGAAAAAAGAAGAATGCAGAATGTTTGTAAACTGATTCCAAAATTACACAAAATAGCAACTGTGAAAAAAATGAAGGCAATATATGAAAATAATAACAGCTATGTGGCATAATTATGGGGGAAtgcagtctagctagagtcggggcg
chr7:20756418_G-A	WT	CTGTTTATGAAAACTTACTTACTTAAAATAAGAGCTACTTTTGGGCCGGGTGCGGTGGCTCACGCCTGTAATCCCAGAACTTTGGGAGGCCGAGGAGGGCGGATCACTTGAGGTCAGGAGTTCGAGACCAGCCTGGCCAACATGGTGAAACCCCGTCTCTACTAAAAACACAAAAATTAGCCAATCTTGGTGGCGGGCACC	gccagcgccaggatcaacgtctaac	tgcagtctagctagagtcggggcg	gccagcgccaggatcaacgtctaacCTGTTTATGAAAACTTACTTACTTAAAATAAGAGCTACTTTTGGGCCGGGTGCGGTGGCTCACGCCTGTAATCCCAGAACTTTGGGAGGCCGAGGAGGGCGGATCACTTGAGGTCAGGAGTTCGAGACCAGCCTGGCCAACATGGTGAAACCCCGTCTCTACTAAAAACACAAAAATTAGCCAATCTTGGTGGCGGGCACCtgcagtctagctagagtcggggcg
chr3:183983859_T-C	WT	GTTCTATTCTCTATTTCTACTGTGTGTCGTTAAACAACCGTCGGAGACCAGATGACCTGTTAGATGGCTAGTCCTGTATAACTCGACTCTGTATGTTTCAATGTATGTTACTGCAATGCTTCACCTGCTGTACAGTGTTTGTGAGATGCTCTTTGAAGATGGTACTTTTATATTTTTTCATTTTCAATAAAAGTACATTCC	gccagcgccaggatcaacgtctaac	tgcagtctagctagagtcggggcg	gccagcgccaggatcaacgtctaacGTTCTATTCTCTATTTCTACTGTGTGTCGTTAAACAACCGTCGGAGACCAGATGACCTGTTAGATGGCTAGTCCTGTATAACTCGACTCTGTATGTTTCAATGTATGTTACTGCAATGCTTCACCTGCTGTACAGTGTTTGTGAGATGCTCTTTGAAGATGGTACTTTTATATTTTTTCATTTTCAATAAAAGTACATTCCtgcagtctagctagagtcggggcg
chr3:183984064_G-A	WT	GCACCAGTAGCACCAGCCATTTTGAGCAGAGTACCTCTTTGGGGAGCTTTTCGTTTTGTTTTGTTTTTAATTCTCTTTCCTTAGCAGCAAGGTCTTTTTTCCTAGAGAATCTACTCCGTTGCAGAATCATTGCAACCTCAGGAGCCCTCACTGATTGAGTGCTGTCAGCCTGATATACTACTTTGGACTCTGGAAACAGAT	gccagcgccaggatcaacgtctaac	tgcagtctagctagagtcggggcg	gccagcgccaggatcaacgtctaacGCACCAGTAGCACCAGCCATTTTGAGCAGAGTACCTCTTTGGGGAGCTTTTCGTTTTGTTTTGTTTTTAATTCTCTTTCCTTAGCAGCAAGGTCTTTTTTCCTAGAGAATCTACTCCGTTGCAGAATCATTGCAACCTCAGGAGCCCTCACTGATTGAGTGCTGTCAGCCTGATATACTACTTTGGACTCTGGAAACAGATtgcagtctagctagagtcggggcg
chr3:183984695_G-T	WT	TTTGGCCCTGTGACTCAGTTCCACATTTTGGATTGCATACTGGAAAAGAAGCCAATCTTCTTGCTAGTAAACCAGCAACCCGGCTGTATACAGTGGTGACCCAAGCAATGGATATAAACCTAAAAATCTGAGGGAGGGGAGAGGTGGAATACAGTAGTTCTTGGAATCTGAAGTCTCCTATTTGATCAGGTTATTTCCTGG	gccagcgccaggatcaacgtctaac	tgcagtctagctagagtcggggcg	gccagcgccaggatcaacgtctaacTTTGGCCCTGTGACTCAGTTCCACATTTTGGATTGCATACTGGAAAAGAAGCCAATCTTCTTGCTAGTAAACCAGCAACCCGGCTGTATACAGTGGTGACCCAAGCAATGGATATAAACCTAAAAATCTGAGGGAGGGGAGAGGTGGAATACAGTAGTTCTTGGAATCTGAAGTCTCCTATTTGATCAGGTTATTTCCTGGtgcagtctagctagagtcggggcg
chr12:21797426_T-C	WT	TGTTGTGTTTATTCTATTTATTCTCTACAATATATAAAATGTATTTGTTCTCTACAATAAATGTGTTTATTCTCTACAATATATAAAAACATATTGGACTACTATTACATAATTAAATTACTCTTTTATTTGCTTAAAGAGGGTGATTATTTTTTCACTTACCGTTCCACTGAGCAGCAACCGGGACTGGTCAATAGATGG	gccagcgccaggatcaacgtctaac	tgcagtctagctagagtcggggcg	gccagcgccaggatcaacgtctaacTGTTGTGTTTATTCTATTTATTCTCTACAATATATAAAATGTATTTGTTCTCTACAATAAATGTGTTTATTCTCTACAATATATAAAAACATATTGGACTACTATTACATAATTAAATTACTCTTTTATTTGCTTAAAGAGGGTGATTATTTTTTCACTTACCGTTCCACTGAGCAGCAACCGGGACTGGTCAATAGATGGtgcagtctagctagagtcggggcg
chr12:21797568_C-A	WT	TGAGATTCGGGACCATGTCTTGTTTGCCATTGTGCCCTTGGAATTTAATACAAGTGCCTAACCCACAGTAGGGTTGATTGATTCACTGATTAGTTTTACTGCCATGTGCCTATAACTATAGGTTATTCTCTTTCCTTTTCTATGTTGTGTTTATTCTATTTATTCTCTACAATATATAAAATGTATTTGTTCTCTACAATA	gccagcgccaggatcaacgtctaac	tgcagtctagctagagtcggggcg	gccagcgccaggatcaacgtctaacTGAGATTCGGGACCATGTCTTGTTTGCCATTGTGCCCTTGGAATTTAATACAAGTGCCTAACCCACAGTAGGGTTGATTGATTCACTGATTAGTTTTACTGCCATGTGCCTATAACTATAGGTTATTCTCTTTCCTTTTCTATGTTGTGTTTATTCTATTTATTCTCTACAATATATAAAATGTATTTGTTCTCTACAATAtgcagtctagctagagtcggggcg
chr12:21799826_C-T	WT	TGTAAAGAGTGTATCAAAAATTGATGGGATATTAGTGTTAGGTTTTGCTTAAATGAAAATTAATAAATTCAAAAATACTAAAAGTCACCTTCTTTGTCACGTTAGCAACCAGTTTCTACTATTCTGTGCCCATCCAGTGTCAATATCATTGATTTCTTTTTCATATGAAGATCCACATGCATTGTAAGATTGTGAAGATAT	gccagcgccaggatcaacgtctaac	tgcagtctagctagagtcggggcg	gccagcgccaggatcaacgtctaacTGTAAAGAGTGTATCAAAAATTGATGGGATATTAGTGTTAGGTTTTGCTTAAATGAAAATTAATAAATTCAAAAATACTAAAAGTCACCTTCTTTGTCACGTTAGCAACCAGTTTCTACTATTCTGTGCCCATCCAGTGTCAATATCATTGATTTCTTTTTCATATGAAGATCCACATGCATTGTAAGATTGTGAAGATATtgcagtctagctagagtcggggcg
chr12:39550928_A-G	WT	TAGAAATTTGGTTTTTGTCTCAAGTTTTGGTCTGTCAGTAAAGGCATAAATGAATATCCTAGTTTTTATTTGAAACATTGGTTCCAAGTATAGTTTCATATTTGGCAATAGATTCATCTTATTCTAATATGTTTGGAATAGCTTTTTGATTCAATGAGTCTAGGAAAATCTGTTACACATTGAAACCCAAGTCCAGAGAAT	gccagcgccaggatcaacgtctaac	tgcagtctagctagagtcggggcg	gccagcgccaggatcaacgtctaacTAGAAATTTGGTTTTTGTCTCAAGTTTTGGTCTGTCAGTAAAGGCATAAATGAATATCCTAGTTTTTATTTGAAACATTGGTTCCAAGTATAGTTTCATATTTGGCAATAGATTCATCTTATTCTAATATGTTTGGAATAGCTTTTTGATTCAATGAGTCTAGGAAAATCTGTTACACATTGAAACCCAAGTCCAGAGAATtgcagtctagctagagtcggggcg
chr12:39552779_G-A	WT	GATCGAGAAATCAAATGAAGTTCTCCTGACTCTCTGGTTTAGTGCTCTTTTGTTATTATCCTTTAAATCAAACTGGGCTATAATAGCAATAAAAGTTAGACGAAGTGTAGAAAATAAAATAAATTTCATAATGTTAGTCTTATTGTTATTTGGTTATTGTTTACAAGAAATGAAAATTAAGTACAAAGTGCAAAGATCATT	gccagcgccaggatcaacgtctaac	tgcagtctagctagagtcggggcg	gccagcgccaggatcaacgtctaacGATCGAGAAATCAAATGAAGTTCTCCTGACTCTCTGGTTTAGTGCTCTTTTGTTATTATCCTTTAAATCAAACTGGGCTATAATAGCAATAAAAGTTAGACGAAGTGTAGAAAATAAAATAAATTTCATAATGTTAGTCTTATTGTTATTTGGTTATTGTTTACAAGAAATGAAAATTAAGTACAAAGTGCAAAGATCATTtgcagtctagctagagtcggggcg
chr12:39552834_A-G	WT	TTTTGAGAAAATTGACACTCAGACTTGCCCTAATCATGCACTTTACTTAAGGAAAGATCGAGAAATCAAATGAAGTTCTCCTGACTCTCTGGTTTAGTGCTCTTTTGTTATTATCCTTTAAATCAAACTGGGCTATAATAGCAATAAAAGTTAGACGAAGTGTAGAAAATAAAATAAATTTCATAATGTTAGTCTTATTGT	gccagcgccaggatcaacgtctaac	tgcagtctagctagagtcggggcg	gccagcgccaggatcaacgtctaacTTTTGAGAAAATTGACACTCAGACTTGCCCTAATCATGCACTTTACTTAAGGAAAGATCGAGAAATCAAATGAAGTTCTCCTGACTCTCTGGTTTAGTGCTCTTTTGTTATTATCCTTTAAATCAAACTGGGCTATAATAGCAATAAAAGTTAGACGAAGTGTAGAAAATAAAATAAATTTCATAATGTTAGTCTTATTGTtgcagtctagctagagtcggggcg
chr12:39553112_G-A	WT	ACAGAAAAGGAGTATCCAAACAATGTCTCAACCTGATAATTTCCTTAGCAGAATTACCTATTGCAACTTCTGTTCAGAAATACACAGCTTGTTTTTTTGCCCAAGGATGAGTCTACATTTTAAGAACTGCAATGGTATAAAGGAACTTAAGGATTCTGAGAATCATAGTAATAACATACATTGGAATAGTACTTTATAATT	gccagcgccaggatcaacgtctaac	tgcagtctagctagagtcggggcg	gccagcgccaggatcaacgtctaacACAGAAAAGGAGTATCCAAACAATGTCTCAACCTGATAATTTCCTTAGCAGAATTACCTATTGCAACTTCTGTTCAGAAATACACAGCTTGTTTTTTTGCCCAAGGATGAGTCTACATTTTAAGAACTGCAATGGTATAAAGGAACTTAAGGATTCTGAGAATCATAGTAATAACATACATTGGAATAGTACTTTATAATTtgcagtctagctagagtcggggcg
chr11:119161121_C-A	WT	ACTTCCTGGTCTTGGGCATCTTCTTCCTAGCCCTGCGGCTGCTGGCCTACCTTGTGCTGCGTTACCGGGTCAAGTCAGAGAGATAGAGGCTTGCCCCAGCCTGTACCCCAGCCCCTGCAGCAGGAAGCCCCCAGTCCCAGCCCTTTGGGACTGTTTTAACCTTATAGACTTGGGCACTGGTTCCTGGCGGGGCTATCCTCT	gccagcgccaggatcaacgtctaac	tgcagtctagctagagtcggggcg	gccagcgccaggatcaacgtctaacACTTCCTGGTCTTGGGCATCTTCTTCCTAGCCCTGCGGCTGCTGGCCTACCTTGTGCTGCGTTACCGGGTCAAGTCAGAGAGATAGAGGCTTGCCCCAGCCTGTACCCCAGCCCCTGCAGCAGGAAGCCCCCAGTCCCAGCCCTTTGGGACTGTTTTAACCTTATAGACTTGGGCACTGGTTCCTGGCGGGGCTATCCTCTtgcagtctagctagagtcggggcg
chr11:119161959_G-A	WT	TGCACTTTATTCTGGGCGGGGGGTGAGTGGGGGAAGACCCAACCCTCCTTTCTCGCTGCCCCTAACGCATGCACGGTCTCGTGATGCTCCCTCCCTCTCCGGAGTGACAGGCACATACATGAGAACAGGCCATCTCAGCCCTACACACTTGCCATCCCCTACAGCACAGAGGAAGAGTGATGGTGGCATGCTGGTGGTGGC	gccagcgccaggatcaacgtctaac	tgcagtctagctagagtcggggcg	gccagcgccaggatcaacgtctaacTGCACTTTATTCTGGGCGGGGGGTGAGTGGGGGAAGACCCAACCCTCCTTTCTCGCTGCCCCTAACGCATGCACGGTCTCGTGATGCTCCCTCCCTCTCCGGAGTGACAGGCACATACATGAGAACAGGCCATCTCAGCCCTACACACTTGCCATCCCCTACAGCACAGAGGAAGAGTGATGGTGGCATGCTGGTGGTGGCtgcagtctagctagagtcggggcg
chr11:119162147_C-A	WT	TGCTGGTGGTGGCGGGTGCTGGTGGGAGGACAGTGCCAACCTCCTCCTGGGGATCCCATGTTGGAGACTCTAAGGATAAGGCTGGTGCTGCCCAGGGTGTCTACAGGAACTGCAGGTGTCTACCCCCAAGTCTTCCCTCCTCCCAAGCCAGGGGTGGCACAGGGCACTAGATCCCTGGAGTTCAGGAACCAACACAAGCAC	gccagcgccaggatcaacgtctaac	tgcagtctagctagagtcggggcg	gccagcgccaggatcaacgtctaacTGCTGGTGGTGGCGGGTGCTGGTGGGAGGACAGTGCCAACCTCCTCCTGGGGATCCCATGTTGGAGACTCTAAGGATAAGGCTGGTGCTGCCCAGGGTGTCTACAGGAACTGCAGGTGTCTACCCCCAAGTCTTCCCTCCTCCCAAGCCAGGGGTGGCACAGGGCACTAGATCCCTGGAGTTCAGGAACCAACACAAGCACtgcagtctagctagagtcggggcg
chr4:128031567_T-C	WT	CAAAAAAAAAAATTTTTTTATGCTAAAACTATAATTTTCTGGTATTCTGCATTATTGAAACATATTCCTCATGTTATTATTAATGATTAAGTAAATTGATTCACATAAATGGTTAGATCAGTGCCCTGTACATAAGTGTTAAAAAAAACTTCCAACTGGATAGCTATATAATAGAAGAATTGTATGTGATATGTTTGACAT	gccagcgccaggatcaacgtctaac	tgcagtctagctagagtcggggcg	gccagcgccaggatcaacgtctaacCAAAAAAAAAAATTTTTTTATGCTAAAACTATAATTTTCTGGTATTCTGCATTATTGAAACATATTCCTCATGTTATTATTAATGATTAAGTAAATTGATTCACATAAATGGTTAGATCAGTGCCCTGTACATAAGTGTTAAAAAAAACTTCCAACTGGATAGCTATATAATAGAAGAATTGTATGTGATATGTTTGACATtgcagtctagctagagtcggggcg
chr4:128036614_C-T	WT	TGAGGTTGGGAGTTCAAGACCAGCCTGACCAATATAGAGAAACCCCCTCTCTACTACAAATACAAAAAATTAGCCAAGCATGGTGGCGCATGCCTATAATCCCAGATACTCAGGAGGCAGAGGCAGGAGAATCGCTTGAACCCGGGAGGCAGAGGTTGCGGTGATCCGAGATCACACCATTGCACTCCAGCCTGGGCAACA	gccagcgccaggatcaacgtctaac	tgcagtctagctagagtcggggcg	gccagcgccaggatcaacgtctaacTGAGGTTGGGAGTTCAAGACCAGCCTGACCAATATAGAGAAACCCCCTCTCTACTACAAATACAAAAAATTAGCCAAGCATGGTGGCGCATGCCTATAATCCCAGATACTCAGGAGGCAGAGGCAGGAGAATCGCTTGAACCCGGGAGGCAGAGGTTGCGGTGATCCGAGATCACACCATTGCACTCCAGCCTGGGCAACAtgcagtctagctagagtcggggcg
chr4:128036622_C-T	WT	GGAGTTCAAGACCAGCCTGACCAATATAGAGAAACCCCCTCTCTACTACAAATACAAAAAATTAGCCAAGCATGGTGGCGCATGCCTATAATCCCAGATACTCAGGAGGCAGAGGCAGGAGAATCGCTTGAACCCGGGAGGCAGAGGTTGCGGTGATCCGAGATCACACCATTGCACTCCAGCCTGGGCAACAAGAGTGAA	gccagcgccaggatcaacgtctaac	tgcagtctagctagagtcggggcg	gccagcgccaggatcaacgtctaacGGAGTTCAAGACCAGCCTGACCAATATAGAGAAACCCCCTCTCTACTACAAATACAAAAAATTAGCCAAGCATGGTGGCGCATGCCTATAATCCCAGATACTCAGGAGGCAGAGGCAGGAGAATCGCTTGAACCCGGGAGGCAGAGGTTGCGGTGATCCGAGATCACACCATTGCACTCCAGCCTGGGCAACAAGAGTGAAtgcagtctagctagagtcggggcg
chr4:128036885_C-T	WT	TTTGCTAGACTAAAACTTTACTAAAGATTAGGGTTTTTAAAAAATGCCAATAGGCCGGGTGCAGTGGCTCATGCCTGTAATCCCAGCACTTTGGGACGCTCAGGCGGGCGGATCACAAGGTCAGGAGTTTAAGACCAGCCTGGCCAACATGGTGAAACCCCATGTCTACTAAAAGTACAAAAAAATTAGCCGGGCATTGTG	gccagcgccaggatcaacgtctaac	tgcagtctagctagagtcggggcg	gccagcgccaggatcaacgtctaacTTTGCTAGACTAAAACTTTACTAAAGATTAGGGTTTTTAAAAAATGCCAATAGGCCGGGTGCAGTGGCTCATGCCTGTAATCCCAGCACTTTGGGACGCTCAGGCGGGCGGATCACAAGGTCAGGAGTTTAAGACCAGCCTGGCCAACATGGTGAAACCCCATGTCTACTAAAAGTACAAAAAAATTAGCCGGGCATTGTGtgcagtctagctagagtcggggcg
chr4:128036890_G-A	WT	TAGACTAAAACTTTACTAAAGATTAGGGTTTTTAAAAAATGCCAATAGGCCGGGTGCAGTGGCTCATGCCTGTAATCCCAGCACTTTGGGACGCTCAGGCGGGCGGATCACAAGGTCAGGAGTTTAAGACCAGCCTGGCCAACATGGTGAAACCCCATGTCTACTAAAAGTACAAAAAAATTAGCCGGGCATTGTGGCGTG	gccagcgccaggatcaacgtctaac	tgcagtctagctagagtcggggcg	gccagcgccaggatcaacgtctaacTAGACTAAAACTTTACTAAAGATTAGGGTTTTTAAAAAATGCCAATAGGCCGGGTGCAGTGGCTCATGCCTGTAATCCCAGCACTTTGGGACGCTCAGGCGGGCGGATCACAAGGTCAGGAGTTTAAGACCAGCCTGGCCAACATGGTGAAACCCCATGTCTACTAAAAGTACAAAAAAATTAGCCGGGCATTGTGGCGTGtgcagtctagctagagtcggggcg
chr4:128038792_C-T	WT	ACTAGCCTGACCAATATGGAGAAACCCCATCTCTATTAAAAATACAAAATTTTTAAAAAAAATACAAAATTAGCCAGGCGTGGTGGCACATGCCTGTAATCCCAGCTACTCAGGAGGCTGAGCCAGGAGAATCGCTTGAACCCGGGAGACGGAGGTTGCAGTAAGCCGAGATTGTGCCATTGCACTCCAGCCTGGGCAACA	gccagcgccaggatcaacgtctaac	tgcagtctagctagagtcggggcg	gccagcgccaggatcaacgtctaacACTAGCCTGACCAATATGGAGAAACCCCATCTCTATTAAAAATACAAAATTTTTAAAAAAAATACAAAATTAGCCAGGCGTGGTGGCACATGCCTGTAATCCCAGCTACTCAGGAGGCTGAGCCAGGAGAATCGCTTGAACCCGGGAGACGGAGGTTGCAGTAAGCCGAGATTGTGCCATTGCACTCCAGCCTGGGCAACAtgcagtctagctagagtcggggcg
chr4:128038793_C-T	WT	CTAGCCTGACCAATATGGAGAAACCCCATCTCTATTAAAAATACAAAATTTTTAAAAAAAATACAAAATTAGCCAGGCGTGGTGGCACATGCCTGTAATCCCAGCTACTCAGGAGGCTGAGCCAGGAGAATCGCTTGAACCCGGGAGACGGAGGTTGCAGTAAGCCGAGATTGTGCCATTGCACTCCAGCCTGGGCAACAA	gccagcgccaggatcaacgtctaac	tgcagtctagctagagtcggggcg	gccagcgccaggatcaacgtctaacCTAGCCTGACCAATATGGAGAAACCCCATCTCTATTAAAAATACAAAATTTTTAAAAAAAATACAAAATTAGCCAGGCGTGGTGGCACATGCCTGTAATCCCAGCTACTCAGGAGGCTGAGCCAGGAGAATCGCTTGAACCCGGGAGACGGAGGTTGCAGTAAGCCGAGATTGTGCCATTGCACTCCAGCCTGGGCAACAAtgcagtctagctagagtcggggcg
chr15:89195442_C-T	WT	GTACGCCAACGCCATTTGCCAATGGGAGCGTAACAAGTTGCAGTGCTCTGACACGGAGCAGGTGGAGGCCGACCTGGAGTGAGGCCTCCGGACTCTGGCACGCTCCAGCAGCCCTCCTCTGGAAGCTGCGTCCCCTCACCCCCTGTTTCAGGTCTCCCATCTCCCTCAGTGACCTGGATCTGACCTCACACCATCAGCAGG	gccagcgccaggatcaacgtctaac	tgcagtctagctagagtcggggcg	gccagcgccaggatcaacgtctaacGTACGCCAACGCCATTTGCCAATGGGAGCGTAACAAGTTGCAGTGCTCTGACACGGAGCAGGTGGAGGCCGACCTGGAGTGAGGCCTCCGGACTCTGGCACGCTCCAGCAGCCCTCCTCTGGAAGCTGCGTCCCCTCACCCCCTGTTTCAGGTCTCCCATCTCCCTCAGTGACCTGGATCTGACCTCACACCATCAGCAGGtgcagtctagctagagtcggggcg
chr15:89198415_A-T	WT	GTGTCTCATAAGCAATTTGAAGACACTTACAAGTAACTGATTCCAGTCAAATTAGGATTAACTGACTCAAAAAATGGTGTCAAGTTTCTTTAATGTTTTTATGTTAGAAGTGAGTTTAACAGACTTGAAGAAAACTGTTATCTTTTCCTGCTGTGAGTTTACACAAATGATTCCAGAGCAGAATGAAAGCAGAAAGCTGTT	gccagcgccaggatcaacgtctaac	tgcagtctagctagagtcggggcg	gccagcgccaggatcaacgtctaacGTGTCTCATAAGCAATTTGAAGACACTTACAAGTAACTGATTCCAGTCAAATTAGGATTAACTGACTCAAAAAATGGTGTCAAGTTTCTTTAATGTTTTTATGTTAGAAGTGAGTTTAACAGACTTGAAGAAAACTGTTATCTTTTCCTGCTGTGAGTTTACACAAATGATTCCAGAGCAGAATGAAAGCAGAAAGCTGTTtgcagtctagctagagtcggggcg
chr15:89199315_C-T	WT	TGTGTTTGCTCAGCAAGCAGATGTCTGAGATGTAAGAAGCTTTTCTTTTCCTGTGGCATTGATTCTGACTTAGAGCTGAAGTAAAAGATCACTGAAACATCACGTCAAGTTGAAGTCACTCATAGGTCTTTGTCCTTTAGGCAGGACAGGAGAGTCATTAAGAAGCATTTCACTGTAGCATTCTATCACAATATCATCTGG	gccagcgccaggatcaacgtctaac	tgcagtctagctagagtcggggcg	gccagcgccaggatcaacgtctaacTGTGTTTGCTCAGCAAGCAGATGTCTGAGATGTAAGAAGCTTTTCTTTTCCTGTGGCATTGATTCTGACTTAGAGCTGAAGTAAAAGATCACTGAAACATCACGTCAAGTTGAAGTCACTCATAGGTCTTTGTCCTTTAGGCAGGACAGGAGAGTCATTAAGAAGCATTTCACTGTAGCATTCTATCACAATATCATCTGGtgcagtctagctagagtcggggcg
chr15:89201038_C-T	WT	TGGGTGTGGTGGCGGGCGCCTGTAATCCCAGCTACTCGGGAGGCTGAGGTGGGAGAATTGCTTGAACCCAGGAGACGGAGGTTGCAGTGAGCCGAGATCACGCCTCTGCACTCCAGCCTGGGCAACAAGAGTGAGACTCCGTCTCCAAAAAAAGAAAAGGAATCCAGTGAAAATGGCTGCAATTACAACAAGAAGTGAAGG	gccagcgccaggatcaacgtctaac	tgcagtctagctagagtcggggcg	gccagcgccaggatcaacgtctaacTGGGTGTGGTGGCGGGCGCCTGTAATCCCAGCTACTCGGGAGGCTGAGGTGGGAGAATTGCTTGAACCCAGGAGACGGAGGTTGCAGTGAGCCGAGATCACGCCTCTGCACTCCAGCCTGGGCAACAAGAGTGAGACTCCGTCTCCAAAAAAAGAAAAGGAATCCAGTGAAAATGGCTGCAATTACAACAAGAAGTGAAGGtgcagtctagctagagtcggggcg
chr15:89202154_A-G	WT	TTGAGTTTGTGTTCTGAAAGCCTCCGTGCTGCTGGATCTTTGGGGGGAAATACAGGATCCTTCAGCACTGAGGTGTTTAAGATTTGCAACTAGCAATGCAATTTTTTCTAAATATGGGGATATTTACCTTTATTAAGAAATTATACTAAACATTGATGTCCTTGATCATTTTATGTTCTCATATTACTTTTGATTCTACTA	gccagcgccaggatcaacgtctaac	tgcagtctagctagagtcggggcg	gccagcgccaggatcaacgtctaacTTGAGTTTGTGTTCTGAAAGCCTCCGTGCTGCTGGATCTTTGGGGGGAAATACAGGATCCTTCAGCACTGAGGTGTTTAAGATTTGCAACTAGCAATGCAATTTTTTCTAAATATGGGGATATTTACCTTTATTAAGAAATTATACTAAACATTGATGTCCTTGATCATTTTATGTTCTCATATTACTTTTGATTCTACTAtgcagtctagctagagtcggggcg
chr3:43718934_T-G	WT	TTTTTTAATCTAACTTTGCTAGTTATTTTTATATTGCAATCTATATTACCAATTTAGGAAGTGATTTCTGAGTCTCTTACACTGTAAAGGTGCACTTTATTTTCTTTGTCTTCCCCATCATGTATTTATTGTGTCTTGATAACTGATATTAATCTAAATTCAATGTGTTTTTATGTAAAAATTTGTCAGTTGTTTAGAATA	gccagcgccaggatcaacgtctaac	tgcagtctagctagagtcggggcg	gccagcgccaggatcaacgtctaacTTTTTTAATCTAACTTTGCTAGTTATTTTTATATTGCAATCTATATTACCAATTTAGGAAGTGATTTCTGAGTCTCTTACACTGTAAAGGTGCACTTTATTTTCTTTGTCTTCCCCATCATGTATTTATTGTGTCTTGATAACTGATATTAATCTAAATTCAATGTGTTTTTATGTAAAAATTTGTCAGTTGTTTAGAATAtgcagtctagctagagtcggggcg
chr3:43720918_A-G	WT	ACTCTGGGTGTTGTGGCCGCCATACATGGCTTTACCTGGGTCCATGCATTCCCTTAAGATGACTTCTGTTTTCTTCTTTTTTCTTCTGATTTTCCAAAAAAAAAAAAGCCTTGCCTAAGGTTGGTTTTAGAATATGATTTGCAGAACACTTTTGAAATGTCTTCATTCATATATGTAATATATATTTATACTTAAAGGGCC	gccagcgccaggatcaacgtctaac	tgcagtctagctagagtcggggcg	gccagcgccaggatcaacgtctaacACTCTGGGTGTTGTGGCCGCCATACATGGCTTTACCTGGGTCCATGCATTCCCTTAAGATGACTTCTGTTTTCTTCTTTTTTCTTCTGATTTTCCAAAAAAAAAAAAGCCTTGCCTAAGGTTGGTTTTAGAATATGATTTGCAGAACACTTTTGAAATGTCTTCATTCATATATGTAATATATATTTATACTTAAAGGGCCtgcagtctagctagagtcggggcg
chr3:43721242_A-C	WT	AATATGAGAAAGTCTAGGAATTTAGTACATGATAAAGCATCTCATTCAGAGAAAAAGGCTTTAAAAATGGTGTTGAGAGAAGTGTGGTTAACCATTTGGAAAAAAAAATAAAATTGAATCGATTTCTCACAGGATACACAGGATAAAATCTGAATAGAACAAAGACCCAATTTTTAAAATGAAACCCTCTTTCTAACTAGA	gccagcgccaggatcaacgtctaac	tgcagtctagctagagtcggggcg	gccagcgccaggatcaacgtctaacAATATGAGAAAGTCTAGGAATTTAGTACATGATAAAGCATCTCATTCAGAGAAAAAGGCTTTAAAAATGGTGTTGAGAGAAGTGTGGTTAACCATTTGGAAAAAAAAATAAAATTGAATCGATTTCTCACAGGATACACAGGATAAAATCTGAATAGAACAAAGACCCAATTTTTAAAATGAAACCCTCTTTCTAACTAGAtgcagtctagctagagtcggggcg
chr3:43721595_G-T	WT	GGCAGAAGGACTGCTTGAGACCAGGAATTCAAAACCAACCTGGGCAACCTAGTAGGACTGGCTCTACCAAAAAAAAAAAAAAAAAAAAATTAAGTACCTGGCCTGGGTTCCACCTACTTGGGAGGCTGAGGTAGGAGGACTGTGAGCCCAGGAGTTTGAGGATGCAGTAAGCCACTGCACTCCAGCCTGGGTGACAGAGAA	gccagcgccaggatcaacgtctaac	tgcagtctagctagagtcggggcg	gccagcgccaggatcaacgtctaacGGCAGAAGGACTGCTTGAGACCAGGAATTCAAAACCAACCTGGGCAACCTAGTAGGACTGGCTCTACCAAAAAAAAAAAAAAAAAAAAATTAAGTACCTGGCCTGGGTTCCACCTACTTGGGAGGCTGAGGTAGGAGGACTGTGAGCCCAGGAGTTTGAGGATGCAGTAAGCCACTGCACTCCAGCCTGGGTGACAGAGAAtgcagtctagctagagtcggggcg
chr2:203428783_G-T	WT	ATCATCACTACTGTAGTCAGTATAAGAAATGCTGAAAAAAATCCAGGAGGGCTTGTCTCTTTGTGGGTGGTCACTGTGATGTTGGGCCAGCTCCTGTTCAGGTCCAGAGCTGCTAACGTGGGTTCTACTCAGTCCCAGTGACTTGGCCAGAATAGAGCTTTGCCAGGTAACTGCCCTGTGCTAGGTGAAAGGGGAAAAGCA	gccagcgccaggatcaacgtctaac	tgcagtctagctagagtcggggcg	gccagcgccaggatcaacgtctaacATCATCACTACTGTAGTCAGTATAAGAAATGCTGAAAAAAATCCAGGAGGGCTTGTCTCTTTGTGGGTGGTCACTGTGATGTTGGGCCAGCTCCTGTTCAGGTCCAGAGCTGCTAACGTGGGTTCTACTCAGTCCCAGTGACTTGGCCAGAATAGAGCTTTGCCAGGTAACTGCCCTGTGCTAGGTGAAAGGGGAAAAGCAtgcagtctagctagagtcggggcg
chr2:203430123_T-C	WT	TTTTCTGCATATTTTATAATTTTTGTACAGTTTTGAATTCTATAGATTGTCTTGGAAGGATACTGTGTGATGGGTCAGGCACACAGTAATTGGAGACTTTTAATGTATGTAATATTTCATAGATTGCATGCTATTAATCATCTGTGAGGGTAGTATTTTTTGTTTTATTGTAAGTTTCCCTCTTTTTTTATAAATTAAAAG	gccagcgccaggatcaacgtctaac	tgcagtctagctagagtcggggcg	gccagcgccaggatcaacgtctaacTTTTCTGCATATTTTATAATTTTTGTACAGTTTTGAATTCTATAGATTGTCTTGGAAGGATACTGTGTGATGGGTCAGGCACACAGTAATTGGAGACTTTTAATGTATGTAATATTTCATAGATTGCATGCTATTAATCATCTGTGAGGGTAGTATTTTTTGTTTTATTGTAAGTTTCCCTCTTTTTTTATAAATTAAAAGtgcagtctagctagagtcggggcg
chr2:203430623_A-G	WT	ACAAAAATAGTGCCAATGTGTCAAAATCGACATCTGAGAGATTCAGCCTCCCATTTGGAATAAATATGAATCTTCTAAGCTATCTTGTTTAATATTTTCCATCATTTAGCTACTTCCTATCTCCCTCAGAGGCGCCTGCTGTTCCCATTTTAGAGTTGACAGTGGCCTGCTAATTTTGCTATGTTCCTAAAAGTTACTGGG	gccagcgccaggatcaacgtctaac	tgcagtctagctagagtcggggcg	gccagcgccaggatcaacgtctaacACAAAAATAGTGCCAATGTGTCAAAATCGACATCTGAGAGATTCAGCCTCCCATTTGGAATAAATATGAATCTTCTAAGCTATCTTGTTTAATATTTTCCATCATTTAGCTACTTCCTATCTCCCTCAGAGGCGCCTGCTGTTCCCATTTTAGAGTTGACAGTGGCCTGCTAATTTTGCTATGTTCCTAAAAGTTACTGGGtgcagtctagctagagtcggggcg
chr2:203430969_A-G	WT	TTTGGGAGGCATCAAAATGATGGTAGTTTGCTTTTATCTTTTTATGTTCATTTTCTTTTAGTAGGTGACCTTTCTGCATTAAGAACTGTTTTTATCTTTTACTACCTTTTCTTTTCTCCTTTGTGGAGACAGCATGACATGTCCTGAAGGTCACCTTTGCCTTTGAAAAAGGTTTGATGGAGGAATTCACAGGTGACTGAC	gccagcgccaggatcaacgtctaac	tgcagtctagctagagtcggggcg	gccagcgccaggatcaacgtctaacTTTGGGAGGCATCAAAATGATGGTAGTTTGCTTTTATCTTTTTATGTTCATTTTCTTTTAGTAGGTGACCTTTCTGCATTAAGAACTGTTTTTATCTTTTACTACCTTTTCTTTTCTCCTTTGTGGAGACAGCATGACATGTCCTGAAGGTCACCTTTGCCTTTGAAAAAGGTTTGATGGAGGAATTCACAGGTGACTGACtgcagtctagctagagtcggggcg
chr2:203443599_T-C	WT	TCATCCTTCAGTCTCACTGCACAATATACTATGCAAGGCTCAGGAATCCAAAACTTTTAAGGGAAATGATTTTAATTTAGTCTTCCACATAAAGTATAATTTGAAAAAATTCATCAATGCCCAAAGAAATGGCAAAAGCATTAAAAAAAAAAAAGGTAAGGAATGAGTCTGAATAAATTAACCAATAAAGAAATAACTGGA	gccagcgccaggatcaacgtctaac	tgcagtctagctagagtcggggcg	gccagcgccaggatcaacgtctaacTCATCCTTCAGTCTCACTGCACAATATACTATGCAAGGCTCAGGAATCCAAAACTTTTAAGGGAAATGATTTTAATTTAGTCTTCCACATAAAGTATAATTTGAAAAAATTCATCAATGCCCAAAGAAATGGCAAAAGCATTAAAAAAAAAAAAGGTAAGGAATGAGTCTGAATAAATTAACCAATAAAGAAATAACTGGAtgcagtctagctagagtcggggcg
chr2:203444449_A-T	WT	TTGAACCCGGGAGGCGAAGGCTGCAGTGAGCTGAGATCACGCCACTGCACTCCAGCCTGGCGACAGACTGACACTCTGTCAAAAAAAAAAAAAAAAAAAAAGGAAGAAGAAAAAAAGACAGGAAAGAAGAGAGAGAACTGTAAACAGCTTCTCTAGAATTTAGGGCATTTGCAATAGATGGTGTTTTGCCATCCAAACTGC	gccagcgccaggatcaacgtctaac	tgcagtctagctagagtcggggcg	gccagcgccaggatcaacgtctaacTTGAACCCGGGAGGCGAAGGCTGCAGTGAGCTGAGATCACGCCACTGCACTCCAGCCTGGCGACAGACTGACACTCTGTCAAAAAAAAAAAAAAAAAAAAAGGAAGAAGAAAAAAAGACAGGAAAGAAGAGAGAGAACTGTAAACAGCTTCTCTAGAATTTAGGGCATTTGCAATAGATGGTGTTTTGCCATCCAAACTGCtgcagtctagctagagtcggggcg
chr2:203433833_A-T	WT	GCCTATGTTTTGGGTACCCTGACATGAAATGCAAAACCAGATTCTTAATGGTGCCGATCCACAAACACTCAAAGTCCCCATGTTTAAATGAAATCTATGAATTTTTTTTATTAAGGATTTGATAAGCTGATATAATGAAAACATGTAAATGAAAAACATTTACACTGACTGTACGACTAGTGTGCTAAGCCATTACAATAG	gccagcgccaggatcaacgtctaac	tgcagtctagctagagtcggggcg	gccagcgccaggatcaacgtctaacGCCTATGTTTTGGGTACCCTGACATGAAATGCAAAACCAGATTCTTAATGGTGCCGATCCACAAACACTCAAAGTCCCCATGTTTAAATGAAATCTATGAATTTTTTTTATTAAGGATTTGATAAGCTGATATAATGAAAACATGTAAATGAAAAACATTTACACTGACTGTACGACTAGTGTGCTAAGCCATTACAATAGtgcagtctagctagagtcggggcg
chr2:203434060_A-C	WT	CTTGGAAAATAACTTAATCCAGCAGAACAAAAACATCCTCAGAAAAACATCCTCAGTAGTACTGAATATATCTCTCTCATATATCTATCTATCTATCTATATATATATATATATATATATAGCTTTGCACAATCAGGGAGCAAGGCACATAATGAAATGAGCATACATTTATGCAGAAGAAAATAATAGCAACAAAGCTGC	gccagcgccaggatcaacgtctaac	tgcagtctagctagagtcggggcg	gccagcgccaggatcaacgtctaacCTTGGAAAATAACTTAATCCAGCAGAACAAAAACATCCTCAGAAAAACATCCTCAGTAGTACTGAATATATCTCTCTCATATATCTATCTATCTATCTATATATATATATATATATATATAGCTTTGCACAATCAGGGAGCAAGGCACATAATGAAATGAGCATACATTTATGCAGAAGAAAATAATAGCAACAAAGCTGCtgcagtctagctagagtcggggcg
chr2:203434062_A-C	WT	TGGAAAATAACTTAATCCAGCAGAACAAAAACATCCTCAGAAAAACATCCTCAGTAGTACTGAATATATCTCTCTCATATATCTATCTATCTATCTATATATATATATATATATATATAGCTTTGCACAATCAGGGAGCAAGGCACATAATGAAATGAGCATACATTTATGCAGAAGAAAATAATAGCAACAAAGCTGCGA	gccagcgccaggatcaacgtctaac	tgcagtctagctagagtcggggcg	gccagcgccaggatcaacgtctaacTGGAAAATAACTTAATCCAGCAGAACAAAAACATCCTCAGAAAAACATCCTCAGTAGTACTGAATATATCTCTCTCATATATCTATCTATCTATCTATATATATATATATATATATATAGCTTTGCACAATCAGGGAGCAAGGCACATAATGAAATGAGCATACATTTATGCAGAAGAAAATAATAGCAACAAAGCTGCGAtgcagtctagctagagtcggggcg
chr1:179100272_A-G	WT	TCAACAGTAAACCTCAGATACTGTTCTGCACAGTTCAGAAGTACCATACCAGGTATTGTGAGTGGCAAGAACGCCAGGGGACAGAGATGCTTCTGGTAGATGAGGGCCAGAGAAACCAGCTCTCCTCCATTTTGACAGCAATTTCTCACTGTGGCCATTTGGCCTCCATTATGTTTTGAGAGGAATTTCTTGAGATCTTGA	gccagcgccaggatcaacgtctaac	tgcagtctagctagagtcggggcg	gccagcgccaggatcaacgtctaacTCAACAGTAAACCTCAGATACTGTTCTGCACAGTTCAGAAGTACCATACCAGGTATTGTGAGTGGCAAGAACGCCAGGGGACAGAGATGCTTCTGGTAGATGAGGGCCAGAGAAACCAGCTCTCCTCCATTTTGACAGCAATTTCTCACTGTGGCCATTTGGCCTCCATTATGTTTTGAGAGGAATTTCTTGAGATCTTGAtgcagtctagctagagtcggggcg
chr1:179101379_T-C	WT	GCTTGAACCCAGGAGGCGGAGGTTGCAGTGAGCTGAGATCGCGCCGCTGCACTCCAGCCTAAGTGACAGAGTGAGACACGTTAAGAAGAAAAAAAAAAAAAAGGATACCTTCATTTCTGACTCAATATCCTAGATCCAAAGGACAGGAAATTAGGGAAGGCTTCACCCTGTGGGATCAAGATAAGAAGATCCCATACTTCT	gccagcgccaggatcaacgtctaac	tgcagtctagctagagtcggggcg	gccagcgccaggatcaacgtctaacGCTTGAACCCAGGAGGCGGAGGTTGCAGTGAGCTGAGATCGCGCCGCTGCACTCCAGCCTAAGTGACAGAGTGAGACACGTTAAGAAGAAAAAAAAAAAAAAGGATACCTTCATTTCTGACTCAATATCCTAGATCCAAAGGACAGGAAATTAGGGAAGGCTTCACCCTGTGGGATCAAGATAAGAAGATCCCATACTTCTtgcagtctagctagagtcggggcg
chr1:179101619_T-C	WT	TCTCTGAGGTATGTATTCTATCTTGAGTATGTACAAGATGATACCTTTTGGCTGGGCACAGTGGCTCGTGCCTGTAATCCCAGCACTTTGGGAGACCAAGATGGGCGGATCACTTGAGGTCAGGAGTTTGAGACCAGCCTGGCCAACATGGTGAAACCCCGTCTCTACTAAAAATATAAAAATTAGCCGGGCGTAGTACAT	gccagcgccaggatcaacgtctaac	tgcagtctagctagagtcggggcg	gccagcgccaggatcaacgtctaacTCTCTGAGGTATGTATTCTATCTTGAGTATGTACAAGATGATACCTTTTGGCTGGGCACAGTGGCTCGTGCCTGTAATCCCAGCACTTTGGGAGACCAAGATGGGCGGATCACTTGAGGTCAGGAGTTTGAGACCAGCCTGGCCAACATGGTGAAACCCCGTCTCTACTAAAAATATAAAAATTAGCCGGGCGTAGTACATtgcagtctagctagagtcggggcg
chr1:179103962_G-A	WT	AACAAAACAAAACAAACAAAAAAAACTGACGGAATAGCCCCACTCCAGATCAGAATTCCCAGTGGGCTGGGGTCTCGGCCAGTGTATTCTCCAGTAATCTCGCCAGGTGTTTGAAACACCCAGTGCTATCTGAAAACTATCAGTACCCCAACCCTTTGGTTTATAGATTAAGAAACTAGCAGAAGATGGTTAAATTACTTG	gccagcgccaggatcaacgtctaac	tgcagtctagctagagtcggggcg	gccagcgccaggatcaacgtctaacAACAAAACAAAACAAACAAAAAAAACTGACGGAATAGCCCCACTCCAGATCAGAATTCCCAGTGGGCTGGGGTCTCGGCCAGTGTATTCTCCAGTAATCTCGCCAGGTGTTTGAAACACCCAGTGCTATCTGAAAACTATCAGTACCCCAACCCTTTGGTTTATAGATTAAGAAACTAGCAGAAGATGGTTAAATTACTTGtgcagtctagctagagtcggggcg
chr1:179104032_C-T	WT	TAAATGTTCTACTACTACTATTATTAACACCTAGTCTAGGGATGCACAGCAGAATCCCCTAGGGTTAAAAAACAAAACAAAACAAACAAAAAAAACTGACGGAATAGCCCCACTCCAGATCAGAATTCCCAGTGGGCTGGGGTCTCGGCCAGTGTATTCTCCAGTAATCTCGCCAGGTGTTTGAAACACCCAGTGCTATCT	gccagcgccaggatcaacgtctaac	tgcagtctagctagagtcggggcg	gccagcgccaggatcaacgtctaacTAAATGTTCTACTACTACTATTATTAACACCTAGTCTAGGGATGCACAGCAGAATCCCCTAGGGTTAAAAAACAAAACAAAACAAACAAAAAAAACTGACGGAATAGCCCCACTCCAGATCAGAATTCCCAGTGGGCTGGGGTCTCGGCCAGTGTATTCTCCAGTAATCTCGCCAGGTGTTTGAAACACCCAGTGCTATCTtgcagtctagctagagtcggggcg
chr9:133251409_C-G	WT	TAAGTTTTGTATTTTTTAGTAGAGATGGAGTTTCACCATGTTGGCCAGGCTGGTCTCAAACTCATATCCTCAAGTGATCCACCCTCCTCGTCCTCCCAAAGTGCTGGGATTTTGCCATGAGCCACCACGCTCAGCCATGTTTAGCCATTTTTAAAAGGTGTGAACAGATAATTAAGTCTATTAGCAACATTAGAAAATTTA	gccagcgccaggatcaacgtctaac	tgcagtctagctagagtcggggcg	gccagcgccaggatcaacgtctaacTAAGTTTTGTATTTTTTAGTAGAGATGGAGTTTCACCATGTTGGCCAGGCTGGTCTCAAACTCATATCCTCAAGTGATCCACCCTCCTCGTCCTCCCAAAGTGCTGGGATTTTGCCATGAGCCACCACGCTCAGCCATGTTTAGCCATTTTTAAAAGGTGTGAACAGATAATTAAGTCTATTAGCAACATTAGAAAATTTAtgcagtctagctagagtcggggcg
chr9:133252232_G-T	WT	GGAGTCCGGCTGCTCTCTCCCTCCAGGCCCTTTCCTGTGTCCTCGGGCCCCTCGGGTCCCTGCACCAGGCCAGCAGCAATCGGGTGTCAGAGGTTCAAGTCCAGGCTGACTCCTGGGACGCACCGACTTTGCCCAGGAGGGCTGGGGAGAGGGCAGCCCCAAAGTGTCATCTTTGATTATTCTTTGTCCCCAAAGCCAGCC	gccagcgccaggatcaacgtctaac	tgcagtctagctagagtcggggcg	gccagcgccaggatcaacgtctaacGGAGTCCGGCTGCTCTCTCCCTCCAGGCCCTTTCCTGTGTCCTCGGGCCCCTCGGGTCCCTGCACCAGGCCAGCAGCAATCGGGTGTCAGAGGTTCAAGTCCAGGCTGACTCCTGGGACGCACCGACTTTGCCCAGGAGGGCTGGGGAGAGGGCAGCCCCAAAGTGTCATCTTTGATTATTCTTTGTCCCCAAAGCCAGCCtgcagtctagctagagtcggggcg
chr9:133252489_G-T	WT	AGGAGCAGGCAGGCACACCCTTCCTCCCTCCACATTTCACTGGAGTTGACCTGTGTCCTACTGTGGTTGCACCTGGACCAGCCCAGAGGGACTGGAGTGACTCTTCCCGCAGGTAGGGCACAGCCAGCCTGGGCACAGGGCCTCACTGCAATCCCTGCGCCCCGCCTCCCTGGGGGATTTCCAGGGGTTGTCCTGCTGCTT	gccagcgccaggatcaacgtctaac	tgcagtctagctagagtcggggcg	gccagcgccaggatcaacgtctaacAGGAGCAGGCAGGCACACCCTTCCTCCCTCCACATTTCACTGGAGTTGACCTGTGTCCTACTGTGGTTGCACCTGGACCAGCCCAGAGGGACTGGAGTGACTCTTCCCGCAGGTAGGGCACAGCCAGCCTGGGCACAGGGCCTCACTGCAATCCCTGCGCCCCGCCTCCCTGGGGGATTTCCAGGGGTTGTCCTGCTGCTTtgcagtctagctagagtcggggcg
chr9:133253686_G-A	WT	TTCACAAATGTTTTATAGTTTTCAGCATACAGATCTTTCACTTCCTTGGTTGGATTTATTTGCAAGTATTTTTTGTAGCTATTGTAAATGACATTGTTTTCTTGATTTCTTTGTTAGGGTATAGAAATGCTACAGATTGTTGTATGTTAATTTTATATCCTGCAACTTTACTGATTTCATTTATTCTAACATCTTATTGGT	gccagcgccaggatcaacgtctaac	tgcagtctagctagagtcggggcg	gccagcgccaggatcaacgtctaacTTCACAAATGTTTTATAGTTTTCAGCATACAGATCTTTCACTTCCTTGGTTGGATTTATTTGCAAGTATTTTTTGTAGCTATTGTAAATGACATTGTTTTCTTGATTTCTTTGTTAGGGTATAGAAATGCTACAGATTGTTGTATGTTAATTTTATATCCTGCAACTTTACTGATTTCATTTATTCTAACATCTTATTGGTtgcagtctagctagagtcggggcg
chr9:133254947_T-C	WT	ACACACACAGACACACAATCACAGATACCCCCTCCCGGCCATAGAGACACACCGTTACACACACATACACAGAAAGACACACACAGCCCCTCCCCGCCACAGAGACACACCATTACATACACAGACACACACACACACACAATCACACACACACCCCCCGCCACAGAGACACACCGTTACATACACAGACATACACACACA	gccagcgccaggatcaacgtctaac	tgcagtctagctagagtcggggcg	gccagcgccaggatcaacgtctaacACACACACAGACACACAATCACAGATACCCCCTCCCGGCCATAGAGACACACCGTTACACACACATACACAGAAAGACACACACAGCCCCTCCCCGCCACAGAGACACACCATTACATACACAGACACACACACACACACAATCACACACACACCCCCCGCCACAGAGACACACCGTTACATACACAGACATACACACACAtgcagtctagctagagtcggggcg
chr9:133255252_G-A	WT	CACAGAGACACACCATTACATACACAGACACGCAATCGCAGATACGCCCTTCCGGCCACAGAAACACACCATTACACACACATACACAGAAAGACACACACAGACACACAATCACACGCAGCCCCTCCCCGCCACAGAGACACACCATTACATACACAGACACACACAGAAAGACACACACAGACACAAAATCACACACAC	gccagcgccaggatcaacgtctaac	tgcagtctagctagagtcggggcg	gccagcgccaggatcaacgtctaacCACAGAGACACACCATTACATACACAGACACGCAATCGCAGATACGCCCTTCCGGCCACAGAAACACACCATTACACACACATACACAGAAAGACACACACAGACACACAATCACACGCAGCCCCTCCCCGCCACAGAGACACACCATTACATACACAGACACACACAGAAAGACACACACAGACACAAAATCACACACACtgcagtctagctagagtcggggcg
chr17:1004600_G-C	WT	GGTGCTGTAGGCACCCGCCAGGGAGCAGGGACCCGACTTGCAGACGCATTGCCCGGTACTAGGAAGGAGTGAGGTGTGTTCCCACCGTACACTTCCCACACGAGCTGCGGCTGCCAGCCTCGGGCCATCAGCCTAGGAGAGCAGATGCAGCTCCAGGGGCTCGACTTATAGCCAGTTACAGCTCCCCGGCTCTTCTGTGTG	gccagcgccaggatcaacgtctaac	tgcagtctagctagagtcggggcg	gccagcgccaggatcaacgtctaacGGTGCTGTAGGCACCCGCCAGGGAGCAGGGACCCGACTTGCAGACGCATTGCCCGGTACTAGGAAGGAGTGAGGTGTGTTCCCACCGTACACTTCCCACACGAGCTGCGGCTGCCAGCCTCGGGCCATCAGCCTAGGAGAGCAGATGCAGCTCCAGGGGCTCGACTTATAGCCAGTTACAGCTCCCCGGCTCTTCTGTGTGtgcagtctagctagagtcggggcg
chr17:1004647_G-T	WT	TCAGACAGCCGCCTCTAGGGGCTGGGTTCTGCTGGGGCCTCCTTGTTGGTGCTGTAGGCACCCGCCAGGGAGCAGGGACCCGACTTGCAGACGCATTGCCCGGTACTAGGAAGGAGTGAGGTGTGTTCCCACCGTACACTTCCCACACGAGCTGCGGCTGCCAGCCTCGGGCCATCAGCCTAGGAGAGCAGATGCAGCTCC	gccagcgccaggatcaacgtctaac	tgcagtctagctagagtcggggcg	gccagcgccaggatcaacgtctaacTCAGACAGCCGCCTCTAGGGGCTGGGTTCTGCTGGGGCCTCCTTGTTGGTGCTGTAGGCACCCGCCAGGGAGCAGGGACCCGACTTGCAGACGCATTGCCCGGTACTAGGAAGGAGTGAGGTGTGTTCCCACCGTACACTTCCCACACGAGCTGCGGCTGCCAGCCTCGGGCCATCAGCCTAGGAGAGCAGATGCAGCTCCtgcagtctagctagagtcggggcg
chr17:1004923_G-A	WT	GGGGCCAGGCTTCCTGGAGGGTGACTGATGTGGCCGAAGCAGGTGTCCAGGCAGGTAGGCTGCAGCCAGGAGCTCCCTGGCACCGCAGGACCTCGTGGTACTCTTGCCTTAGATTTTACACACACTCCACAGCCAAGCACTGCCACGGTCCTCCAGGACCTGGGAAGCAAAGGCACAGGCCCACGGTGGCCAGCCATTGTG	gccagcgccaggatcaacgtctaac	tgcagtctagctagagtcggggcg	gccagcgccaggatcaacgtctaacGGGGCCAGGCTTCCTGGAGGGTGACTGATGTGGCCGAAGCAGGTGTCCAGGCAGGTAGGCTGCAGCCAGGAGCTCCCTGGCACCGCAGGACCTCGTGGTACTCTTGCCTTAGATTTTACACACACTCCACAGCCAAGCACTGCCACGGTCCTCCAGGACCTGGGAAGCAAAGGCACAGGCCCACGGTGGCCAGCCATTGTGtgcagtctagctagagtcggggcg
chr11:77020430_C-T	WT	AATCATTCCACCAAGAAAACAAACAAGCACCTACCATAGACCTGGCAGAATAAATAAGGAAATCCTTAAAGATCTACAAGTTCAAATATGTCATGACCATCACAGCAGAGGAGTGACTTTCTGACTAATGCTGCCACCCACACAGAGAATAAGGAGTAGGGCCTGCTGGGTGTTTAGCTCATGGCTTTATCTTATTTGTCC	gccagcgccaggatcaacgtctaac	tgcagtctagctagagtcggggcg	gccagcgccaggatcaacgtctaacAATCATTCCACCAAGAAAACAAACAAGCACCTACCATAGACCTGGCAGAATAAATAAGGAAATCCTTAAAGATCTACAAGTTCAAATATGTCATGACCATCACAGCAGAGGAGTGACTTTCTGACTAATGCTGCCACCCACACAGAGAATAAGGAGTAGGGCCTGCTGGGTGTTTAGCTCATGGCTTTATCTTATTTGTCCtgcagtctagctagagtcggggcg
chr11:77021423_A-C	WT	AGCATATTAAAATATCTGCTCCTTAATTTTCTGAAGGAAATAGATGTAAGTTTCTGCTACTTGAAACCTACAGAACCGACAAAAATTAGGGTGCTAAAAAAATGACAGTGAAATCTCATCGTAAGGCAGCTAGTTCTAATTTGCATTTGAATGTATAACAAATTGCATCACTTTTCACAAACTTAACACCTGCCTGGAGTA	gccagcgccaggatcaacgtctaac	tgcagtctagctagagtcggggcg	gccagcgccaggatcaacgtctaacAGCATATTAAAATATCTGCTCCTTAATTTTCTGAAGGAAATAGATGTAAGTTTCTGCTACTTGAAACCTACAGAACCGACAAAAATTAGGGTGCTAAAAAAATGACAGTGAAATCTCATCGTAAGGCAGCTAGTTCTAATTTGCATTTGAATGTATAACAAATTGCATCACTTTTCACAAACTTAACACCTGCCTGGAGTAtgcagtctagctagagtcggggcg
chr11:77026083_G-T	WT	CATGACCTAATTATTTTTTCACGTCAGTTTTTCTAGATTGGCAATAGCCTGTTGCAAAGTGCCTAAACCTTTGAGAAAAATTACTATGAGCAAGGTCCATGATTTAGTTTTCAATATAAAGGGAATTCCATTCTATACTGTAAAATCCAAAAATGCTAGTTGCCCTCAGCTTTTGAGTTGACTTCCAGAAAGTTGAGATCT	gccagcgccaggatcaacgtctaac	tgcagtctagctagagtcggggcg	gccagcgccaggatcaacgtctaacCATGACCTAATTATTTTTTCACGTCAGTTTTTCTAGATTGGCAATAGCCTGTTGCAAAGTGCCTAAACCTTTGAGAAAAATTACTATGAGCAAGGTCCATGATTTAGTTTTCAATATAAAGGGAATTCCATTCTATACTGTAAAATCCAAAAATGCTAGTTGCCCTCAGCTTTTGAGTTGACTTCCAGAAAGTTGAGATCTtgcagtctagctagagtcggggcg
chr11:77026255_C-T	WT	TTGAGTTGACTTCCAGAAAGTTGAGATCTTTTGACCATTTTTTCTCATGTCATATAAAATGTGCCACATGGTAGTTGTCAAGCTGTGGTAGTCATGTACACTTTTTTTCTTTTTTTTAACTTTCTAAAAGGAAAAGTTCAAAGTCCTTTCCACAGTTAGTCTTCGCTTCTTTTGGATTTTTCTTTTTAGAGCTAAATTATT	gccagcgccaggatcaacgtctaac	tgcagtctagctagagtcggggcg	gccagcgccaggatcaacgtctaacTTGAGTTGACTTCCAGAAAGTTGAGATCTTTTGACCATTTTTTCTCATGTCATATAAAATGTGCCACATGGTAGTTGTCAAGCTGTGGTAGTCATGTACACTTTTTTTCTTTTTTTTAACTTTCTAAAAGGAAAAGTTCAAAGTCCTTTCCACAGTTAGTCTTCGCTTCTTTTGGATTTTTCTTTTTAGAGCTAAATTATTtgcagtctagctagagtcggggcg
chr9:32451013_C-T	WT	TCATTGGGAAGCCTGAATAACCTTCATATTCTCCCATTTTTACAACTCTATCAGAACTGTACGGGTATAACGGAAATGTTTAGGAACCATTATGCTCGCTCTTCCCTGTTTGGGAGCAGACAAGAAGGAAGAGTAGCCTGGTGGCAGTGGCAACGATATAAGTACATAAGGAAAAGCAGATAAACTTCAGGACACTAAAAA	gccagcgccaggatcaacgtctaac	tgcagtctagctagagtcggggcg	gccagcgccaggatcaacgtctaacTCATTGGGAAGCCTGAATAACCTTCATATTCTCCCATTTTTACAACTCTATCAGAACTGTACGGGTATAACGGAAATGTTTAGGAACCATTATGCTCGCTCTTCCCTGTTTGGGAGCAGACAAGAAGGAAGAGTAGCCTGGTGGCAGTGGCAACGATATAAGTACATAAGGAAAAGCAGATAAACTTCAGGACACTAAAAAtgcagtctagctagagtcggggcg
chr9:32451066_C-G	WT	GAACTGTACGGGTATAACGGAAATGTTTAGGAACCATTATGCTCGCTCTTCCCTGTTTGGGAGCAGACAAGAAGGAAGAGTAGCCTGGTGGCAGTGGCAACGATATAAGTACATAAGGAAAAGCAGATAAACTTCAGGACACTAAAAACCAATTATCTGCTCATTTTTACCCCTGTAGTCATTTCTGGGCATGCCTTAGTT	gccagcgccaggatcaacgtctaac	tgcagtctagctagagtcggggcg	gccagcgccaggatcaacgtctaacGAACTGTACGGGTATAACGGAAATGTTTAGGAACCATTATGCTCGCTCTTCCCTGTTTGGGAGCAGACAAGAAGGAAGAGTAGCCTGGTGGCAGTGGCAACGATATAAGTACATAAGGAAAAGCAGATAAACTTCAGGACACTAAAAACCAATTATCTGCTCATTTTTACCCCTGTAGTCATTTCTGGGCATGCCTTAGTTtgcagtctagctagagtcggggcg
chr9:32452798_T-A	WT	TCATGCCTATGATCCCAACACTTTGGGAGGCCGAGGCTGGAGGGTTGCTTGAGCCCAGAAGTTTGAGACCAGCCTGGGCAACACTCTACAAAAAAAAAAATAAATAAATAAATAAATAAAATAAATCAGCCAGGTGTGCACCTGTGGTCCCAGCTGTTCAGGAGGCTGAGGTGGGAGGATCACTTGAGCCTGGGAGGTCGT	gccagcgccaggatcaacgtctaac	tgcagtctagctagagtcggggcg	gccagcgccaggatcaacgtctaacTCATGCCTATGATCCCAACACTTTGGGAGGCCGAGGCTGGAGGGTTGCTTGAGCCCAGAAGTTTGAGACCAGCCTGGGCAACACTCTACAAAAAAAAAAATAAATAAATAAATAAATAAAATAAATCAGCCAGGTGTGCACCTGTGGTCCCAGCTGTTCAGGAGGCTGAGGTGGGAGGATCACTTGAGCCTGGGAGGTCGTtgcagtctagctagagtcggggcg
chr9:32454034_G-A	WT	GCCTACTTATTCAGTACAGATTTGTTGAATGAAATTCGTAGTTTTATTTTACGGCATAATGAAACAGAGTTCCAGACATGTACCTGCCAAATTTGGTTCTGGTTGTCTTATCGTATGCAGGCTGGATACCTGCTACTGTGCTTCTACAGGATGTTAACAGTGTCCCCTGAGTAAAACAGTTCCACGGTCAGTACATTTGGG	gccagcgccaggatcaacgtctaac	tgcagtctagctagagtcggggcg	gccagcgccaggatcaacgtctaacGCCTACTTATTCAGTACAGATTTGTTGAATGAAATTCGTAGTTTTATTTTACGGCATAATGAAACAGAGTTCCAGACATGTACCTGCCAAATTTGGTTCTGGTTGTCTTATCGTATGCAGGCTGGATACCTGCTACTGTGCTTCTACAGGATGTTAACAGTGTCCCCTGAGTAAAACAGTTCCACGGTCAGTACATTTGGGtgcagtctagctagagtcggggcg
chr17:75942122_T-C	WT	TCCTGACCTCGTGATCCACCCACCTCGGCCTCCCAAAGTGCTGGGATTACAGGCGTGAGCCACCGTGCCGGGCCAGTGTTTTTAACTGTCCACACTTACTAAATTTTCCAGTACTTCTTCCTATGGTTCATGATAGTAAACACAGAAACATATAAGGAACATTATTAGAGTTACCAGATGTTAGCTGTTGCATATGTGCAC	gccagcgccaggatcaacgtctaac	tgcagtctagctagagtcggggcg	gccagcgccaggatcaacgtctaacTCCTGACCTCGTGATCCACCCACCTCGGCCTCCCAAAGTGCTGGGATTACAGGCGTGAGCCACCGTGCCGGGCCAGTGTTTTTAACTGTCCACACTTACTAAATTTTCCAGTACTTCTTCCTATGGTTCATGATAGTAAACACAGAAACATATAAGGAACATTATTAGAGTTACCAGATGTTAGCTGTTGCATATGTGCACtgcagtctagctagagtcggggcg
chr17:75944117_C-T	WT	CTGTCACCCAGACTGGAGTGCAGTGGTGGGATCTTGGCTTACTGTGACCTCTGCCTCCCGGGTTCAAATGGTCCTCCCTCCTCAGTCTCCTGAGTAGCTGGGACGACAGGCACGTGCCACCATGCCCAGCTAATTTGTTCTATTTTTTCTGTAGAGACGGGGTTTTGCCATGTTGCCCAGGCTGGTCTCAGACTCCTGGGC	gccagcgccaggatcaacgtctaac	tgcagtctagctagagtcggggcg	gccagcgccaggatcaacgtctaacCTGTCACCCAGACTGGAGTGCAGTGGTGGGATCTTGGCTTACTGTGACCTCTGCCTCCCGGGTTCAAATGGTCCTCCCTCCTCAGTCTCCTGAGTAGCTGGGACGACAGGCACGTGCCACCATGCCCAGCTAATTTGTTCTATTTTTTCTGTAGAGACGGGGTTTTGCCATGTTGCCCAGGCTGGTCTCAGACTCCTGGGCtgcagtctagctagagtcggggcg
chr17:75945967_G-T	WT	CTAAATTGTCACAGTAGTAGGAAGTATAGGGAAACCTCTCAGCTGTGGCACTGTTGTAGCTTTGGAGTGCAGAGTGTAACTCTGGGACAATCAGATTTCACATATTCTGTCATCTTGGCATAAGCCATTAAAAGCTTGGAGATTACTGTATTTGGCATTAAAAAAAAATGTCACTTAGGTCAGCACTCCCAGACGTAGCAC	gccagcgccaggatcaacgtctaac	tgcagtctagctagagtcggggcg	gccagcgccaggatcaacgtctaacCTAAATTGTCACAGTAGTAGGAAGTATAGGGAAACCTCTCAGCTGTGGCACTGTTGTAGCTTTGGAGTGCAGAGTGTAACTCTGGGACAATCAGATTTCACATATTCTGTCATCTTGGCATAAGCCATTAAAAGCTTGGAGATTACTGTATTTGGCATTAAAAAAAAATGTCACTTAGGTCAGCACTCCCAGACGTAGCACtgcagtctagctagagtcggggcg
chr2:113957818_C-T	WT	GATATTTTGTATATTAATGAATTATCCAAGATTCGATGGGATTTATCAGTGTGTAGATAGCTCTATAATGCTTGAATTGTACACTTCTAAGTGTGCAGTGCAAGAGCTTGTTTATATTTCATACTTTTTATACTTTGAGGAAAAAAAGTCAAAGAAAAATTGTATTTGAGGGAAAAAACCATGACCAAGTAAAGGATAAAT	gccagcgccaggatcaacgtctaac	tgcagtctagctagagtcggggcg	gccagcgccaggatcaacgtctaacGATATTTTGTATATTAATGAATTATCCAAGATTCGATGGGATTTATCAGTGTGTAGATAGCTCTATAATGCTTGAATTGTACACTTCTAAGTGTGCAGTGCAAGAGCTTGTTTATATTTCATACTTTTTATACTTTGAGGAAAAAAAGTCAAAGAAAAATTGTATTTGAGGGAAAAAACCATGACCAAGTAAAGGATAAATtgcagtctagctagagtcggggcg
chr2:113959408_G-A	WT	AGATCTTTTGATAAAGAACTATATTGATAAGCAGTAAAGATGTCATGCTCCTGGCCCAATAAAATATTGTTAGCATTGTCATAAATATGTCTTTTCCACCGGCGATGGTTGGGTAGTTAAGTGAATAAGCTAGAAAGACATGTTTATAAAGCTATTTGATGACAATCTCAGGCATATTTATACAGAGATGTTCTTAACTGT	gccagcgccaggatcaacgtctaac	tgcagtctagctagagtcggggcg	gccagcgccaggatcaacgtctaacAGATCTTTTGATAAAGAACTATATTGATAAGCAGTAAAGATGTCATGCTCCTGGCCCAATAAAATATTGTTAGCATTGTCATAAATATGTCTTTTCCACCGGCGATGGTTGGGTAGTTAAGTGAATAAGCTAGAAAGACATGTTTATAAAGCTATTTGATGACAATCTCAGGCATATTTATACAGAGATGTTCTTAACTGTtgcagtctagctagagtcggggcg
chr2:113959410_C-T	WT	ATCTTTTGATAAAGAACTATATTGATAAGCAGTAAAGATGTCATGCTCCTGGCCCAATAAAATATTGTTAGCATTGTCATAAATATGTCTTTTCCACCGGCGATGGTTGGGTAGTTAAGTGAATAAGCTAGAAAGACATGTTTATAAAGCTATTTGATGACAATCTCAGGCATATTTATACAGAGATGTTCTTAACTGTTT	gccagcgccaggatcaacgtctaac	tgcagtctagctagagtcggggcg	gccagcgccaggatcaacgtctaacATCTTTTGATAAAGAACTATATTGATAAGCAGTAAAGATGTCATGCTCCTGGCCCAATAAAATATTGTTAGCATTGTCATAAATATGTCTTTTCCACCGGCGATGGTTGGGTAGTTAAGTGAATAAGCTAGAAAGACATGTTTATAAAGCTATTTGATGACAATCTCAGGCATATTTATACAGAGATGTTCTTAACTGTTTtgcagtctagctagagtcggggcg
chr2:113959952_T-C	WT	TAATTGATGATATAGCTCCTCGAACTTTGTTTTTTGTTAAAACTTGGAAAATATATTTGTATTATTTTGGACAAATTATTTGAACTCTCTGGACCTTGATTCAATTTATATATAAGGTAAAGGCATTATACTGGATTATCCTGCAATTTCTTTGAGTTGTTAGAATATAATGTAGCTTATTAATAGCAATATTAGCAGTGT	gccagcgccaggatcaacgtctaac	tgcagtctagctagagtcggggcg	gccagcgccaggatcaacgtctaacTAATTGATGATATAGCTCCTCGAACTTTGTTTTTTGTTAAAACTTGGAAAATATATTTGTATTATTTTGGACAAATTATTTGAACTCTCTGGACCTTGATTCAATTTATATATAAGGTAAAGGCATTATACTGGATTATCCTGCAATTTCTTTGAGTTGTTAGAATATAATGTAGCTTATTAATAGCAATATTAGCAGTGTtgcagtctagctagagtcggggcg
chr2:113960549_T-C	WT	GGCCAATTATGATCTTTATTTTTAATTTCTACAGAAAAGTACTAGAGAATATATCTATAGAAACTTCTTTCAGATAACCCTAAAGATGATACTAGAATGTTTATAAAATTATTGAGAAGATTATTTGTGTTATAAAGCTTATTTGTACCATAGTAAAGGATGTTTTTGTTCCTCTTCATTCTGGGCTAATCTGTCAATACT	gccagcgccaggatcaacgtctaac	tgcagtctagctagagtcggggcg	gccagcgccaggatcaacgtctaacGGCCAATTATGATCTTTATTTTTAATTTCTACAGAAAAGTACTAGAGAATATATCTATAGAAACTTCTTTCAGATAACCCTAAAGATGATACTAGAATGTTTATAAAATTATTGAGAAGATTATTTGTGTTATAAAGCTTATTTGTACCATAGTAAAGGATGTTTTTGTTCCTCTTCATTCTGGGCTAATCTGTCAATACTtgcagtctagctagagtcggggcg
chr2:113960796_G-A	WT	CTGTGACCCATTCTTTCTGATCTTTCGTAGTTCATAGTCACCAGGCATGAGTACCTTGGATAGCCCTCTGAAGTCTGTTACCACCCAGATTTCCAACTCGGGTTAATTGGTACTAATTCTATTAGCTGGTATAAATAATCCAAAATCTGTGCAGACTCTGGGAGCAAAATGTTCTACTCAGTTTGGAATACTGTGCCTTAA	gccagcgccaggatcaacgtctaac	tgcagtctagctagagtcggggcg	gccagcgccaggatcaacgtctaacCTGTGACCCATTCTTTCTGATCTTTCGTAGTTCATAGTCACCAGGCATGAGTACCTTGGATAGCCCTCTGAAGTCTGTTACCACCCAGATTTCCAACTCGGGTTAATTGGTACTAATTCTATTAGCTGGTATAAATAATCCAAAATCTGTGCAGACTCTGGGAGCAAAATGTTCTACTCAGTTTGGAATACTGTGCCTTAAtgcagtctagctagagtcggggcg
chr7:149882990_C-T	WT	GTGCCAGCTGGCAGTGATGGAAGTTAGGTTCTGGCCTCCCCCAGAGCCTGGGAGACAGGCCCCATCCTTCCTGATGATGCCATTTCAAAGGACTGGCTCTCAGGCTCTTGAGAAAGACACTCCTGGACACACATGCATGTACATCTCAAAGGGACAAGGGAAGGAGGTACGACTCTAAGTGTTTTTAACGTAAATGCTCTA	gccagcgccaggatcaacgtctaac	tgcagtctagctagagtcggggcg	gccagcgccaggatcaacgtctaacGTGCCAGCTGGCAGTGATGGAAGTTAGGTTCTGGCCTCCCCCAGAGCCTGGGAGACAGGCCCCATCCTTCCTGATGATGCCATTTCAAAGGACTGGCTCTCAGGCTCTTGAGAAAGACACTCCTGGACACACATGCATGTACATCTCAAAGGGACAAGGGAAGGAGGTACGACTCTAAGTGTTTTTAACGTAAATGCTCTAtgcagtctagctagagtcggggcg
chr7:149884900_C-T	WT	ATGTGGAGTATGGTCTACCTGTAACAGAATAATCTGGAATGCTTGAAAGTACAGGTTCCTGGGTCTCACACTGCACCCTATGGGTTTAGGGGATTCTAGACTCCACATTTTAAACCAGCTCCCAAGGGTTTTGGTGCTAACTGAAGCCCTCGAAGACAGGATGTCCAAGCCCTGACACTGTTGACAATTTGGGCTAGATAA	gccagcgccaggatcaacgtctaac	tgcagtctagctagagtcggggcg	gccagcgccaggatcaacgtctaacATGTGGAGTATGGTCTACCTGTAACAGAATAATCTGGAATGCTTGAAAGTACAGGTTCCTGGGTCTCACACTGCACCCTATGGGTTTAGGGGATTCTAGACTCCACATTTTAAACCAGCTCCCAAGGGTTTTGGTGCTAACTGAAGCCCTCGAAGACAGGATGTCCAAGCCCTGACACTGTTGACAATTTGGGCTAGATAAtgcagtctagctagagtcggggcg
chr7:150247279_C-T	WT	AGCAAGCCCAGGTGAAGATGTGCATGTTCTTGGAGAAAGTATTAATAACATACCGACACTTACATCTGGGTGAATAATTTCATCAAATCTCTTAACTCACGCTTGCACAAACTTCACCTGGAGAGAGAGAGGGAAAGCTGTGCCAGAAATAAATGGTTATTGAGGTCACTGTTTGTTTGTTTTTCTCAGGAGTGGAAGGAG	gccagcgccaggatcaacgtctaac	tgcagtctagctagagtcggggcg	gccagcgccaggatcaacgtctaacAGCAAGCCCAGGTGAAGATGTGCATGTTCTTGGAGAAAGTATTAATAACATACCGACACTTACATCTGGGTGAATAATTTCATCAAATCTCTTAACTCACGCTTGCACAAACTTCACCTGGAGAGAGAGAGGGAAAGCTGTGCCAGAAATAAATGGTTATTGAGGTCACTGTTTGTTTGTTTTTCTCAGGAGTGGAAGGAGtgcagtctagctagagtcggggcg
chr12:51994284_G-C	WT	GGCCTACCTCTCGTTTCTGCCCAGCCCTCTGTGGCCAGGAGCCCTGGCCCGCAAGAGGGACAGAGCCCGGGAGAGACTCGCTCACTCCCATGTTGGGTTTGAGACAGACACCTTTTCTATTTACCTCCTAATGGCATGGAGACTCTGAGAGCGAATTGTGTGGAGAACTCAGTGCCACACCTCGAACTGGTTGTAGTGGGA	gccagcgccaggatcaacgtctaac	tgcagtctagctagagtcggggcg	gccagcgccaggatcaacgtctaacGGCCTACCTCTCGTTTCTGCCCAGCCCTCTGTGGCCAGGAGCCCTGGCCCGCAAGAGGGACAGAGCCCGGGAGAGACTCGCTCACTCCCATGTTGGGTTTGAGACAGACACCTTTTCTATTTACCTCCTAATGGCATGGAGACTCTGAGAGCGAATTGTGTGGAGAACTCAGTGCCACACCTCGAACTGGTTGTAGTGGGAtgcagtctagctagagtcggggcg
chr12:51994734_G-A	WT	ATCTGCCGCTTTGTCTGTCCAGCCGTGTGTGCATGTGCCGAGGTGCGTCCCCCGTTGTGCCTGGTTCGTGCCATGCCCTTACACGTGCGTGTGAGTGTGTGTGTGTGTCTGTAGGTGCGCACTTACCTGCTTGAGCTTTCTGTGCATGTGCAGGTCGGGGGTGTGGTCGTCATGCTGTCCGTGCTTGCTGGTGCCTCTTTT	gccagcgccaggatcaacgtctaac	tgcagtctagctagagtcggggcg	gccagcgccaggatcaacgtctaacATCTGCCGCTTTGTCTGTCCAGCCGTGTGTGCATGTGCCGAGGTGCGTCCCCCGTTGTGCCTGGTTCGTGCCATGCCCTTACACGTGCGTGTGAGTGTGTGTGTGTGTCTGTAGGTGCGCACTTACCTGCTTGAGCTTTCTGTGCATGTGCAGGTCGGGGGTGTGGTCGTCATGCTGTCCGTGCTTGCTGGTGCCTCTTTTtgcagtctagctagagtcggggcg
chr12:51996886_C-T	WT	GCCCCCCGAGGCTAACCCTGATCCATAGTGCTACCTGCACCTCTGGATTCTGGATTCACAGACCAAGTCCAAGCCCGTTCTTACGTCGCCATAAAGGCCCCCGAACGGCATTCTCGGTACTTCTGTTTGTTTTTGTACATTTTATTAGAAAGGACTGTAAAATAGCCACTTAGACACTTTACCTCTTCAGTATGCAAATGT	gccagcgccaggatcaacgtctaac	tgcagtctagctagagtcggggcg	gccagcgccaggatcaacgtctaacGCCCCCCGAGGCTAACCCTGATCCATAGTGCTACCTGCACCTCTGGATTCTGGATTCACAGACCAAGTCCAAGCCCGTTCTTACGTCGCCATAAAGGCCCCCGAACGGCATTCTCGGTACTTCTGTTTGTTTTTGTACATTTTATTAGAAAGGACTGTAAAATAGCCACTTAGACACTTTACCTCTTCAGTATGCAAATGTtgcagtctagctagagtcggggcg
chr2:157527182_C-T	WT	AAGGAATATGAAAAAATAAATTAGGTTTTAAAATAGGAATTGGGCAATAAACTGTATCAAAAATATGTAGATGGATTTTAGTAGTTGTAATTTAAATGTGGAAGGTGAAGAGAATTTCAAACTCCAAAGAGAAATGAATGATATTCAGATGTTTCATTAATTTCTAGTCTGTGAAAATATGCATTTTATAGTAATATGTAT	gccagcgccaggatcaacgtctaac	tgcagtctagctagagtcggggcg	gccagcgccaggatcaacgtctaacAAGGAATATGAAAAAATAAATTAGGTTTTAAAATAGGAATTGGGCAATAAACTGTATCAAAAATATGTAGATGGATTTTAGTAGTTGTAATTTAAATGTGGAAGGTGAAGAGAATTTCAAACTCCAAAGAGAAATGAATGATATTCAGATGTTTCATTAATTTCTAGTCTGTGAAAATATGCATTTTATAGTAATATGTATtgcagtctagctagagtcggggcg
chr2:157527662_G-A	WT	TAAATAATAGTAACTAAGTATTTTTAAGGACACAGCCCTTTTTTTCTCTTTATACAAAATGAGAGTATCTGAGCCAAAATATTAAATTCTAGTTCTTTTCCGCAATGACTAGTGTCAAGCTCATGTACTCTTCTGATTCTAGACTGGAGAAGATTATTCAAACTTGATCTGTGTTTCAGGTTTTTAAATGTCCTAAAAACA	gccagcgccaggatcaacgtctaac	tgcagtctagctagagtcggggcg	gccagcgccaggatcaacgtctaacTAAATAATAGTAACTAAGTATTTTTAAGGACACAGCCCTTTTTTTCTCTTTATACAAAATGAGAGTATCTGAGCCAAAATATTAAATTCTAGTTCTTTTCCGCAATGACTAGTGTCAAGCTCATGTACTCTTCTGATTCTAGACTGGAGAAGATTATTCAAACTTGATCTGTGTTTCAGGTTTTTAAATGTCCTAAAAACAtgcagtctagctagagtcggggcg
chr2:157527713_A-C	WT	AAATGCAAGCGTAGAATGACATTTACTAATATTTCTATTTCTTCCATAGGCTAAATAATAGTAACTAAGTATTTTTAAGGACACAGCCCTTTTTTTCTCTTTATACAAAATGAGAGTATCTGAGCCAAAATATTAAATTCTAGTTCTTTTCCGCAATGACTAGTGTCAAGCTCATGTACTCTTCTGATTCTAGACTGGAGA	gccagcgccaggatcaacgtctaac	tgcagtctagctagagtcggggcg	gccagcgccaggatcaacgtctaacAAATGCAAGCGTAGAATGACATTTACTAATATTTCTATTTCTTCCATAGGCTAAATAATAGTAACTAAGTATTTTTAAGGACACAGCCCTTTTTTTCTCTTTATACAAAATGAGAGTATCTGAGCCAAAATATTAAATTCTAGTTCTTTTCCGCAATGACTAGTGTCAAGCTCATGTACTCTTCTGATTCTAGACTGGAGAtgcagtctagctagagtcggggcg
chr2:157533043_C-T	WT	TTCCCTTGAATAGTGCTTTTCTCCCTATGTAATATCTTTTATTATGATATTTGTGGTTTAGAAGGCATATTGAGTTATTTTGCAGAATCATAATGGACCCGCACAAAATCTCAGAACCATATCTGTTGACATTTTTTCTCATAGAAATATCATGGTTACCCCATTTGTTAATGAGCATTAATGTTTTCTGAACACTTCCAA	gccagcgccaggatcaacgtctaac	tgcagtctagctagagtcggggcg	gccagcgccaggatcaacgtctaacTTCCCTTGAATAGTGCTTTTCTCCCTATGTAATATCTTTTATTATGATATTTGTGGTTTAGAAGGCATATTGAGTTATTTTGCAGAATCATAATGGACCCGCACAAAATCTCAGAACCATATCTGTTGACATTTTTTCTCATAGAAATATCATGGTTACCCCATTTGTTAATGAGCATTAATGTTTTCTGAACACTTCCAAtgcagtctagctagagtcggggcg
chr2:157533348_A-G	WT	TTTAAAAATAAATATTGCTCTAAACTTTAATATATCGAACGTGAGAGTGGAGCTGCTTAGTGGAAGATGTAAGTGAGGTGGGTGTCCCATGTGCTTGGTCTCCCCTTCTGCTGTTCTCCTGTTCTTCATAATCCACTACTGCAGCAGTCCCTGAACCACTAAACTTGTTCCTTTCATTTACAAAAGAGATACCTGACATCC	gccagcgccaggatcaacgtctaac	tgcagtctagctagagtcggggcg	gccagcgccaggatcaacgtctaacTTTAAAAATAAATATTGCTCTAAACTTTAATATATCGAACGTGAGAGTGGAGCTGCTTAGTGGAAGATGTAAGTGAGGTGGGTGTCCCATGTGCTTGGTCTCCCCTTCTGCTGTTCTCCTGTTCTTCATAATCCACTACTGCAGCAGTCCCTGAACCACTAAACTTGTTCCTTTCATTTACAAAAGAGATACCTGACATCCtgcagtctagctagagtcggggcg
chr3:38483634_C-T	WT	AGCATATTGCTCTACTGTATCACAAACAGCGGACACGTCAGCAGGCGTTGAGGTGCTGAGCTGTGGATGCAGAACCAGCGCCATGCTGAAGAGCCTCAGCCACCTCCTGTCCTTTGGGATTCGTTTTTCCCGCTTTCTCTTTGTTTGTCGTCTCAGAATCTGTGACACAAAGAAACCCATCTCCTGTCTTAGGAAACCTAA	gccagcgccaggatcaacgtctaac	tgcagtctagctagagtcggggcg	gccagcgccaggatcaacgtctaacAGCATATTGCTCTACTGTATCACAAACAGCGGACACGTCAGCAGGCGTTGAGGTGCTGAGCTGTGGATGCAGAACCAGCGCCATGCTGAAGAGCCTCAGCCACCTCCTGTCCTTTGGGATTCGTTTTTCCCGCTTTCTCTTTGTTTGTCGTCTCAGAATCTGTGACACAAAGAAACCCATCTCCTGTCTTAGGAAACCTAAtgcagtctagctagagtcggggcg
chr3:38488173_A-C	WT	TTCTCACTGGGGTGACATGAATTCTTTTAGTTAATGGCTGTTTGCAAATTCTAAACTAATGAAATACTTAGCAGCTAACATGTTCAATCTAGTAATGATGAGTTTAAATCTCAATTGACAGTAATGTTTTAGATAAACAGGCCCAGTAATTCAGTTGATGAACTGTATATCTTCTCAGTCTAGATTTGTAAATGTTTAATG	gccagcgccaggatcaacgtctaac	tgcagtctagctagagtcggggcg	gccagcgccaggatcaacgtctaacTTCTCACTGGGGTGACATGAATTCTTTTAGTTAATGGCTGTTTGCAAATTCTAAACTAATGAAATACTTAGCAGCTAACATGTTCAATCTAGTAATGATGAGTTTAAATCTCAATTGACAGTAATGTTTTAGATAAACAGGCCCAGTAATTCAGTTGATGAACTGTATATCTTCTCAGTCTAGATTTGTAAATGTTTAATGtgcagtctagctagagtcggggcg
chr3:38490772_C-T	WT	TATTTTAAGAACCAGTTACCTCAGACCTCATGTTGAACAGTGTCGCCATCTGGGTCCTCTTGATACTGCAGACTTTTAACGTACACATGCAGGAACCCTGCTGAGCGTGGGCACTTGTTTTAAAGCAAAACTCTTCCCAAGGACTGAAGAAAGGGCTTCTGGCAAGCTCGTCATGGCATTGTGGTGGGATGGGTCTAGAGT	gccagcgccaggatcaacgtctaac	tgcagtctagctagagtcggggcg	gccagcgccaggatcaacgtctaacTATTTTAAGAACCAGTTACCTCAGACCTCATGTTGAACAGTGTCGCCATCTGGGTCCTCTTGATACTGCAGACTTTTAACGTACACATGCAGGAACCCTGCTGAGCGTGGGCACTTGTTTTAAAGCAAAACTCTTCCCAAGGACTGAAGAAAGGGCTTCTGGCAAGCTCGTCATGGCATTGTGGTGGGATGGGTCTAGAGTtgcagtctagctagagtcggggcg
chr3:38492335_A-G	WT	AAGAAGGAAAACCCTAAGACTTGTCTAACTTAGTGGAGAATGTGTGTGTTGGGCTTAGGATGGATAGCTAAGTCTTATTGAGCTGTGTTACCTAACTTGTATATAAAAATTGTAATTAAAAGTTTGGGTTCACCTGTTTCTCACAGTTTAAAATGATGAGTAATTGCAAACTCTGGAAATGTGACTAGTATATGATTTAAG	gccagcgccaggatcaacgtctaac	tgcagtctagctagagtcggggcg	gccagcgccaggatcaacgtctaacAAGAAGGAAAACCCTAAGACTTGTCTAACTTAGTGGAGAATGTGTGTGTTGGGCTTAGGATGGATAGCTAAGTCTTATTGAGCTGTGTTACCTAACTTGTATATAAAAATTGTAATTAAAAGTTTGGGTTCACCTGTTTCTCACAGTTTAAAATGATGAGTAATTGCAAACTCTGGAAATGTGACTAGTATATGATTTAAGtgcagtctagctagagtcggggcg
chr22:17180086_G-A	WT	CCAGCTCATTTTTCACAGTGTAGAATGACATTTTGTTTGTTTGTTTTGTTTTGTTTGAGATGGAGTCTCGCTCTGTTGCCCAGGGTGGAGTGCAGCGGTGCGATCTCGGCTCACTGCAACCTCCACCTCCCGGGTTCAAGCGGATTCTCGTGCCTCAGCCTCCTGAGTAGCTGGGATTACAGGCATGCACCACCATGCCCG	gccagcgccaggatcaacgtctaac	tgcagtctagctagagtcggggcg	gccagcgccaggatcaacgtctaacCCAGCTCATTTTTCACAGTGTAGAATGACATTTTGTTTGTTTGTTTTGTTTTGTTTGAGATGGAGTCTCGCTCTGTTGCCCAGGGTGGAGTGCAGCGGTGCGATCTCGGCTCACTGCAACCTCCACCTCCCGGGTTCAAGCGGATTCTCGTGCCTCAGCCTCCTGAGTAGCTGGGATTACAGGCATGCACCACCATGCCCGtgcagtctagctagagtcggggcg
chr22:17180114_G-A	WT	GATCTCCCCTTTCTTCCCTTTGCCTCCTCCAGCTCATTTTTCACAGTGTAGAATGACATTTTGTTTGTTTGTTTTGTTTTGTTTGAGATGGAGTCTCGCTCTGTTGCCCAGGGTGGAGTGCAGCGGTGCGATCTCGGCTCACTGCAACCTCCACCTCCCGGGTTCAAGCGGATTCTCGTGCCTCAGCCTCCTGAGTAGCTG	gccagcgccaggatcaacgtctaac	tgcagtctagctagagtcggggcg	gccagcgccaggatcaacgtctaacGATCTCCCCTTTCTTCCCTTTGCCTCCTCCAGCTCATTTTTCACAGTGTAGAATGACATTTTGTTTGTTTGTTTTGTTTTGTTTGAGATGGAGTCTCGCTCTGTTGCCCAGGGTGGAGTGCAGCGGTGCGATCTCGGCTCACTGCAACCTCCACCTCCCGGGTTCAAGCGGATTCTCGTGCCTCAGCCTCCTGAGTAGCTGtgcagtctagctagagtcggggcg
chr22:17180639_G-C	WT	CACATTTATTTATGCACTTGGAGAGCTCACAGGAATCTCAGAAACTGATGAGGTACAATTCTGAACCCTCAGTCTCTTCCCTTTAAACCTTTCTTTTTCTCTACTTTAATTTTTCTAAAGAGTGTCTTGCTATGTTGCCCAGGCTGGTCTCCAACTCAAGTGATCCTCCTGCCGCAGTCTCCCGAAGTGCTGGGATTACTG	gccagcgccaggatcaacgtctaac	tgcagtctagctagagtcggggcg	gccagcgccaggatcaacgtctaacCACATTTATTTATGCACTTGGAGAGCTCACAGGAATCTCAGAAACTGATGAGGTACAATTCTGAACCCTCAGTCTCTTCCCTTTAAACCTTTCTTTTTCTCTACTTTAATTTTTCTAAAGAGTGTCTTGCTATGTTGCCCAGGCTGGTCTCCAACTCAAGTGATCCTCCTGCCGCAGTCTCCCGAAGTGCTGGGATTACTGtgcagtctagctagagtcggggcg
chr17:44780408_G-T	WT	AGACCCTCCCCAAGGATGACCACACCCGAAGTCCTGTCACTGAGCACAGTCAGGGGCTGGGCATCCCAGCTTGCCCCCGCTTAGCCCCGCTGAGCTTGGAGGAAGTATGAGTGCTGATTCAAACCAAAGCTGCCTGTGCCATGCCCAAGGCCTAGGTTATGGGTACGGCAACCACATGTCCCAGATCGTCTCCAATTCGAA	gccagcgccaggatcaacgtctaac	tgcagtctagctagagtcggggcg	gccagcgccaggatcaacgtctaacAGACCCTCCCCAAGGATGACCACACCCGAAGTCCTGTCACTGAGCACAGTCAGGGGCTGGGCATCCCAGCTTGCCCCCGCTTAGCCCCGCTGAGCTTGGAGGAAGTATGAGTGCTGATTCAAACCAAAGCTGCCTGTGCCATGCCCAAGGCCTAGGTTATGGGTACGGCAACCACATGTCCCAGATCGTCTCCAATTCGAAtgcagtctagctagagtcggggcg
chr17:44780904_C-T	WT	TCCTAGGCTGCTAGAAGTCCTTAAGGCCCCATCTAGTCCATTCCACTCCCTACCCCCATTCCAGAGCCGAGTAGTAAGTTTACAGATGTTTCCCCCATTACGTACCCCCACCCATCCCTGCTGCAGCGAGCCTGAGAGCCAGGTAGAGCCAGGCACAGCTCCTCAGTCTTCTCACACAGTCCTGCCGGTGGCCTTCCCTCA	gccagcgccaggatcaacgtctaac	tgcagtctagctagagtcggggcg	gccagcgccaggatcaacgtctaacTCCTAGGCTGCTAGAAGTCCTTAAGGCCCCATCTAGTCCATTCCACTCCCTACCCCCATTCCAGAGCCGAGTAGTAAGTTTACAGATGTTTCCCCCATTACGTACCCCCACCCATCCCTGCTGCAGCGAGCCTGAGAGCCAGGTAGAGCCAGGCACAGCTCCTCAGTCTTCTCACACAGTCCTGCCGGTGGCCTTCCCTCAtgcagtctagctagagtcggggcg
chr17:44781158_C-G	WT	GGCAGGGGCAAGATGGGGGCCAGCTACCTAATGGATGAAAGCCACAAGTGAATACAGTTCTTGTCACCAGGGTTGCCCTGCCCTCACTCGGCAGGGAGTTCTGACACCCCAGGGCCCGTGAGCTACCTGCTTGAGCCCCTGTTTCTGGGGCACCTTCGAGGAGGCGTTGTGGAGGGCATCGCCCCCTGTTTATTCACAACA	gccagcgccaggatcaacgtctaac	tgcagtctagctagagtcggggcg	gccagcgccaggatcaacgtctaacGGCAGGGGCAAGATGGGGGCCAGCTACCTAATGGATGAAAGCCACAAGTGAATACAGTTCTTGTCACCAGGGTTGCCCTGCCCTCACTCGGCAGGGAGTTCTGACACCCCAGGGCCCGTGAGCTACCTGCTTGAGCCCCTGTTTCTGGGGCACCTTCGAGGAGGCGTTGTGGAGGGCATCGCCCCCTGTTTATTCACAACAtgcagtctagctagagtcggggcg
chr10:126012965_G-T	WT	AGTAATTCTCAATGTAAAGCTATTCAGCTCTTCCAGGTTGAATGCCCTGTAACCCACCCTGACCTTCCACATCATCTTCAAAAAGCAGTTTCTCTGTTCCCCATGATTCTCCTATAAGGTAACTCTTTAGTCCTCCATTTAGCACATTTTAAATCCTCCAAAGAATAAGTATCATGTGATTATTTTAGCTTTACAAAAAAA	gccagcgccaggatcaacgtctaac	tgcagtctagctagagtcggggcg	gccagcgccaggatcaacgtctaacAGTAATTCTCAATGTAAAGCTATTCAGCTCTTCCAGGTTGAATGCCCTGTAACCCACCCTGACCTTCCACATCATCTTCAAAAAGCAGTTTCTCTGTTCCCCATGATTCTCCTATAAGGTAACTCTTTAGTCCTCCATTTAGCACATTTTAAATCCTCCAAAGAATAAGTATCATGTGATTATTTTAGCTTTACAAAAAAAtgcagtctagctagagtcggggcg
chr10:126013418_A-G	WT	TGCAGCCCAGAGCAACCCCACCAGCCTAAGTCCAGCAGAGGACCTCCCACCCAATGTCTTGTTCTAATTAGAAGGGGAAGTTAGCCACAGAAAATCAACTTATCTATAATTACAAAATTCTCTTGACTCACCTTAAAGTTCCTATTGACATCTACTGCTTTTAAACCTATTTGAAAACTCTGATACTAAAACAAATGACAC	gccagcgccaggatcaacgtctaac	tgcagtctagctagagtcggggcg	gccagcgccaggatcaacgtctaacTGCAGCCCAGAGCAACCCCACCAGCCTAAGTCCAGCAGAGGACCTCCCACCCAATGTCTTGTTCTAATTAGAAGGGGAAGTTAGCCACAGAAAATCAACTTATCTATAATTACAAAATTCTCTTGACTCACCTTAAAGTTCCTATTGACATCTACTGCTTTTAAACCTATTTGAAAACTCTGATACTAAAACAAATGACACtgcagtctagctagagtcggggcg
chr10:126014742_T-C	WT	TATTTTTTTAAAAGACTGTATAGGCATGAATAATAGAGGTGGTTTGAGTTTTGTAGGGCCATCACCTGGAAAGTCAATGTGACTAGACACAAAGTAGCCCAGAGGCTACTTTTCTTCCTACAGCTTATTATAGTTGTAGGTTCTATGACCTCACTTCATGGGTTCCAGGCAATTCCGCTGAAAGGTTTGTCTCCTGAAATT	gccagcgccaggatcaacgtctaac	tgcagtctagctagagtcggggcg	gccagcgccaggatcaacgtctaacTATTTTTTTAAAAGACTGTATAGGCATGAATAATAGAGGTGGTTTGAGTTTTGTAGGGCCATCACCTGGAAAGTCAATGTGACTAGACACAAAGTAGCCCAGAGGCTACTTTTCTTCCTACAGCTTATTATAGTTGTAGGTTCTATGACCTCACTTCATGGGTTCCAGGCAATTCCGCTGAAAGGTTTGTCTCCTGAAATTtgcagtctagctagagtcggggcg
chr10:126014743_G-A	WT	GTATTTTTTTAAAAGACTGTATAGGCATGAATAATAGAGGTGGTTTGAGTTTTGTAGGGCCATCACCTGGAAAGTCAATGTGACTAGACACAAAGTAGCCCAGAGGCTACTTTTCTTCCTACAGCTTATTATAGTTGTAGGTTCTATGACCTCACTTCATGGGTTCCAGGCAATTCCGCTGAAAGGTTTGTCTCCTGAAAT	gccagcgccaggatcaacgtctaac	tgcagtctagctagagtcggggcg	gccagcgccaggatcaacgtctaacGTATTTTTTTAAAAGACTGTATAGGCATGAATAATAGAGGTGGTTTGAGTTTTGTAGGGCCATCACCTGGAAAGTCAATGTGACTAGACACAAAGTAGCCCAGAGGCTACTTTTCTTCCTACAGCTTATTATAGTTGTAGGTTCTATGACCTCACTTCATGGGTTCCAGGCAATTCCGCTGAAAGGTTTGTCTCCTGAAATtgcagtctagctagagtcggggcg
chr2:206619518_C-T	WT	TGTACAAACCGGTATGTGATCACTTCAGTGAGCATCCCTCTATAGATGGGCTTTAGTAAAGACTGTCCCAAAGAGCCCCTACTTCTCTAATGCCCCCCCCCTTTTTTTTTTAGGAAAAGAACATGCAGTTTTACTCATCACTTCTTCATGACACCAAATCCATTGCTAGGTTTAGCTCCTGGTCCCTTTTCAGCAAGATTC	gccagcgccaggatcaacgtctaac	tgcagtctagctagagtcggggcg	gccagcgccaggatcaacgtctaacTGTACAAACCGGTATGTGATCACTTCAGTGAGCATCCCTCTATAGATGGGCTTTAGTAAAGACTGTCCCAAAGAGCCCCTACTTCTCTAATGCCCCCCCCCTTTTTTTTTTAGGAAAAGAACATGCAGTTTTACTCATCACTTCTTCATGACACCAAATCCATTGCTAGGTTTAGCTCCTGGTCCCTTTTCAGCAAGATTCtgcagtctagctagagtcggggcg
chr2:206619519_T-C	WT	GTACAAACCGGTATGTGATCACTTCAGTGAGCATCCCTCTATAGATGGGCTTTAGTAAAGACTGTCCCAAAGAGCCCCTACTTCTCTAATGCCCCCCCCCTTTTTTTTTTAGGAAAAGAACATGCAGTTTTACTCATCACTTCTTCATGACACCAAATCCATTGCTAGGTTTAGCTCCTGGTCCCTTTTCAGCAAGATTCA	gccagcgccaggatcaacgtctaac	tgcagtctagctagagtcggggcg	gccagcgccaggatcaacgtctaacGTACAAACCGGTATGTGATCACTTCAGTGAGCATCCCTCTATAGATGGGCTTTAGTAAAGACTGTCCCAAAGAGCCCCTACTTCTCTAATGCCCCCCCCCTTTTTTTTTTAGGAAAAGAACATGCAGTTTTACTCATCACTTCTTCATGACACCAAATCCATTGCTAGGTTTAGCTCCTGGTCCCTTTTCAGCAAGATTCAtgcagtctagctagagtcggggcg
chr2:206619911_G-T	WT	TAATAGGTGCTACGCAGGTAGGCGGGCTTTCTCTAGGACTAGGTGTACGTTTATTTTGTAATAACAGGGCTATCTACAAGGCCTCTCAGCCTTACTCCTGGCTTCATAGGACACAGGTAGCATCCCTCTAGTCATTGGCAATGGCTCTTTCAGCTCGGAGGAAGCTTGGAGGAAACTCAGATTACTTGGTATCTTTTCCTG	gccagcgccaggatcaacgtctaac	tgcagtctagctagagtcggggcg	gccagcgccaggatcaacgtctaacTAATAGGTGCTACGCAGGTAGGCGGGCTTTCTCTAGGACTAGGTGTACGTTTATTTTGTAATAACAGGGCTATCTACAAGGCCTCTCAGCCTTACTCCTGGCTTCATAGGACACAGGTAGCATCCCTCTAGTCATTGGCAATGGCTCTTTCAGCTCGGAGGAAGCTTGGAGGAAACTCAGATTACTTGGTATCTTTTCCTGtgcagtctagctagagtcggggcg
chr15:99971492_A-G	WT	CATGGAATTTTTGTTTTACTTTTTGGGGCTGGTTTTGAAAGGAAAAAAAACGGAAGACAAACATTGGACGCCATTATACATGAAAATTATATAGAAAAATTAATCATTTCATTGGAAGCAAGTTGAATATGTGTAATAAAATGTTTTTCCATAACAGTTTAAAGCTGTCTGTGAAGTAAAAGACATAAGCCAGTCCCCAAG	gccagcgccaggatcaacgtctaac	tgcagtctagctagagtcggggcg	gccagcgccaggatcaacgtctaacCATGGAATTTTTGTTTTACTTTTTGGGGCTGGTTTTGAAAGGAAAAAAAACGGAAGACAAACATTGGACGCCATTATACATGAAAATTATATAGAAAAATTAATCATTTCATTGGAAGCAAGTTGAATATGTGTAATAAAATGTTTTTCCATAACAGTTTAAAGCTGTCTGTGAAGTAAAAGACATAAGCCAGTCCCCAAGtgcagtctagctagagtcggggcg
chr15:99971782_C-T	WT	CCACTAGATGCTGATCACAGCAGTGATGTTTCTGTGTTAATACCCTGTACTGTCCCTCGAGTACTGTACCTTTGTGCTTGCACACGTGTCACTAACGCACGTGTTACCAGAGTCTCACGACCCTACGGTGCTATTTTTATTGGTGCAAAATTAAACCCTCTCAGCTGACCGTTGCTGGATAGGATCAGAATGCAGGAAAAG	gccagcgccaggatcaacgtctaac	tgcagtctagctagagtcggggcg	gccagcgccaggatcaacgtctaacCCACTAGATGCTGATCACAGCAGTGATGTTTCTGTGTTAATACCCTGTACTGTCCCTCGAGTACTGTACCTTTGTGCTTGCACACGTGTCACTAACGCACGTGTTACCAGAGTCTCACGACCCTACGGTGCTATTTTTATTGGTGCAAAATTAAACCCTCTCAGCTGACCGTTGCTGGATAGGATCAGAATGCAGGAAAAGtgcagtctagctagagtcggggcg
chr15:99973826_G-A	WT	GGGGAGGGCCGGGCTGCTTAGCACACGTTTCTCTCCATCTACCTTCTTGACCACATGAGAACCAGGACGTTGCCTCCATGCCCGTCTCTGAGAACATAGTCTCTAAATCCTAGGTGTTGCCTTGGAAGTCTCGTGCGTGGAGTGTAAATCTATATATGCCAGCGAGGACAGCAGTGCCACGCAGTTCATACCACCCGCATG	gccagcgccaggatcaacgtctaac	tgcagtctagctagagtcggggcg	gccagcgccaggatcaacgtctaacGGGGAGGGCCGGGCTGCTTAGCACACGTTTCTCTCCATCTACCTTCTTGACCACATGAGAACCAGGACGTTGCCTCCATGCCCGTCTCTGAGAACATAGTCTCTAAATCCTAGGTGTTGCCTTGGAAGTCTCGTGCGTGGAGTGTAAATCTATATATGCCAGCGAGGACAGCAGTGCCACGCAGTTCATACCACCCGCATGtgcagtctagctagagtcggggcg
chr16:77282908_T-C	WT	CTGCTTGGAAAATTAAAGGCCACTTGTGGCTTTTTCCTACCAACTGATACGTTTAAATTTGCCCTAGGATTGAGCTAACAGCAAAAAAAAAAAAAAAAAAAAGAGAGAAAGAAAGGAGTAAACAGTGGTAATAAAAAAATCCATCTGTCTTCTTGCTATGTTAATATTAATAAATCATAATATGACAAGACCCTCACTGAA	gccagcgccaggatcaacgtctaac	tgcagtctagctagagtcggggcg	gccagcgccaggatcaacgtctaacCTGCTTGGAAAATTAAAGGCCACTTGTGGCTTTTTCCTACCAACTGATACGTTTAAATTTGCCCTAGGATTGAGCTAACAGCAAAAAAAAAAAAAAAAAAAAGAGAGAAAGAAAGGAGTAAACAGTGGTAATAAAAAAATCCATCTGTCTTCTTGCTATGTTAATATTAATAAATCATAATATGACAAGACCCTCACTGAAtgcagtctagctagagtcggggcg
chr16:77282937_C-G	WT	TTTATAATGCTCTGTACATACTACCAGAGCTGCTTGGAAAATTAAAGGCCACTTGTGGCTTTTTCCTACCAACTGATACGTTTAAATTTGCCCTAGGATTGAGCTAACAGCAAAAAAAAAAAAAAAAAAAAGAGAGAAAGAAAGGAGTAAACAGTGGTAATAAAAAAATCCATCTGTCTTCTTGCTATGTTAATATTAATA	gccagcgccaggatcaacgtctaac	tgcagtctagctagagtcggggcg	gccagcgccaggatcaacgtctaacTTTATAATGCTCTGTACATACTACCAGAGCTGCTTGGAAAATTAAAGGCCACTTGTGGCTTTTTCCTACCAACTGATACGTTTAAATTTGCCCTAGGATTGAGCTAACAGCAAAAAAAAAAAAAAAAAAAAGAGAGAAAGAAAGGAGTAAACAGTGGTAATAAAAAAATCCATCTGTCTTCTTGCTATGTTAATATTAATAtgcagtctagctagagtcggggcg
chr16:77283501_G-A	WT	TTTAAAAAGGTCCTTTATGACTTCAGGTCAAAGACTGAGACTCAGAACTTTCAAATCTGGATGGAATACCTTGCCTAACTGTTGCGTGGAGTTCACAGTTCGACTAACCCTGTGAACACCCAAGCCAGGAGTTCTATGAGAAGCCAAATGGTGCTCGCAATTGTGCTTGCTGCTGGACTGGCAAGCTTCATGTTATGTTTA	gccagcgccaggatcaacgtctaac	tgcagtctagctagagtcggggcg	gccagcgccaggatcaacgtctaacTTTAAAAAGGTCCTTTATGACTTCAGGTCAAAGACTGAGACTCAGAACTTTCAAATCTGGATGGAATACCTTGCCTAACTGTTGCGTGGAGTTCACAGTTCGACTAACCCTGTGAACACCCAAGCCAGGAGTTCTATGAGAAGCCAAATGGTGCTCGCAATTGTGCTTGCTGCTGGACTGGCAAGCTTCATGTTATGTTTAtgcagtctagctagagtcggggcg
chr16:77283771_G-A	WT	GAGCACCGAGAACCATCTGTGAGCTGCCGCTGTGATGAAGGAGCCTGCTCTGAGGAACAGACAGGTTGCCAGTAGGCTTCTAGCTCAATTCCCTGAAGCACGTGGTACTCTGAAGCACTTGAAAATGGGAAGCGATGACAAATCTGACTTTAAAAAAAATCTTTGATTTGCACTGTTATATGCAAGAAGTGGTGAATCACA	gccagcgccaggatcaacgtctaac	tgcagtctagctagagtcggggcg	gccagcgccaggatcaacgtctaacGAGCACCGAGAACCATCTGTGAGCTGCCGCTGTGATGAAGGAGCCTGCTCTGAGGAACAGACAGGTTGCCAGTAGGCTTCTAGCTCAATTCCCTGAAGCACGTGGTACTCTGAAGCACTTGAAAATGGGAAGCGATGACAAATCTGACTTTAAAAAAAATCTTTGATTTGCACTGTTATATGCAAGAAGTGGTGAATCACAtgcagtctagctagagtcggggcg
chr5:179111729_G-T	WT	GCTTTCCATTGTTGGTTGAACCCAGGACAGCTGGTGCTATTCACAGGCTGAAGAACTGGGCAGTTCTTACTTGGGTCTGTCCTAGGATGTGGAGGAAGTTCAGGACTAACGCTAGGCAGAGAGTATGACTCGGTTTACCCAGCCTAGGGGCCTCTGGATGGGAACACTCCATTCCAAGATCTCAGCAGAGCAGGGCTTCCT	gccagcgccaggatcaacgtctaac	tgcagtctagctagagtcggggcg	gccagcgccaggatcaacgtctaacGCTTTCCATTGTTGGTTGAACCCAGGACAGCTGGTGCTATTCACAGGCTGAAGAACTGGGCAGTTCTTACTTGGGTCTGTCCTAGGATGTGGAGGAAGTTCAGGACTAACGCTAGGCAGAGAGTATGACTCGGTTTACCCAGCCTAGGGGCCTCTGGATGGGAACACTCCATTCCAAGATCTCAGCAGAGCAGGGCTTCCTtgcagtctagctagagtcggggcg
chr5:179113706_T-G	WT	TAGCAAATCCTGTGTCATGGAGATGAAGTCAAAATTCCTGATTCCAAAAGGTTTTGAGAAAACAAAGAGGGGGAATGACGTAAGAAAGATAGGCATGAGCATGTGGTAACTAGGTTAGCACGTGTGCTTCCCAGCCCAGGAGCGACCAAATACTGTGGTGGCGTCAGGTGTGCAGTGGAGAGGAATATAGAGGCTGTATGG	gccagcgccaggatcaacgtctaac	tgcagtctagctagagtcggggcg	gccagcgccaggatcaacgtctaacTAGCAAATCCTGTGTCATGGAGATGAAGTCAAAATTCCTGATTCCAAAAGGTTTTGAGAAAACAAAGAGGGGGAATGACGTAAGAAAGATAGGCATGAGCATGTGGTAACTAGGTTAGCACGTGTGCTTCCCAGCCCAGGAGCGACCAAATACTGTGGTGGCGTCAGGTGTGCAGTGGAGAGGAATATAGAGGCTGTATGGtgcagtctagctagagtcggggcg
chr5:179150954_C-T	WT	CGCGGTGGTGGGTGCCTGTAATCCCAGCTACTCCGGAGGCTGAGGCATGAAAATCGTTTGAGCCCAGGAGGCGGAGGTTGCGGTGAGCCAAGATCGCGTCGCTGCTCTCCAGTCTGGATCACACAGCAAGACCCTGTCTCAAAAAATAAAAATAAAAGTGAAGTGCACCATTCGGTGGCATTTAGTACATTTGCAATATTG	gccagcgccaggatcaacgtctaac	tgcagtctagctagagtcggggcg	gccagcgccaggatcaacgtctaacCGCGGTGGTGGGTGCCTGTAATCCCAGCTACTCCGGAGGCTGAGGCATGAAAATCGTTTGAGCCCAGGAGGCGGAGGTTGCGGTGAGCCAAGATCGCGTCGCTGCTCTCCAGTCTGGATCACACAGCAAGACCCTGTCTCAAAAAATAAAAATAAAAGTGAAGTGCACCATTCGGTGGCATTTAGTACATTTGCAATATTGtgcagtctagctagagtcggggcg
chr21:26921122_A-T	WT	AGTTTTATCCCACTAAACTAGGAATTAGGGGATAAATCACAAACAAAAAAAAAGTTGCAGCACTGAAAAAAAGTAATTTATTGTTTTTGCAACTGGTATGTGAATTTGTGTGATAAAATTATTTATTCTTATTTAACAAAAATATGTTCAAATTTTTCTATATTTAAAATGTTTTGCTGTTGTCCTACTTTTTAATTTATG	gccagcgccaggatcaacgtctaac	tgcagtctagctagagtcggggcg	gccagcgccaggatcaacgtctaacAGTTTTATCCCACTAAACTAGGAATTAGGGGATAAATCACAAACAAAAAAAAAGTTGCAGCACTGAAAAAAAGTAATTTATTGTTTTTGCAACTGGTATGTGAATTTGTGTGATAAAATTATTTATTCTTATTTAACAAAAATATGTTCAAATTTTTCTATATTTAAAATGTTTTGCTGTTGTCCTACTTTTTAATTTATGtgcagtctagctagagtcggggcg
chr21:26923301_T-A	WT	AAAAGTAAATAGATCTCAGTGTATCTAGTCACTTAAATACATACACGGGTTCATTTACTTAAACCTTTGACTGCCTGTATTTTTTTCAGGTAGCTAGCCAAATTAATGCATAATTTCAGATGTAGAAGTAGGGTTTGCGTGTGTGTGTGTGATCATACTCAAGAGTCTAAAAACTAGTTTCCTTGTGTTGGAAATTTAAAA	gccagcgccaggatcaacgtctaac	tgcagtctagctagagtcggggcg	gccagcgccaggatcaacgtctaacAAAAGTAAATAGATCTCAGTGTATCTAGTCACTTAAATACATACACGGGTTCATTTACTTAAACCTTTGACTGCCTGTATTTTTTTCAGGTAGCTAGCCAAATTAATGCATAATTTCAGATGTAGAAGTAGGGTTTGCGTGTGTGTGTGTGATCATACTCAAGAGTCTAAAAACTAGTTTCCTTGTGTTGGAAATTTAAAAtgcagtctagctagagtcggggcg
chr21:26923562_A-G	WT	TACATTCTCCCTTGGTATGTCACTTTATATCCCCTGGTTCTATTAAAATATCCATATATATTTCTATAAAAAAAGTGTTTGACCAAAGTAGGTCTGCAGCTATTTCAACTTCCTTCCGTTTCCAGAAAGAGCTGTGGATATTTTACTGGAAATTAAGAACTTGCTGCTGTTTTAATAAGATGTAGTATATTTTCTGACTAC	gccagcgccaggatcaacgtctaac	tgcagtctagctagagtcggggcg	gccagcgccaggatcaacgtctaacTACATTCTCCCTTGGTATGTCACTTTATATCCCCTGGTTCTATTAAAATATCCATATATATTTCTATAAAAAAAGTGTTTGACCAAAGTAGGTCTGCAGCTATTTCAACTTCCTTCCGTTTCCAGAAAGAGCTGTGGATATTTTACTGGAAATTAAGAACTTGCTGCTGTTTTAATAAGATGTAGTATATTTTCTGACTACtgcagtctagctagagtcggggcg
chr5:65149000_A-T	WT	ACCCCGTGAGATACATATGATTTCCAAATAGTCCATTTCATTAGGAACTTTTTTGTTTGAATGAATGTCACATAGGTATCCTCAGTAACACAGAACGAAATTACCTTTGTATTATTGTGATTAGTTGTTGCTTATTATTTTATACTCAGTAATAATGTGGTACACTGTTAATTTTTTTGCTTTTGTAAATTATATTCTAAT	gccagcgccaggatcaacgtctaac	tgcagtctagctagagtcggggcg	gccagcgccaggatcaacgtctaacACCCCGTGAGATACATATGATTTCCAAATAGTCCATTTCATTAGGAACTTTTTTGTTTGAATGAATGTCACATAGGTATCCTCAGTAACACAGAACGAAATTACCTTTGTATTATTGTGATTAGTTGTTGCTTATTATTTTATACTCAGTAATAATGTGGTACACTGTTAATTTTTTTGCTTTTGTAAATTATATTCTAATtgcagtctagctagagtcggggcg
chr5:65149183_C-A	WT	AAATAATAACAATAGCATTGTCAGTGGAGGCTGGGCCACCATGGCAGACCTTCCAAAAGTAGTGAGCTACATAGACTACTTAGGGAACCCCAGGGAAACTGGTACCCTACACCTGGGAGCAGTATCTGCCACTGGGATAAAGTCCTACTAAAAAAGGAACGGTAAATGTACCCTAATGATTAAACCCCGTGAGATACATAT	gccagcgccaggatcaacgtctaac	tgcagtctagctagagtcggggcg	gccagcgccaggatcaacgtctaacAAATAATAACAATAGCATTGTCAGTGGAGGCTGGGCCACCATGGCAGACCTTCCAAAAGTAGTGAGCTACATAGACTACTTAGGGAACCCCAGGGAAACTGGTACCCTACACCTGGGAGCAGTATCTGCCACTGGGATAAAGTCCTACTAAAAAAGGAACGGTAAATGTACCCTAATGATTAAACCCCGTGAGATACATATtgcagtctagctagagtcggggcg
chr5:65150357_C-A	WT	CTAAATTAAAATGACTAGCTCGTATTTTCCCCATCTTCAAGTTTCACATCCTGGTCATCAAAAGACTCGACAGCAAGACTTAGAATGAAAAAGGGTACTTGTTTATATTAATATTTTTTACTTGAACACGTGTAGCTTGCAGCAGGTTCTTGATGAATGTGCTTTGTGTCCAAAATGCCTCCCCATTGTACACAGGTGTAC	gccagcgccaggatcaacgtctaac	tgcagtctagctagagtcggggcg	gccagcgccaggatcaacgtctaacCTAAATTAAAATGACTAGCTCGTATTTTCCCCATCTTCAAGTTTCACATCCTGGTCATCAAAAGACTCGACAGCAAGACTTAGAATGAAAAAGGGTACTTGTTTATATTAATATTTTTTACTTGAACACGTGTAGCTTGCAGCAGGTTCTTGATGAATGTGCTTTGTGTCCAAAATGCCTCCCCATTGTACACAGGTGTACtgcagtctagctagagtcggggcg
chr7:45664400_T-G	WT	TCCCTCACTGAGTGGCCTGGATGTCCTCCTGGGGTTTTGGTCTCCCACCCTGCAACGGGGACGACTGTGCACGTAGCTTCAGGTCCTGCCCAACAGCCACTGTCACCAGTGCTGCAAGGATGAGCTCCTGCCATCAGCCCTTATCCCCCAGGGCATTCACGCCAGCTCTGTTCTTCTCTCAGCACTCTCTCCTGATCGTAA	gccagcgccaggatcaacgtctaac	tgcagtctagctagagtcggggcg	gccagcgccaggatcaacgtctaacTCCCTCACTGAGTGGCCTGGATGTCCTCCTGGGGTTTTGGTCTCCCACCCTGCAACGGGGACGACTGTGCACGTAGCTTCAGGTCCTGCCCAACAGCCACTGTCACCAGTGCTGCAAGGATGAGCTCCTGCCATCAGCCCTTATCCCCCAGGGCATTCACGCCAGCTCTGTTCTTCTCTCAGCACTCTCTCCTGATCGTAAtgcagtctagctagagtcggggcg
chr7:45717975_G-T	WT	CAATAACTCTAACTCTATACTGTAGAGATGAGTCTGGTCCGAAGCAGATTAGTAATTTAGAGATAAGCCATGCATACAAGTTTGCCCCATTCTCTGGCTTGGGGTGGTGGGAGGCGGGGAGCTGCCACTCCCAAAGCCTCCACCCCTTCCTGAAGACCCAGCTATGAAACCGCAGTTCCTGTGGGTTGGGCTGCCCAGGCT	gccagcgccaggatcaacgtctaac	tgcagtctagctagagtcggggcg	gccagcgccaggatcaacgtctaacCAATAACTCTAACTCTATACTGTAGAGATGAGTCTGGTCCGAAGCAGATTAGTAATTTAGAGATAAGCCATGCATACAAGTTTGCCCCATTCTCTGGCTTGGGGTGGTGGGAGGCGGGGAGCTGCCACTCCCAAAGCCTCCACCCCTTCCTGAAGACCCAGCTATGAAACCGCAGTTCCTGTGGGTTGGGCTGCCCAGGCTtgcagtctagctagagtcggggcg
chr7:45719762_G-A	WT	TCGTGTGTGTCATGCACATCTGTGTGTTGCATAGCATAAGCCAAATGAAAATCATTTGTTCATGGGATTCATATGAGGAACAAAATTAAATTTGAATACAGTCAGATAACTGCCACGCAGGGCATTTGGGGAACCATCCCCGAATGCCCTGATGTGATTTCCCTCAGAAAATCCTTGTTATTAGAGGAGAAGGTCTGGGCA	gccagcgccaggatcaacgtctaac	tgcagtctagctagagtcggggcg	gccagcgccaggatcaacgtctaacTCGTGTGTGTCATGCACATCTGTGTGTTGCATAGCATAAGCCAAATGAAAATCATTTGTTCATGGGATTCATATGAGGAACAAAATTAAATTTGAATACAGTCAGATAACTGCCACGCAGGGCATTTGGGGAACCATCCCCGAATGCCCTGATGTGATTTCCCTCAGAAAATCCTTGTTATTAGAGGAGAAGGTCTGGGCAtgcagtctagctagagtcggggcg
chr7:31106742_C-A	WT	AATCCGCATGTCTGGCCTCCCTGCTGACAATCTGGCCACCTGAGCCATGCTCCCCTCCTCCTCCTCTCCTCCATCCACAGGCTGGGACCGCAGGCAGGTGCCAGCCCACGCATGTTTGCGCCTCTTCCCTCCCCTTGGGCAGGCCCTGGGCTGGAAGCTTGGCTCCTGAGGGGGGAGAAGGAGGCAGGGCACAGACTGGAA	gccagcgccaggatcaacgtctaac	tgcagtctagctagagtcggggcg	gccagcgccaggatcaacgtctaacAATCCGCATGTCTGGCCTCCCTGCTGACAATCTGGCCACCTGAGCCATGCTCCCCTCCTCCTCCTCTCCTCCATCCACAGGCTGGGACCGCAGGCAGGTGCCAGCCCACGCATGTTTGCGCCTCTTCCCTCCCCTTGGGCAGGCCCTGGGCTGGAAGCTTGGCTCCTGAGGGGGGAGAAGGAGGCAGGGCACAGACTGGAAtgcagtctagctagagtcggggcg
chr7:31106885_C-A	WT	CCCTGGGCTGGAAGCTTGGCTCCTGAGGGGGGAGAAGGAGGCAGGGCACAGACTGGAATTGTCCCCTCCTTGTTTTGGTACTGGTCCCACCCACTGTGGTCCCCTGGGCCCTGACCCCAGACATGTAAATACTCCTCAAATTTGGAAAAGTTGTCCCATCCCTTCCCCCTTTGCCCCAGTGTCCCTGCTCACTTCCAGTCA	gccagcgccaggatcaacgtctaac	tgcagtctagctagagtcggggcg	gccagcgccaggatcaacgtctaacCCCTGGGCTGGAAGCTTGGCTCCTGAGGGGGGAGAAGGAGGCAGGGCACAGACTGGAATTGTCCCCTCCTTGTTTTGGTACTGGTCCCACCCACTGTGGTCCCCTGGGCCCTGACCCCAGACATGTAAATACTCCTCAAATTTGGAAAAGTTGTCCCATCCCTTCCCCCTTTGCCCCAGTGTCCCTGCTCACTTCCAGTCAtgcagtctagctagagtcggggcg
chr7:31107437_G-A	WT	AGACTTCAGTTTGGGTGGGGAGTCTGCAGGTCAGGGAAGGTTCTGGTGCTTTTCGTTTGATCCAAAAGGAGCTGAGAGCCAGAAATGTGGCTGTGATTGCGAAAGAGACGGAGTTTGGGAGACCCATGGAAGAAAACCTTCGCCATCTCCATTGTTTTACCCCCAGCTCAAGATGGACAGGGTTCTTCTGGTCATCTCCCT	gccagcgccaggatcaacgtctaac	tgcagtctagctagagtcggggcg	gccagcgccaggatcaacgtctaacAGACTTCAGTTTGGGTGGGGAGTCTGCAGGTCAGGGAAGGTTCTGGTGCTTTTCGTTTGATCCAAAAGGAGCTGAGAGCCAGAAATGTGGCTGTGATTGCGAAAGAGACGGAGTTTGGGAGACCCATGGAAGAAAACCTTCGCCATCTCCATTGTTTTACCCCCAGCTCAAGATGGACAGGGTTCTTCTGGTCATCTCCCTtgcagtctagctagagtcggggcg
chr7:31108714_C-A	WT	TTTCCCATTTGTGAGATGAGGCAACTTCCAATGCTTCTCTAGGCCCTGCACGTAAGTGATTTTTCCAGTTCAAAGTCAAGACAGGTAAAAGGGCATTCATCATTGTGCCTCATATCAGGTTTTGATGAATATATGTGTGTGTGTGTGTGTGTGTGTGTGTGTGTGTGTAGAGGGATGGACAGGATGCTGTTTATTTTCCCT	gccagcgccaggatcaacgtctaac	tgcagtctagctagagtcggggcg	gccagcgccaggatcaacgtctaacTTTCCCATTTGTGAGATGAGGCAACTTCCAATGCTTCTCTAGGCCCTGCACGTAAGTGATTTTTCCAGTTCAAAGTCAAGACAGGTAAAAGGGCATTCATCATTGTGCCTCATATCAGGTTTTGATGAATATATGTGTGTGTGTGTGTGTGTGTGTGTGTGTGTGTGTAGAGGGATGGACAGGATGCTGTTTATTTTCCCTtgcagtctagctagagtcggggcg
chr7:31109646_A-G	WT	GCAGGCTTGTCAGACTCCACCCCTGTTGATGATCATTCCTGGGAAGGGGTTTCTCGTTCTATGCAATCCTAAAGGACGAAACTCACCCATGGGAGGCCGAATTCTCCTTGGGATGAAGAAATTTCTCTTTCCCTGTCATGAGTGTCCAGCCAGGGAGCAGGGAGGCAGTGTCAGGGAGGGACTCTCATCCTGGAGGAAATG	gccagcgccaggatcaacgtctaac	tgcagtctagctagagtcggggcg	gccagcgccaggatcaacgtctaacGCAGGCTTGTCAGACTCCACCCCTGTTGATGATCATTCCTGGGAAGGGGTTTCTCGTTCTATGCAATCCTAAAGGACGAAACTCACCCATGGGAGGCCGAATTCTCCTTGGGATGAAGAAATTTCTCTTTCCCTGTCATGAGTGTCCAGCCAGGGAGCAGGGAGGCAGTGTCAGGGAGGGACTCTCATCCTGGAGGAAATGtgcagtctagctagagtcggggcg
chr7:31110057_G-A	WT	TCTCTAACCCCACCCCCTCCAAGCTGGGTTCTTTGTGGAAGAAGGACAGGGAGCTAGAGCCAAGCCCTAGGCTTGAGAGACACCTGCATCTATAATCCCCGCCAAGGATGCCCACTCACCTCTCTCATCTGATCCTCACTCTTTGTGGAAGGGAAAGCTCAAAGGGACTCTCTCTCTCTCTCTCTTTTTTTTTTTTTTTGA	gccagcgccaggatcaacgtctaac	tgcagtctagctagagtcggggcg	gccagcgccaggatcaacgtctaacTCTCTAACCCCACCCCCTCCAAGCTGGGTTCTTTGTGGAAGAAGGACAGGGAGCTAGAGCCAAGCCCTAGGCTTGAGAGACACCTGCATCTATAATCCCCGCCAAGGATGCCCACTCACCTCTCTCATCTGATCCTCACTCTTTGTGGAAGGGAAAGCTCAAAGGGACTCTCTCTCTCTCTCTCTTTTTTTTTTTTTTTGAtgcagtctagctagagtcggggcg
chr7:31110140_C-T	WT	CTGCATCTATAATCCCCGCCAAGGATGCCCACTCACCTCTCTCATCTGATCCTCACTCTTTGTGGAAGGGAAAGCTCAAAGGGACTCTCTCTCTCTCTCTCTTTTTTTTTTTTTTTGAGTAGTACCCTTGCCCTCTTCATGGCCACTTCAAAGTGAAGCCAGCAAAGTGATAATACTTTATCATTTAGTATTATCATAAAG	gccagcgccaggatcaacgtctaac	tgcagtctagctagagtcggggcg	gccagcgccaggatcaacgtctaacCTGCATCTATAATCCCCGCCAAGGATGCCCACTCACCTCTCTCATCTGATCCTCACTCTTTGTGGAAGGGAAAGCTCAAAGGGACTCTCTCTCTCTCTCTCTTTTTTTTTTTTTTTGAGTAGTACCCTTGCCCTCTTCATGGCCACTTCAAAGTGAAGCCAGCAAAGTGATAATACTTTATCATTTAGTATTATCATAAAGtgcagtctagctagagtcggggcg
chr7:31110588_C-G	WT	GCCTGCCACCATGGTGGGATCCAGTATGTTTTATAAATCTGAATGAGTAAATGGCTCACCAATTTATGCATAGCCCTGCACATGAGCAGAATGTGACACTCAAAGCATCCATGCAGTACGCATGTAACCTTGCACAGGAGTGGGGCTCTGGTGACCGAAGGTTGTCCAGGACTCTTGCAGGAGAAGCAATGGAGTCAGTGT	gccagcgccaggatcaacgtctaac	tgcagtctagctagagtcggggcg	gccagcgccaggatcaacgtctaacGCCTGCCACCATGGTGGGATCCAGTATGTTTTATAAATCTGAATGAGTAAATGGCTCACCAATTTATGCATAGCCCTGCACATGAGCAGAATGTGACACTCAAAGCATCCATGCAGTACGCATGTAACCTTGCACAGGAGTGGGGCTCTGGTGACCGAAGGTTGTCCAGGACTCTTGCAGGAGAAGCAATGGAGTCAGTGTtgcagtctagctagagtcggggcg
chr12:131139556_A-G	WT	AGGCCAGCGTGGGCCCTCCTGCCTTGCATCCACCCGTGGGCTGAGTGACTTCCTCGGGGGATTCCCAGGACACAGTGGCCTGACTGTGATGGTGCCCTTGAGCCTCCCTTCATCACTCAGCATCAGACCCAGCGAGGCCAGGACACTCGGGGCCGGTCCCGCAGCACCAGGAGGGGATGTTCAGCCTCTGTGCCTTGGTGG	gccagcgccaggatcaacgtctaac	tgcagtctagctagagtcggggcg	gccagcgccaggatcaacgtctaacAGGCCAGCGTGGGCCCTCCTGCCTTGCATCCACCCGTGGGCTGAGTGACTTCCTCGGGGGATTCCCAGGACACAGTGGCCTGACTGTGATGGTGCCCTTGAGCCTCCCTTCATCACTCAGCATCAGACCCAGCGAGGCCAGGACACTCGGGGCCGGTCCCGCAGCACCAGGAGGGGATGTTCAGCCTCTGTGCCTTGGTGGtgcagtctagctagagtcggggcg
chr12:131140774_G-T	WT	TGTGGCCCTTTTGCAGCCCACCTGGTGGCTTCTTAATGTAACTCTTCCCCTGGTCGCCTGGAGTGGACCACTCATCTGCAGGCCTCTCCTGCATGGGGAGGGTAGGCAGGGAGCAGCATGTCTGCAGGGGTGAACCTTTGCTCTTCTGTCAGGCGAGGCCCAGGCTGCACCAGCCACCTGCCACATGGTGACAGTGCCACG	gccagcgccaggatcaacgtctaac	tgcagtctagctagagtcggggcg	gccagcgccaggatcaacgtctaacTGTGGCCCTTTTGCAGCCCACCTGGTGGCTTCTTAATGTAACTCTTCCCCTGGTCGCCTGGAGTGGACCACTCATCTGCAGGCCTCTCCTGCATGGGGAGGGTAGGCAGGGAGCAGCATGTCTGCAGGGGTGAACCTTTGCTCTTCTGTCAGGCGAGGCCCAGGCTGCACCAGCCACCTGCCACATGGTGACAGTGCCACGtgcagtctagctagagtcggggcg
chr12:131141201_G-A	WT	TGTACACTTGGATATTTCTCCTTATTTAGTTTCTAGTGAAACAAATCAAGTAAGGAACTATCTTTAGTTTAGATGGAATTATTTGTTTTTAATTGTTGCCGTATTCATCTATATAGCTAATATTTCAAGATAAGTAATGAACAAAACCTGTCTAAACCTTTTGTTTCCAATGAATGAAAGTCATGCACTTTATTTATAGGC	gccagcgccaggatcaacgtctaac	tgcagtctagctagagtcggggcg	gccagcgccaggatcaacgtctaacTGTACACTTGGATATTTCTCCTTATTTAGTTTCTAGTGAAACAAATCAAGTAAGGAACTATCTTTAGTTTAGATGGAATTATTTGTTTTTAATTGTTGCCGTATTCATCTATATAGCTAATATTTCAAGATAAGTAATGAACAAAACCTGTCTAAACCTTTTGTTTCCAATGAATGAAAGTCATGCACTTTATTTATAGGCtgcagtctagctagagtcggggcg
chr6:46998323_T-C	WT	TCCTCTCTGATAGGGTTGTCCAAAGAGGTGGAGGGAACCCAGCATCAAGAAGTGGGAGGTGAAGCCAGATTGTGGGATGAGGAAGGAGTCACAAATGACCACCTGGAATACAAAAAAATCTACACAAGCTAAAGATGAGAAGTCAGGGCTATGAGAATTTCTATGGGAGTTCTTGAATGCTCCCTCTCTTATTACACACAA	gccagcgccaggatcaacgtctaac	tgcagtctagctagagtcggggcg	gccagcgccaggatcaacgtctaacTCCTCTCTGATAGGGTTGTCCAAAGAGGTGGAGGGAACCCAGCATCAAGAAGTGGGAGGTGAAGCCAGATTGTGGGATGAGGAAGGAGTCACAAATGACCACCTGGAATACAAAAAAATCTACACAAGCTAAAGATGAGAAGTCAGGGCTATGAGAATTTCTATGGGAGTTCTTGAATGCTCCCTCTCTTATTACACACAAtgcagtctagctagagtcggggcg
chr6:46999084_G-A	WT	GGATGACATACAAAGCAGCAGGAGTTGACGCTATGTGAAGCAACACTTCTCTTCCATACTTCCATCACATTTGGCTCACCTACCTGAGTTTCAGCCGTGACCATAGTGCCCAGAGGAACCCGAGCCTTTGATTCATCCTTGCTGTTTTGAGAGGCCTAGGGAGTGTCTCTTAGCCTCCTGACATGGAAAGCCTTCATGCTA	gccagcgccaggatcaacgtctaac	tgcagtctagctagagtcggggcg	gccagcgccaggatcaacgtctaacGGATGACATACAAAGCAGCAGGAGTTGACGCTATGTGAAGCAACACTTCTCTTCCATACTTCCATCACATTTGGCTCACCTACCTGAGTTTCAGCCGTGACCATAGTGCCCAGAGGAACCCGAGCCTTTGATTCATCCTTGCTGTTTTGAGAGGCCTAGGGAGTGTCTCTTAGCCTCCTGACATGGAAAGCCTTCATGCTAtgcagtctagctagagtcggggcg
chr6:46999966_C-A	WT	CCTTTTGTCTTCAATTAAATGAAAAGAAGATTTATTTCCATGTGATTTGATTCAAAGAAAGTGCTCCATAAATGCAGAAGAGTAGGTTTTGTTGGAAATCGTGTCAGTTGTACCCTGACCATAAAATATGGTTTCTATTTTCATAAAACAGCATTATTCACATGGCATTTCCAATAATCTGGATTGAAGGAAGAAAATTTT	gccagcgccaggatcaacgtctaac	tgcagtctagctagagtcggggcg	gccagcgccaggatcaacgtctaacCCTTTTGTCTTCAATTAAATGAAAAGAAGATTTATTTCCATGTGATTTGATTCAAAGAAAGTGCTCCATAAATGCAGAAGAGTAGGTTTTGTTGGAAATCGTGTCAGTTGTACCCTGACCATAAAATATGGTTTCTATTTTCATAAAACAGCATTATTCACATGGCATTTCCAATAATCTGGATTGAAGGAAGAAAATTTTtgcagtctagctagagtcggggcg
chr6:47020267_C-T	WT	CCTGCCACCACATCCAGCTAACTTTTTTTGTATTTTTAGTAGAGACAGGGTTTCACCATGTTGGCCACACTGGTCTCAAACTCCTGACCTCAGGTGATCCGCCTGCCTCGGCCCCCAAAGTGCTGGGATTACAGGCATGAGCCACCACATCTGGCCTAGGACCTTAAATATTGGAAAGCATTCTCAAAACTGTGGGTCAGT	gccagcgccaggatcaacgtctaac	tgcagtctagctagagtcggggcg	gccagcgccaggatcaacgtctaacCCTGCCACCACATCCAGCTAACTTTTTTTGTATTTTTAGTAGAGACAGGGTTTCACCATGTTGGCCACACTGGTCTCAAACTCCTGACCTCAGGTGATCCGCCTGCCTCGGCCCCCAAAGTGCTGGGATTACAGGCATGAGCCACCACATCTGGCCTAGGACCTTAAATATTGGAAAGCATTCTCAAAACTGTGGGTCAGTtgcagtctagctagagtcggggcg
chr6:142443793_A-G	WT	GGAAGAGTTGTCATCACTAAAACTTCAGTACTGAGAGTAACATGACTCAGTAGCCACAGAAGCTATGATTTGTAAAATATATAATTGAATCAGAGTAATCATAATGCAGGGGAGACATTCAAATTAGAGACAAGGGAGAAGCAATGCTGAGGAAGACCCTAGATAGAGCTCATTTTACTCCACCTAATCGTTATATCTGGA	gccagcgccaggatcaacgtctaac	tgcagtctagctagagtcggggcg	gccagcgccaggatcaacgtctaacGGAAGAGTTGTCATCACTAAAACTTCAGTACTGAGAGTAACATGACTCAGTAGCCACAGAAGCTATGATTTGTAAAATATATAATTGAATCAGAGTAATCATAATGCAGGGGAGACATTCAAATTAGAGACAAGGGAGAAGCAATGCTGAGGAAGACCCTAGATAGAGCTCATTTTACTCCACCTAATCGTTATATCTGGAtgcagtctagctagagtcggggcg
chr6:142443836_A-G	WT	GACTCAGTAGCCACAGAAGCTATGATTTGTAAAATATATAATTGAATCAGAGTAATCATAATGCAGGGGAGACATTCAAATTAGAGACAAGGGAGAAGCAATGCTGAGGAAGACCCTAGATAGAGCTCATTTTACTCCACCTAATCGTTATATCTGGATATACCCATTTTCTGCATCTTCTTTCTCAACAATAAAAAATGT	gccagcgccaggatcaacgtctaac	tgcagtctagctagagtcggggcg	gccagcgccaggatcaacgtctaacGACTCAGTAGCCACAGAAGCTATGATTTGTAAAATATATAATTGAATCAGAGTAATCATAATGCAGGGGAGACATTCAAATTAGAGACAAGGGAGAAGCAATGCTGAGGAAGACCCTAGATAGAGCTCATTTTACTCCACCTAATCGTTATATCTGGATATACCCATTTTCTGCATCTTCTTTCTCAACAATAAAAAATGTtgcagtctagctagagtcggggcg
chr6:142444637_A-G	WT	TATGGGTGAGTCATAATAATCAAAATAATTTATGAAGAGCTGGGTCTGCAATAGCTAGTCTAAAAACTACTTGTGTGTCAGTCCTCTGGTTATAGTATATAAGAGCCTGAGGAGGTCTGGCAAGATAGATGGTGTATTATTTATGGATCAGGCTGCTGCATACAAACCTTGCATACTATTATGCAGCTTACCTAACTCTCA	gccagcgccaggatcaacgtctaac	tgcagtctagctagagtcggggcg	gccagcgccaggatcaacgtctaacTATGGGTGAGTCATAATAATCAAAATAATTTATGAAGAGCTGGGTCTGCAATAGCTAGTCTAAAAACTACTTGTGTGTCAGTCCTCTGGTTATAGTATATAAGAGCCTGAGGAGGTCTGGCAAGATAGATGGTGTATTATTTATGGATCAGGCTGCTGCATACAAACCTTGCATACTATTATGCAGCTTACCTAACTCTCAtgcagtctagctagagtcggggcg
chr4:99305009_C-A	WT	TTAAAAATAGACAACCAAAGAGGAAAATGAACAATGATGGAAATTCGTGGAAGAGGAAACTAAAATGGCAAAATAGCATATTAAATGGCACTGAGCCTTGGTGTGATCAAAAAAAAAAATAAAGCAAAATGAGATATTACTGCTTACCTATTAGCTTATGCTGTTGGTAGAAATAAATGTGCATTGTCATAGGTTTCTGAC	gccagcgccaggatcaacgtctaac	tgcagtctagctagagtcggggcg	gccagcgccaggatcaacgtctaacTTAAAAATAGACAACCAAAGAGGAAAATGAACAATGATGGAAATTCGTGGAAGAGGAAACTAAAATGGCAAAATAGCATATTAAATGGCACTGAGCCTTGGTGTGATCAAAAAAAAAAATAAAGCAAAATGAGATATTACTGCTTACCTATTAGCTTATGCTGTTGGTAGAAATAAATGTGCATTGTCATAGGTTTCTGACtgcagtctagctagagtcggggcg
chr4:99306334_C-A	WT	TCAACCAATCCATTACAGCTTAACCAAGATTAAATGGGATGATGTTAATGAAAGAGCTTCGCCAATTAAGAAGGGCCATGTAAATGTGGGTAACCTGATTGTTTTGTCAAAAATGCTAAAGCGGGGTGGGGGGTGGCGCAGTGGCTTATCCCTGTAATCCCAGCACTTTGGGAGGTCAAGACGGGTGGATGACCTGAGGTC	gccagcgccaggatcaacgtctaac	tgcagtctagctagagtcggggcg	gccagcgccaggatcaacgtctaacTCAACCAATCCATTACAGCTTAACCAAGATTAAATGGGATGATGTTAATGAAAGAGCTTCGCCAATTAAGAAGGGCCATGTAAATGTGGGTAACCTGATTGTTTTGTCAAAAATGCTAAAGCGGGGTGGGGGGTGGCGCAGTGGCTTATCCCTGTAATCCCAGCACTTTGGGAGGTCAAGACGGGTGGATGACCTGAGGTCtgcagtctagctagagtcggggcg
chr4:99306731_A-T	WT	TATTTTTGCAAAATTGTTTTCAATCTAGAACTTTTCTATTAACTACCATGTCTTAAAATCAAGTCTATAATCCTAGCATTAGTTTAATATTTTGAATATGTAAAGACCTGTGTTAATGCTTTGTTAATGCTTTTCCCACTCTCATTTGTTAATGCTTTCCCACTCTCAGGGGAAGGATTTGCATTTTGAGCTTTATCTCTA	gccagcgccaggatcaacgtctaac	tgcagtctagctagagtcggggcg	gccagcgccaggatcaacgtctaacTATTTTTGCAAAATTGTTTTCAATCTAGAACTTTTCTATTAACTACCATGTCTTAAAATCAAGTCTATAATCCTAGCATTAGTTTAATATTTTGAATATGTAAAGACCTGTGTTAATGCTTTGTTAATGCTTTTCCCACTCTCATTTGTTAATGCTTTCCCACTCTCAGGGGAAGGATTTGCATTTTGAGCTTTATCTCTAtgcagtctagctagagtcggggcg
chr4:99307335_G-T	WT	CTTCTAACTCTGTCTCAGTTTTCACTGTCGACATTTTCCTTTTTCTAATAAAAATGTACCAAATCCCTGGGGTAAAAGCTAGGGTAAGGTAAAGGATAGACTCACATTTACAAGTAGTGAAGGTCCAAGAGTTCTAAATACAGGAAATTTCTTAGGAACTCAAATAAAATGCCCCACATTTTACTACAGTAAATGGCAGTG	gccagcgccaggatcaacgtctaac	tgcagtctagctagagtcggggcg	gccagcgccaggatcaacgtctaacCTTCTAACTCTGTCTCAGTTTTCACTGTCGACATTTTCCTTTTTCTAATAAAAATGTACCAAATCCCTGGGGTAAAAGCTAGGGTAAGGTAAAGGATAGACTCACATTTACAAGTAGTGAAGGTCCAAGAGTTCTAAATACAGGAAATTTCTTAGGAACTCAAATAAAATGCCCCACATTTTACTACAGTAAATGGCAGTGtgcagtctagctagagtcggggcg
chr10:62807151_T-C	WT	ATTGAGAATTAACTATACTACTAGCCATTTTAGGGCACCAAAACTTGGGATTAAACACTTCCTACTTCCCACTCCCAACTCCTGAAATGAAGTCTTGCTATCTGTGACTAGTTTTATTTTTGTGCTTTTAATAGTCCGAGCAGTCTTACCTTGTTTACACATGTATTGACACCATTTGCTTCAGGCCATGGAGCACTGTTT	gccagcgccaggatcaacgtctaac	tgcagtctagctagagtcggggcg	gccagcgccaggatcaacgtctaacATTGAGAATTAACTATACTACTAGCCATTTTAGGGCACCAAAACTTGGGATTAAACACTTCCTACTTCCCACTCCCAACTCCTGAAATGAAGTCTTGCTATCTGTGACTAGTTTTATTTTTGTGCTTTTAATAGTCCGAGCAGTCTTACCTTGTTTACACATGTATTGACACCATTTGCTTCAGGCCATGGAGCACTGTTTtgcagtctagctagagtcggggcg
chr10:62807853_C-T	WT	TGAAAATAAAATTCTAGATATGCAAATGATTTTCTTAGAAAACTTCACAAAATAAAAGATCTTGTTTTTTTTTCCATAGCACAGTAATGAATGTGGTTATCAATCACATACTTTTTTGGATTATATTGTAGCAAAAAGTTGATTAGCTTACCAAGATTATTAATAGCAATGTATGTGTTATAATACAACTTAGTACATTAA	gccagcgccaggatcaacgtctaac	tgcagtctagctagagtcggggcg	gccagcgccaggatcaacgtctaacTGAAAATAAAATTCTAGATATGCAAATGATTTTCTTAGAAAACTTCACAAAATAAAAGATCTTGTTTTTTTTTCCATAGCACAGTAATGAATGTGGTTATCAATCACATACTTTTTTGGATTATATTGTAGCAAAAAGTTGATTAGCTTACCAAGATTATTAATAGCAATGTATGTGTTATAATACAACTTAGTACATTAAtgcagtctagctagagtcggggcg
chr10:62807881_T-C	WT	ATTTTCTTAGAAAACTTCACAAAATAAAAGATCTTGTTTTTTTTTCCATAGCACAGTAATGAATGTGGTTATCAATCACATACTTTTTTGGATTATATTGTAGCAAAAAGTTGATTAGCTTACCAAGATTATTAATAGCAATGTATGTGTTATAATACAACTTAGTACATTAAAGCTACGAAAACTCATCCTGGCTGTAGG	gccagcgccaggatcaacgtctaac	tgcagtctagctagagtcggggcg	gccagcgccaggatcaacgtctaacATTTTCTTAGAAAACTTCACAAAATAAAAGATCTTGTTTTTTTTTCCATAGCACAGTAATGAATGTGGTTATCAATCACATACTTTTTTGGATTATATTGTAGCAAAAAGTTGATTAGCTTACCAAGATTATTAATAGCAATGTATGTGTTATAATACAACTTAGTACATTAAAGCTACGAAAACTCATCCTGGCTGTAGGtgcagtctagctagagtcggggcg
chr10:114045797_C-T	WT	AAGCCACGGACCGTTGCACAAAAAGGAAAGTTTGGGAAGGGATGGGAGAGTGGCTTGCTGATGTTCCTTGTTGTTTTTTTTTTCTTTTCTTTTCTTTCTTCTTCTTTTTTTTTTTTTTTTTTTTTTCTGTTTGTGGTCCGGCCTTCTTTTGTGTGTGCGTGTGATGCATCTTTAGATTTTTTTCCCCCACCAGGTGGTTTT	gccagcgccaggatcaacgtctaac	tgcagtctagctagagtcggggcg	gccagcgccaggatcaacgtctaacAAGCCACGGACCGTTGCACAAAAAGGAAAGTTTGGGAAGGGATGGGAGAGTGGCTTGCTGATGTTCCTTGTTGTTTTTTTTTTCTTTTCTTTTCTTTCTTCTTCTTTTTTTTTTTTTTTTTTTTTTCTGTTTGTGGTCCGGCCTTCTTTTGTGTGTGCGTGTGATGCATCTTTAGATTTTTTTCCCCCACCAGGTGGTTTTtgcagtctagctagagtcggggcg
chr10:114046257_G-T	WT	AATCACGTTTCAAGAAATGTTAAGCTCTTCTTGGAACAAGCCCCACCTTGCTTTCCTTGTGTAGGGCAAACCCGCTGTCCCCCGCGCGCCTGGGTGGTCAGGCTGAGGGATTTCTACCTCACACTGTGCATTTGCACAGCAGATAGAAAGACTTGTTTATATTAAACAGCTTATTTATGTATCAATATTAGTTGGAAGGAC	gccagcgccaggatcaacgtctaac	tgcagtctagctagagtcggggcg	gccagcgccaggatcaacgtctaacAATCACGTTTCAAGAAATGTTAAGCTCTTCTTGGAACAAGCCCCACCTTGCTTTCCTTGTGTAGGGCAAACCCGCTGTCCCCCGCGCGCCTGGGTGGTCAGGCTGAGGGATTTCTACCTCACACTGTGCATTTGCACAGCAGATAGAAAGACTTGTTTATATTAAACAGCTTATTTATGTATCAATATTAGTTGGAAGGACtgcagtctagctagagtcggggcg
chr10:114046660_G-A	WT	ATTAAATATTTTTTAAAGGGAGAGGGGCTGGGCAGATCTTAAATAAAATTCAAACTCTACTTCTGTTGTCTAGTATGTTATTGAGCTAATGATTCATTGGGAAAATACCTTTTTATACTCCTTTATCATGGTACTGTAACTGTATCCATATTATAAATATAATTATCTTAAGGATTTTTTATTTTTTTTTATGTCCAAGTG	gccagcgccaggatcaacgtctaac	tgcagtctagctagagtcggggcg	gccagcgccaggatcaacgtctaacATTAAATATTTTTTAAAGGGAGAGGGGCTGGGCAGATCTTAAATAAAATTCAAACTCTACTTCTGTTGTCTAGTATGTTATTGAGCTAATGATTCATTGGGAAAATACCTTTTTATACTCCTTTATCATGGTACTGTAACTGTATCCATATTATAAATATAATTATCTTAAGGATTTTTTATTTTTTTTTATGTCCAAGTGtgcagtctagctagagtcggggcg
chrX:148992144_T-C	WT	CATCAGCTGGCATCAGTGTTTTTCAACTCCATTATTTGAAGTGTAAATCCTCACCTGGGGTTCTCTGTGTGCAAAGCTGTCCTTTTGAAGAACAGTTTGGTTGATGCATGCCTTAGTAGCCAAAATGCTACACTCTAGACTTACAAGTGGGAGTTAAGAGAGGTCTGGAAAGTGTCCAACAAGGAATTCACACCTCTGCCT	gccagcgccaggatcaacgtctaac	tgcagtctagctagagtcggggcg	gccagcgccaggatcaacgtctaacCATCAGCTGGCATCAGTGTTTTTCAACTCCATTATTTGAAGTGTAAATCCTCACCTGGGGTTCTCTGTGTGCAAAGCTGTCCTTTTGAAGAACAGTTTGGTTGATGCATGCCTTAGTAGCCAAAATGCTACACTCTAGACTTACAAGTGGGAGTTAAGAGAGGTCTGGAAAGTGTCCAACAAGGAATTCACACCTCTGCCTtgcagtctagctagagtcggggcg
chrX:148992594_T-G	WT	TGGCTCATTAACTTTTGACTGAATTACAATTACTCCTTTTATTAAAGTCCATATTATTGTGAATCATTTCCATGAAAATTTCTAAGAAAACTCCAAACTCTCTAAATAGTAGCTAACTTTTATTTTTTTAAAATGAGTCGTGGGGTAGTGCTTCACCTTGAGATGCTTTGAAAGAGCCCTAAACATTGGGAACCATTCACC	gccagcgccaggatcaacgtctaac	tgcagtctagctagagtcggggcg	gccagcgccaggatcaacgtctaacTGGCTCATTAACTTTTGACTGAATTACAATTACTCCTTTTATTAAAGTCCATATTATTGTGAATCATTTCCATGAAAATTTCTAAGAAAACTCCAAACTCTCTAAATAGTAGCTAACTTTTATTTTTTTAAAATGAGTCGTGGGGTAGTGCTTCACCTTGAGATGCTTTGAAAGAGCCCTAAACATTGGGAACCATTCACCtgcagtctagctagagtcggggcg
chrX:148992595_C-A	WT	GGCTCATTAACTTTTGACTGAATTACAATTACTCCTTTTATTAAAGTCCATATTATTGTGAATCATTTCCATGAAAATTTCTAAGAAAACTCCAAACTCTCTAAATAGTAGCTAACTTTTATTTTTTTAAAATGAGTCGTGGGGTAGTGCTTCACCTTGAGATGCTTTGAAAGAGCCCTAAACATTGGGAACCATTCACCT	gccagcgccaggatcaacgtctaac	tgcagtctagctagagtcggggcg	gccagcgccaggatcaacgtctaacGGCTCATTAACTTTTGACTGAATTACAATTACTCCTTTTATTAAAGTCCATATTATTGTGAATCATTTCCATGAAAATTTCTAAGAAAACTCCAAACTCTCTAAATAGTAGCTAACTTTTATTTTTTTAAAATGAGTCGTGGGGTAGTGCTTCACCTTGAGATGCTTTGAAAGAGCCCTAAACATTGGGAACCATTCACCTtgcagtctagctagagtcggggcg
chrX:148993067_A-T	WT	ACTTGTGTGATTATTAAAGCCAGCCATGCAGGTCCATGATAGAAACAGCAGGTGATGACTCTGCACTCTCATTGTCAAGGTTAGATATATCCCCAGTTGCAAAACAGCCAGACTTGAGCTGTGCTCTGGTCATCTTTGAGTTTAAGGCCTTTTGTTGTATAAGGCTGTGGAAGTTGTACTCCAATGGCTGAAGCCATGTTG	gccagcgccaggatcaacgtctaac	tgcagtctagctagagtcggggcg	gccagcgccaggatcaacgtctaacACTTGTGTGATTATTAAAGCCAGCCATGCAGGTCCATGATAGAAACAGCAGGTGATGACTCTGCACTCTCATTGTCAAGGTTAGATATATCCCCAGTTGCAAAACAGCCAGACTTGAGCTGTGCTCTGGTCATCTTTGAGTTTAAGGCCTTTTGTTGTATAAGGCTGTGGAAGTTGTACTCCAATGGCTGAAGCCATGTTGtgcagtctagctagagtcggggcg
chrX:148993104_G-C	WT	GATAGAAACAGCAGGTGATGACTCTGCACTCTCATTGTCAAGGTTAGATATATCCCCAGTTGCAAAACAGCCAGACTTGAGCTGTGCTCTGGTCATCTTTGAGTTTAAGGCCTTTTGTTGTATAAGGCTGTGGAAGTTGTACTCCAATGGCTGAAGCCATGTTGTTAATATGGCTGATGGGAGCATCCCTGCAGCTGAACC	gccagcgccaggatcaacgtctaac	tgcagtctagctagagtcggggcg	gccagcgccaggatcaacgtctaacGATAGAAACAGCAGGTGATGACTCTGCACTCTCATTGTCAAGGTTAGATATATCCCCAGTTGCAAAACAGCCAGACTTGAGCTGTGCTCTGGTCATCTTTGAGTTTAAGGCCTTTTGTTGTATAAGGCTGTGGAAGTTGTACTCCAATGGCTGAAGCCATGTTGTTAATATGGCTGATGGGAGCATCCCTGCAGCTGAACCtgcagtctagctagagtcggggcg
chrX:148994383_C-A	WT	CTTTGTATTTTTAATTAACTTTGGATTTTTAGTGGTTTTGTCATATAACTGTCTGAGTTTGGTAGGTAGGATTACTTTGAAAAGGGTTTACTAGTGTGGTCCTCCGGGTAGAATTTAGCTGTAAGCATGTTGTTAGCCAGCCTGTAGACTGTTAATTACTTAATAATCTCATTGGGAAAATACTAGTAGTTTTATATTTGG	gccagcgccaggatcaacgtctaac	tgcagtctagctagagtcggggcg	gccagcgccaggatcaacgtctaacCTTTGTATTTTTAATTAACTTTGGATTTTTAGTGGTTTTGTCATATAACTGTCTGAGTTTGGTAGGTAGGATTACTTTGAAAAGGGTTTACTAGTGTGGTCCTCCGGGTAGAATTTAGCTGTAAGCATGTTGTTAGCCAGCCTGTAGACTGTTAATTACTTAATAATCTCATTGGGAAAATACTAGTAGTTTTATATTTGGtgcagtctagctagagtcggggcg
chrX:148996963_A-T	WT	TATTTTATTATTATTGTCATCATTATTTTGATTTACAAATGCTATTTGTAACTTTTACATGTAACTAGGATAAAGTATTTACGGGAACTCTATGGAGAATAGCACAATCCAGAATTTACTGTGTTTTTCTTTTATGTGACGTGGAAACTCAGTAATTCTCCCACCTTCACATTGTTGTTCATAAGAATTTTACTTTAGTTA	gccagcgccaggatcaacgtctaac	tgcagtctagctagagtcggggcg	gccagcgccaggatcaacgtctaacTATTTTATTATTATTGTCATCATTATTTTGATTTACAAATGCTATTTGTAACTTTTACATGTAACTAGGATAAAGTATTTACGGGAACTCTATGGAGAATAGCACAATCCAGAATTTACTGTGTTTTTCTTTTATGTGACGTGGAAACTCAGTAATTCTCCCACCTTCACATTGTTGTTCATAAGAATTTTACTTTAGTTAtgcagtctagctagagtcggggcg
chrX:148997813_C-T	WT	TACACAGGGACTCTGAGCACCCCCGTCACCACACCAGACAGTGGACCAGTTTTCACAGCTACAAAGAGCTAGAAATGTGTTTAACATCATCCAGTGCATCCCCTAATTCAAAACCATCCTCACTAATCAATCATATTCACCCATAAATATTACAAATGAGATTGATTCCATCTCAAGACAATTTGTCAAATACTTAATTTT	gccagcgccaggatcaacgtctaac	tgcagtctagctagagtcggggcg	gccagcgccaggatcaacgtctaacTACACAGGGACTCTGAGCACCCCCGTCACCACACCAGACAGTGGACCAGTTTTCACAGCTACAAAGAGCTAGAAATGTGTTTAACATCATCCAGTGCATCCCCTAATTCAAAACCATCCTCACTAATCAATCATATTCACCCATAAATATTACAAATGAGATTGATTCCATCTCAAGACAATTTGTCAAATACTTAATTTTtgcagtctagctagagtcggggcg
chrX:148998286_G-T	WT	ATCCTGCAAAGAAGAGATTGGTTTATTTTCTTTTCTGGTGGTGGTAGTGGTTGTATCTGTGGCTGTGATGGTTGTTGTTACTTGTCTCTCTCTCTCTCTGGCTCTGGCTTTTGCTTTCCTGCTAGTGTTCTTTCTCTTTCCAAACAAATAGTTAAATTAAATGTGAGCTTCTGAATTGTACTTGTTCATACTTTCAAAACA	gccagcgccaggatcaacgtctaac	tgcagtctagctagagtcggggcg	gccagcgccaggatcaacgtctaacATCCTGCAAAGAAGAGATTGGTTTATTTTCTTTTCTGGTGGTGGTAGTGGTTGTATCTGTGGCTGTGATGGTTGTTGTTACTTGTCTCTCTCTCTCTCTGGCTCTGGCTTTTGCTTTCCTGCTAGTGTTCTTTCTCTTTCCAAACAAATAGTTAAATTAAATGTGAGCTTCTGAATTGTACTTGTTCATACTTTCAAAACAtgcagtctagctagagtcggggcg
chrX:148998695_G-A	WT	GCAGATGAGACAGTGTTATATCAGGATTTTTCAATCAACTTTAGTTGGAGGCCTGGCAATTACAAACATCTTCAGATGTTTCTGTAACCATTATAAATATGAAAAAAACCTCTTCAAAAAATTTCCCATAGTACTTCAGTCAAGACTTTTTAGGTTTATCTTTTTTTTTTCATTTCTCCTTTTCCTTTTCCATTATTTTTC	gccagcgccaggatcaacgtctaac	tgcagtctagctagagtcggggcg	gccagcgccaggatcaacgtctaacGCAGATGAGACAGTGTTATATCAGGATTTTTCAATCAACTTTAGTTGGAGGCCTGGCAATTACAAACATCTTCAGATGTTTCTGTAACCATTATAAATATGAAAAAAACCTCTTCAAAAAATTTCCCATAGTACTTCAGTCAAGACTTTTTAGGTTTATCTTTTTTTTTTCATTTCTCCTTTTCCTTTTCCATTATTTTTCtgcagtctagctagagtcggggcg
chr2:99545761_G-T	WT	ACATCTGCCCACGGTTTTGGTTTTTATTATTTTAATTGGCACTCCGAGGCAGCAGGGGGTAAATTTTGTGTTGGCTGCAAGGGGATTTAGGTTCACAGCTCTTACTCACAGTAATGGGAATCAAGGGATTAAATCTCTGTGTGTTACTTTGAAAATCCACCTCTTACAGCCAATTTTATAGACATTGATCTGAGGGTTGAA	gccagcgccaggatcaacgtctaac	tgcagtctagctagagtcggggcg	gccagcgccaggatcaacgtctaacACATCTGCCCACGGTTTTGGTTTTTATTATTTTAATTGGCACTCCGAGGCAGCAGGGGGTAAATTTTGTGTTGGCTGCAAGGGGATTTAGGTTCACAGCTCTTACTCACAGTAATGGGAATCAAGGGATTAAATCTCTGTGTGTTACTTTGAAAATCCACCTCTTACAGCCAATTTTATAGACATTGATCTGAGGGTTGAAtgcagtctagctagagtcggggcg
chr2:99546937_C-T	WT	TTCTTCATTATAACTATAGTTTACTATTTGTCTTTGCTATTTCCTGATACATACACATACGCACACACGCGCGCACATGCATGCACGTATGCACATGCACGCTCCCAGTGTCCCAGTGAAGGCTCAACAGGAAGCTTGAGAAGGTCATCTCAATGGCCACAGGGTTCCTGTTCAACCAGTAGCCCTGGGATGCCGCTTTGC	gccagcgccaggatcaacgtctaac	tgcagtctagctagagtcggggcg	gccagcgccaggatcaacgtctaacTTCTTCATTATAACTATAGTTTACTATTTGTCTTTGCTATTTCCTGATACATACACATACGCACACACGCGCGCACATGCATGCACGTATGCACATGCACGCTCCCAGTGTCCCAGTGAAGGCTCAACAGGAAGCTTGAGAAGGTCATCTCAATGGCCACAGGGTTCCTGTTCAACCAGTAGCCCTGGGATGCCGCTTTGCtgcagtctagctagagtcggggcg
chr2:99549777_G-T	WT	CTGATCCATAAACATTCACTGATATTCTTACAGGTTGGTTTGCAGTGTTAACATTTTTGTTAGCCTGATCTGTAGGTGGGAAGTAAGATCATCATAATTCCTTAGCTCTGAGCACTGATTCAAAATTGTATAAATGACTGAACAACTTAGATGATTTGAAATTAATTGAAAATAAGAAGGGCTTGTGGAATTTGCATTTGG	gccagcgccaggatcaacgtctaac	tgcagtctagctagagtcggggcg	gccagcgccaggatcaacgtctaacCTGATCCATAAACATTCACTGATATTCTTACAGGTTGGTTTGCAGTGTTAACATTTTTGTTAGCCTGATCTGTAGGTGGGAAGTAAGATCATCATAATTCCTTAGCTCTGAGCACTGATTCAAAATTGTATAAATGACTGAACAACTTAGATGATTTGAAATTAATTGAAAATAAGAAGGGCTTGTGGAATTTGCATTTGGtgcagtctagctagagtcggggcg
chr2:236124174_G-A	WT	AAACAATAACCGGAACAACAGCAGTGGGAGGGTGCCCACCATCATCTGAGGAACAGCCGTGCCCGCCTGCTCGCCGCACCTGGGACGCGGCAGCCTCGCCGCATTCTCGCTCAGAAGTCGCAGCACGTGAGTCCCGTCGCATCCCCTCCCTCTTCCTGGTGGCCACCTCCCTCCCGCCCACCCACTCTCACCCCAAACAAA	gccagcgccaggatcaacgtctaac	tgcagtctagctagagtcggggcg	gccagcgccaggatcaacgtctaacAAACAATAACCGGAACAACAGCAGTGGGAGGGTGCCCACCATCATCTGAGGAACAGCCGTGCCCGCCTGCTCGCCGCACCTGGGACGCGGCAGCCTCGCCGCATTCTCGCTCAGAAGTCGCAGCACGTGAGTCCCGTCGCATCCCCTCCCTCTTCCTGGTGGCCACCTCCCTCCCGCCCACCCACTCTCACCCCAAACAAAtgcagtctagctagagtcggggcg
chr2:236124960_G-A	WT	AGCCCTTGGAGCCCTCTCTAAATTCACTGTCATCATTTAGTATCTGTTTAATTTTTCAGTCCAAAGAGAGGAAATCAGTCGCTGAGTATTATTTGACTCCGGTCTCCTTGGTGCAAAAACAAAATGGGAAAAATAAATAAGAATAACTCAGAAACTCAAAAGGAAACCACAAATTCAGCTAATAATAGCATTTCGAGTATA	gccagcgccaggatcaacgtctaac	tgcagtctagctagagtcggggcg	gccagcgccaggatcaacgtctaacAGCCCTTGGAGCCCTCTCTAAATTCACTGTCATCATTTAGTATCTGTTTAATTTTTCAGTCCAAAGAGAGGAAATCAGTCGCTGAGTATTATTTGACTCCGGTCTCCTTGGTGCAAAAACAAAATGGGAAAAATAAATAAGAATAACTCAGAAACTCAAAAGGAAACCACAAATTCAGCTAATAATAGCATTTCGAGTATAtgcagtctagctagagtcggggcg
chr2:236125064_C-T	WT	TCCTTGGTGCAAAAACAAAATGGGAAAAATAAATAAGAATAACTCAGAAACTCAAAAGGAAACCACAAATTCAGCTAATAATAGCATTTCGAGTATATTTCGTAAACTAAGGAAATACACAAAAGGCTGTTTTTTCCGACTGTAAGAGATATTTGATGTCCTTTTGCCGAGGTGGATGTGTTAGTCTCAGGCCCTCCTGGA	gccagcgccaggatcaacgtctaac	tgcagtctagctagagtcggggcg	gccagcgccaggatcaacgtctaacTCCTTGGTGCAAAAACAAAATGGGAAAAATAAATAAGAATAACTCAGAAACTCAAAAGGAAACCACAAATTCAGCTAATAATAGCATTTCGAGTATATTTCGTAAACTAAGGAAATACACAAAAGGCTGTTTTTTCCGACTGTAAGAGATATTTGATGTCCTTTTGCCGAGGTGGATGTGTTAGTCTCAGGCCCTCCTGGAtgcagtctagctagagtcggggcg
chr2:236130750_G-A	WT	AGGAAGGACAGTCCAGGTGCATGGAATCCTAATGGGCCTCATGCAGACACTGGAAGCAGCCCAGCCCCCTGCCCAATACCACAGCCCTGGGGTGTCCCCTGACATTCCTGGAGGTCCCTGGGCAAATGCATTTCCTGCCTGGGTTCTCAGGGTAGGAGAACAGAGAAGGCTCCAAGGGTGTTGGGAGTGAGCCAGGGGCTG	gccagcgccaggatcaacgtctaac	tgcagtctagctagagtcggggcg	gccagcgccaggatcaacgtctaacAGGAAGGACAGTCCAGGTGCATGGAATCCTAATGGGCCTCATGCAGACACTGGAAGCAGCCCAGCCCCCTGCCCAATACCACAGCCCTGGGGTGTCCCCTGACATTCCTGGAGGTCCCTGGGCAAATGCATTTCCTGCCTGGGTTCTCAGGGTAGGAGAACAGAGAAGGCTCCAAGGGTGTTGGGAGTGAGCCAGGGGCTGtgcagtctagctagagtcggggcg
chr2:236130955_G-T	WT	GGGGAGTGGGTCTCACGCACTGCTCAGGTTGGCACGAGGGACCTCCCCCATCCCAACCCAGCCCCAAGGGTCCCAGCAGGGCTCTCAGCATGGCTGTTTTGAGGGTACACAGGTGGCTGGAGAGGGGTGGGGCAGTTGCATGGTGGGTGGCAAAGTGTGCATTTAGAAGCTGCTTCGTGGCGTTAAGAACGGGGGGAGAGG	gccagcgccaggatcaacgtctaac	tgcagtctagctagagtcggggcg	gccagcgccaggatcaacgtctaacGGGGAGTGGGTCTCACGCACTGCTCAGGTTGGCACGAGGGACCTCCCCCATCCCAACCCAGCCCCAAGGGTCCCAGCAGGGCTCTCAGCATGGCTGTTTTGAGGGTACACAGGTGGCTGGAGAGGGGTGGGGCAGTTGCATGGTGGGTGGCAAAGTGTGCATTTAGAAGCTGCTTCGTGGCGTTAAGAACGGGGGGAGAGGtgcagtctagctagagtcggggcg
chr1:35919961_C-A	WT	ACTGGACCAAAAGGGGCAGCACTGGTGCCCACCATACACACAGGTGTCTCATGTGACTCACAGTGCTAAAGACTCATGCTTGACAGCTTGGTAAGGTCAACTCTGTAGCCCTGCAGACAAAAGCTGGTTAGGTTTGGGTTTGATACTTTAGATGGGAAAGTGAGGGGCTTGAGAAAGTGGGTGGGAGGAGGGAAGGATTTT	gccagcgccaggatcaacgtctaac	tgcagtctagctagagtcggggcg	gccagcgccaggatcaacgtctaacACTGGACCAAAAGGGGCAGCACTGGTGCCCACCATACACACAGGTGTCTCATGTGACTCACAGTGCTAAAGACTCATGCTTGACAGCTTGGTAAGGTCAACTCTGTAGCCCTGCAGACAAAAGCTGGTTAGGTTTGGGTTTGATACTTTAGATGGGAAAGTGAGGGGCTTGAGAAAGTGGGTGGGAGGAGGGAAGGATTTTtgcagtctagctagagtcggggcg
chr1:35921214_T-C	WT	AAGTGCATCTTTTTCCTTCCCCTGGACTGTCCTCTGACCCTTTGGCTCATCCTAGATTGCAGTGTGTCCTGTGGACAGGCTGGGGAATTTTGCTGCTCCCTATTGCTTCTGTTTACAAAAATGAATTTTTCCTGGTTTCCCACTAGGGCATGTGGGTGGGTGGCATGGACTTTTTTTTTTTTTTTTTTTTGTCTTGAGACA	gccagcgccaggatcaacgtctaac	tgcagtctagctagagtcggggcg	gccagcgccaggatcaacgtctaacAAGTGCATCTTTTTCCTTCCCCTGGACTGTCCTCTGACCCTTTGGCTCATCCTAGATTGCAGTGTGTCCTGTGGACAGGCTGGGGAATTTTGCTGCTCCCTATTGCTTCTGTTTACAAAAATGAATTTTTCCTGGTTTCCCACTAGGGCATGTGGGTGGGTGGCATGGACTTTTTTTTTTTTTTTTTTTTGTCTTGAGACAtgcagtctagctagagtcggggcg
chr1:35923069_T-C	WT	GTTTGAGTGTTAGGGGATGGACATAAAGGAAAAAGAGTGATGAGAAGAGAATGGAGAGAATTTGAATAAAAGGTGGGAAAGGAGAGCACTGTTCTTTGATTGTTTATCCAGTCCAACCTGATCCATTAGGGATCGAGGTGCTACACTGGCCTCCAGGGATAAGCCTGGGGCTACTGTTGCTGGGAACTTAGGCTTAACATA	gccagcgccaggatcaacgtctaac	tgcagtctagctagagtcggggcg	gccagcgccaggatcaacgtctaacGTTTGAGTGTTAGGGGATGGACATAAAGGAAAAAGAGTGATGAGAAGAGAATGGAGAGAATTTGAATAAAAGGTGGGAAAGGAGAGCACTGTTCTTTGATTGTTTATCCAGTCCAACCTGATCCATTAGGGATCGAGGTGCTACACTGGCCTCCAGGGATAAGCCTGGGGCTACTGTTGCTGGGAACTTAGGCTTAACATAtgcagtctagctagagtcggggcg
chr8:140520267_G-A	WT	TTTGTTTCTTACTGTGTGTATATAAACTAATACTAAAAGTTTGGCATAGTGTTTTTTCACCTCCTTACATAACCCCTAACATGCACAGAATGCTGTAAATCTGATAAAATATGATGTGAATGATATTTTATAAAGTTATTTTGTATGGTGTCAATTTTGTTTTGCCTCATAGTATGTCAGCAAAAAATTAAATAAAAGTCC	gccagcgccaggatcaacgtctaac	tgcagtctagctagagtcggggcg	gccagcgccaggatcaacgtctaacTTTGTTTCTTACTGTGTGTATATAAACTAATACTAAAAGTTTGGCATAGTGTTTTTTCACCTCCTTACATAACCCCTAACATGCACAGAATGCTGTAAATCTGATAAAATATGATGTGAATGATATTTTATAAAGTTATTTTGTATGGTGTCAATTTTGTTTTGCCTCATAGTATGTCAGCAAAAAATTAAATAAAAGTCCtgcagtctagctagagtcggggcg
chr8:140527717_A-T	WT	AGACAGTGGACAATCCCAGTGGCCCAGACAAGCCATACGACATTTTCCTGTGACCTCTCTCTGACCCATCTCTCACGCTCATGAGAAAAGGAATGTACAATAAATAGAAACAGAAACTTCCTCAGTGCTCATGCGCCTCACTTGCAGAACGTGAGTATTTCATTTATGTTTGAAGCCCTTCCCCAAAGTGACCGAGGAGTT	gccagcgccaggatcaacgtctaac	tgcagtctagctagagtcggggcg	gccagcgccaggatcaacgtctaacAGACAGTGGACAATCCCAGTGGCCCAGACAAGCCATACGACATTTTCCTGTGACCTCTCTCTGACCCATCTCTCACGCTCATGAGAAAAGGAATGTACAATAAATAGAAACAGAAACTTCCTCAGTGCTCATGCGCCTCACTTGCAGAACGTGAGTATTTCATTTATGTTTGAAGCCCTTCCCCAAAGTGACCGAGGAGTTtgcagtctagctagagtcggggcg
chr8:140531182_A-T	WT	ACATTTATTTTCCAAAGTTTTTAAAGAATACGGGTCTGTGGTGATAAATACAGTACAATCCTTTTTCACTGTTATGTCTTTAATGTAAGAGAAGAATATATATATCTGGTTTGCAGTATTAATGTGATAGATAGATGCTGTTTTTTCATTTTATTGACTATGGGGTGCTTCTGTGATCTGTTTGGCATATCAAGAGTGTTT	gccagcgccaggatcaacgtctaac	tgcagtctagctagagtcggggcg	gccagcgccaggatcaacgtctaacACATTTATTTTCCAAAGTTTTTAAAGAATACGGGTCTGTGGTGATAAATACAGTACAATCCTTTTTCACTGTTATGTCTTTAATGTAAGAGAAGAATATATATATCTGGTTTGCAGTATTAATGTGATAGATAGATGCTGTTTTTTCATTTTATTGACTATGGGGTGCTTCTGTGATCTGTTTGGCATATCAAGAGTGTTTtgcagtctagctagagtcggggcg
chr8:140531202_A-T	WT	ATTTGTCCTATAGGACTGTGACATTTATTTTCCAAAGTTTTTAAAGAATACGGGTCTGTGGTGATAAATACAGTACAATCCTTTTTCACTGTTATGTCTTTAATGTAAGAGAAGAATATATATATCTGGTTTGCAGTATTAATGTGATAGATAGATGCTGTTTTTTCATTTTATTGACTATGGGGTGCTTCTGTGATCTGT	gccagcgccaggatcaacgtctaac	tgcagtctagctagagtcggggcg	gccagcgccaggatcaacgtctaacATTTGTCCTATAGGACTGTGACATTTATTTTCCAAAGTTTTTAAAGAATACGGGTCTGTGGTGATAAATACAGTACAATCCTTTTTCACTGTTATGTCTTTAATGTAAGAGAAGAATATATATATCTGGTTTGCAGTATTAATGTGATAGATAGATGCTGTTTTTTCATTTTATTGACTATGGGGTGCTTCTGTGATCTGTtgcagtctagctagagtcggggcg
chr21:43982652_C-T	WT	CCTGTCAGGTGAAGTCTTCAGCCTCCCACAGCGCAGGGTCCCAGCATCTCCACGCGCGCCCGTGGGAGGTGGGTCCGGCCGGAGAGGCCTCCCGCGGACGCCGTCTCTCCAGAACTCCGCTTCCAAGAGGGAGCCTTTGGCTGCTTTCTCTCCTTAAACTTAGATCAAATTTTTTGGTTTTTAATCAGTTATCTTGGGAAC	gccagcgccaggatcaacgtctaac	tgcagtctagctagagtcggggcg	gccagcgccaggatcaacgtctaacCCTGTCAGGTGAAGTCTTCAGCCTCCCACAGCGCAGGGTCCCAGCATCTCCACGCGCGCCCGTGGGAGGTGGGTCCGGCCGGAGAGGCCTCCCGCGGACGCCGTCTCTCCAGAACTCCGCTTCCAAGAGGGAGCCTTTGGCTGCTTTCTCTCCTTAAACTTAGATCAAATTTTTTGGTTTTTAATCAGTTATCTTGGGAACtgcagtctagctagagtcggggcg
chr21:43984694_G-T	WT	CTGGTTTCCTTCCCATCTCACAGCTTAGCTTGTGCTTCTCAACACCAAGTCTTTAAGAGCAATAAAAACTACACCATGAATGTTTGAATTTTTTTTTTTTGGGGGGGGGAGGGTGGATTTTGCTTTTCATCCAGAAGGAAAAGGGGAGGAGAGCTCCTTTACATTTTTTAAATTAAATTCATAAATCCCAGAACAGTCTTT	gccagcgccaggatcaacgtctaac	tgcagtctagctagagtcggggcg	gccagcgccaggatcaacgtctaacCTGGTTTCCTTCCCATCTCACAGCTTAGCTTGTGCTTCTCAACACCAAGTCTTTAAGAGCAATAAAAACTACACCATGAATGTTTGAATTTTTTTTTTTTGGGGGGGGGAGGGTGGATTTTGCTTTTCATCCAGAAGGAAAAGGGGAGGAGAGCTCCTTTACATTTTTTAAATTAAATTCATAAATCCCAGAACAGTCTTTtgcagtctagctagagtcggggcg
chr21:43984703_A-G	WT	TTCCCATCTCACAGCTTAGCTTGTGCTTCTCAACACCAAGTCTTTAAGAGCAATAAAAACTACACCATGAATGTTTGAATTTTTTTTTTTTGGGGGGGGGAGGGTGGATTTTGCTTTTCATCCAGAAGGAAAAGGGGAGGAGAGCTCCTTTACATTTTTTAAATTAAATTCATAAATCCCAGAACAGTCTTTTTTTTTTCT	gccagcgccaggatcaacgtctaac	tgcagtctagctagagtcggggcg	gccagcgccaggatcaacgtctaacTTCCCATCTCACAGCTTAGCTTGTGCTTCTCAACACCAAGTCTTTAAGAGCAATAAAAACTACACCATGAATGTTTGAATTTTTTTTTTTTGGGGGGGGGAGGGTGGATTTTGCTTTTCATCCAGAAGGAAAAGGGGAGGAGAGCTCCTTTACATTTTTTAAATTAAATTCATAAATCCCAGAACAGTCTTTTTTTTTTCTtgcagtctagctagagtcggggcg
chr21:43986477_T-C	WT	CTTAGAATTTGAAGCTGTGTAATGACAATGTCACCTGGAGTTCGTCTCCATTTCTTAACTTTTTGTTGCACAAGTATTTGGACAGAAGTCGAACTGTGAATGAGATACTGAAATGCACTAAATTGTATTACATTAAACTGGAGTTACTTGATACAATGAAGAAATGCATCTGATCTACTTGTATTTATTGTCTCAGAATTG	gccagcgccaggatcaacgtctaac	tgcagtctagctagagtcggggcg	gccagcgccaggatcaacgtctaacCTTAGAATTTGAAGCTGTGTAATGACAATGTCACCTGGAGTTCGTCTCCATTTCTTAACTTTTTGTTGCACAAGTATTTGGACAGAAGTCGAACTGTGAATGAGATACTGAAATGCACTAAATTGTATTACATTAAACTGGAGTTACTTGATACAATGAAGAAATGCATCTGATCTACTTGTATTTATTGTCTCAGAATTGtgcagtctagctagagtcggggcg
chr21:43986821_A-G	WT	CGCATGACAGCCACTGGCTTCTTTTTCTATGATTGAAAATCTGCCATCGCTGACTGTTGGCCAGTTTCAAAGGGACCCATTGTATACAGGGTGCAAATGTATTATACGGATGTTTCCTTTTGTACACTTCATTTTTACAAGTTTTGCTACTCACAAGCTTTATGTAGTGGAGGATAGAGGTATTTTTGGTCTTTAGAAGCT	gccagcgccaggatcaacgtctaac	tgcagtctagctagagtcggggcg	gccagcgccaggatcaacgtctaacCGCATGACAGCCACTGGCTTCTTTTTCTATGATTGAAAATCTGCCATCGCTGACTGTTGGCCAGTTTCAAAGGGACCCATTGTATACAGGGTGCAAATGTATTATACGGATGTTTCCTTTTGTACACTTCATTTTTACAAGTTTTGCTACTCACAAGCTTTATGTAGTGGAGGATAGAGGTATTTTTGGTCTTTAGAAGCTtgcagtctagctagagtcggggcg
chr6:161130742_G-C	WT	AGTACGGGATGGCTCAGACTTGTAAAGTGTCTAAGTCACAACGCTGCAGAGCCAGCTTCCGGGTAGCAATGGCATGGCCTCAGCTGTGCCAAGGCTACAACTGGAGCTTCCTTACTCGCATCTGAGGCAAACACAGCAAGGCTGGCCCAGGCCGCCCACAGTCAACAGATGTTCACGGGAGATGGATCAGCCCCTCTTTTG	gccagcgccaggatcaacgtctaac	tgcagtctagctagagtcggggcg	gccagcgccaggatcaacgtctaacAGTACGGGATGGCTCAGACTTGTAAAGTGTCTAAGTCACAACGCTGCAGAGCCAGCTTCCGGGTAGCAATGGCATGGCCTCAGCTGTGCCAAGGCTACAACTGGAGCTTCCTTACTCGCATCTGAGGCAAACACAGCAAGGCTGGCCCAGGCCGCCCACAGTCAACAGATGTTCACGGGAGATGGATCAGCCCCTCTTTTGtgcagtctagctagagtcggggcg
chr6:161132296_G-T	WT	CATTCTTTGCCTCTGCCAAGGGACCATTCAGGGGCTTCAAGCCAGCTGCTGAAAATCCCCCTTTTCTGGATTTTTCCCCATCTATATAAGGATATGGTGGCTGTGTGGACAAGAAATTGGTTTCATCTCAGAAGGGTGCTTCCCTACAAAGATCTTCAGAAATTTAATTGAAAACAATTTTTTGAACTTTTTTTGTTTGGC	gccagcgccaggatcaacgtctaac	tgcagtctagctagagtcggggcg	gccagcgccaggatcaacgtctaacCATTCTTTGCCTCTGCCAAGGGACCATTCAGGGGCTTCAAGCCAGCTGCTGAAAATCCCCCTTTTCTGGATTTTTCCCCATCTATATAAGGATATGGTGGCTGTGTGGACAAGAAATTGGTTTCATCTCAGAAGGGTGCTTCCCTACAAAGATCTTCAGAAATTTAATTGAAAACAATTTTTTGAACTTTTTTTGTTTGGCtgcagtctagctagagtcggggcg
chr6:161135507_G-T	WT	TCGCCCCTTCCCAGCATGTAGAGCTTGTCTGCAGCCCTAAAGGAGCCAGGTCCTGCTCTGATGAGGGTCAAATCAGAGCCGACATCCCATGTACAAAAAACCCCCAGGCTTCTGCCTTCCTTCCGGGCTCCTGTCTGCTCCCATTTTACTCCACGGAATAGTTCTGCCCTGTAGCATCTCCAGCGGCCTTTGCAGACTGCT	gccagcgccaggatcaacgtctaac	tgcagtctagctagagtcggggcg	gccagcgccaggatcaacgtctaacTCGCCCCTTCCCAGCATGTAGAGCTTGTCTGCAGCCCTAAAGGAGCCAGGTCCTGCTCTGATGAGGGTCAAATCAGAGCCGACATCCCATGTACAAAAAACCCCCAGGCTTCTGCCTTCCTTCCGGGCTCCTGTCTGCTCCCATTTTACTCCACGGAATAGTTCTGCCCTGTAGCATCTCCAGCGGCCTTTGCAGACTGCTtgcagtctagctagagtcggggcg
chr6:161136036_A-G	WT	CTTTAGGTGAGATGACTAAATTATGCCTCCAAGAAAAAAAAATTAAAGTGCTTTTCTGGGTCATCTGTGGTGTATGTTGACATGGACCGCTGCCCCTCCATCCTGCCCTTGCCCGTGGCTTTGGTGTTTCAGATCCTACTCACGGGAGGCAGCTGCCGCGGAGGTGTGGGCAGCTGAGAGGGGTGGGCAGGCCAGCACAGC	gccagcgccaggatcaacgtctaac	tgcagtctagctagagtcggggcg	gccagcgccaggatcaacgtctaacCTTTAGGTGAGATGACTAAATTATGCCTCCAAGAAAAAAAAATTAAAGTGCTTTTCTGGGTCATCTGTGGTGTATGTTGACATGGACCGCTGCCCCTCCATCCTGCCCTTGCCCGTGGCTTTGGTGTTTCAGATCCTACTCACGGGAGGCAGCTGCCGCGGAGGTGTGGGCAGCTGAGAGGGGTGGGCAGGCCAGCACAGCtgcagtctagctagagtcggggcg
chr5:436292_C-T	WT	CACCCCGCTGCACTGTGCATTGTGCCTCCCGTGTGGACGCCCTCTCTGTTGTTGGCCCGCGGGTGAGGGACCCACCACCCCTAGGGACCCACCACCCCGCCGCACTGTGCATTCTGCCTCCTGTGTGGACGCCCTCTCTGTTGTCAGTGGCTTTGAGGTGTCAGTGCTTACTTAGATGCTGGTTTAATGCTGGACCCATTT	gccagcgccaggatcaacgtctaac	tgcagtctagctagagtcggggcg	gccagcgccaggatcaacgtctaacCACCCCGCTGCACTGTGCATTGTGCCTCCCGTGTGGACGCCCTCTCTGTTGTTGGCCCGCGGGTGAGGGACCCACCACCCCTAGGGACCCACCACCCCGCCGCACTGTGCATTCTGCCTCCTGTGTGGACGCCCTCTCTGTTGTCAGTGGCTTTGAGGTGTCAGTGCTTACTTAGATGCTGGTTTAATGCTGGACCCATTTtgcagtctagctagagtcggggcg
chr5:436321_C-T	WT	CGTGTGGACGCCCTCTCTGTTGTTGGCCCGCGGGTGAGGGACCCACCACCCCTAGGGACCCACCACCCCGCCGCACTGTGCATTCTGCCTCCTGTGTGGACGCCCTCTCTGTTGTCAGTGGCTTTGAGGTGTCAGTGCTTACTTAGATGCTGGTTTAATGCTGGACCCATTTGTTAAACGCACCTTCACTTTGTCAAAACC	gccagcgccaggatcaacgtctaac	tgcagtctagctagagtcggggcg	gccagcgccaggatcaacgtctaacCGTGTGGACGCCCTCTCTGTTGTTGGCCCGCGGGTGAGGGACCCACCACCCCTAGGGACCCACCACCCCGCCGCACTGTGCATTCTGCCTCCTGTGTGGACGCCCTCTCTGTTGTCAGTGGCTTTGAGGTGTCAGTGCTTACTTAGATGCTGGTTTAATGCTGGACCCATTTGTTAAACGCACCTTCACTTTGTCAAAACCtgcagtctagctagagtcggggcg
chr5:436537_T-C	WT	GGACTGGGTCTTCTGCCCAATGCCAGGTGCCTGCGCCTCTCAGTGGCCTGGTTCTTGGACAGTTTGCCCCCATGTGGCAGGGATAGGGATAAGGATCTCCTCTCAGTACTGGAAGAGAACAGCCAACCATCTGAGCCCAGAGTCACAGATCCATCGTGGCCCCCTATGACCCCCAAGCCCTACCGAGGGGGCACTCACTCT	gccagcgccaggatcaacgtctaac	tgcagtctagctagagtcggggcg	gccagcgccaggatcaacgtctaacGGACTGGGTCTTCTGCCCAATGCCAGGTGCCTGCGCCTCTCAGTGGCCTGGTTCTTGGACAGTTTGCCCCCATGTGGCAGGGATAGGGATAAGGATCTCCTCTCAGTACTGGAAGAGAACAGCCAACCATCTGAGCCCAGAGTCACAGATCCATCGTGGCCCCCTATGACCCCCAAGCCCTACCGAGGGGGCACTCACTCTtgcagtctagctagagtcggggcg
chr5:436542_G-T	WT	GGGTCTTCTGCCCAATGCCAGGTGCCTGCGCCTCTCAGTGGCCTGGTTCTTGGACAGTTTGCCCCCATGTGGCAGGGATAGGGATAAGGATCTCCTCTCAGTACTGGAAGAGAACAGCCAACCATCTGAGCCCAGAGTCACAGATCCATCGTGGCCCCCTATGACCCCCAAGCCCTACCGAGGGGGCACTCACTCTCTGCT	gccagcgccaggatcaacgtctaac	tgcagtctagctagagtcggggcg	gccagcgccaggatcaacgtctaacGGGTCTTCTGCCCAATGCCAGGTGCCTGCGCCTCTCAGTGGCCTGGTTCTTGGACAGTTTGCCCCCATGTGGCAGGGATAGGGATAAGGATCTCCTCTCAGTACTGGAAGAGAACAGCCAACCATCTGAGCCCAGAGTCACAGATCCATCGTGGCCCCCTATGACCCCCAAGCCCTACCGAGGGGGCACTCACTCTCTGCTtgcagtctagctagagtcggggcg
chr5:437510_G-T	WT	CTTGTGTATCACATGTCTTGAGTGTCCTGGAGCCAACGGCTGTCACTGGGAAAAACACCAGGCCCCAAAGATCGAATCAGAGACGTGGCTGCGTGTTTGCGATTGTAGCCAGGCCCTTCAGTGTCATCAAAGGAGCACTGGGGCCTCCTTAAGCACAGACGGCAGCCCCTGCCCAGGAGGCTTCTTCACCACGTCCTGCCC	gccagcgccaggatcaacgtctaac	tgcagtctagctagagtcggggcg	gccagcgccaggatcaacgtctaacCTTGTGTATCACATGTCTTGAGTGTCCTGGAGCCAACGGCTGTCACTGGGAAAAACACCAGGCCCCAAAGATCGAATCAGAGACGTGGCTGCGTGTTTGCGATTGTAGCCAGGCCCTTCAGTGTCATCAAAGGAGCACTGGGGCCTCCTTAAGCACAGACGGCAGCCCCTGCCCAGGAGGCTTCTTCACCACGTCCTGCCCtgcagtctagctagagtcggggcg
chr1:4782625_G-A	WT	CTTGTTTTCTTTCCACACAGGATTCCGTTGGTGAACCTGTAAAAACAAAACAAACAAAACAAAACAAAAAAGACAAAACCTAAAACTGAGCTATCTAAGGGGGAGGGTCCCCGCACCTACCACTTCTGTTTGCCGGTGGGAAACTCACAGAGCAGGACGCTCTAGGCCAAATCTATTTTTGTAAAAATGCTCATGCCTATG	gccagcgccaggatcaacgtctaac	tgcagtctagctagagtcggggcg	gccagcgccaggatcaacgtctaacCTTGTTTTCTTTCCACACAGGATTCCGTTGGTGAACCTGTAAAAACAAAACAAACAAAACAAAACAAAAAAGACAAAACCTAAAACTGAGCTATCTAAGGGGGAGGGTCCCCGCACCTACCACTTCTGTTTGCCGGTGGGAAACTCACAGAGCAGGACGCTCTAGGCCAAATCTATTTTTGTAAAAATGCTCATGCCTATGtgcagtctagctagagtcggggcg
chr1:4783208_T-C	WT	AATTGTGTTATAGGTTACAAAATCTGATTTATTTAACATGCTTAGTATGAGCAGAATAAACCAGTGTTTTCTACTTTGGCAACTCACGTCACACACATATTACACACATGTGCGCATTACACACACACAATACACATACATGCATATAGACGCATCTATTGGAAATGCAGTTCCACAGGTGAGCATGTTCTTTCTGGTGAC	gccagcgccaggatcaacgtctaac	tgcagtctagctagagtcggggcg	gccagcgccaggatcaacgtctaacAATTGTGTTATAGGTTACAAAATCTGATTTATTTAACATGCTTAGTATGAGCAGAATAAACCAGTGTTTTCTACTTTGGCAACTCACGTCACACACATATTACACACATGTGCGCATTACACACACACAATACACATACATGCATATAGACGCATCTATTGGAAATGCAGTTCCACAGGTGAGCATGTTCTTTCTGGTGACtgcagtctagctagagtcggggcg
chr1:4791890_C-T	WT	GAAGGACCAGGTCCGTGTGGATGCTCCTAGTGCGTTCAAATAACCCTTGAATTCACCAGGTCTCATTGCATTTATTTAAAGATGGAGCCCATTGTCCCCCCTCCTCCTCAGCTCACCCATGGAACTAGAAATTCACAAACCTGAAGCTGAACCACAGGACAAGAAATTAAACAGCAACGGCCACATGGCCTCTTTTTTCAC	gccagcgccaggatcaacgtctaac	tgcagtctagctagagtcggggcg	gccagcgccaggatcaacgtctaacGAAGGACCAGGTCCGTGTGGATGCTCCTAGTGCGTTCAAATAACCCTTGAATTCACCAGGTCTCATTGCATTTATTTAAAGATGGAGCCCATTGTCCCCCCTCCTCCTCAGCTCACCCATGGAACTAGAAATTCACAAACCTGAAGCTGAACCACAGGACAAGAAATTAAACAGCAACGGCCACATGGCCTCTTTTTTCACtgcagtctagctagagtcggggcg
chr1:65226828_G-T	WT	GTAGGAATAACTCCTTTTCTACATCCACGCTCCATAGAGTCTCTCCTTTTCAGACATCCTGGGATGAAAGAATTTGGCTTTTTTTTTTCTTTTTTTTTTTGGACATCTGTTTTCACTCTTAGGCTTTTAAACAATAGTTATTGCTTTTATCCCTCTCAGATTCTAATAACTGAGAGCGATGGGGCTATATTGAATCTCTGT	gccagcgccaggatcaacgtctaac	tgcagtctagctagagtcggggcg	gccagcgccaggatcaacgtctaacGTAGGAATAACTCCTTTTCTACATCCACGCTCCATAGAGTCTCTCCTTTTCAGACATCCTGGGATGAAAGAATTTGGCTTTTTTTTTTCTTTTTTTTTTTGGACATCTGTTTTCACTCTTAGGCTTTTAAACAATAGTTATTGCTTTTATCCCTCTCAGATTCTAATAACTGAGAGCGATGGGGCTATATTGAATCTCTGTtgcagtctagctagagtcggggcg
chr1:65229233_C-T	WT	CCAGCCCAGGTTTTCCTGACTCAGAAGACTGAGCTTTTTCCTGGATGTTATTAATAGCTAATTGTGTCCAAGCAACCAAGGGCCTTGAGTCTGCTTGGTTCTGCTTATGGCCTCACATCAAGAAATGGAGCTAGTCCATGTCTGTAGTCCCAATGCTTTGGGAAGCCATGATGGGAAGGTTGTCGGAGGCCAAAAGTTCAA	gccagcgccaggatcaacgtctaac	tgcagtctagctagagtcggggcg	gccagcgccaggatcaacgtctaacCCAGCCCAGGTTTTCCTGACTCAGAAGACTGAGCTTTTTCCTGGATGTTATTAATAGCTAATTGTGTCCAAGCAACCAAGGGCCTTGAGTCTGCTTGGTTCTGCTTATGGCCTCACATCAAGAAATGGAGCTAGTCCATGTCTGTAGTCCCAATGCTTTGGGAAGCCATGATGGGAAGGTTGTCGGAGGCCAAAAGTTCAAtgcagtctagctagagtcggggcg
chr1:65229688_G-T	WT	TTCCTTTTTCTTAGCTTAAGAAAAGAAAGCTGCTAGATGAGAGTCTTAGTTTTCCTGCATAAGACCTCCTTTATGAATAGAATAAAAGACTGTCAAAGTAGGCTGGGCTTGGGCCCAGGCTAATCTATGAAGGAAGCAAGCTCGTGTTCCTTACCTATCCTTTTGGTGTCCATTGGATTGTGCCCCGAAGTGGCCTTTACC	gccagcgccaggatcaacgtctaac	tgcagtctagctagagtcggggcg	gccagcgccaggatcaacgtctaacTTCCTTTTTCTTAGCTTAAGAAAAGAAAGCTGCTAGATGAGAGTCTTAGTTTTCCTGCATAAGACCTCCTTTATGAATAGAATAAAAGACTGTCAAAGTAGGCTGGGCTTGGGCCCAGGCTAATCTATGAAGGAAGCAAGCTCGTGTTCCTTACCTATCCTTTTGGTGTCCATTGGATTGTGCCCCGAAGTGGCCTTTACCtgcagtctagctagagtcggggcg
chr18:5143713_T-A	WT	GACAGAAACATATAAACATACTATTTTTCCTCTCTGATGTGTCTGTACTAAAAAATTGGGAATTTTTGGAACATCTTATTGACCTCTGTGTCTAAATGTTATTTATAAATAAAACACATACAGCTTTGAAATATCTTAAGCAAAGTTTTCTAGACTCTGCCGTTTGGCTCATTTTGTACGTGGATCTTACCATTATTTGGA	gccagcgccaggatcaacgtctaac	tgcagtctagctagagtcggggcg	gccagcgccaggatcaacgtctaacGACAGAAACATATAAACATACTATTTTTCCTCTCTGATGTGTCTGTACTAAAAAATTGGGAATTTTTGGAACATCTTATTGACCTCTGTGTCTAAATGTTATTTATAAATAAAACACATACAGCTTTGAAATATCTTAAGCAAAGTTTTCTAGACTCTGCCGTTTGGCTCATTTTGTACGTGGATCTTACCATTATTTGGAtgcagtctagctagagtcggggcg
chr18:5144929_A-C	WT	CGGGACCATACCAAGGCATTTACTAATATTTATGTTATTTTAAGAAAGGGAGGAGTTTAAGTTTCTCAAGAACTCAGTCTTTTAGTCTCAATTCTCTGAATGATTTCATAATTGGTGTTTATGCTCTGTGTAGAAATCTTTTGGGAATATTATGGATTTCTTTTCTCAAGATTAAATAAAATAAGACAAGTGAGTCTACAC	gccagcgccaggatcaacgtctaac	tgcagtctagctagagtcggggcg	gccagcgccaggatcaacgtctaacCGGGACCATACCAAGGCATTTACTAATATTTATGTTATTTTAAGAAAGGGAGGAGTTTAAGTTTCTCAAGAACTCAGTCTTTTAGTCTCAATTCTCTGAATGATTTCATAATTGGTGTTTATGCTCTGTGTAGAAATCTTTTGGGAATATTATGGATTTCTTTTCTCAAGATTAAATAAAATAAGACAAGTGAGTCTACACtgcagtctagctagagtcggggcg
chr18:5145536_A-T	WT	GAGAGAATCAGTGACAACCGGGACCACATCCAACTGGGCGTTGGGGAGTTAACCAAGAAGCACGAAAAGAAGTAACATGGTGGATTTGGCTCTTGACATGTGCTTGGTTTCTAGCCTTCCTCTTAGTATAGGACGCATCTCCAAAATGTTGCCAGTAAAGCAAACCGAAGTGTCACCGGCACCTAGCTGTAGAATGAATTC	gccagcgccaggatcaacgtctaac	tgcagtctagctagagtcggggcg	gccagcgccaggatcaacgtctaacGAGAGAATCAGTGACAACCGGGACCACATCCAACTGGGCGTTGGGGAGTTAACCAAGAAGCACGAAAAGAAGTAACATGGTGGATTTGGCTCTTGACATGTGCTTGGTTTCTAGCCTTCCTCTTAGTATAGGACGCATCTCCAAAATGTTGCCAGTAAAGCAAACCGAAGTGTCACCGGCACCTAGCTGTAGAATGAATTCtgcagtctagctagagtcggggcg
chr10:4978054_G-A	WT	GATTCTTCACCTACTTTGGTCTCCATAACTTCTATGTTTTCTTTCCTTCTGACACACTAGTGCCCCTAAATTGTGATTTGCCTATACGTTTAGGGCCGGGGTTGGAAGATGTTAACAACCATTTAAGATTCATTTCTGCAGTGGGAGTGGGTGGAGTTTCACCCTCTGGGAAAGGGGCAGGTGACAGGTATTTATCAGTCA	gccagcgccaggatcaacgtctaac	tgcagtctagctagagtcggggcg	gccagcgccaggatcaacgtctaacGATTCTTCACCTACTTTGGTCTCCATAACTTCTATGTTTTCTTTCCTTCTGACACACTAGTGCCCCTAAATTGTGATTTGCCTATACGTTTAGGGCCGGGGTTGGAAGATGTTAACAACCATTTAAGATTCATTTCTGCAGTGGGAGTGGGTGGAGTTTCACCCTCTGGGAAAGGGGCAGGTGACAGGTATTTATCAGTCAtgcagtctagctagagtcggggcg
chr10:4978787_G-T	WT	CAAATATAAAACAAAAATATCCCAAAGCCATTATGCATGGCACTCAAGATTAAAATGGGAAATAATACATCTAATAAATCAAATGTTCCAAGACTTCAAAGGTCTTTTGGAAACAGGCTATGTAAAACAGCACACTGGTTTCAAACTTTGGTAAATTTTAAGAACAACTCTTACAAAGGCATTTAATTCTTATACATAATT	gccagcgccaggatcaacgtctaac	tgcagtctagctagagtcggggcg	gccagcgccaggatcaacgtctaacCAAATATAAAACAAAAATATCCCAAAGCCATTATGCATGGCACTCAAGATTAAAATGGGAAATAATACATCTAATAAATCAAATGTTCCAAGACTTCAAAGGTCTTTTGGAAACAGGCTATGTAAAACAGCACACTGGTTTCAAACTTTGGTAAATTTTAAGAACAACTCTTACAAAGGCATTTAATTCTTATACATAATTtgcagtctagctagagtcggggcg
chr10:4978851_C-G	WT	ATACATCTAATAAATCAAATGTTCCAAGACTTCAAAGGTCTTTTGGAAACAGGCTATGTAAAACAGCACACTGGTTTCAAACTTTGGTAAATTTTAAGAACAACTCTTACAAAGGCATTTAATTCTTATACATAATTTTCAGGGGACCTAAGTTAATCAGCTAATCATGAAGACATGATTTTCATTTTAGAAAACACTTTT	gccagcgccaggatcaacgtctaac	tgcagtctagctagagtcggggcg	gccagcgccaggatcaacgtctaacATACATCTAATAAATCAAATGTTCCAAGACTTCAAAGGTCTTTTGGAAACAGGCTATGTAAAACAGCACACTGGTTTCAAACTTTGGTAAATTTTAAGAACAACTCTTACAAAGGCATTTAATTCTTATACATAATTTTCAGGGGACCTAAGTTAATCAGCTAATCATGAAGACATGATTTTCATTTTAGAAAACACTTTTtgcagtctagctagagtcggggcg
chr10:4979440_A-T	WT	CCAAATTCTGCAATAGAAGATCACAATGTGAACTCTGCATCTCCATGTTAAAGTCTAATGGACATTCACACTTAGCATGTCTCAAAGAAATCTCATGTAAACCATGGCCATCCTGTTCTACCTTAACTTTCTGAGTCTATGGAATGATAATTTCACATCTCATAAACTTGACTGATGTAAGTGTCAAGAAAAGATTGACAT	gccagcgccaggatcaacgtctaac	tgcagtctagctagagtcggggcg	gccagcgccaggatcaacgtctaacCCAAATTCTGCAATAGAAGATCACAATGTGAACTCTGCATCTCCATGTTAAAGTCTAATGGACATTCACACTTAGCATGTCTCAAAGAAATCTCATGTAAACCATGGCCATCCTGTTCTACCTTAACTTTCTGAGTCTATGGAATGATAATTTCACATCTCATAAACTTGACTGATGTAAGTGTCAAGAAAAGATTGACATtgcagtctagctagagtcggggcg
chr10:4983073_G-A	WT	TACAGCCAGGGAGTCTCAGAGTCTACGTCACTCCCCTGCCACCTCAATCAGAGCTGGTGCTGGTATCCACTGCTGGGAGACTTGTGCTGAGGTGAAGCCTGGGCTGGATGGCTGGAGGATGAAGAACTGCACGGAGGAGATGGAGGCACCCAGACAGATGCCCCATGGACATCCTGAAGCAGAGCTGCCTCACTGCCCTGC	gccagcgccaggatcaacgtctaac	tgcagtctagctagagtcggggcg	gccagcgccaggatcaacgtctaacTACAGCCAGGGAGTCTCAGAGTCTACGTCACTCCCCTGCCACCTCAATCAGAGCTGGTGCTGGTATCCACTGCTGGGAGACTTGTGCTGAGGTGAAGCCTGGGCTGGATGGCTGGAGGATGAAGAACTGCACGGAGGAGATGGAGGCACCCAGACAGATGCCCCATGGACATCCTGAAGCAGAGCTGCCTCACTGCCCTGCtgcagtctagctagagtcggggcg
chr10:4988274_G-C	WT	AACTCTGCATCTCCATGTTAAAGTTTAATGGACATTCACACTTAGCATGTCTCAAAGAAATCTCATGTAAACCATGGCCATCCTGTTCTACCTTAACTTTCTGAGTCTATGGAATGATAATTTCACATCTCATAAACTTGACTGATGTAAGTGTCAAGAAAAGATTGACATTTTGTTAAAACTTCGTAGCCAAGTGTGTAA	gccagcgccaggatcaacgtctaac	tgcagtctagctagagtcggggcg	gccagcgccaggatcaacgtctaacAACTCTGCATCTCCATGTTAAAGTTTAATGGACATTCACACTTAGCATGTCTCAAAGAAATCTCATGTAAACCATGGCCATCCTGTTCTACCTTAACTTTCTGAGTCTATGGAATGATAATTTCACATCTCATAAACTTGACTGATGTAAGTGTCAAGAAAAGATTGACATTTTGTTAAAACTTCGTAGCCAAGTGTGTAAtgcagtctagctagagtcggggcg
chr10:4988621_A-C	WT	CTGGGCACACTTTCTAACACATTTACTCTCCACTATTCGTACTCTGGTAGCCATGTTAACCCCATCAGAGATTCCTTCTCAAGCCATGTCTCAGAGCTGATAGGCATCCCAGCAAGTTTTGCAGCTCACAATTTTTCTGTAAATTACTTATTCTATAAAATTGGAAGAGGCCATAAACTTTGGAGGGCCCTAGACCAATTT	gccagcgccaggatcaacgtctaac	tgcagtctagctagagtcggggcg	gccagcgccaggatcaacgtctaacCTGGGCACACTTTCTAACACATTTACTCTCCACTATTCGTACTCTGGTAGCCATGTTAACCCCATCAGAGATTCCTTCTCAAGCCATGTCTCAGAGCTGATAGGCATCCCAGCAAGTTTTGCAGCTCACAATTTTTCTGTAAATTACTTATTCTATAAAATTGGAAGAGGCCATAAACTTTGGAGGGCCCTAGACCAATTTtgcagtctagctagagtcggggcg
chr10:4989587_A-G	WT	GGGTTGGAAGATGTTAACAACCATTTAAGATTCATTTCTGCAGTGGGAGTGGGTGGAGTTTCACCCTCTGGGAAAGGGGCAGGTGACAGGTATTTATCAGTCAGTGCCTCTCTAGCTCTTGTAGGAAGAAGCACACGCAGGATGGAGTCTAGAGGATGAGCGATATTGACTAGCAATTCATGGGCTCCCTCCAGCAGTGCG	gccagcgccaggatcaacgtctaac	tgcagtctagctagagtcggggcg	gccagcgccaggatcaacgtctaacGGGTTGGAAGATGTTAACAACCATTTAAGATTCATTTCTGCAGTGGGAGTGGGTGGAGTTTCACCCTCTGGGAAAGGGGCAGGTGACAGGTATTTATCAGTCAGTGCCTCTCTAGCTCTTGTAGGAAGAAGCACACGCAGGATGGAGTCTAGAGGATGAGCGATATTGACTAGCAATTCATGGGCTCCCTCCAGCAGTGCGtgcagtctagctagagtcggggcg
chr10:5000040_A-C	WT	AGGGGCAAGAACTCAGTCCGGGAATGTCTTAAACTACAAACCTTCATGGGAAACCTTGTTGCTTCTGCTTCCTCTCTTTTCACACTGGAGGTTTTATTTTTGCTTAGCCATGAATTCTTGTGTCATTCATAACTTTTGTCTTAAGGTACTGAAAACTAGTCAGGCTAGTTAATGCAAAAGGGTATATTAGATATGATAATG	gccagcgccaggatcaacgtctaac	tgcagtctagctagagtcggggcg	gccagcgccaggatcaacgtctaacAGGGGCAAGAACTCAGTCCGGGAATGTCTTAAACTACAAACCTTCATGGGAAACCTTGTTGCTTCTGCTTCCTCTCTTTTCACACTGGAGGTTTTATTTTTGCTTAGCCATGAATTCTTGTGTCATTCATAACTTTTGTCTTAAGGTACTGAAAACTAGTCAGGCTAGTTAATGCAAAAGGGTATATTAGATATGATAATGtgcagtctagctagagtcggggcg
chr10:5000259_C-T	WT	CATGTCTACAAGAAAAGAGAGTGCAGAATCCTCAAAGCCTCTGCCTCAAAAACTTGAGGAAATGACAATCATCTCCTTGAAGGCACAAGGTCTTATTTATGATTCCTGATTTCACCTCTTGGGATGTTCACAGACACAGAGTTTCATGAAGCTGTGGTGTCCAGAAAACCTGCTGCACATAGGGTGCACAATGAGTTTCCA	gccagcgccaggatcaacgtctaac	tgcagtctagctagagtcggggcg	gccagcgccaggatcaacgtctaacCATGTCTACAAGAAAAGAGAGTGCAGAATCCTCAAAGCCTCTGCCTCAAAAACTTGAGGAAATGACAATCATCTCCTTGAAGGCACAAGGTCTTATTTATGATTCCTGATTTCACCTCTTGGGATGTTCACAGACACAGAGTTTCATGAAGCTGTGGTGTCCAGAAAACCTGCTGCACATAGGGTGCACAATGAGTTTCCAtgcagtctagctagagtcggggcg
chr1:243500174_A-G	WT	AATGGAGTCTGATGGGACATTGATTAAAGGTGAAGGATGATTGATATATAGATCATGAAAAGAAAAATGAATGGCAGGAAAAAAAGTTTGGTCCTTAATATACTTTGGCCTAGTTAAAATATGTGCCTTTTTGGTGTGTTTTGTTCATCACTACAAGATAAAAAGGAAACATTACAACTCAAGTCTTTAAAAAGTTCATTT	gccagcgccaggatcaacgtctaac	tgcagtctagctagagtcggggcg	gccagcgccaggatcaacgtctaacAATGGAGTCTGATGGGACATTGATTAAAGGTGAAGGATGATTGATATATAGATCATGAAAAGAAAAATGAATGGCAGGAAAAAAAGTTTGGTCCTTAATATACTTTGGCCTAGTTAAAATATGTGCCTTTTTGGTGTGTTTTGTTCATCACTACAAGATAAAAAGGAAACATTACAACTCAAGTCTTTAAAAAGTTCATTTtgcagtctagctagagtcggggcg
chr1:243502975_C-G	WT	TTTTGACAAAAAAGTAGACTAGAAGGTATGTTCTTTAAGTTGTCTTGCATCCATTATATAAGAAAGAAACAGGTGAGAGGAAGAGCAGAAAGCTGAGACTGGCTGATGTTCAGAGCACTTACTCCTCTAGAGGGAAAGCATGACACCGAACACTAAGCACACAGCTTTTTGTTGTTTTGGTTTTTTCTCCCGCAAATCTTA	gccagcgccaggatcaacgtctaac	tgcagtctagctagagtcggggcg	gccagcgccaggatcaacgtctaacTTTTGACAAAAAAGTAGACTAGAAGGTATGTTCTTTAAGTTGTCTTGCATCCATTATATAAGAAAGAAACAGGTGAGAGGAAGAGCAGAAAGCTGAGACTGGCTGATGTTCAGAGCACTTACTCCTCTAGAGGGAAAGCATGACACCGAACACTAAGCACACAGCTTTTTGTTGTTTTGGTTTTTTCTCCCGCAAATCTTAtgcagtctagctagagtcggggcg
chr1:243503034_C-T	WT	CTTACTTACACACATAGCTAATCTTTTTTTTTTCACTTGGAATTATGTTGAATGTTTCATTTTGACAAAAAAGTAGACTAGAAGGTATGTTCTTTAAGTTGTCTTGCATCCATTATATAAGAAAGAAACAGGTGAGAGGAAGAGCAGAAAGCTGAGACTGGCTGATGTTCAGAGCACTTACTCCTCTAGAGGGAAAGCATG	gccagcgccaggatcaacgtctaac	tgcagtctagctagagtcggggcg	gccagcgccaggatcaacgtctaacCTTACTTACACACATAGCTAATCTTTTTTTTTTCACTTGGAATTATGTTGAATGTTTCATTTTGACAAAAAAGTAGACTAGAAGGTATGTTCTTTAAGTTGTCTTGCATCCATTATATAAGAAAGAAACAGGTGAGAGGAAGAGCAGAAAGCTGAGACTGGCTGATGTTCAGAGCACTTACTCCTCTAGAGGGAAAGCATGtgcagtctagctagagtcggggcg
chr1:243503674_G-A	WT	TTGGGATCATGGTACATTTATCACTGAATTAAGCCATCAGGGAAAAAACAACAAAAAAAGAGAACACCTCCAGCTTTTCTTTTTCTGTATATACTCATGTCCCCCAGATTCCAACATTTCTCACTGAAAGGGGGCATGTATGCAAACCTCATCTTTCTCCTTCATTAATGATGATCTTCAGATTAAACCCTTTGGTGCTAG	gccagcgccaggatcaacgtctaac	tgcagtctagctagagtcggggcg	gccagcgccaggatcaacgtctaacTTGGGATCATGGTACATTTATCACTGAATTAAGCCATCAGGGAAAAAACAACAAAAAAAGAGAACACCTCCAGCTTTTCTTTTTCTGTATATACTCATGTCCCCCAGATTCCAACATTTCTCACTGAAAGGGGGCATGTATGCAAACCTCATCTTTCTCCTTCATTAATGATGATCTTCAGATTAAACCCTTTGGTGCTAGtgcagtctagctagagtcggggcg
chr1:243504466_C-G	WT	ACGGGCAATCATGAGCAAGTGAACACTGTTCTACCAAGAACTGAAGGCATATGCACAGTCAAGGTCACTTAAAGGGTCTTATGAAACAATTTGAGCCAGAGAGCATCTTTCCCCTGTGCTTGGAAACCTTTTTTCCTTCTTGACATTTATCACCTCTGATGGCTGAAGAATGTAGACAGGTATAATGATACTGCTTTTCAC	gccagcgccaggatcaacgtctaac	tgcagtctagctagagtcggggcg	gccagcgccaggatcaacgtctaacACGGGCAATCATGAGCAAGTGAACACTGTTCTACCAAGAACTGAAGGCATATGCACAGTCAAGGTCACTTAAAGGGTCTTATGAAACAATTTGAGCCAGAGAGCATCTTTCCCCTGTGCTTGGAAACCTTTTTTCCTTCTTGACATTTATCACCTCTGATGGCTGAAGAATGTAGACAGGTATAATGATACTGCTTTTCACtgcagtctagctagagtcggggcg
chr12:38321960_G-C	WT	CACTAATTCCTAATATGAAATGTATGATGGCCAAAGACAAATTGTGTTGATTATAATCCTTTAAAAGGGGGATTTCCTTTATGAAATACATATTGTATTAGCTTCCCAGGGCTGCCATAACAAATGACCACAAACTTGGGTGCTTACAACAATTTTCCTCACAGTCTGGAGGCCAGAAGTCTAAAATCAAAGTGTCAGCAG	gccagcgccaggatcaacgtctaac	tgcagtctagctagagtcggggcg	gccagcgccaggatcaacgtctaacCACTAATTCCTAATATGAAATGTATGATGGCCAAAGACAAATTGTGTTGATTATAATCCTTTAAAAGGGGGATTTCCTTTATGAAATACATATTGTATTAGCTTCCCAGGGCTGCCATAACAAATGACCACAAACTTGGGTGCTTACAACAATTTTCCTCACAGTCTGGAGGCCAGAAGTCTAAAATCAAAGTGTCAGCAGtgcagtctagctagagtcggggcg
chr12:38324265_C-G	WT	TGAGATTATAGGCGCCCACCACCAAGCCTGGCTAATTTTTTCTATTTTTAGTAGAGCCGGGGTTTCACCGTGTTAGCCAGGCTGGTCTCGAACTCCTGACCTCAGGTAATCCACCTGCCTCGCCTCCCAAAGTGCTGGGATTACAGGCGTGAGCCACTGTGCCCAGCTCTTCTAGTTCATTTTTAAGTGTTGAGTCCCTGC	gccagcgccaggatcaacgtctaac	tgcagtctagctagagtcggggcg	gccagcgccaggatcaacgtctaacTGAGATTATAGGCGCCCACCACCAAGCCTGGCTAATTTTTTCTATTTTTAGTAGAGCCGGGGTTTCACCGTGTTAGCCAGGCTGGTCTCGAACTCCTGACCTCAGGTAATCCACCTGCCTCGCCTCCCAAAGTGCTGGGATTACAGGCGTGAGCCACTGTGCCCAGCTCTTCTAGTTCATTTTTAAGTGTTGAGTCCCTGCtgcagtctagctagagtcggggcg
chr12:38326646_G-A	WT	TCTTATTTCTATTTAAAATAAGAAAAATCAGTAACCTTCAACGAATAACAGGTTAAAGAATTTAAAGGTAAAAGACATTTCAACTAATTACAAATACTTTGTTTTTTTTAGTTGGGCTACATTTTACCACTCTAGGAATAGCTGTTAATTATTTTTTATATAGGGCATTTTTATGTATTTAATGTTGACAACTGACGTTTC	gccagcgccaggatcaacgtctaac	tgcagtctagctagagtcggggcg	gccagcgccaggatcaacgtctaacTCTTATTTCTATTTAAAATAAGAAAAATCAGTAACCTTCAACGAATAACAGGTTAAAGAATTTAAAGGTAAAAGACATTTCAACTAATTACAAATACTTTGTTTTTTTTAGTTGGGCTACATTTTACCACTCTAGGAATAGCTGTTAATTATTTTTTATATAGGGCATTTTTATGTATTTAATGTTGACAACTGACGTTTCtgcagtctagctagagtcggggcg
chr12:38327987_C-A	WT	TCACTTGATAAGCTCTCTTGAAGAATAATTATTTGAAAGATTGGACTTAATTCTGTATTGCCTGAAGTGTAAATCAGAGGTCAACAATTAGATTGCAAATCATGAAAAGCATAACTTCTAATTGTTTAGTCTTTTTAGGGAAACAAGCCCAGAAAAAAAGTAAGATTCTCATTCATTGGAGATAAGATTTCTATTTATCAA	gccagcgccaggatcaacgtctaac	tgcagtctagctagagtcggggcg	gccagcgccaggatcaacgtctaacTCACTTGATAAGCTCTCTTGAAGAATAATTATTTGAAAGATTGGACTTAATTCTGTATTGCCTGAAGTGTAAATCAGAGGTCAACAATTAGATTGCAAATCATGAAAAGCATAACTTCTAATTGTTTAGTCTTTTTAGGGAAACAAGCCCAGAAAAAAAGTAAGATTCTCATTCATTGGAGATAAGATTTCTATTTATCAAtgcagtctagctagagtcggggcg
chr12:38328003_T-G	WT	CTTGAAGAATAATTATTTGAAAGATTGGACTTAATTCTGTATTGCCTGAAGTGTAAATCAGAGGTCAACAATTAGATTGCAAATCATGAAAAGCATAACTTCTAATTGTTTAGTCTTTTTAGGGAAACAAGCCCAGAAAAAAAGTAAGATTCTCATTCATTGGAGATAAGATTTCTATTTATCAAAGATACTACACAAGAG	gccagcgccaggatcaacgtctaac	tgcagtctagctagagtcggggcg	gccagcgccaggatcaacgtctaacCTTGAAGAATAATTATTTGAAAGATTGGACTTAATTCTGTATTGCCTGAAGTGTAAATCAGAGGTCAACAATTAGATTGCAAATCATGAAAAGCATAACTTCTAATTGTTTAGTCTTTTTAGGGAAACAAGCCCAGAAAAAAAGTAAGATTCTCATTCATTGGAGATAAGATTTCTATTTATCAAAGATACTACACAAGAGtgcagtctagctagagtcggggcg
chr12:38329375_A-T	WT	GAATTTAAGGAAGTAAAAAAATAACTCAGGGCTGGAGCCTTCAGCCATATTAACATACATTGACATAAAGACCTTTGTTTTAATATGAATGATTCCAGTTAACAAATGGAGAAATAGTTGTTTGAAAATTAATATTTAGCTTCTCAAAAGAGACTCCTGTTTGGAAGCAAATTGTTGGTTTAACAGGACATACTTTAGATA	gccagcgccaggatcaacgtctaac	tgcagtctagctagagtcggggcg	gccagcgccaggatcaacgtctaacGAATTTAAGGAAGTAAAAAAATAACTCAGGGCTGGAGCCTTCAGCCATATTAACATACATTGACATAAAGACCTTTGTTTTAATATGAATGATTCCAGTTAACAAATGGAGAAATAGTTGTTTGAAAATTAATATTTAGCTTCTCAAAAGAGACTCCTGTTTGGAAGCAAATTGTTGGTTTAACAGGACATACTTTAGATAtgcagtctagctagagtcggggcg
chr11:111783937_A-C	WT	GAGGTAAATAAGAATCCAGGAATGGAGGTCCATCTGTGATGAATGGCTTTTTTCTAATCAAAGTAGTATAATGCTGTTTTATCTGTTTTGTCATCTTGTTTTTTTTTTTTTTTAAAAAAACAAAACCTTAATTATAATATAGCGCAAAGAAAGGCCAGGACTGATGCAGGGATTCCTTGGAAATATCAGTTCCTATCACTT	gccagcgccaggatcaacgtctaac	tgcagtctagctagagtcggggcg	gccagcgccaggatcaacgtctaacGAGGTAAATAAGAATCCAGGAATGGAGGTCCATCTGTGATGAATGGCTTTTTTCTAATCAAAGTAGTATAATGCTGTTTTATCTGTTTTGTCATCTTGTTTTTTTTTTTTTTTAAAAAAACAAAACCTTAATTATAATATAGCGCAAAGAAAGGCCAGGACTGATGCAGGGATTCCTTGGAAATATCAGTTCCTATCACTTtgcagtctagctagagtcggggcg
chr11:111784461_T-C	WT	ATTTTTAGTAGAGTTGGAGTTTCACCATGTTGGCCAGGCTGGTCTTGGACTCCTGACCTCAGGTCATCCACCCGCCTCAGCCTCCCAAAGTGCTGGTATTACAGGCGTGAGCCACCGCACCCAGCCCCATCTTTCATTTTCAAAGAGAAGGGCATTCTAATAGGAACTGGTGCCAAGAGAGAAGAAAAGAAGTGATAACAG	gccagcgccaggatcaacgtctaac	tgcagtctagctagagtcggggcg	gccagcgccaggatcaacgtctaacATTTTTAGTAGAGTTGGAGTTTCACCATGTTGGCCAGGCTGGTCTTGGACTCCTGACCTCAGGTCATCCACCCGCCTCAGCCTCCCAAAGTGCTGGTATTACAGGCGTGAGCCACCGCACCCAGCCCCATCTTTCATTTTCAAAGAGAAGGGCATTCTAATAGGAACTGGTGCCAAGAGAGAAGAAAAGAAGTGATAACAGtgcagtctagctagagtcggggcg
chr11:111785087_T-G	WT	TAGTTAGTTGCCTAAGGTCACACAGCCAGTAAGTAATAGAGCTGGGACTGGAACCCAGGTTTCCTTACTCTCATCTATTGCTCCTCCATATTCCTCACTCAACCATGAAAACATTACTTGAAAGGACTGATGAGGTTAACCAGAGACCTAACTGATATTGTAACTTTCTATTTTAAGGAAGAATTGTGTCTGTATTTGAGT	gccagcgccaggatcaacgtctaac	tgcagtctagctagagtcggggcg	gccagcgccaggatcaacgtctaacTAGTTAGTTGCCTAAGGTCACACAGCCAGTAAGTAATAGAGCTGGGACTGGAACCCAGGTTTCCTTACTCTCATCTATTGCTCCTCCATATTCCTCACTCAACCATGAAAACATTACTTGAAAGGACTGATGAGGTTAACCAGAGACCTAACTGATATTGTAACTTTCTATTTTAAGGAAGAATTGTGTCTGTATTTGAGTtgcagtctagctagagtcggggcg
chr11:111785214_G-A	WT	AGGCACTTTCACAGCATCTCGTTTGATCCTCACAGTCACAACATGTGGTAGACAAGGCAGGTGATTTTTATCCCCATTTTACAGATAAGGAAACAGGCTGCGGGTGGGGAGTGAGGGGAGGTAAAGATAGTTAGTTGCCTAAGGTCACACAGCCAGTAAGTAATAGAGCTGGGACTGGAACCCAGGTTTCCTTACTCTCAT	gccagcgccaggatcaacgtctaac	tgcagtctagctagagtcggggcg	gccagcgccaggatcaacgtctaacAGGCACTTTCACAGCATCTCGTTTGATCCTCACAGTCACAACATGTGGTAGACAAGGCAGGTGATTTTTATCCCCATTTTACAGATAAGGAAACAGGCTGCGGGTGGGGAGTGAGGGGAGGTAAAGATAGTTAGTTGCCTAAGGTCACACAGCCAGTAAGTAATAGAGCTGGGACTGGAACCCAGGTTTCCTTACTCTCATtgcagtctagctagagtcggggcg
chr13:25162172_C-T	WT	TCTCAGTGTAATATAGGGAGTTGCTGGTTATTTGAAAATAGTAACAAAAATAACCCAAACGAGAAACTCCATTTCCATAATTAGCTTTCCTGAAAGTCAGGCATGTCTTTGAGGACAGGTTTTGGCAGTATTATTTTTGTGCACAGGAGGAAAATTGTTAGTAGGTTTATAGATGTTATTTTTATAATAGAATGTTAAACC	gccagcgccaggatcaacgtctaac	tgcagtctagctagagtcggggcg	gccagcgccaggatcaacgtctaacTCTCAGTGTAATATAGGGAGTTGCTGGTTATTTGAAAATAGTAACAAAAATAACCCAAACGAGAAACTCCATTTCCATAATTAGCTTTCCTGAAAGTCAGGCATGTCTTTGAGGACAGGTTTTGGCAGTATTATTTTTGTGCACAGGAGGAAAATTGTTAGTAGGTTTATAGATGTTATTTTTATAATAGAATGTTAAACCtgcagtctagctagagtcggggcg
chr13:25163494_A-T	WT	GTCCTTCTGTGACTGGCTTATTTCATTGAGCATAACGACCCCCAAGTTTAGCCATGTTGTTGCTTATGGCAGGATTTCCTTCTTTTTTCAGGCTGAATAATATTTCCTTATATGTATATGCTGCATTTTTAAAAACCCTTTCATCTACTGACAGACGTTTAGATTATTTCCACATCTTGGCTATTATGAGTAATGCTACAA	gccagcgccaggatcaacgtctaac	tgcagtctagctagagtcggggcg	gccagcgccaggatcaacgtctaacGTCCTTCTGTGACTGGCTTATTTCATTGAGCATAACGACCCCCAAGTTTAGCCATGTTGTTGCTTATGGCAGGATTTCCTTCTTTTTTCAGGCTGAATAATATTTCCTTATATGTATATGCTGCATTTTTAAAAACCCTTTCATCTACTGACAGACGTTTAGATTATTTCCACATCTTGGCTATTATGAGTAATGCTACAAtgcagtctagctagagtcggggcg
chr13:25165132_G-A	WT	GGTTTAAGGAGACAGATTGTTGCAACAATAGCCACTTCTAAGGAATGTTATTATGTCACTGCAGATGATGTTTTTAAGAGGTGATTCAGAATGATAGTTTCGTGATTACGGAAAGGAGTTCCTTCTCAAACTGCAAAAGGAAAGATGAAAATAGTCATGAAGCCTCCAGAACTGAAATTGGGCACCTTTTATGATGGATAT	gccagcgccaggatcaacgtctaac	tgcagtctagctagagtcggggcg	gccagcgccaggatcaacgtctaacGGTTTAAGGAGACAGATTGTTGCAACAATAGCCACTTCTAAGGAATGTTATTATGTCACTGCAGATGATGTTTTTAAGAGGTGATTCAGAATGATAGTTTCGTGATTACGGAAAGGAGTTCCTTCTCAAACTGCAAAAGGAAAGATGAAAATAGTCATGAAGCCTCCAGAACTGAAATTGGGCACCTTTTATGATGGATATtgcagtctagctagagtcggggcg
chr13:25168723_C-T	WT	AATCAGGATCAGGGAAAGATTTTATTAAATGCCAATAGATACAGTATTTAAGCATTTATAAACTGAAACCTTTTCATGTGAAGATAATGCATATTTTACCGTTTATCCAGCTGTTAACATTTTGTAATCAGTCAATTCAATAGAATTATTCTGGATAATTCTATATCTAGAATATAAAATCTGGTCTTATAGCTAGACATG	gccagcgccaggatcaacgtctaac	tgcagtctagctagagtcggggcg	gccagcgccaggatcaacgtctaacAATCAGGATCAGGGAAAGATTTTATTAAATGCCAATAGATACAGTATTTAAGCATTTATAAACTGAAACCTTTTCATGTGAAGATAATGCATATTTTACCGTTTATCCAGCTGTTAACATTTTGTAATCAGTCAATTCAATAGAATTATTCTGGATAATTCTATATCTAGAATATAAAATCTGGTCTTATAGCTAGACATGtgcagtctagctagagtcggggcg
chr13:25168855_A-C	WT	TCTAACACTAGGAAAATAAAGGCGAGTTTTGGTTTGGTTGGTTTCAGTCATTTGTTTGGGGAGATATAAAAGGCTCAGGAGAGCAGGCTTTTGCTTTTGCTTTTGTTTGTTTCTTCCCCCACCCAGTGCAGAAATCAGGATCAGGGAAAGATTTTATTAAATGCCAATAGATACAGTATTTAAGCATTTATAAACTGAAAC	gccagcgccaggatcaacgtctaac	tgcagtctagctagagtcggggcg	gccagcgccaggatcaacgtctaacTCTAACACTAGGAAAATAAAGGCGAGTTTTGGTTTGGTTGGTTTCAGTCATTTGTTTGGGGAGATATAAAAGGCTCAGGAGAGCAGGCTTTTGCTTTTGCTTTTGTTTGTTTCTTCCCCCACCCAGTGCAGAAATCAGGATCAGGGAAAGATTTTATTAAATGCCAATAGATACAGTATTTAAGCATTTATAAACTGAAACtgcagtctagctagagtcggggcg
chr7:2713263_G-T	WT	GCCTAGGAGGTCGAGGCTGCAGTGGGATGTGATCATACCACTGTACTGCAGTCTGGGCCACACAGAAAGACTGTCTCCAGAAAAAAAAAAGTTCTTTGGAGAAGCCACAGACCACCTGTCTTCAGGCGCCTCCTTCAACTCCTGAGTCCCAGCCAGCCGCTCCCAGGGGCCTGCACACATGGAGAGGCCTCCCTGATCCTG	gccagcgccaggatcaacgtctaac	tgcagtctagctagagtcggggcg	gccagcgccaggatcaacgtctaacGCCTAGGAGGTCGAGGCTGCAGTGGGATGTGATCATACCACTGTACTGCAGTCTGGGCCACACAGAAAGACTGTCTCCAGAAAAAAAAAAGTTCTTTGGAGAAGCCACAGACCACCTGTCTTCAGGCGCCTCCTTCAACTCCTGAGTCCCAGCCAGCCGCTCCCAGGGGCCTGCACACATGGAGAGGCCTCCCTGATCCTGtgcagtctagctagagtcggggcg
chr7:2714260_G-A	WT	CCTTCGGAGTGACGAGGGCGGGGTCACAGCTCGCGCACCCTCATCTGGAGAGAGGCAAGAACAGGGCAGCTTGGACCTTTTGTGGGTGGGTGGCTCACACGGTTATGGAGGGCTTCTAAGAAAAACAAAATACAAAACTAAAACTAGAAGGGCTATGCAGGTGAGGTGGGCTGAGGCTTCCTTGTGAATCTGACATTGGTG	gccagcgccaggatcaacgtctaac	tgcagtctagctagagtcggggcg	gccagcgccaggatcaacgtctaacCCTTCGGAGTGACGAGGGCGGGGTCACAGCTCGCGCACCCTCATCTGGAGAGAGGCAAGAACAGGGCAGCTTGGACCTTTTGTGGGTGGGTGGCTCACACGGTTATGGAGGGCTTCTAAGAAAAACAAAATACAAAACTAAAACTAGAAGGGCTATGCAGGTGAGGTGGGCTGAGGCTTCCTTGTGAATCTGACATTGGTGtgcagtctagctagagtcggggcg
chr7:2715054_G-C	WT	CCTTCATCCATACCCTTCTCTTTTGCATGGCTTCTAAAGGGCATGACAGTGACCTGGGAGGTAACTGTGCCAGAATAAAGAGGGGAGACGAAAAAAAGAGGGTCACTTTCAGAAAGGGACCTGGGCTTCCTCACAATATGGCGGTTGCCCTCCTAAGGTGGACATCGGGAGGGTCAGATGGAAGCTCTGTGGCCTTTCCTA	gccagcgccaggatcaacgtctaac	tgcagtctagctagagtcggggcg	gccagcgccaggatcaacgtctaacCCTTCATCCATACCCTTCTCTTTTGCATGGCTTCTAAAGGGCATGACAGTGACCTGGGAGGTAACTGTGCCAGAATAAAGAGGGGAGACGAAAAAAAGAGGGTCACTTTCAGAAAGGGACCTGGGCTTCCTCACAATATGGCGGTTGCCCTCCTAAGGTGGACATCGGGAGGGTCAGATGGAAGCTCTGTGGCCTTTCCTAtgcagtctagctagagtcggggcg
chr5:14704808_A-G	WT	TATATATGCTTTGTTTCAGGGTTTATGGATTTGTATTCATATATTGTCAAATAGGTTTCATACTCTAATTTTACTTTAAGTAAAGCTTAAACACTTGGCATACAACTGAGATTGCTTTTAGTTTCTTGATTTTTTTTTATTCTAACCATGCATCTGTTTACTCACCGCAAAGTTACTTGGTTTCCTAATCCTGATTACAGT	gccagcgccaggatcaacgtctaac	tgcagtctagctagagtcggggcg	gccagcgccaggatcaacgtctaacTATATATGCTTTGTTTCAGGGTTTATGGATTTGTATTCATATATTGTCAAATAGGTTTCATACTCTAATTTTACTTTAAGTAAAGCTTAAACACTTGGCATACAACTGAGATTGCTTTTAGTTTCTTGATTTTTTTTTATTCTAACCATGCATCTGTTTACTCACCGCAAAGTTACTTGGTTTCCTAATCCTGATTACAGTtgcagtctagctagagtcggggcg
chr5:14705455_A-G	WT	CACGTGATTCTGTTCCATGCCGACACTCATTCATTTAAGAAGTGTATTCAAGCTGGAGGCTTCCATATCACTCACGCTTCTTGGCCTCACCTTGCTCATCTGTCCAATGGGAGGCTTGAGCCATTATTGCTAAGGCCCCTTCCTGATCTAACATTCTGTTTATGATCTAGGATTTAGAACGTCGTATGAGATCCTACAATG	gccagcgccaggatcaacgtctaac	tgcagtctagctagagtcggggcg	gccagcgccaggatcaacgtctaacCACGTGATTCTGTTCCATGCCGACACTCATTCATTTAAGAAGTGTATTCAAGCTGGAGGCTTCCATATCACTCACGCTTCTTGGCCTCACCTTGCTCATCTGTCCAATGGGAGGCTTGAGCCATTATTGCTAAGGCCCCTTCCTGATCTAACATTCTGTTTATGATCTAGGATTTAGAACGTCGTATGAGATCCTACAATGtgcagtctagctagagtcggggcg
chr5:14710063_C-T	WT	GTACAGGTAATTGAGAATGTACTACGGTACTTCCCTCCCACACCATACGATAAAGCAAGACATTTTATAACGATACCAGAGTCACTATGTGGTCCTCCCTGAAATAACGCATTCGAAATCCATGCAGTGCAGTATATTTTTCTAAGTTTTGGAAAGCAGGTTTTTTCCTTTAAAAAAATTATAGACACGGTTCACTAAATT	gccagcgccaggatcaacgtctaac	tgcagtctagctagagtcggggcg	gccagcgccaggatcaacgtctaacGTACAGGTAATTGAGAATGTACTACGGTACTTCCCTCCCACACCATACGATAAAGCAAGACATTTTATAACGATACCAGAGTCACTATGTGGTCCTCCCTGAAATAACGCATTCGAAATCCATGCAGTGCAGTATATTTTTCTAAGTTTTGGAAAGCAGGTTTTTTCCTTTAAAAAAATTATAGACACGGTTCACTAAATTtgcagtctagctagagtcggggcg
chr5:14710483_C-T	WT	GCAGGCTGACAGATGGACAGAATCTCCCGTAGAAAGGTTTGGTTTGAAATGCCCCGGGGGCAGCAAACTGACATGGTTGAATGATAGCATTTCACTCTGCGTTCTCCTAGATCTGAGCAAGCTGTCAGTTCTCACCCCCACCGTGTATATACATGAGCTAACTTTTTTAAATTGTCACAAAAGCGCATCTCCAGATTCCAG	gccagcgccaggatcaacgtctaac	tgcagtctagctagagtcggggcg	gccagcgccaggatcaacgtctaacGCAGGCTGACAGATGGACAGAATCTCCCGTAGAAAGGTTTGGTTTGAAATGCCCCGGGGGCAGCAAACTGACATGGTTGAATGATAGCATTTCACTCTGCGTTCTCCTAGATCTGAGCAAGCTGTCAGTTCTCACCCCCACCGTGTATATACATGAGCTAACTTTTTTAAATTGTCACAAAAGCGCATCTCCAGATTCCAGtgcagtctagctagagtcggggcg
chr12:132725625_G-A	WT	CCATATTGTCTGTATATGGTTGTAAATTCAAATGGAAAGTAAAACGTTTTGGCCCTGATTTTGTATGTGGACCACTGCTCCTGATTTCCCAGGTCTTAGGCCACCTTTGACTGTTTCTCCGTTTGTTTGTGGGCAGCGATTCCAGTCCCAACGGAGGCATTCTCGTGTGTCCCGGGGGGTTATGTCCTTCACAAAACACTT	gccagcgccaggatcaacgtctaac	tgcagtctagctagagtcggggcg	gccagcgccaggatcaacgtctaacCCATATTGTCTGTATATGGTTGTAAATTCAAATGGAAAGTAAAACGTTTTGGCCCTGATTTTGTATGTGGACCACTGCTCCTGATTTCCCAGGTCTTAGGCCACCTTTGACTGTTTCTCCGTTTGTTTGTGGGCAGCGATTCCAGTCCCAACGGAGGCATTCTCGTGTGTCCCGGGGGGTTATGTCCTTCACAAAACACTTtgcagtctagctagagtcggggcg
chr12:132725808_G-A	WT	ATGTTAAAATTCGATTTTGTTACACAGGGTGTGTTCATTTGTTTTGTAGCAGACAAGATCTAGATCCCAGACAGAAACAACACATGCTATTCTAAAAAGCCGCATTTTAAAAGGCACCTTGGTTCTCAAAAGAAATCAGAATATGGATATTCGTAGTGATGATCTGTTTTCTCTAAAATCTTACCATATTGTCTGTATATG	gccagcgccaggatcaacgtctaac	tgcagtctagctagagtcggggcg	gccagcgccaggatcaacgtctaacATGTTAAAATTCGATTTTGTTACACAGGGTGTGTTCATTTGTTTTGTAGCAGACAAGATCTAGATCCCAGACAGAAACAACACATGCTATTCTAAAAAGCCGCATTTTAAAAGGCACCTTGGTTCTCAAAAGAAATCAGAATATGGATATTCGTAGTGATGATCTGTTTTCTCTAAAATCTTACCATATTGTCTGTATATGtgcagtctagctagagtcggggcg
chr12:132725921_T-C	WT	ACGCAGGATTGTTTTTGTTTGTAAAAATTCTGAATTGAAACTTTGTTTTAAAAAAAGGCTTCTTTCTTTCATATGACAAGAGATAGGTCAGGAATATTGGAATCAAGATTTAAATGTTAAAATTCGATTTTGTTACACAGGGTGTGTTCATTTGTTTTGTAGCAGACAAGATCTAGATCCCAGACAGAAACAACACATGCT	gccagcgccaggatcaacgtctaac	tgcagtctagctagagtcggggcg	gccagcgccaggatcaacgtctaacACGCAGGATTGTTTTTGTTTGTAAAAATTCTGAATTGAAACTTTGTTTTAAAAAAAGGCTTCTTTCTTTCATATGACAAGAGATAGGTCAGGAATATTGGAATCAAGATTTAAATGTTAAAATTCGATTTTGTTACACAGGGTGTGTTCATTTGTTTTGTAGCAGACAAGATCTAGATCCCAGACAGAAACAACACATGCTtgcagtctagctagagtcggggcg
chr5:10650239_C-T	WT	CGGGGCTGGGGCCGGGGCGGGGCCGCAGGGCTGGGCGCGGAGAAGGAGGCGGCCCCGTTGCGCATCGCACCACTTCCGCTCCATGGACCACGGGGCTGCGCGCATTTCCAGGCTGTTTGTCCAGGCTGCTTCCAAGAGAGGGCTGAGGGAGCCACATGGATTCGCTTGTCGCCAGCCCTCCTAGCAATCAGTACACCTAGC	gccagcgccaggatcaacgtctaac	tgcagtctagctagagtcggggcg	gccagcgccaggatcaacgtctaacCGGGGCTGGGGCCGGGGCGGGGCCGCAGGGCTGGGCGCGGAGAAGGAGGCGGCCCCGTTGCGCATCGCACCACTTCCGCTCCATGGACCACGGGGCTGCGCGCATTTCCAGGCTGTTTGTCCAGGCTGCTTCCAAGAGAGGGCTGAGGGAGCCACATGGATTCGCTTGTCGCCAGCCCTCCTAGCAATCAGTACACCTAGCtgcagtctagctagagtcggggcg
chr5:10654939_G-A	WT	TCTACAGTCAGCCCAGCACTAAACTCACCAGAAAAGAGGAGGGAACAGCACGGAGCCATTCATCTGGAATTACTCGATGTGCAGAGGCTGCCCCTTGGCCGCACTTGGGAACATCGTGGACATCTTCCTTCCTCTCAGGCTCCTCCTGACAGACTCCTGGCAGCACTGGAGACCTCAGGACTATGGAGATCAGAATTGTAA	gccagcgccaggatcaacgtctaac	tgcagtctagctagagtcggggcg	gccagcgccaggatcaacgtctaacTCTACAGTCAGCCCAGCACTAAACTCACCAGAAAAGAGGAGGGAACAGCACGGAGCCATTCATCTGGAATTACTCGATGTGCAGAGGCTGCCCCTTGGCCGCACTTGGGAACATCGTGGACATCTTCCTTCCTCTCAGGCTCCTCCTGACAGACTCCTGGCAGCACTGGAGACCTCAGGACTATGGAGATCAGAATTGTAAtgcagtctagctagagtcggggcg
chr5:10656598_C-T	WT	TGCTGTAGCTTGGCTGTGGGCCCCAGGCAGTGTCAGATGGAACCTGCTTTGATGGCGTGTTGTTCAGTGTACTCAGTGGGGTCTCACATGGCCCGAGGACCCACTGTGAGCACTCCGCCCGCTGTGGCACAGAACACGGCTGGGGTCATCACAGCCCAGGTCTTTATTGAAAGGCGGCTCATATAGAACCCATTTGGCCAG	gccagcgccaggatcaacgtctaac	tgcagtctagctagagtcggggcg	gccagcgccaggatcaacgtctaacTGCTGTAGCTTGGCTGTGGGCCCCAGGCAGTGTCAGATGGAACCTGCTTTGATGGCGTGTTGTTCAGTGTACTCAGTGGGGTCTCACATGGCCCGAGGACCCACTGTGAGCACTCCGCCCGCTGTGGCACAGAACACGGCTGGGGTCATCACAGCCCAGGTCTTTATTGAAAGGCGGCTCATATAGAACCCATTTGGCCAGtgcagtctagctagagtcggggcg
chr15:79295278_G-A	WT	AGTAGTTTTCTATCAGACAAACAGAAAAGAATTTAAATCAGGAGGTAGTATTTGGAGTATGTCATTTGTAATAAATCTATAAAGTGCCTACATAGAAAACGAGGCTTTAACATTTGTTAGAATGTACAAAAGCCCCAAACCAAACCCTCAGTGACTAAATCTGGGTGTCTGGGTTCTATCTGATGGAGTAGAAGCAGAATT	gccagcgccaggatcaacgtctaac	tgcagtctagctagagtcggggcg	gccagcgccaggatcaacgtctaacAGTAGTTTTCTATCAGACAAACAGAAAAGAATTTAAATCAGGAGGTAGTATTTGGAGTATGTCATTTGTAATAAATCTATAAAGTGCCTACATAGAAAACGAGGCTTTAACATTTGTTAGAATGTACAAAAGCCCCAAACCAAACCCTCAGTGACTAAATCTGGGTGTCTGGGTTCTATCTGATGGAGTAGAAGCAGAATTtgcagtctagctagagtcggggcg
chr15:79295729_G-C	WT	CAGGCTCTTGTATTGAAATCTTGTGAAAAACAGTCAAGGTTAACTAACTTGGAGTTGAATGTGATACAATTATAGATTAAAAATATCAGAAGCATTTCCAGATTATTCTTAAAAGTTGATGAGATCTTCCCAAACCAGAATGACAACTGAGGATGAGATGTGCATAGATTAAATGGTAAAGTGGGTGGTTCTCAGGTGAGA	gccagcgccaggatcaacgtctaac	tgcagtctagctagagtcggggcg	gccagcgccaggatcaacgtctaacCAGGCTCTTGTATTGAAATCTTGTGAAAAACAGTCAAGGTTAACTAACTTGGAGTTGAATGTGATACAATTATAGATTAAAAATATCAGAAGCATTTCCAGATTATTCTTAAAAGTTGATGAGATCTTCCCAAACCAGAATGACAACTGAGGATGAGATGTGCATAGATTAAATGGTAAAGTGGGTGGTTCTCAGGTGAGAtgcagtctagctagagtcggggcg
chr15:79297718_C-T	WT	GTATCTTATCTCATCACTACTTGACGATGAGTTCGCCGAATTAGACTGTTCTATACCAGTACAACAACCAAAATACTTTCTCATAGATTATGCATAAATACGCAATTTTGTCCATGTCAATGAACCTAACAAGAATGCTTTTTAAAAGTATATTTTAGATTCAAACATGCTTTCTAGATCAGAGGTTAACTTGTCTTTTTG	gccagcgccaggatcaacgtctaac	tgcagtctagctagagtcggggcg	gccagcgccaggatcaacgtctaacGTATCTTATCTCATCACTACTTGACGATGAGTTCGCCGAATTAGACTGTTCTATACCAGTACAACAACCAAAATACTTTCTCATAGATTATGCATAAATACGCAATTTTGTCCATGTCAATGAACCTAACAAGAATGCTTTTTAAAAGTATATTTTAGATTCAAACATGCTTTCTAGATCAGAGGTTAACTTGTCTTTTTGtgcagtctagctagagtcggggcg
chr2:196989525_T-C	WT	CCACACCTGGAACCGCTGTACAAAAAGAAGAATGAGACTCTTTAAAAATTATGCACATACACATGCACACATATATGTGTGCGTGTGTATATATATATATATGTGTGTGTGTGTGTAGTTCATCAGCCAGCTACACATGAGGACCAAAATGCTTCAGTCTAAAATGGAAGATACACATTTTTTTCCTTCAAAATGCAAGTG	gccagcgccaggatcaacgtctaac	tgcagtctagctagagtcggggcg	gccagcgccaggatcaacgtctaacCCACACCTGGAACCGCTGTACAAAAAGAAGAATGAGACTCTTTAAAAATTATGCACATACACATGCACACATATATGTGTGCGTGTGTATATATATATATATGTGTGTGTGTGTGTAGTTCATCAGCCAGCTACACATGAGGACCAAAATGCTTCAGTCTAAAATGGAAGATACACATTTTTTTCCTTCAAAATGCAAGTGtgcagtctagctagagtcggggcg
chr2:196989539_C-T	WT	AAATGGACCCCGTTCCACACCTGGAACCGCTGTACAAAAAGAAGAATGAGACTCTTTAAAAATTATGCACATACACATGCACACATATATGTGTGCGTGTGTATATATATATATATGTGTGTGTGTGTGTAGTTCATCAGCCAGCTACACATGAGGACCAAAATGCTTCAGTCTAAAATGGAAGATACACATTTTTTTCCT	gccagcgccaggatcaacgtctaac	tgcagtctagctagagtcggggcg	gccagcgccaggatcaacgtctaacAAATGGACCCCGTTCCACACCTGGAACCGCTGTACAAAAAGAAGAATGAGACTCTTTAAAAATTATGCACATACACATGCACACATATATGTGTGCGTGTGTATATATATATATATGTGTGTGTGTGTGTAGTTCATCAGCCAGCTACACATGAGGACCAAAATGCTTCAGTCTAAAATGGAAGATACACATTTTTTTCCTtgcagtctagctagagtcggggcg
chr12:56239300_G-T	WT	CCTACCTTTTAAGAAGGAGGGATAAGGAACAAAGCAGCCCCTTCCCCTCTAATTGTGGTGGCTCCAGCCTTCTGCAGCCTTGACCCAGGTTGGGCAAGGGCGGAGGTGAGGAATCTTTGAGGACCAAGCCCAGTGGTCTGGGAATCGGGAGGTAGAGAGGGAAGGGTCTGCCTTGGGGGCTCCCTCCTCCCAACCCAACCC	gccagcgccaggatcaacgtctaac	tgcagtctagctagagtcggggcg	gccagcgccaggatcaacgtctaacCCTACCTTTTAAGAAGGAGGGATAAGGAACAAAGCAGCCCCTTCCCCTCTAATTGTGGTGGCTCCAGCCTTCTGCAGCCTTGACCCAGGTTGGGCAAGGGCGGAGGTGAGGAATCTTTGAGGACCAAGCCCAGTGGTCTGGGAATCGGGAGGTAGAGAGGGAAGGGTCTGCCTTGGGGGCTCCCTCCTCCCAACCCAACCCtgcagtctagctagagtcggggcg
chr12:56240257_C-T	WT	GCGACATAGGAGACAGGGAAACAGACGTGTGAATCAGAGGGTGAGATGGAAAGAGCCAGTTTTTAGTTTCTGATTTTGGGGGAGCTATTTCTGATTGGGCGGTGGCTCTGGTAGGGTCATATACTATCCTTCAGAAAAACGAATGGCACAAACCGTGGGTCCCAGGAAGGACCAGCAGACCCGGGTCACTGCCACTGTCCA	gccagcgccaggatcaacgtctaac	tgcagtctagctagagtcggggcg	gccagcgccaggatcaacgtctaacGCGACATAGGAGACAGGGAAACAGACGTGTGAATCAGAGGGTGAGATGGAAAGAGCCAGTTTTTAGTTTCTGATTTTGGGGGAGCTATTTCTGATTGGGCGGTGGCTCTGGTAGGGTCATATACTATCCTTCAGAAAAACGAATGGCACAAACCGTGGGTCCCAGGAAGGACCAGCAGACCCGGGTCACTGCCACTGTCCAtgcagtctagctagagtcggggcg
chr12:56240860_C-G	WT	AGGGGAGTGAGAAGATGGGTCCTCCAGAGAGAACTTGCCGGGTGTGAGTCGTGTTCTCCTTTCGTGATGTTTGGTGATGGCGGGAAGCGTCTGAGTGTCAGAGCCCCGTTGTCTTGCTAGATGAGATTTCTGGGGGCTGTCTGCGCCCTGCTGCCCTCAGCGCACTGTCAGCAGTGCTGGGAGGTGGTGGGGAGTCCTCTG	gccagcgccaggatcaacgtctaac	tgcagtctagctagagtcggggcg	gccagcgccaggatcaacgtctaacAGGGGAGTGAGAAGATGGGTCCTCCAGAGAGAACTTGCCGGGTGTGAGTCGTGTTCTCCTTTCGTGATGTTTGGTGATGGCGGGAAGCGTCTGAGTGTCAGAGCCCCGTTGTCTTGCTAGATGAGATTTCTGGGGGCTGTCTGCGCCCTGCTGCCCTCAGCGCACTGTCAGCAGTGCTGGGAGGTGGTGGGGAGTCCTCTGtgcagtctagctagagtcggggcg
chr12:56241718_G-T	WT	GGCAGTTTTCTCTCTAAATGTAGCATTGAATTTGGCCCTGGTCCCTTTAAGTGCTCTGTCCACCCATCTCCTAGTGCAGCCTCCTGGACAGTTGGACCCACTCCTGCAGCCCAGTGTTCCCTTCCTCACACTCAATACCTCAGCCAGGGGCCAAGACACAGAACTTGAATAGAGGTCATGCCCCCTCCGCCCCCACACTGC	gccagcgccaggatcaacgtctaac	tgcagtctagctagagtcggggcg	gccagcgccaggatcaacgtctaacGGCAGTTTTCTCTCTAAATGTAGCATTGAATTTGGCCCTGGTCCCTTTAAGTGCTCTGTCCACCCATCTCCTAGTGCAGCCTCCTGGACAGTTGGACCCACTCCTGCAGCCCAGTGTTCCCTTCCTCACACTCAATACCTCAGCCAGGGGCCAAGACACAGAACTTGAATAGAGGTCATGCCCCCTCCGCCCCCACACTGCtgcagtctagctagagtcggggcg
chr9:98733264_C-T	WT	TTGTTTCCCAGCACCCAGGCAGTGTCTTGCTGGTGTGTCGTGAGTGCTGGATGTCCAAGTCCCTGCTGGCCACGGAGGGCTCCTGCCTCTCTTCTTCAGCGCCACAAAATTACATGGAGGCCAGCTGGTTTTGTGAGGAGATTGTTTATTTTTTAATTCTTTTGTTTACCGAACGTTTACTGAGCATCTACCCTGTGCCAG	gccagcgccaggatcaacgtctaac	tgcagtctagctagagtcggggcg	gccagcgccaggatcaacgtctaacTTGTTTCCCAGCACCCAGGCAGTGTCTTGCTGGTGTGTCGTGAGTGCTGGATGTCCAAGTCCCTGCTGGCCACGGAGGGCTCCTGCCTCTCTTCTTCAGCGCCACAAAATTACATGGAGGCCAGCTGGTTTTGTGAGGAGATTGTTTATTTTTTAATTCTTTTGTTTACCGAACGTTTACTGAGCATCTACCCTGTGCCAGtgcagtctagctagagtcggggcg
chr9:98733941_G-T	WT	TCAGGGAGGAGGGGTCAGTTGGGTGCTTGTTTTTCTGATTTTTGGTCCTTGATCACCCCCTTCCCTTCCCACACGTGTCCCCAGCCTGCCTGTGGCTGTTCCCCCCACAAGAAGCACCTCCCTTGCTTGGCAACCTTCACCAGCATTTCCCAAAAGTATGCTCCTGGGAACCCTAGTTCCACAGGATAATAGGTTTTTCAT	gccagcgccaggatcaacgtctaac	tgcagtctagctagagtcggggcg	gccagcgccaggatcaacgtctaacTCAGGGAGGAGGGGTCAGTTGGGTGCTTGTTTTTCTGATTTTTGGTCCTTGATCACCCCCTTCCCTTCCCACACGTGTCCCCAGCCTGCCTGTGGCTGTTCCCCCCACAAGAAGCACCTCCCTTGCTTGGCAACCTTCACCAGCATTTCCCAAAAGTATGCTCCTGGGAACCCTAGTTCCACAGGATAATAGGTTTTTCATtgcagtctagctagagtcggggcg
chr9:98734326_T-C	WT	TGTGGTCCTGTTTTTTTCATAACAATATACTGGTATAGCTTCCACTCAGGTAAGTTTGATTGAACAATGATACACAGCTGCACCGGGGGGTCACCTTTTCACAAATGTAGACCTCCATGAACTCATTGGATGACCCTGGACAGAGCGGGGCTATTCCCATTTTGCAGACAGGACAGCAGAGGCTCCAGACAATGCCTTTCC	gccagcgccaggatcaacgtctaac	tgcagtctagctagagtcggggcg	gccagcgccaggatcaacgtctaacTGTGGTCCTGTTTTTTTCATAACAATATACTGGTATAGCTTCCACTCAGGTAAGTTTGATTGAACAATGATACACAGCTGCACCGGGGGGTCACCTTTTCACAAATGTAGACCTCCATGAACTCATTGGATGACCCTGGACAGAGCGGGGCTATTCCCATTTTGCAGACAGGACAGCAGAGGCTCCAGACAATGCCTTTCCtgcagtctagctagagtcggggcg
chr4:79903371_T-A	WT	TAAGTAAGTACACAGTACAACATGTAAATTTGTATAAAAATATGCTTGTTTAGATTGCTCTACAATAACTATATTAAGGTAAATTGTGTGTGTGTGTGTGAGAGAGAGAGAGAGAGAGAGAAACAGAGGGAGAATTGACTCAATGTGTTTTCTATGAAGAGTCTTAGCTTAGGAATCAGGTAACAGAGAGGTCCTAGACCA	gccagcgccaggatcaacgtctaac	tgcagtctagctagagtcggggcg	gccagcgccaggatcaacgtctaacTAAGTAAGTACACAGTACAACATGTAAATTTGTATAAAAATATGCTTGTTTAGATTGCTCTACAATAACTATATTAAGGTAAATTGTGTGTGTGTGTGTGAGAGAGAGAGAGAGAGAGAGAAACAGAGGGAGAATTGACTCAATGTGTTTTCTATGAAGAGTCTTAGCTTAGGAATCAGGTAACAGAGAGGTCCTAGACCAtgcagtctagctagagtcggggcg
chr4:79903971_G-A	WT	CATTTTGATAGACCAGCTTATATATGTTATTTTTGAAATTTAAGAAGGCAGAATGTAATTAGGTCACATTTACAAGTAGAAGGAATTATAACTTCCTACTCCATGCATATATTGTATATTGGTTAGCTTTTACTAGCATTTTCTAGCATCACATTACTTTAGAAAGTTTTTGAGAGTTTCATTACTACTGGAAAAGTTTGG	gccagcgccaggatcaacgtctaac	tgcagtctagctagagtcggggcg	gccagcgccaggatcaacgtctaacCATTTTGATAGACCAGCTTATATATGTTATTTTTGAAATTTAAGAAGGCAGAATGTAATTAGGTCACATTTACAAGTAGAAGGAATTATAACTTCCTACTCCATGCATATATTGTATATTGGTTAGCTTTTACTAGCATTTTCTAGCATCACATTACTTTAGAAAGTTTTTGAGAGTTTCATTACTACTGGAAAAGTTTGGtgcagtctagctagagtcggggcg
chr4:79904572_A-T	WT	CCTAACTTATGTGTCTACTCTGCCTAGAAAGAAAGTTTTGAAGGCATCTATATATATTTCATAACAATGTCTGTTCTTTATGGATTTGATCCATAAATATTTATCTATCTGAAAACTTTGATACTTGGAATGTTTTCCTTAGAGCATTTGGTGCTCCAAGAAAAAACATTTGGTGCTAAGAGTTGCAGCACTGATGCCTTT	gccagcgccaggatcaacgtctaac	tgcagtctagctagagtcggggcg	gccagcgccaggatcaacgtctaacCCTAACTTATGTGTCTACTCTGCCTAGAAAGAAAGTTTTGAAGGCATCTATATATATTTCATAACAATGTCTGTTCTTTATGGATTTGATCCATAAATATTTATCTATCTGAAAACTTTGATACTTGGAATGTTTTCCTTAGAGCATTTGGTGCTCCAAGAAAAAACATTTGGTGCTAAGAGTTGCAGCACTGATGCCTTTtgcagtctagctagagtcggggcg
chr4:79904840_A-C	WT	TTGAAAAGAATTTGTTTTGAAGAGTGTTATTTTCTTACCAAAAGACCAGATCAAAAATCCCTATACTTTTCCACCAAAAAAAGATTAAAATGAAGCCATTTCTATAAATTTAATGGCACTTTATATTTTATATAGAGAAATAGCTTCTGTTTGATTTTCTGGACACCATGTCAGTCAAGATCTACTTTCTGTGTAAAAATG	gccagcgccaggatcaacgtctaac	tgcagtctagctagagtcggggcg	gccagcgccaggatcaacgtctaacTTGAAAAGAATTTGTTTTGAAGAGTGTTATTTTCTTACCAAAAGACCAGATCAAAAATCCCTATACTTTTCCACCAAAAAAAGATTAAAATGAAGCCATTTCTATAAATTTAATGGCACTTTATATTTTATATAGAGAAATAGCTTCTGTTTGATTTTCTGGACACCATGTCAGTCAAGATCTACTTTCTGTGTAAAAATGtgcagtctagctagagtcggggcg
chr4:79905854_C-T	WT	TGGGATGTCTCTCTGTGAGCACAAAGGCTTATCAAATGACACTAAAAATAAGTTCAACAACCATCACATTGGAAGGGAGAAGGCGAACATTTCATGTTTGGCGGGCATGTGAGTGCACAAGATGGAAAGAGCGATTGGAGCATCCTGGTATAATTACCCCCATTGTGCTCTTAATGGAAATTTCAAAGGACGGGAGTATTC	gccagcgccaggatcaacgtctaac	tgcagtctagctagagtcggggcg	gccagcgccaggatcaacgtctaacTGGGATGTCTCTCTGTGAGCACAAAGGCTTATCAAATGACACTAAAAATAAGTTCAACAACCATCACATTGGAAGGGAGAAGGCGAACATTTCATGTTTGGCGGGCATGTGAGTGCACAAGATGGAAAGAGCGATTGGAGCATCCTGGTATAATTACCCCCATTGTGCTCTTAATGGAAATTTCAAAGGACGGGAGTATTCtgcagtctagctagagtcggggcg
chr4:79906908_T-A	WT	TTTTTATGTGGCAAGATCTTTATCCATAGGCAGAGTATGAAATTTCCCACCAGGCTAAGCAAATAAAGAAGTCCATTGCCTTATAGCTATGTCAGATCACAGAATCCTTCCAAGTGCTCTATCACAGTGTGCCTTATGGGAAGTTTCTGACTGGAAAATCTTGTCATTCTAACACTGAAAAGTGCACACGCATGACAAAAT	gccagcgccaggatcaacgtctaac	tgcagtctagctagagtcggggcg	gccagcgccaggatcaacgtctaacTTTTTATGTGGCAAGATCTTTATCCATAGGCAGAGTATGAAATTTCCCACCAGGCTAAGCAAATAAAGAAGTCCATTGCCTTATAGCTATGTCAGATCACAGAATCCTTCCAAGTGCTCTATCACAGTGTGCCTTATGGGAAGTTTCTGACTGGAAAATCTTGTCATTCTAACACTGAAAAGTGCACACGCATGACAAAATtgcagtctagctagagtcggggcg
chr16:71729932_G-C	WT	TCATATATGAAAATAGACTTTTAAAACTGTCCAACACTAATGGTTTATATAACATGCTTCCCATTTTTTTTATGTCGTAGAAATTGGAAGTTAGGGAGTACTGCTTTCAAGGTTCAACTTCATTATCTTCTGCATTGGAAAATATTTGGGCCATGAGAACTAGGGGAAAGGAGTTTGAATGTGTCTATTTTTTTCTAGTGA	gccagcgccaggatcaacgtctaac	tgcagtctagctagagtcggggcg	gccagcgccaggatcaacgtctaacTCATATATGAAAATAGACTTTTAAAACTGTCCAACACTAATGGTTTATATAACATGCTTCCCATTTTTTTTATGTCGTAGAAATTGGAAGTTAGGGAGTACTGCTTTCAAGGTTCAACTTCATTATCTTCTGCATTGGAAAATATTTGGGCCATGAGAACTAGGGGAAAGGAGTTTGAATGTGTCTATTTTTTTCTAGTGAtgcagtctagctagagtcggggcg
chr16:71730003_A-C	WT	GTAACATTTGGGAGGGGATTCTTTCCTCTTGCTAGTTTAAAGGTGTGATTTGTACTCCTTGTTTGTCCCATTCATATATGAAAATAGACTTTTAAAACTGTCCAACACTAATGGTTTATATAACATGCTTCCCATTTTTTTTATGTCGTAGAAATTGGAAGTTAGGGAGTACTGCTTTCAAGGTTCAACTTCATTATCTTC	gccagcgccaggatcaacgtctaac	tgcagtctagctagagtcggggcg	gccagcgccaggatcaacgtctaacGTAACATTTGGGAGGGGATTCTTTCCTCTTGCTAGTTTAAAGGTGTGATTTGTACTCCTTGTTTGTCCCATTCATATATGAAAATAGACTTTTAAAACTGTCCAACACTAATGGTTTATATAACATGCTTCCCATTTTTTTTATGTCGTAGAAATTGGAAGTTAGGGAGTACTGCTTTCAAGGTTCAACTTCATTATCTTCtgcagtctagctagagtcggggcg
chr16:71732427_G-T	WT	TTCTACTGGTTCCCCCAATGTTTGAAAGAGGCATTAGGCTCCTGGTAGCCTTTTCTGTGCATTGCTGTATACACACAGACACACACATGTATGTTTGTTACCAAGAACTGGTCAGACCTTGCGAGTTTATTTGTAAACACTGGACAGATGGAGTTAAAAAGAGCTTTTGTTGAGATTTGGCATGAAGGATATGGTGCTCTA	gccagcgccaggatcaacgtctaac	tgcagtctagctagagtcggggcg	gccagcgccaggatcaacgtctaacTTCTACTGGTTCCCCCAATGTTTGAAAGAGGCATTAGGCTCCTGGTAGCCTTTTCTGTGCATTGCTGTATACACACAGACACACACATGTATGTTTGTTACCAAGAACTGGTCAGACCTTGCGAGTTTATTTGTAAACACTGGACAGATGGAGTTAAAAAGAGCTTTTGTTGAGATTTGGCATGAAGGATATGGTGCTCTAtgcagtctagctagagtcggggcg
chr17:35725402_G-C	WT	ACTGGTCTTCTCAGATGCCCTGCTTAAATCAGGGGCACTTCAGGCTCCACAGGCGTCATGTTGGACTGAGACCTAACTCACTGGACTCAGAGGAGGAATCGTGGAAAACAAGAGCAAAACTACCCCACACCCCTATTTCATGTCTGAAATAACCCTGTTTCATACCAGTTGCAAAGCTTGTGGGGAGCGGTCCCACAAAGC	gccagcgccaggatcaacgtctaac	tgcagtctagctagagtcggggcg	gccagcgccaggatcaacgtctaacACTGGTCTTCTCAGATGCCCTGCTTAAATCAGGGGCACTTCAGGCTCCACAGGCGTCATGTTGGACTGAGACCTAACTCACTGGACTCAGAGGAGGAATCGTGGAAAACAAGAGCAAAACTACCCCACACCCCTATTTCATGTCTGAAATAACCCTGTTTCATACCAGTTGCAAAGCTTGTGGGGAGCGGTCCCACAAAGCtgcagtctagctagagtcggggcg
chr17:35726061_A-G	WT	CTGAGCAGAGTTAGGGAGGAATTCTACTTCCCATAAAAGGACCTCTCCTGAGAGGCAAAACCTGTTGCCTCCACCACGGCTTCCCTCTTGGCTCATTCCAAGCTTGGCCAAATTGGGGAAGTGGGATGGAGGTTGCCCTGCATCCCCCCTCCTCTGCCTGAGTGTGTCTTTGTAATGTCAGCTGGCATCATACAAAGAGCA	gccagcgccaggatcaacgtctaac	tgcagtctagctagagtcggggcg	gccagcgccaggatcaacgtctaacCTGAGCAGAGTTAGGGAGGAATTCTACTTCCCATAAAAGGACCTCTCCTGAGAGGCAAAACCTGTTGCCTCCACCACGGCTTCCCTCTTGGCTCATTCCAAGCTTGGCCAAATTGGGGAAGTGGGATGGAGGTTGCCCTGCATCCCCCCTCCTCTGCCTGAGTGTGTCTTTGTAATGTCAGCTGGCATCATACAAAGAGCAtgcagtctagctagagtcggggcg
chr17:35726360_G-T	WT	CTCTGGAAAGAAATGGGGAGGGGGGGCAGGGGAAATGTTGCCCTAAGAATGCTTCTCATTCCTCTGTTCTTATTGGGTCCTGTTTTTCGGGAGGGTGGGGGTTGGGGGAAGCTTGACCTTGTGTCTTCGTCAATAAACTCACATTTACACAAAATGAAGTTTGTGGTATGTATTTTTTTCCCCAGAACTGACATTCTAGGA	gccagcgccaggatcaacgtctaac	tgcagtctagctagagtcggggcg	gccagcgccaggatcaacgtctaacCTCTGGAAAGAAATGGGGAGGGGGGGCAGGGGAAATGTTGCCCTAAGAATGCTTCTCATTCCTCTGTTCTTATTGGGTCCTGTTTTTCGGGAGGGTGGGGGTTGGGGGAAGCTTGACCTTGTGTCTTCGTCAATAAACTCACATTTACACAAAATGAAGTTTGTGGTATGTATTTTTTTCCCCAGAACTGACATTCTAGGAtgcagtctagctagagtcggggcg
chr15:89831126_T-A	WT	CTCCATCTGCGTGTTTCAGTGGAAGTTGGCAGATACGAAAACAGGCCCCTATAGGGAAGCAGTTCCATGAAAATGATTAATTCTTTCCAAAAGACTTAAAATTTTTTCCTATTTCAATTTTCCTTTCAAAAAAGGAAATACATTCATGTAGTTCAAAACTTAAGAAAACAAAAGTCTGTTCAGCAAAAGACTCCCACTCCG	gccagcgccaggatcaacgtctaac	tgcagtctagctagagtcggggcg	gccagcgccaggatcaacgtctaacCTCCATCTGCGTGTTTCAGTGGAAGTTGGCAGATACGAAAACAGGCCCCTATAGGGAAGCAGTTCCATGAAAATGATTAATTCTTTCCAAAAGACTTAAAATTTTTTCCTATTTCAATTTTCCTTTCAAAAAAGGAAATACATTCATGTAGTTCAAAACTTAAGAAAACAAAAGTCTGTTCAGCAAAAGACTCCCACTCCGtgcagtctagctagagtcggggcg
chr15:89832167_G-T	WT	TCACTATGTTGCACAGGCTGGTCTCTAACTCCTTACCTCAAGCCATCCTCCCGCCTTGGCCTCCCAAACATGTTGGGATTACAGGTGTGAGCCACTGGACCTGGCCAAATACTGGGTTTTCAGTGCTCACTGCCACTAATAAAAATCTGAAATTCTTTCATTATGCAATTTCTAAGTGCCTGGTGAGGGCCAAGCTCAGTT	gccagcgccaggatcaacgtctaac	tgcagtctagctagagtcggggcg	gccagcgccaggatcaacgtctaacTCACTATGTTGCACAGGCTGGTCTCTAACTCCTTACCTCAAGCCATCCTCCCGCCTTGGCCTCCCAAACATGTTGGGATTACAGGTGTGAGCCACTGGACCTGGCCAAATACTGGGTTTTCAGTGCTCACTGCCACTAATAAAAATCTGAAATTCTTTCATTATGCAATTTCTAAGTGCCTGGTGAGGGCCAAGCTCAGTTtgcagtctagctagagtcggggcg
chr15:89832603_C-T	WT	ATCCTAGCTAACACAGTGAAAACCCATCTCTACTAAAAATACAAAAAATTGGCCAGCCGTGGTAGTGGACACCTGTAGTCCCAGCTACTCAGGAGGCTGCGGCAGGAGAATGGCATGAACCCGGGAGGCAGAGCTTGCAGTGAGCCAAGATCGCACCACTACACTCCAGCCTGGGCAACACAGCAAGACTCCGTCTCAAAA	gccagcgccaggatcaacgtctaac	tgcagtctagctagagtcggggcg	gccagcgccaggatcaacgtctaacATCCTAGCTAACACAGTGAAAACCCATCTCTACTAAAAATACAAAAAATTGGCCAGCCGTGGTAGTGGACACCTGTAGTCCCAGCTACTCAGGAGGCTGCGGCAGGAGAATGGCATGAACCCGGGAGGCAGAGCTTGCAGTGAGCCAAGATCGCACCACTACACTCCAGCCTGGGCAACACAGCAAGACTCCGTCTCAAAAtgcagtctagctagagtcggggcg
chr14:31084999_A-T	WT	ACCAATGAACAGCACAGTATGGGAGACACACCAACTACTCTTCAAATCAGTGCGTACCTGCTCTACGCGTGAAGGTACAGAAAACCTCCACGGCCTTTTCAGTATTTGGTGCCTTTAAAGAGGCCTAAGGACTTAGTTTATTTGGGCTAGACTGGAATGCAGCAGTACTGCCTTCAGGCCTGGACAGCCAGGGGCTCCTCG	gccagcgccaggatcaacgtctaac	tgcagtctagctagagtcggggcg	gccagcgccaggatcaacgtctaacACCAATGAACAGCACAGTATGGGAGACACACCAACTACTCTTCAAATCAGTGCGTACCTGCTCTACGCGTGAAGGTACAGAAAACCTCCACGGCCTTTTCAGTATTTGGTGCCTTTAAAGAGGCCTAAGGACTTAGTTTATTTGGGCTAGACTGGAATGCAGCAGTACTGCCTTCAGGCCTGGACAGCCAGGGGCTCCTCGtgcagtctagctagagtcggggcg
chr14:31085188_C-G	WT	AGGGGCTCCTCGGGCCCTGTGCTCTAGAAGGCCCATTCTATGTCTGCTTCGCCAGCACCCTTTCCCCATCATGGGGCAGATGCCCACCAGCCCTCACTATCTACTGCTTGACCATCCTCTGACTTCCTGGGCCCCTAGAATTTATAAGGTCCCTAGATATCCCAGAACCTGCCACCATGGCCTCTGCAAGCCTCTCCTCCA	gccagcgccaggatcaacgtctaac	tgcagtctagctagagtcggggcg	gccagcgccaggatcaacgtctaacAGGGGCTCCTCGGGCCCTGTGCTCTAGAAGGCCCATTCTATGTCTGCTTCGCCAGCACCCTTTCCCCATCATGGGGCAGATGCCCACCAGCCCTCACTATCTACTGCTTGACCATCCTCTGACTTCCTGGGCCCCTAGAATTTATAAGGTCCCTAGATATCCCAGAACCTGCCACCATGGCCTCTGCAAGCCTCTCCTCCAtgcagtctagctagagtcggggcg
chr14:31093257_G-T	WT	AGACATTATAAATAGGCATTTTCCACAGTTCCTAAAAAGAAAACACAACTGTACTTTAAAATATGTACAAAGAAAAAAATTTCTTTAAACTGAGAGAGAAGTTTTATTTTCTAATTGTAAACATATCTGTCGCACTTTAAATTCTGTTGAGCACCTAAGGAACCCTTCTTGGTCTATGCTTCTTTTGCAAATTGAATTCAG	gccagcgccaggatcaacgtctaac	tgcagtctagctagagtcggggcg	gccagcgccaggatcaacgtctaacAGACATTATAAATAGGCATTTTCCACAGTTCCTAAAAAGAAAACACAACTGTACTTTAAAATATGTACAAAGAAAAAAATTTCTTTAAACTGAGAGAGAAGTTTTATTTTCTAATTGTAAACATATCTGTCGCACTTTAAATTCTGTTGAGCACCTAAGGAACCCTTCTTGGTCTATGCTTCTTTTGCAAATTGAATTCAGtgcagtctagctagagtcggggcg
chr14:31094015_G-A	WT	CAATTCTCCTGCCTCAGCCTCCTGAGTAGCTGCGACTACAGGCATGTAGTCCCCAGGAGACTGAGCTGTGATTACAGATGTGAGCCACCATGCCCTGCCCGGTTTTATGTAAAGCCCAGCTAATTTTTGTATTTTTAGTAGAGATAGGGTTTCACCATGTTGGCCAGGCTGTTCTTGAACTCCTGACCTCAAGTGATCCAC	gccagcgccaggatcaacgtctaac	tgcagtctagctagagtcggggcg	gccagcgccaggatcaacgtctaacCAATTCTCCTGCCTCAGCCTCCTGAGTAGCTGCGACTACAGGCATGTAGTCCCCAGGAGACTGAGCTGTGATTACAGATGTGAGCCACCATGCCCTGCCCGGTTTTATGTAAAGCCCAGCTAATTTTTGTATTTTTAGTAGAGATAGGGTTTCACCATGTTGGCCAGGCTGTTCTTGAACTCCTGACCTCAAGTGATCCACtgcagtctagctagagtcggggcg
chr14:57289011_G-C	WT	TAATGATAACAGTTTAAAGAAAATCATAATCTTATATTTTTAATGTGGATGCATATAACCTGTGAGTGAAAAATCACTGAATGATTTAATTGTAAAAGTAGTCTTATGTGGTGTTTGTAGTCTGATAGAGCTTGAAAGGACATTTTAAAAGCTAATGTCTCCAATTTTGTTAACCTTCGATTTTATGCCAGTATAATTCAG	gccagcgccaggatcaacgtctaac	tgcagtctagctagagtcggggcg	gccagcgccaggatcaacgtctaacTAATGATAACAGTTTAAAGAAAATCATAATCTTATATTTTTAATGTGGATGCATATAACCTGTGAGTGAAAAATCACTGAATGATTTAATTGTAAAAGTAGTCTTATGTGGTGTTTGTAGTCTGATAGAGCTTGAAAGGACATTTTAAAAGCTAATGTCTCCAATTTTGTTAACCTTCGATTTTATGCCAGTATAATTCAGtgcagtctagctagagtcggggcg
chr14:57289462_C-T	WT	ATAAGGTGTTGTTACAGAATACCAGAGACCATGTTAGAGACAACTACATCTCTTCAAAAAACAGCCAACAGAGACAAAGGAAAAGTGTTTAAATAGTAAGCTGTTCTTCTTAATCAGAACTATCCTATTGACTAATAAATAATCTGCATAATTCTACTTAAGGTGTGTAATCTCTGTTCTAGAGTTAGTTTTTAAGTAAGC	gccagcgccaggatcaacgtctaac	tgcagtctagctagagtcggggcg	gccagcgccaggatcaacgtctaacATAAGGTGTTGTTACAGAATACCAGAGACCATGTTAGAGACAACTACATCTCTTCAAAAAACAGCCAACAGAGACAAAGGAAAAGTGTTTAAATAGTAAGCTGTTCTTCTTAATCAGAACTATCCTATTGACTAATAAATAATCTGCATAATTCTACTTAAGGTGTGTAATCTCTGTTCTAGAGTTAGTTTTTAAGTAAGCtgcagtctagctagagtcggggcg
chr14:57290854_G-C	WT	ATCCCATTGAGATCAGCTGGGCACACTGTGATGCTTTTGATTTTGTCTAGAAACCTGTCACTTCAGGATAATTTCTGAAGACAAAGTCTGTTTCCCGTTTGGTAGGTGACCTGTTTAATGTTTTCCCTGTGTCTGGGAACTCCTTAGTGTAATTAGCGACCTTTGAACTCCACAACTAATCCTGAGCTATTTTGTATTCCT	gccagcgccaggatcaacgtctaac	tgcagtctagctagagtcggggcg	gccagcgccaggatcaacgtctaacATCCCATTGAGATCAGCTGGGCACACTGTGATGCTTTTGATTTTGTCTAGAAACCTGTCACTTCAGGATAATTTCTGAAGACAAAGTCTGTTTCCCGTTTGGTAGGTGACCTGTTTAATGTTTTCCCTGTGTCTGGGAACTCCTTAGTGTAATTAGCGACCTTTGAACTCCACAACTAATCCTGAGCTATTTTGTATTCCTtgcagtctagctagagtcggggcg
chr9:33441389_G-T	WT	GCTTTTGGGAAGTAGGGTGGATGTGGGTAGGGCTGGGAGGAGGGGGCCACAGCTTAGGTTTGGAGCTCTGGATGTACATACATAAGTAGGAGCAGTGGGACGTGTTTCTGTCATAATGCAGGCATGAAGGGTGGAGTGAAGTCAGGTCATAAGTTTCATGTTTGCTTTTGTTTTGTTTTGTTTTTAATGTATGTAGCAGAT	gccagcgccaggatcaacgtctaac	tgcagtctagctagagtcggggcg	gccagcgccaggatcaacgtctaacGCTTTTGGGAAGTAGGGTGGATGTGGGTAGGGCTGGGAGGAGGGGGCCACAGCTTAGGTTTGGAGCTCTGGATGTACATACATAAGTAGGAGCAGTGGGACGTGTTTCTGTCATAATGCAGGCATGAAGGGTGGAGTGAAGTCAGGTCATAAGTTTCATGTTTGCTTTTGTTTTGTTTTGTTTTTAATGTATGTAGCAGATtgcagtctagctagagtcggggcg
chr9:33441713_A-C	WT	ACATCCTTTTGTCTCCCAAGGGAAGAGAATGGGCAGCAGGTATGTGTGTGTGTGCATGTGTGTGCATGTGTGTGCATGTGTGTGCAGGGGTGTGTGTGTGTGGGGGGGGTTCCCAGATATTCAGGGCAAGGGACCAGTCGGAAGGGATTCTGGCTATTGGGGGAGCCCAGAGACAGGGGAAGGCAGCCTGTCCATCTGTGC	gccagcgccaggatcaacgtctaac	tgcagtctagctagagtcggggcg	gccagcgccaggatcaacgtctaacACATCCTTTTGTCTCCCAAGGGAAGAGAATGGGCAGCAGGTATGTGTGTGTGTGCATGTGTGTGCATGTGTGTGCATGTGTGTGCAGGGGTGTGTGTGTGTGGGGGGGGTTCCCAGATATTCAGGGCAAGGGACCAGTCGGAAGGGATTCTGGCTATTGGGGGAGCCCAGAGACAGGGGAAGGCAGCCTGTCCATCTGTGCtgcagtctagctagagtcggggcg
chrX:67694774_G-C	WT	AAAATTCCGGGTTGGCAATTGCAAGCATCTCAAAATGACCAGACCCTGAAGAAAGGCTGACTTGCCTCATTCAAAATGAGGGCTCTAGAGGGCTCTAGTGGATAGTCTGGAGAAACCTGGCGTCTGAGGCTTAGGAGCTTAGGTTTTTGCTCCTCAACACAGACTTTGACGTTGGGGTTGGGGGCTACTCTCTTGATTGCT	gccagcgccaggatcaacgtctaac	tgcagtctagctagagtcggggcg	gccagcgccaggatcaacgtctaacAAAATTCCGGGTTGGCAATTGCAAGCATCTCAAAATGACCAGACCCTGAAGAAAGGCTGACTTGCCTCATTCAAAATGAGGGCTCTAGAGGGCTCTAGTGGATAGTCTGGAGAAACCTGGCGTCTGAGGCTTAGGAGCTTAGGTTTTTGCTCCTCAACACAGACTTTGACGTTGGGGTTGGGGGCTACTCTCTTGATTGCTtgcagtctagctagagtcggggcg
chrX:67695773_G-A	WT	AGAGTCAGAAGGACTCTCCCTGACTTGCCTGGGGCCTGTCTTTCCCACCTTCTCCAGTCTGTCTAAACACACACACACACACACACACACACACACACACGCTCTCTCTCTCTCTCCCCCCCCAACACACACACACTCTCTCTCTCTCTCACACACACACACATACACACACACTTCTTTCTCTTTCCCCTGACTCAGCAA	gccagcgccaggatcaacgtctaac	tgcagtctagctagagtcggggcg	gccagcgccaggatcaacgtctaacAGAGTCAGAAGGACTCTCCCTGACTTGCCTGGGGCCTGTCTTTCCCACCTTCTCCAGTCTGTCTAAACACACACACACACACACACACACACACACACACGCTCTCTCTCTCTCTCCCCCCCCAACACACACACACTCTCTCTCTCTCTCACACACACACACATACACACACACTTCTTTCTCTTTCCCCTGACTCAGCAAtgcagtctagctagagtcggggcg
chrX:67729930_C-A	WT	GTACTCTGCAGAGGTGACAGGCCAGATTTGCATTATCTCACAACCTTAGCCCTTGGTGCTAACTGTCCTACAGTGAAGTGCCTGGGGGGTTGTCCTATCCCATAAGCCACTTGGATGCTGACAGCAGCCACCATCAGAATGACCCACGCAAAAAAAAGAAAAAAAAAATTAAAAAGTCCCCTCACAACCCAGTGACACCTT	gccagcgccaggatcaacgtctaac	tgcagtctagctagagtcggggcg	gccagcgccaggatcaacgtctaacGTACTCTGCAGAGGTGACAGGCCAGATTTGCATTATCTCACAACCTTAGCCCTTGGTGCTAACTGTCCTACAGTGAAGTGCCTGGGGGGTTGTCCTATCCCATAAGCCACTTGGATGCTGACAGCAGCCACCATCAGAATGACCCACGCAAAAAAAAGAAAAAAAAAATTAAAAAGTCCCCTCACAACCCAGTGACACCTTtgcagtctagctagagtcggggcg
chr6:138336943_A-G	WT	ATTTGATCCATCATTTAAAAAATAAATACAATTCCTAAGGCAATATCTGCTGGTAAGTCAAGCTGATAAACACTCAGACATCTAGTACCAGGGATTATTAATTGGAGGAAGATTTATGGTTATGGGTCTGGCTGGGAAGAAGACAACTATAAATACATATTCTTGGGTGTCATAATCAAGAAAGAGGTGACTTCTGTTGTA	gccagcgccaggatcaacgtctaac	tgcagtctagctagagtcggggcg	gccagcgccaggatcaacgtctaacATTTGATCCATCATTTAAAAAATAAATACAATTCCTAAGGCAATATCTGCTGGTAAGTCAAGCTGATAAACACTCAGACATCTAGTACCAGGGATTATTAATTGGAGGAAGATTTATGGTTATGGGTCTGGCTGGGAAGAAGACAACTATAAATACATATTCTTGGGTGTCATAATCAAGAAAGAGGTGACTTCTGTTGTAtgcagtctagctagagtcggggcg
chr6:138337468_G-A	WT	ATTTCCATGCCCCACAATTGTCTGAACATAAGGTATAGCATTTGGTTTTTAAGAAAACAAAACATTAAGACGCAACTCATTTTATATCAACACGCTTGGAGGAAAGGGACTCAGGGAAGGGAGCAGGGAGTGTGGGGTGGGGATGGATTATGATGAAATCATTTTCAATCTTAAAATATAATACAACAATCTTGCAAAATT	gccagcgccaggatcaacgtctaac	tgcagtctagctagagtcggggcg	gccagcgccaggatcaacgtctaacATTTCCATGCCCCACAATTGTCTGAACATAAGGTATAGCATTTGGTTTTTAAGAAAACAAAACATTAAGACGCAACTCATTTTATATCAACACGCTTGGAGGAAAGGGACTCAGGGAAGGGAGCAGGGAGTGTGGGGTGGGGATGGATTATGATGAAATCATTTTCAATCTTAAAATATAATACAACAATCTTGCAAAATTtgcagtctagctagagtcggggcg
chr6:138338519_G-T	WT	TCAGTAAAGCAGAGGCTAGAATTACAGTATTTATACATAGCAACTTTTCATAAAGTAGAAAAATTCAAAGGAAGCTGTCTCAATTTGAGAATACCAGCTGGGCACGGTGGCTCACGCCTGTAATCCCAGCACTTACTTTGGGAGGCCAAGGTGGGCAGATAACCTGCGGTCAGGAGTTTGAGACCAGGCTGGACAACATGG	gccagcgccaggatcaacgtctaac	tgcagtctagctagagtcggggcg	gccagcgccaggatcaacgtctaacTCAGTAAAGCAGAGGCTAGAATTACAGTATTTATACATAGCAACTTTTCATAAAGTAGAAAAATTCAAAGGAAGCTGTCTCAATTTGAGAATACCAGCTGGGCACGGTGGCTCACGCCTGTAATCCCAGCACTTACTTTGGGAGGCCAAGGTGGGCAGATAACCTGCGGTCAGGAGTTTGAGACCAGGCTGGACAACATGGtgcagtctagctagagtcggggcg
chr6:138341739_G-T	WT	GTTCTCATTTAGTAGTGGAGCAATCTAGAAAACATACCTTTTTTGTTTGTTTGGAAGATCCTCTTTCCCTGGCTGTATTGTAGTGTTTGCTATTTGATGTGGAAATAACTAATAACTTAAGATTTTGGAACAGAACACCCTTTAGATTTCCAAAACACAATTCTTATTTCAGGGAAGACAGACCAAAAATATCTCCTGAGA	gccagcgccaggatcaacgtctaac	tgcagtctagctagagtcggggcg	gccagcgccaggatcaacgtctaacGTTCTCATTTAGTAGTGGAGCAATCTAGAAAACATACCTTTTTTGTTTGTTTGGAAGATCCTCTTTCCCTGGCTGTATTGTAGTGTTTGCTATTTGATGTGGAAATAACTAATAACTTAAGATTTTGGAACAGAACACCCTTTAGATTTCCAAAACACAATTCTTATTTCAGGGAAGACAGACCAAAAATATCTCCTGAGAtgcagtctagctagagtcggggcg
chr6:138342168_T-C	WT	GTACTGTTAATTCCTATCCTGAAGGTTTAACCAGTGGTTGTCTAGTATCTTCTGTCTTTAGAACAGTGGTTCTCAAACTTTAGTACACATCAGCATCACCTGGAGGGCCTTTTTTTAAAATAAGACACAGATTGCTGGGCTCATGGTCAGAGTTCCCAGTTAAGTAAATCAGGAAATTTGTATTTCTAACAAGTTTATAGG	gccagcgccaggatcaacgtctaac	tgcagtctagctagagtcggggcg	gccagcgccaggatcaacgtctaacGTACTGTTAATTCCTATCCTGAAGGTTTAACCAGTGGTTGTCTAGTATCTTCTGTCTTTAGAACAGTGGTTCTCAAACTTTAGTACACATCAGCATCACCTGGAGGGCCTTTTTTTAAAATAAGACACAGATTGCTGGGCTCATGGTCAGAGTTCCCAGTTAAGTAAATCAGGAAATTTGTATTTCTAACAAGTTTATAGGtgcagtctagctagagtcggggcg
chr6:138344399_A-C	WT	GAGCCTTGAAGCATTTTGTTTACTCCAAAGGCCTTGTCAAGGAAGCATAATTTTTTGTTTTGCCTTCTTATTTAGTCAGTTTGGTCATATTTACTTAAAAAAACAAACTGAAAATCACACTCCTTTATATGTTGATATAACTGATTTTATAGAATCTGTCTGTTCTTTGTTTAACAGGTCTCTGTAAGCAAGCTTGCAAGT	gccagcgccaggatcaacgtctaac	tgcagtctagctagagtcggggcg	gccagcgccaggatcaacgtctaacGAGCCTTGAAGCATTTTGTTTACTCCAAAGGCCTTGTCAAGGAAGCATAATTTTTTGTTTTGCCTTCTTATTTAGTCAGTTTGGTCATATTTACTTAAAAAAACAAACTGAAAATCACACTCCTTTATATGTTGATATAACTGATTTTATAGAATCTGTCTGTTCTTTGTTTAACAGGTCTCTGTAAGCAAGCTTGCAAGTtgcagtctagctagagtcggggcg
chr11:100991250_G-T	WT	TTTGTGAGGATGGCTCTTTTTCCTTCATAATGGATTACAATGTAAGCAAGTCATGGCCATATACTGGAGACGGGCTAAAGCTGCTTTTCCCTTAAAGTAAGTTTCCTACAGATAAGGTATTTATGAGCACTGAGAAAGTCAGGACATGTACTCTAAATCACACAGAATGTTAATTCCACAGGAAGGCAATGCCAGACATTG	gccagcgccaggatcaacgtctaac	tgcagtctagctagagtcggggcg	gccagcgccaggatcaacgtctaacTTTGTGAGGATGGCTCTTTTTCCTTCATAATGGATTACAATGTAAGCAAGTCATGGCCATATACTGGAGACGGGCTAAAGCTGCTTTTCCCTTAAAGTAAGTTTCCTACAGATAAGGTATTTATGAGCACTGAGAAAGTCAGGACATGTACTCTAAATCACACAGAATGTTAATTCCACAGGAAGGCAATGCCAGACATTGtgcagtctagctagagtcggggcg
chr11:100991991_C-G	WT	TTATCTAGGTTTCCAAGTAGGAAAAATAAAGATACATATGACTTTTATTATTATTCGATGATAATTAGCTTTATATAATGTGGCATCCTTCATAAAAATTCACTATGTTGTGAGGCAAACAGATTTCTCACTATCATCCAGTGTACCCTGCTCACCTTCTCACTCCTAGCACCGTTCTTCTGGTCTGTGTTGAAAAGGGTA	gccagcgccaggatcaacgtctaac	tgcagtctagctagagtcggggcg	gccagcgccaggatcaacgtctaacTTATCTAGGTTTCCAAGTAGGAAAAATAAAGATACATATGACTTTTATTATTATTCGATGATAATTAGCTTTATATAATGTGGCATCCTTCATAAAAATTCACTATGTTGTGAGGCAAACAGATTTCTCACTATCATCCAGTGTACCCTGCTCACCTTCTCACTCCTAGCACCGTTCTTCTGGTCTGTGTTGAAAAGGGTAtgcagtctagctagagtcggggcg
chr11:100993331_T-C	WT	AATTTACTCAGTCTTATAAATTAAAAATGTGCATTTTATATAAAGATGCATTTTATATAAAAATGCACACCTTTAATCTCTATATGGCAGCATATACATATATATATATAAAATGCACACTTTTAATCTCTATATGGCAGCATTTTTGAGGCTTTATATCTGCCCGTGTACCCTCAACTGCCTCCTTTTTGCAGAGAACGA	gccagcgccaggatcaacgtctaac	tgcagtctagctagagtcggggcg	gccagcgccaggatcaacgtctaacAATTTACTCAGTCTTATAAATTAAAAATGTGCATTTTATATAAAGATGCATTTTATATAAAAATGCACACCTTTAATCTCTATATGGCAGCATATACATATATATATATAAAATGCACACTTTTAATCTCTATATGGCAGCATTTTTGAGGCTTTATATCTGCCCGTGTACCCTCAACTGCCTCCTTTTTGCAGAGAACGAtgcagtctagctagagtcggggcg
chr14:32155616_G-C	WT	TCTTTACTTCCAAGTAAACCCGTGGATGATTTGATGAGGGATAAATGAACCTATTTCTTTTACACACATACCAAGGACATGCTTGTGGCTAAAGTGAGTTGATAATGTTGTGCAAAGGATAGTTGTCACCAACTCATTTCTTTATGGTCCATAATGAAATAAAAATTTTGTATACTGTTAATTCTGTAAACAGATGCATGT	gccagcgccaggatcaacgtctaac	tgcagtctagctagagtcggggcg	gccagcgccaggatcaacgtctaacTCTTTACTTCCAAGTAAACCCGTGGATGATTTGATGAGGGATAAATGAACCTATTTCTTTTACACACATACCAAGGACATGCTTGTGGCTAAAGTGAGTTGATAATGTTGTGCAAAGGATAGTTGTCACCAACTCATTTCTTTATGGTCCATAATGAAATAAAAATTTTGTATACTGTTAATTCTGTAAACAGATGCATGTtgcagtctagctagagtcggggcg
chr14:32159638_T-G	WT	ATTTGCTCACCAGATCATTTTCTTGGGACCTTGAACTGTGAATGTTTTGTCCTAACCATTTAATATTTTCTAGGTACTTGCTGCAAGTTCTTGAACTATTTTACCAGCTTTAACTTTGGGGCTCTTAGTTTCTTTTCTCCAGATTCTTGTTATTTTATTTTATCCAAATAAATATTTAGGTGTTCTAAGAAGTAGACTTCT	gccagcgccaggatcaacgtctaac	tgcagtctagctagagtcggggcg	gccagcgccaggatcaacgtctaacATTTGCTCACCAGATCATTTTCTTGGGACCTTGAACTGTGAATGTTTTGTCCTAACCATTTAATATTTTCTAGGTACTTGCTGCAAGTTCTTGAACTATTTTACCAGCTTTAACTTTGGGGCTCTTAGTTTCTTTTCTCCAGATTCTTGTTATTTTATTTTATCCAAATAAATATTTAGGTGTTCTAAGAAGTAGACTTCTtgcagtctagctagagtcggggcg
chr14:32159686_G-T	WT	GTCCTAACCATTTAATATTTTCTAGGTACTTGCTGCAAGTTCTTGAACTATTTTACCAGCTTTAACTTTGGGGCTCTTAGTTTCTTTTCTCCAGATTCTTGTTATTTTATTTTATCCAAATAAATATTTAGGTGTTCTAAGAAGTAGACTTCTGTTTAATTCCGTAAAATAAGTAAAATCAGAAGCTGTACACACTATCAT	gccagcgccaggatcaacgtctaac	tgcagtctagctagagtcggggcg	gccagcgccaggatcaacgtctaacGTCCTAACCATTTAATATTTTCTAGGTACTTGCTGCAAGTTCTTGAACTATTTTACCAGCTTTAACTTTGGGGCTCTTAGTTTCTTTTCTCCAGATTCTTGTTATTTTATTTTATCCAAATAAATATTTAGGTGTTCTAAGAAGTAGACTTCTGTTTAATTCCGTAAAATAAGTAAAATCAGAAGCTGTACACACTATCATtgcagtctagctagagtcggggcg
chr13:111292348_T-G	WT	TGACAGTATATGGACAGCCCATAGTTACAGAATGGGTTCTACATCTCGTAAGAGCTGTTGCTCATATATCTCTCACCAGAACTAATGCACTTCTGAGCTTTTCTTAACAAATGCTTGTTGTATCGCAGCCTGCTTTTCTTAGATGTTTTCTTGCTGTTCCTTGTCTCTTTTATGTGATATTTTAACAACTTTTGAGAGTGT	gccagcgccaggatcaacgtctaac	tgcagtctagctagagtcggggcg	gccagcgccaggatcaacgtctaacTGACAGTATATGGACAGCCCATAGTTACAGAATGGGTTCTACATCTCGTAAGAGCTGTTGCTCATATATCTCTCACCAGAACTAATGCACTTCTGAGCTTTTCTTAACAAATGCTTGTTGTATCGCAGCCTGCTTTTCTTAGATGTTTTCTTGCTGTTCCTTGTCTCTTTTATGTGATATTTTAACAACTTTTGAGAGTGTtgcagtctagctagagtcggggcg
chr13:111294001_C-T	WT	AGGGAGCTCCTGGCAGTAGCACGTTGTTTAGAAAGTTGGGTGGCTTCATTCAGCATGGAACAAGCTAATGGCACAGGAGACATCAGGGCAGCTGTTAATTCCAAATATTTGTTCCCAAGTAGCTACTGAACTGCTCACACCATTGGAAGATTTTGTATTTTCATACCAATTAGTAAAAATAAGAACATTGAGGAGCAGTCA	gccagcgccaggatcaacgtctaac	tgcagtctagctagagtcggggcg	gccagcgccaggatcaacgtctaacAGGGAGCTCCTGGCAGTAGCACGTTGTTTAGAAAGTTGGGTGGCTTCATTCAGCATGGAACAAGCTAATGGCACAGGAGACATCAGGGCAGCTGTTAATTCCAAATATTTGTTCCCAAGTAGCTACTGAACTGCTCACACCATTGGAAGATTTTGTATTTTCATACCAATTAGTAAAAATAAGAACATTGAGGAGCAGTCAtgcagtctagctagagtcggggcg
chr13:111294002_C-T	WT	GGGAGCTCCTGGCAGTAGCACGTTGTTTAGAAAGTTGGGTGGCTTCATTCAGCATGGAACAAGCTAATGGCACAGGAGACATCAGGGCAGCTGTTAATTCCAAATATTTGTTCCCAAGTAGCTACTGAACTGCTCACACCATTGGAAGATTTTGTATTTTCATACCAATTAGTAAAAATAAGAACATTGAGGAGCAGTCAG	gccagcgccaggatcaacgtctaac	tgcagtctagctagagtcggggcg	gccagcgccaggatcaacgtctaacGGGAGCTCCTGGCAGTAGCACGTTGTTTAGAAAGTTGGGTGGCTTCATTCAGCATGGAACAAGCTAATGGCACAGGAGACATCAGGGCAGCTGTTAATTCCAAATATTTGTTCCCAAGTAGCTACTGAACTGCTCACACCATTGGAAGATTTTGTATTTTCATACCAATTAGTAAAAATAAGAACATTGAGGAGCAGTCAGtgcagtctagctagagtcggggcg
chr13:111303164_G-T	WT	AAGTCCTGAAGAACATGAATGATCCTGCCTGGGATGAGACCAATCTATAAGGGATGTCCTCAGTTCTTTCTGTTGAAGACCAGTTCTGAGGTGAAGCTGGGCACCCCTGACCCAAGTCGGGGTGCACTCAGGACCACAGGGCAGGGCTGGGTGGGGCGCCACCTTGCTCTCTGTATATAGAAAAGCTGGAGCTTATTCTGC	gccagcgccaggatcaacgtctaac	tgcagtctagctagagtcggggcg	gccagcgccaggatcaacgtctaacAAGTCCTGAAGAACATGAATGATCCTGCCTGGGATGAGACCAATCTATAAGGGATGTCCTCAGTTCTTTCTGTTGAAGACCAGTTCTGAGGTGAAGCTGGGCACCCCTGACCCAAGTCGGGGTGCACTCAGGACCACAGGGCAGGGCTGGGTGGGGCGCCACCTTGCTCTCTGTATATAGAAAAGCTGGAGCTTATTCTGCtgcagtctagctagagtcggggcg
chr13:111304533_C-T	WT	GATACACTTTTCCGTAGAACAAGTGTTCTATCTTTAAAAACCCAAATTGCAGCACCGTGGATTACTGGTCTCAGAACAACTCATTGCGCATCAGATTTGACTCTCTGATTTTCTGTCTATTGGCCAAATTGCCCTTTAACTGCACCTGAATCCTTTGTGTACTGATGCCTTTGAGCTGGGCACCTTGGGAGAGTGTTGTGT	gccagcgccaggatcaacgtctaac	tgcagtctagctagagtcggggcg	gccagcgccaggatcaacgtctaacGATACACTTTTCCGTAGAACAAGTGTTCTATCTTTAAAAACCCAAATTGCAGCACCGTGGATTACTGGTCTCAGAACAACTCATTGCGCATCAGATTTGACTCTCTGATTTTCTGTCTATTGGCCAAATTGCCCTTTAACTGCACCTGAATCCTTTGTGTACTGATGCCTTTGAGCTGGGCACCTTGGGAGAGTGTTGTGTtgcagtctagctagagtcggggcg
chrX:63635422_G-A	WT	GCCCCAAGGGGAGCCCAATTAAATACCTGGGTTCAGTATCCTAACCTGTTATGTCCTGACAGCAATGGTAACCCCAGTAATTCTGTAATGTTGTAATTTCCGCATGGCCCTGAGCTCCCTTTTCCTCAACTCAGTGAGGCCAGGATTTGCTCTCCAAAAGGCTTTGCTAGTGTGTTCAATGGGACCTGCTGTGGGGAGTCC	gccagcgccaggatcaacgtctaac	tgcagtctagctagagtcggggcg	gccagcgccaggatcaacgtctaacGCCCCAAGGGGAGCCCAATTAAATACCTGGGTTCAGTATCCTAACCTGTTATGTCCTGACAGCAATGGTAACCCCAGTAATTCTGTAATGTTGTAATTTCCGCATGGCCCTGAGCTCCCTTTTCCTCAACTCAGTGAGGCCAGGATTTGCTCTCCAAAAGGCTTTGCTAGTGTGTTCAATGGGACCTGCTGTGGGGAGTCCtgcagtctagctagagtcggggcg
chrX:63636150_T-C	WT	GGAGTCTGTCCTAAACCCCATGGGAGAAGACTTCATCATGACAGGACTTCAGCTTACCAAGCAGCAGCCATAGCTGTGTGGAGGCTTCAGCATAGCTAGCATGTTTACTGCTCTATGCCTCCTGATCCAGACCAGGCATTGCCCAGCCTGGGAATCTTTTCTTTGTGGGAATCAAATTACAAGCTATTTAAGTTTATATTC	gccagcgccaggatcaacgtctaac	tgcagtctagctagagtcggggcg	gccagcgccaggatcaacgtctaacGGAGTCTGTCCTAAACCCCATGGGAGAAGACTTCATCATGACAGGACTTCAGCTTACCAAGCAGCAGCCATAGCTGTGTGGAGGCTTCAGCATAGCTAGCATGTTTACTGCTCTATGCCTCCTGATCCAGACCAGGCATTGCCCAGCCTGGGAATCTTTTCTTTGTGGGAATCAAATTACAAGCTATTTAAGTTTATATTCtgcagtctagctagagtcggggcg
chrX:63636921_T-C	WT	CCCAGGAGAGGGATTTACCTGCCCCCTAGTACCAGATAGGTTTAGGGCAGTGATCTCTACAGCAATCAGTTCAGTGTCCTGGTTGTCCCTGCTCCCATTTACAGATGTTTGGGCAGCATTGATAGAAGTATGGAGGGGTTCAAGACAGAGCCCACCTGATCAAGATCATCAGCTACCTTCAAATTATTGACCTGGACAGGG	gccagcgccaggatcaacgtctaac	tgcagtctagctagagtcggggcg	gccagcgccaggatcaacgtctaacCCCAGGAGAGGGATTTACCTGCCCCCTAGTACCAGATAGGTTTAGGGCAGTGATCTCTACAGCAATCAGTTCAGTGTCCTGGTTGTCCCTGCTCCCATTTACAGATGTTTGGGCAGCATTGATAGAAGTATGGAGGGGTTCAAGACAGAGCCCACCTGATCAAGATCATCAGCTACCTTCAAATTATTGACCTGGACAGGGtgcagtctagctagagtcggggcg
chrX:63637882_C-G	WT	ATATTTATAGATGGACCTTTTTTCGGAGAAGCACTGTTGAAATTTATACACACACACACACACAGAGACCCTTGAGTACACATACACACACACACACACAGACACACACACACACACACACACACACACACACACAGAGAGATAAGGAACAAAAGTGTTTTCTGTTGTTTTGGGGAAGTGAAATATGTGGTTGGTAGGAAG	gccagcgccaggatcaacgtctaac	tgcagtctagctagagtcggggcg	gccagcgccaggatcaacgtctaacATATTTATAGATGGACCTTTTTTCGGAGAAGCACTGTTGAAATTTATACACACACACACACACAGAGACCCTTGAGTACACATACACACACACACACACAGACACACACACACACACACACACACACACACACACAGAGAGATAAGGAACAAAAGTGTTTTCTGTTGTTTTGGGGAAGTGAAATATGTGGTTGGTAGGAAGtgcagtctagctagagtcggggcg
chr6:157208928_C-T	WT	TTAGGGCCATATCTCCAAAAAAAGAAAGAAAAAATACAAAAAACAAAAACAAAAAAAAAAGAGGGTAATGTACAAGTTTCTGTATGTATAAAGTCATGCTCGATTTCAGGAGAGCAGCTGATCACAATTTGCTTCATGAATCAAGGTGTGGAAATGGTTATATATGGATTGATTTAGAAAATGGTTACCAGTACAGTCAAA	gccagcgccaggatcaacgtctaac	tgcagtctagctagagtcggggcg	gccagcgccaggatcaacgtctaacTTAGGGCCATATCTCCAAAAAAAGAAAGAAAAAATACAAAAAACAAAAACAAAAAAAAAAGAGGGTAATGTACAAGTTTCTGTATGTATAAAGTCATGCTCGATTTCAGGAGAGCAGCTGATCACAATTTGCTTCATGAATCAAGGTGTGGAAATGGTTATATATGGATTGATTTAGAAAATGGTTACCAGTACAGTCAAAtgcagtctagctagagtcggggcg
chr6:157209095_G-T	WT	ATTGATTTAGAAAATGGTTACCAGTACAGTCAAAAAAGAGAAAATGAAAAAAATACAACTAAAAGGAAGAAACACAACTTCAAAGATTTTTCAGTGATGAGAATCCACATTTGTATTTCAAGATAATGTAGTTTAAAAAAAAAAAAAAGAAAAAAACTTGATGTAAATTCCTCCTTTTCCTCTGGCTTAATGAATATCATT	gccagcgccaggatcaacgtctaac	tgcagtctagctagagtcggggcg	gccagcgccaggatcaacgtctaacATTGATTTAGAAAATGGTTACCAGTACAGTCAAAAAAGAGAAAATGAAAAAAATACAACTAAAAGGAAGAAACACAACTTCAAAGATTTTTCAGTGATGAGAATCCACATTTGTATTTCAAGATAATGTAGTTTAAAAAAAAAAAAAAGAAAAAAACTTGATGTAAATTCCTCCTTTTCCTCTGGCTTAATGAATATCATTtgcagtctagctagagtcggggcg
chr6:157209139_A-G	WT	TGAAAAAAATACAACTAAAAGGAAGAAACACAACTTCAAAGATTTTTCAGTGATGAGAATCCACATTTGTATTTCAAGATAATGTAGTTTAAAAAAAAAAAAAAGAAAAAAACTTGATGTAAATTCCTCCTTTTCCTCTGGCTTAATGAATATCATTTATTCAGTATAAAATCTTTATATGTTCCACATGTTAAGAATAAA	gccagcgccaggatcaacgtctaac	tgcagtctagctagagtcggggcg	gccagcgccaggatcaacgtctaacTGAAAAAAATACAACTAAAAGGAAGAAACACAACTTCAAAGATTTTTCAGTGATGAGAATCCACATTTGTATTTCAAGATAATGTAGTTTAAAAAAAAAAAAAAGAAAAAAACTTGATGTAAATTCCTCCTTTTCCTCTGGCTTAATGAATATCATTTATTCAGTATAAAATCTTTATATGTTCCACATGTTAAGAATAAAtgcagtctagctagagtcggggcg
chr15:72583457_T-C	WT	AAAACAAACACAAACAAGGAGGCACTAAGCCTATTCTGACACCACTGGTCTGTAGTACCAGAATTGTTTTGTTAATGGAAAGTTTAAGTAAATTATATTGTAATAAAAAGGTAGATAAACCATTGTACAACAGTATTCTAGGCCACCAACAAAAGTGTGACAGACACACTAAAAGCCCTCCAACTTTAACTTGTAACGTAG	gccagcgccaggatcaacgtctaac	tgcagtctagctagagtcggggcg	gccagcgccaggatcaacgtctaacAAAACAAACACAAACAAGGAGGCACTAAGCCTATTCTGACACCACTGGTCTGTAGTACCAGAATTGTTTTGTTAATGGAAAGTTTAAGTAAATTATATTGTAATAAAAAGGTAGATAAACCATTGTACAACAGTATTCTAGGCCACCAACAAAAGTGTGACAGACACACTAAAAGCCCTCCAACTTTAACTTGTAACGTAGtgcagtctagctagagtcggggcg
chr15:72586105_C-A	WT	TTCAGCAGCAGATGGACTTTCAGTGATTTAAAATAAAATTTTGATCCAAAGCTCAGGACACAAACCACAGTGGTAAAATTGAGTAGCATATAATATCAGACTAAATTATCTGTAATTTTCCACAACCCAGATTGTATGTGTTTTATGTGTGTTTAAATAAATATGTTAGATACACGTGTATACATACACCCATATACAACA	gccagcgccaggatcaacgtctaac	tgcagtctagctagagtcggggcg	gccagcgccaggatcaacgtctaacTTCAGCAGCAGATGGACTTTCAGTGATTTAAAATAAAATTTTGATCCAAAGCTCAGGACACAAACCACAGTGGTAAAATTGAGTAGCATATAATATCAGACTAAATTATCTGTAATTTTCCACAACCCAGATTGTATGTGTTTTATGTGTGTTTAAATAAATATGTTAGATACACGTGTATACATACACCCATATACAACAtgcagtctagctagagtcggggcg
chr15:72589363_A-G	WT	TTCCATATGTTCATTCTATTATGCTGCTGTTGTCTGTTACATAGGAATATTGTGAGGATCAAAGAACATGTGAAAACAAAACCTAGTTACAATAATAAGCACACCAGTGCTAACTTGGGCAAAAGATAAGGATACAGAGCTGTCTCAGAGACTCCCAAAGGCAGGATGAGATTGGGAACTAGAAAACCATTTTGGACCCCT	gccagcgccaggatcaacgtctaac	tgcagtctagctagagtcggggcg	gccagcgccaggatcaacgtctaacTTCCATATGTTCATTCTATTATGCTGCTGTTGTCTGTTACATAGGAATATTGTGAGGATCAAAGAACATGTGAAAACAAAACCTAGTTACAATAATAAGCACACCAGTGCTAACTTGGGCAAAAGATAAGGATACAGAGCTGTCTCAGAGACTCCCAAAGGCAGGATGAGATTGGGAACTAGAAAACCATTTTGGACCCCTtgcagtctagctagagtcggggcg
chr15:72591820_T-C	WT	GACATTCTCATGGAATGCTCTAAAATTGTTAAGTTCTTGCACTTGCTCTCAAGTCATTTATAATCTAATTGCTGGTCTTCCTGGTATGAACAAAGATGTTTGCTTGTTAATAAATTCCTACCACATACCCAGACTTGTGGTTTATTTCTATCTAACTAGGGAAAGCACTAAAGAGTTTTCCAATAAGGAAGAATGATCTGA	gccagcgccaggatcaacgtctaac	tgcagtctagctagagtcggggcg	gccagcgccaggatcaacgtctaacGACATTCTCATGGAATGCTCTAAAATTGTTAAGTTCTTGCACTTGCTCTCAAGTCATTTATAATCTAATTGCTGGTCTTCCTGGTATGAACAAAGATGTTTGCTTGTTAATAAATTCCTACCACATACCCAGACTTGTGGTTTATTTCTATCTAACTAGGGAAAGCACTAAAGAGTTTTCCAATAAGGAAGAATGATCTGAtgcagtctagctagagtcggggcg
chr15:72596139_C-A	WT	TTGAACTCCTGGCCTCAGGTGATCTGCCCACCTTGGCCTCCCAAAGTGCTGGGATTACAGGTCACTAGGCGTAGTAGGGCTACTACGCCTGGCCCTACTGCAGTTTTTAATAAGAGATGAGTTCTCTCAGCTTTTGTCTATAAGAGAATGTCCTTACTTTTATTTTTGAGGGGTATTTTAGTTGGATATAGGACTCTATGT	gccagcgccaggatcaacgtctaac	tgcagtctagctagagtcggggcg	gccagcgccaggatcaacgtctaacTTGAACTCCTGGCCTCAGGTGATCTGCCCACCTTGGCCTCCCAAAGTGCTGGGATTACAGGTCACTAGGCGTAGTAGGGCTACTACGCCTGGCCCTACTGCAGTTTTTAATAAGAGATGAGTTCTCTCAGCTTTTGTCTATAAGAGAATGTCCTTACTTTTATTTTTGAGGGGTATTTTAGTTGGATATAGGACTCTATGTtgcagtctagctagagtcggggcg
chr5:176373317_G-A	WT	TCAGCCTTTCTGGACCCAATTTTTCCCCAGTGAAAGCCAAGTTGGACTGAATTTCTGGAGTTCTCATCAGTGCACATTCCATAGTTCTCCAGTGCTTGGCGATCAGCCCAATTGAAGGACTGGCTCTGTACTGACACTTATTATCGGTACAGGCAAAGAGGAGCCTGTTGTCTGTTAGGGACCACTAAATCAACAACCACA	gccagcgccaggatcaacgtctaac	tgcagtctagctagagtcggggcg	gccagcgccaggatcaacgtctaacTCAGCCTTTCTGGACCCAATTTTTCCCCAGTGAAAGCCAAGTTGGACTGAATTTCTGGAGTTCTCATCAGTGCACATTCCATAGTTCTCCAGTGCTTGGCGATCAGCCCAATTGAAGGACTGGCTCTGTACTGACACTTATTATCGGTACAGGCAAAGAGGAGCCTGTTGTCTGTTAGGGACCACTAAATCAACAACCACAtgcagtctagctagagtcggggcg
chr5:176379118_A-T	WT	AAACCAGATCAGATGAACCCTTTACCAATCTGGGGGTTGCTGCCACTGCCTTTAAACAATTGGGATATGCCTTAGCTATGGGGTCTAATTGCAGGCCATGATATGTGATGGGCCTGTGCTTTCCCAACTATGTTCTTTTTTATGTATGTATGTATGTATTTATTTTTTGAGATGGAGTTTTGCTCTTCTTGCCCAAGCTGG	gccagcgccaggatcaacgtctaac	tgcagtctagctagagtcggggcg	gccagcgccaggatcaacgtctaacAAACCAGATCAGATGAACCCTTTACCAATCTGGGGGTTGCTGCCACTGCCTTTAAACAATTGGGATATGCCTTAGCTATGGGGTCTAATTGCAGGCCATGATATGTGATGGGCCTGTGCTTTCCCAACTATGTTCTTTTTTATGTATGTATGTATGTATTTATTTTTTGAGATGGAGTTTTGCTCTTCTTGCCCAAGCTGGtgcagtctagctagagtcggggcg
chr5:176379434_G-A	WT	TATTTTTTGTATTTAGTAGAGATGGGGTTTCACCGTGTTCGTCAGGGCTGGTCTCGATCTCCTGACCTCAGGTGATCCACCCGCCTCGGCCTCCCAAAGTGCTGGGTCAACTATGTTCTTGAGTAAGAACTCCTGATGCCTGATTGTTATGTTTATGAACAAACAAGGTGAAGGGTTCAGTATAAGTTGGAAATCCTAGAG	gccagcgccaggatcaacgtctaac	tgcagtctagctagagtcggggcg	gccagcgccaggatcaacgtctaacTATTTTTTGTATTTAGTAGAGATGGGGTTTCACCGTGTTCGTCAGGGCTGGTCTCGATCTCCTGACCTCAGGTGATCCACCCGCCTCGGCCTCCCAAAGTGCTGGGTCAACTATGTTCTTGAGTAAGAACTCCTGATGCCTGATTGTTATGTTTATGAACAAACAAGGTGAAGGGTTCAGTATAAGTTGGAAATCCTAGAGtgcagtctagctagagtcggggcg
chr5:176379678_A-G	WT	AGACTGCGAAGTTCTGAATGAAGTCCTTTTTAAATAGAGCAGTTAATGCCATTTCTGTCTCTGCAGGTTTCACAAGTAGTGTTTCTAAATGAGCTCTATAATCTGAAACCGGTTCATCTTTCTTTTGCCCACAAGATTATGTGATTGACCAATCAATTTTTTGTGGAAAAGCCCTAGGGATTGAATTTAAAAGATCTTCAG	gccagcgccaggatcaacgtctaac	tgcagtctagctagagtcggggcg	gccagcgccaggatcaacgtctaacAGACTGCGAAGTTCTGAATGAAGTCCTTTTTAAATAGAGCAGTTAATGCCATTTCTGTCTCTGCAGGTTTCACAAGTAGTGTTTCTAAATGAGCTCTATAATCTGAAACCGGTTCATCTTTCTTTTGCCCACAAGATTATGTGATTGACCAATCAATTTTTTGTGGAAAAGCCCTAGGGATTGAATTTAAAAGATCTTCAGtgcagtctagctagagtcggggcg
chr5:176380644_G-A	WT	TCAGCTCACTGCAACCTCCGCCTCCCAGGTTCAAGCAATTCTCCTGCCTCAGCCTCTCAGCCTCCCGAGTAGCTGCGATCGATCACAGGTGTGCACCACCGCCCAGCTAATTTTTGTATTTTTAGTAGGGAGGGGTTTCGCCACATTGGCCAGGCAGGTGAGGTGATTTGCCCGCCTCGGCCTCCCAAAGTGTTGGGATTA	gccagcgccaggatcaacgtctaac	tgcagtctagctagagtcggggcg	gccagcgccaggatcaacgtctaacTCAGCTCACTGCAACCTCCGCCTCCCAGGTTCAAGCAATTCTCCTGCCTCAGCCTCTCAGCCTCCCGAGTAGCTGCGATCGATCACAGGTGTGCACCACCGCCCAGCTAATTTTTGTATTTTTAGTAGGGAGGGGTTTCGCCACATTGGCCAGGCAGGTGAGGTGATTTGCCCGCCTCGGCCTCCCAAAGTGTTGGGATTAtgcagtctagctagagtcggggcg
chr5:176381433_T-G	WT	CTGGCAGATACCTTTTTTGCATGGTCACTCAGTGCTCCTGGAGGTTGCTGAAGTTATACTTTGGATCCTACTTCTGACACCAGTTTGTTAAAAGAAAAATTTTATAGACAAGTTAACTTTAACAGAGCAGAAAAGGGTTCATGAACCAGGTAGTGCTCAGGACCAAAAGCGATGGTTCAGAATGTGTGCAGGCTATATTTA	gccagcgccaggatcaacgtctaac	tgcagtctagctagagtcggggcg	gccagcgccaggatcaacgtctaacCTGGCAGATACCTTTTTTGCATGGTCACTCAGTGCTCCTGGAGGTTGCTGAAGTTATACTTTGGATCCTACTTCTGACACCAGTTTGTTAAAAGAAAAATTTTATAGACAAGTTAACTTTAACAGAGCAGAAAAGGGTTCATGAACCAGGTAGTGCTCAGGACCAAAAGCGATGGTTCAGAATGTGTGCAGGCTATATTTAtgcagtctagctagagtcggggcg
chr10:18675256_C-T	WT	TCTTTTGTTTAGGTTATGCCAAGGTCTAGAGTGGATGACCTCCCGGATTGGTGTGAGATAACTTTTTTGCTTGAAAGAGACTGCTCTATTTATTCTGTGACATGAACATTTTTTCCTAGTACCTTTGGCTGCTAAGGCAGCAGCATGTTTAATTTATAACAACACAAACCTCTGAGAGCAACACTTGAATCAAGTGCAGCT	gccagcgccaggatcaacgtctaac	tgcagtctagctagagtcggggcg	gccagcgccaggatcaacgtctaacTCTTTTGTTTAGGTTATGCCAAGGTCTAGAGTGGATGACCTCCCGGATTGGTGTGAGATAACTTTTTTGCTTGAAAGAGACTGCTCTATTTATTCTGTGACATGAACATTTTTTCCTAGTACCTTTGGCTGCTAAGGCAGCAGCATGTTTAATTTATAACAACACAAACCTCTGAGAGCAACACTTGAATCAAGTGCAGCTtgcagtctagctagagtcggggcg
chr10:18676317_G-T	WT	TTTTACTACCAGCAGTATGTTACTTAAAAAACTACATGGCTTTCCTTGAATTTATTTGACGGTATTATGTAATAGACTTGAAACAATTGCCATCTTTGTAGTTATGCCTTGGGTTCTAAAATGTTATAGGAAACTGCTGAATTGAATCCTAGCTTTTAGAATATTAATAGGAGACTCAAAGTTAATATTCTTAACAACTTA	gccagcgccaggatcaacgtctaac	tgcagtctagctagagtcggggcg	gccagcgccaggatcaacgtctaacTTTTACTACCAGCAGTATGTTACTTAAAAAACTACATGGCTTTCCTTGAATTTATTTGACGGTATTATGTAATAGACTTGAAACAATTGCCATCTTTGTAGTTATGCCTTGGGTTCTAAAATGTTATAGGAAACTGCTGAATTGAATCCTAGCTTTTAGAATATTAATAGGAGACTCAAAGTTAATATTCTTAACAACTTAtgcagtctagctagagtcggggcg
chr10:18678688_C-A	WT	GTATCAGTAGAAAAATGTGCTGGTGTCGTGTCTAAAGATGGATAAATTTCTTTGGAATTTATCTTTGGAGACCAACTTTATGAGGCAGACTTTTTGTCTACAGCTTTGGAACCAAAAAAACTTCACTCTAATTCAGTCCTAAAGGCTATTTTACATTTTGCCGGGGTAAAGTGACTTCAAGATACAGCATGGTGTCTTGTA	gccagcgccaggatcaacgtctaac	tgcagtctagctagagtcggggcg	gccagcgccaggatcaacgtctaacGTATCAGTAGAAAAATGTGCTGGTGTCGTGTCTAAAGATGGATAAATTTCTTTGGAATTTATCTTTGGAGACCAACTTTATGAGGCAGACTTTTTGTCTACAGCTTTGGAACCAAAAAAACTTCACTCTAATTCAGTCCTAAAGGCTATTTTACATTTTGCCGGGGTAAAGTGACTTCAAGATACAGCATGGTGTCTTGTAtgcagtctagctagagtcggggcg
chr7:103098788_C-T	WT	CCGTGGTTCTCAGATTTATTTTGGACTATTTTGATGCCAAGTGAATATAAGAGCTTGTACTGAAACCATTTATTTCTTTCTATTTTGCTATTTGCAAATGCTTGTTATCTTCCCTACATGAAGTGGCAGTAACCTTTTTCACATTTAAGCTACCCTTCTACCTTTTGAAGTGATTTGCAGTTACTCATCTGAGACAGCATC	gccagcgccaggatcaacgtctaac	tgcagtctagctagagtcggggcg	gccagcgccaggatcaacgtctaacCCGTGGTTCTCAGATTTATTTTGGACTATTTTGATGCCAAGTGAATATAAGAGCTTGTACTGAAACCATTTATTTCTTTCTATTTTGCTATTTGCAAATGCTTGTTATCTTCCCTACATGAAGTGGCAGTAACCTTTTTCACATTTAAGCTACCCTTCTACCTTTTGAAGTGATTTGCAGTTACTCATCTGAGACAGCATCtgcagtctagctagagtcggggcg
chr7:103098820_C-A	WT	GATGCCAAGTGAATATAAGAGCTTGTACTGAAACCATTTATTTCTTTCTATTTTGCTATTTGCAAATGCTTGTTATCTTCCCTACATGAAGTGGCAGTAACCTTTTTCACATTTAAGCTACCCTTCTACCTTTTGAAGTGATTTGCAGTTACTCATCTGAGACAGCATCAGTATTTGACTAAATCATTGTTTCACAACTGA	gccagcgccaggatcaacgtctaac	tgcagtctagctagagtcggggcg	gccagcgccaggatcaacgtctaacGATGCCAAGTGAATATAAGAGCTTGTACTGAAACCATTTATTTCTTTCTATTTTGCTATTTGCAAATGCTTGTTATCTTCCCTACATGAAGTGGCAGTAACCTTTTTCACATTTAAGCTACCCTTCTACCTTTTGAAGTGATTTGCAGTTACTCATCTGAGACAGCATCAGTATTTGACTAAATCATTGTTTCACAACTGAtgcagtctagctagagtcggggcg
chr7:103099073_A-C	WT	CCTGCCAACCTGACCATACTGCTTTCAAAAGTCTTTTCTCATCAGTAGAATCTATTTTGGTCACTTCTAGTCAATGAAAAATGTAAACTTTTAGGAGAGAATGTTTCTTAGGACTCACCCACTCCATTCAATGTTATATATAAAATAGTGTGATCAATCACAATGTCCATCTTTAGACAGTTGGTTAAATAAATTATCTGG	gccagcgccaggatcaacgtctaac	tgcagtctagctagagtcggggcg	gccagcgccaggatcaacgtctaacCCTGCCAACCTGACCATACTGCTTTCAAAAGTCTTTTCTCATCAGTAGAATCTATTTTGGTCACTTCTAGTCAATGAAAAATGTAAACTTTTAGGAGAGAATGTTTCTTAGGACTCACCCACTCCATTCAATGTTATATATAAAATAGTGTGATCAATCACAATGTCCATCTTTAGACAGTTGGTTAAATAAATTATCTGGtgcagtctagctagagtcggggcg
chr17:75129862_C-T	WT	CACCAGCCCTGGTAACTGCATCTTCTCCCCTTGCCACCCCATGGCCCCGGCTGAAAGCTTCGGCCCTCCTCTGCTGTCACTCAATGATGGGGAGCCCTACCCCAGAAGTGTATCCCACGAGGGCATCAGGGACGCAGTGAGTGTTGCTCAAGGGAGTCAGGAAGAGACGGCAACGTAAAGGATGTGGCTCCATGTCCATGG	gccagcgccaggatcaacgtctaac	tgcagtctagctagagtcggggcg	gccagcgccaggatcaacgtctaacCACCAGCCCTGGTAACTGCATCTTCTCCCCTTGCCACCCCATGGCCCCGGCTGAAAGCTTCGGCCCTCCTCTGCTGTCACTCAATGATGGGGAGCCCTACCCCAGAAGTGTATCCCACGAGGGCATCAGGGACGCAGTGAGTGTTGCTCAAGGGAGTCAGGAAGAGACGGCAACGTAAAGGATGTGGCTCCATGTCCATGGtgcagtctagctagagtcggggcg
chr17:75130132_A-G	WT	TGCCTCTCGTGTACCCCCTCAAGGCTGACCCCTTAGATGGCCCAGGAATGGCAGGTGCTACAAAAATGGTACCCACGTGGGCATGGAAATGGGGCAGATTAGGGGACCACTGGACTCAGAGGGGAGGGAAGGGCTCATCAGCACCCGCTCAGGGAGCCTGTCCCTTTATGTTCCCAAATAAAGGGTCCTAGAAGACTAGAA	gccagcgccaggatcaacgtctaac	tgcagtctagctagagtcggggcg	gccagcgccaggatcaacgtctaacTGCCTCTCGTGTACCCCCTCAAGGCTGACCCCTTAGATGGCCCAGGAATGGCAGGTGCTACAAAAATGGTACCCACGTGGGCATGGAAATGGGGCAGATTAGGGGACCACTGGACTCAGAGGGGAGGGAAGGGCTCATCAGCACCCGCTCAGGGAGCCTGTCCCTTTATGTTCCCAAATAAAGGGTCCTAGAAGACTAGAAtgcagtctagctagagtcggggcg
chr17:75130217_T-C	WT	GAAATGGGGCAGATTAGGGGACCACTGGACTCAGAGGGGAGGGAAGGGCTCATCAGCACCCGCTCAGGGAGCCTGTCCCTTTATGTTCCCAAATAAAGGGTCCTAGAAGACTAGAAAGCCAAGGTCTTTTATTAAAGGTCCCGACTGGTTTTCCCACTGTATTTCCATGCCAGCCAGGGTCCAGGGACAGCCTCTCGGGAG	gccagcgccaggatcaacgtctaac	tgcagtctagctagagtcggggcg	gccagcgccaggatcaacgtctaacGAAATGGGGCAGATTAGGGGACCACTGGACTCAGAGGGGAGGGAAGGGCTCATCAGCACCCGCTCAGGGAGCCTGTCCCTTTATGTTCCCAAATAAAGGGTCCTAGAAGACTAGAAAGCCAAGGTCTTTTATTAAAGGTCCCGACTGGTTTTCCCACTGTATTTCCATGCCAGCCAGGGTCCAGGGACAGCCTCTCGGGAGtgcagtctagctagagtcggggcg
chr3:138245979_G-C	WT	CCACTCAAAAACATGTATAACCTAATAAATTCTACACAAGGCTTTCAAGACCATCAGAGAGCAAAACCACATGTTCTGTCTTGAGGAGCCATAGCAGAAAGAGCAAATTAGTCATTATTTACTGAACATGATGATTTACTAAATCTCTCCATCTGCATTAGTATTTTAAGGAGCACTGTGAGAGAAATCACAAAGTATTAG	gccagcgccaggatcaacgtctaac	tgcagtctagctagagtcggggcg	gccagcgccaggatcaacgtctaacCCACTCAAAAACATGTATAACCTAATAAATTCTACACAAGGCTTTCAAGACCATCAGAGAGCAAAACCACATGTTCTGTCTTGAGGAGCCATAGCAGAAAGAGCAAATTAGTCATTATTTACTGAACATGATGATTTACTAAATCTCTCCATCTGCATTAGTATTTTAAGGAGCACTGTGAGAGAAATCACAAAGTATTAGtgcagtctagctagagtcggggcg
chr3:138246017_C-A	WT	AGGCTTTCAAGACCATCAGAGAGCAAAACCACATGTTCTGTCTTGAGGAGCCATAGCAGAAAGAGCAAATTAGTCATTATTTACTGAACATGATGATTTACTAAATCTCTCCATCTGCATTAGTATTTTAAGGAGCACTGTGAGAGAAATCACAAAGTATTAGAGTTTACCATGATTCAGAGAAGTTCTTCAGGCCTGTAG	gccagcgccaggatcaacgtctaac	tgcagtctagctagagtcggggcg	gccagcgccaggatcaacgtctaacAGGCTTTCAAGACCATCAGAGAGCAAAACCACATGTTCTGTCTTGAGGAGCCATAGCAGAAAGAGCAAATTAGTCATTATTTACTGAACATGATGATTTACTAAATCTCTCCATCTGCATTAGTATTTTAAGGAGCACTGTGAGAGAAATCACAAAGTATTAGAGTTTACCATGATTCAGAGAAGTTCTTCAGGCCTGTAGtgcagtctagctagagtcggggcg
chr3:138246664_A-G	WT	CCCATTAGAAACAGGAGAAGTATTTTACCCATTCTTAAAGCTCTAAAAAACCATCTCATGGACTGAAAGGTAGATAGACAGATGGACCACAATGGGAAATAGGATGTCCATTTGTACTTCTTTGTACTTTTTTGTTAATAAACTGTTTTGGAATTAATGGCTTAATTTGTGATATCATGTTCTAGAAATACCTGCAACATG	gccagcgccaggatcaacgtctaac	tgcagtctagctagagtcggggcg	gccagcgccaggatcaacgtctaacCCCATTAGAAACAGGAGAAGTATTTTACCCATTCTTAAAGCTCTAAAAAACCATCTCATGGACTGAAAGGTAGATAGACAGATGGACCACAATGGGAAATAGGATGTCCATTTGTACTTCTTTGTACTTTTTTGTTAATAAACTGTTTTGGAATTAATGGCTTAATTTGTGATATCATGTTCTAGAAATACCTGCAACATGtgcagtctagctagagtcggggcg
chr3:138295936_T-A	WT	TAACAGGAATTTTGTGATTTCAGGGCAAAGATGGCACTGCAGCAGTACCTGGCATGATGGGAGTGCCCCTGGGCACCTGCGAGCATCCCACCTCCTTGTTTAAGGAAGTACAGGAACCAGCCTCATTTGATTCCTTCTATTTGCACAAGTCACCTTGGACTGCAGGGAGCTGTTTTGCAAAAGCAGTTTAGTAGGCTTAGA	gccagcgccaggatcaacgtctaac	tgcagtctagctagagtcggggcg	gccagcgccaggatcaacgtctaacTAACAGGAATTTTGTGATTTCAGGGCAAAGATGGCACTGCAGCAGTACCTGGCATGATGGGAGTGCCCCTGGGCACCTGCGAGCATCCCACCTCCTTGTTTAAGGAAGTACAGGAACCAGCCTCATTTGATTCCTTCTATTTGCACAAGTCACCTTGGACTGCAGGGAGCTGTTTTGCAAAAGCAGTTTAGTAGGCTTAGAtgcagtctagctagagtcggggcg
chr14:58000889_G-A	WT	TCAGTTATGCAAGATGAATAAGTTCTAGAGCTCTGCTGTATAACATAGTGCCTATAGTTAACAATATCGTACTGTGCAGTTAAAAATTTGTTAAGAGGGCCGGGTGTGGTGGCTCACGCCTGTAATCCCAGCACTTTGGGAGGCCAAGGTGGGCAGATCATGAGGTCAGGAGATAGAAACCATCCTGGCTAACATGGTGAA	gccagcgccaggatcaacgtctaac	tgcagtctagctagagtcggggcg	gccagcgccaggatcaacgtctaacTCAGTTATGCAAGATGAATAAGTTCTAGAGCTCTGCTGTATAACATAGTGCCTATAGTTAACAATATCGTACTGTGCAGTTAAAAATTTGTTAAGAGGGCCGGGTGTGGTGGCTCACGCCTGTAATCCCAGCACTTTGGGAGGCCAAGGTGGGCAGATCATGAGGTCAGGAGATAGAAACCATCCTGGCTAACATGGTGAAtgcagtctagctagagtcggggcg
chr14:58002233_A-G	WT	CCCATTTAAACATCTGGATTGAGTGGAAGGTCGGTGGATGGTACAAATGACATGTTTATTTTGGCCATTTTCCTTGCTGCTGGTGGCTGTGGAATAATGATTTTCAGTGGTTGGCTTAGATTATTAAGAGGATCAGAAAAGGTTGTCATATTTTAAACAAAACCTGGGATTAGAGATGCTGCTACGAGATGGAAGTGCTGG	gccagcgccaggatcaacgtctaac	tgcagtctagctagagtcggggcg	gccagcgccaggatcaacgtctaacCCCATTTAAACATCTGGATTGAGTGGAAGGTCGGTGGATGGTACAAATGACATGTTTATTTTGGCCATTTTCCTTGCTGCTGGTGGCTGTGGAATAATGATTTTCAGTGGTTGGCTTAGATTATTAAGAGGATCAGAAAAGGTTGTCATATTTTAAACAAAACCTGGGATTAGAGATGCTGCTACGAGATGGAAGTGCTGGtgcagtctagctagagtcggggcg
chr14:58002487_A-G	WT	TGGGTGATACTAGTGGCCATTATTGCCTTGGGCTACTCAATCTATAGTCTTAACTAAACCATGGCTAATAGGTTGAATCTTCAAACTGTAGTGTAATAAATTCCCAAATAACAGACCCATATTTTCATTTCTCAGAGGTCCGTGAGGATGACATGTATGTGAATTTTGGCTTAACACAGTATCTCTGTGGTCCTTTTTGGG	gccagcgccaggatcaacgtctaac	tgcagtctagctagagtcggggcg	gccagcgccaggatcaacgtctaacTGGGTGATACTAGTGGCCATTATTGCCTTGGGCTACTCAATCTATAGTCTTAACTAAACCATGGCTAATAGGTTGAATCTTCAAACTGTAGTGTAATAAATTCCCAAATAACAGACCCATATTTTCATTTCTCAGAGGTCCGTGAGGATGACATGTATGTGAATTTTGGCTTAACACAGTATCTCTGTGGTCCTTTTTGGGtgcagtctagctagagtcggggcg
chr14:58002612_C-T	WT	CAGCCCTTTGCTGTAAGTGTTTCTAAGGTTGGGAGTAAGTGAGCATGGTGTGGCATTACTGTCTTTGTATTCTTGACAAACTATTTGTTGAGAATACGTCGTAGGCCACTTAACTGAGTAGCACATGGGTGATACTAGTGGCCATTATTGCCTTGGGCTACTCAATCTATAGTCTTAACTAAACCATGGCTAATAGGTTGA	gccagcgccaggatcaacgtctaac	tgcagtctagctagagtcggggcg	gccagcgccaggatcaacgtctaacCAGCCCTTTGCTGTAAGTGTTTCTAAGGTTGGGAGTAAGTGAGCATGGTGTGGCATTACTGTCTTTGTATTCTTGACAAACTATTTGTTGAGAATACGTCGTAGGCCACTTAACTGAGTAGCACATGGGTGATACTAGTGGCCATTATTGCCTTGGGCTACTCAATCTATAGTCTTAACTAAACCATGGCTAATAGGTTGAtgcagtctagctagagtcggggcg
chr14:58002696_C-T	WT	AATCATGACACTCAGAAGTGATTTGTAATTTCACGAGTAGAGACATCCTGATATTGCATAAGGGATGTTTTCCTTTTCTAAGAGCAGCCCTTTGCTGTAAGTGTTTCTAAGGTTGGGAGTAAGTGAGCATGGTGTGGCATTACTGTCTTTGTATTCTTGACAAACTATTTGTTGAGAATACGTCGTAGGCCACTTAACTGA	gccagcgccaggatcaacgtctaac	tgcagtctagctagagtcggggcg	gccagcgccaggatcaacgtctaacAATCATGACACTCAGAAGTGATTTGTAATTTCACGAGTAGAGACATCCTGATATTGCATAAGGGATGTTTTCCTTTTCTAAGAGCAGCCCTTTGCTGTAAGTGTTTCTAAGGTTGGGAGTAAGTGAGCATGGTGTGGCATTACTGTCTTTGTATTCTTGACAAACTATTTGTTGAGAATACGTCGTAGGCCACTTAACTGAtgcagtctagctagagtcggggcg
chr14:58003000_C-G	WT	CTTTCTAATTTCTCTCTTACTCACACACAAGTTCTTTCCTTCCCCATCTCAGTTATCAGTTATTTCCTTTACAGTCATACATTTGAGTATCACCTCTATGGAACTAATAAACCTTCCTAGAATCCGTTTTTGAATAATGTCTGGCTCACAAGAACATTTTCATCAAATAATTTTAACTCTTTTTGCCAAGAGATGTAAGCA	gccagcgccaggatcaacgtctaac	tgcagtctagctagagtcggggcg	gccagcgccaggatcaacgtctaacCTTTCTAATTTCTCTCTTACTCACACACAAGTTCTTTCCTTCCCCATCTCAGTTATCAGTTATTTCCTTTACAGTCATACATTTGAGTATCACCTCTATGGAACTAATAAACCTTCCTAGAATCCGTTTTTGAATAATGTCTGGCTCACAAGAACATTTTCATCAAATAATTTTAACTCTTTTTGCCAAGAGATGTAAGCAtgcagtctagctagagtcggggcg
chr14:58003166_G-T	WT	CATGCACCCTTATCTTCAGTTCAGTAACCTTTTCATAGACTTTGGTGGAAGCAGTGACATTTCAGGGTCCTTCTTTAAAACAAAGGTTCTAAGGGAATAGCAGGGAATAGCTGCCTGGTCAAGGAACGTTTGATGTGAATTTCCATCTTTGTTAAATGAATGATGCCTTTCTAATTTCTCTCTTACTCACACACAAGTTCT	gccagcgccaggatcaacgtctaac	tgcagtctagctagagtcggggcg	gccagcgccaggatcaacgtctaacCATGCACCCTTATCTTCAGTTCAGTAACCTTTTCATAGACTTTGGTGGAAGCAGTGACATTTCAGGGTCCTTCTTTAAAACAAAGGTTCTAAGGGAATAGCAGGGAATAGCTGCCTGGTCAAGGAACGTTTGATGTGAATTTCCATCTTTGTTAAATGAATGATGCCTTTCTAATTTCTCTCTTACTCACACACAAGTTCTtgcagtctagctagagtcggggcg
chr14:58003397_G-T	WT	AAGTTATTTATTAATAGTGCTGTCACTGTGGAGTACTTGTTGGTGTTTATTAGAAGTTGTCTACTATGTTCAAGAAAAGTTGCACAGTTATTCCTCAGAGCTACTATGTGAGGTAGGACATATGTTTTTATTCTCCCATTTGACTGAAGATGGAACTGAAGCAGAGAAGTGAAATGATTTTCCAAAGTTGTACCCAGAGAG	gccagcgccaggatcaacgtctaac	tgcagtctagctagagtcggggcg	gccagcgccaggatcaacgtctaacAAGTTATTTATTAATAGTGCTGTCACTGTGGAGTACTTGTTGGTGTTTATTAGAAGTTGTCTACTATGTTCAAGAAAAGTTGCACAGTTATTCCTCAGAGCTACTATGTGAGGTAGGACATATGTTTTTATTCTCCCATTTGACTGAAGATGGAACTGAAGCAGAGAAGTGAAATGATTTTCCAAAGTTGTACCCAGAGAGtgcagtctagctagagtcggggcg
chr5:91370478_C-G	WT	AAATCACTTAATCTCAGGTGAACGCATCACTTGCCAAACTGTTGGAATGCTATTTGTGTTTTGTTGCACTGTTTTTTTCGTTTGTTTGTTTGTTTATTTGGTTGGCTTTTTGGAGAGGGAAATTTGGAAACGGGACATACACAAAAGTTACACACCCACATTCCCTTTTTATCATGACATACAAGAAGAAACTAGCAGAGC	gccagcgccaggatcaacgtctaac	tgcagtctagctagagtcggggcg	gccagcgccaggatcaacgtctaacAAATCACTTAATCTCAGGTGAACGCATCACTTGCCAAACTGTTGGAATGCTATTTGTGTTTTGTTGCACTGTTTTTTTCGTTTGTTTGTTTGTTTATTTGGTTGGCTTTTTGGAGAGGGAAATTTGGAAACGGGACATACACAAAAGTTACACACCCACATTCCCTTTTTATCATGACATACAAGAAGAAACTAGCAGAGCtgcagtctagctagagtcggggcg
chr5:91370960_T-C	WT	ACATTGTGCGGTTCGACGTCACTACAGCTTCTTTTTTTTTTTTTTTTTTTTTCTATTTTTGCCAGACTCTTGATACTCTTAAAACTTGTTTGTGGTCAGCACAACAAGGAACAAAACAAAGCTTTGAAAAAACTTTAACATGAAAAAACGCACTGACATTTTTTTTTATTTAATATAGCCTGGACTTTACCTGCGTATGCA	gccagcgccaggatcaacgtctaac	tgcagtctagctagagtcggggcg	gccagcgccaggatcaacgtctaacACATTGTGCGGTTCGACGTCACTACAGCTTCTTTTTTTTTTTTTTTTTTTTTCTATTTTTGCCAGACTCTTGATACTCTTAAAACTTGTTTGTGGTCAGCACAACAAGGAACAAAACAAAGCTTTGAAAAAACTTTAACATGAAAAAACGCACTGACATTTTTTTTTATTTAATATAGCCTGGACTTTACCTGCGTATGCAtgcagtctagctagagtcggggcg
chr5:91371187_G-A	WT	CAGAAAAATGGCGAATACATGAAACAACCAGTGATCATGCTTTAGAAGCCTACAGCAACATTCTGAGACTGCTCCAACATGCTTGAAGATCTAAGCTTTTCTCTTTTAAAACTGGCACATACTCAGAGCAGTCTTCTTAGCCTATGGTCGTACGTGTCAAGACATCACGTTGTAAAGAGGGATGATTTCCTTCTTTTGATT	gccagcgccaggatcaacgtctaac	tgcagtctagctagagtcggggcg	gccagcgccaggatcaacgtctaacCAGAAAAATGGCGAATACATGAAACAACCAGTGATCATGCTTTAGAAGCCTACAGCAACATTCTGAGACTGCTCCAACATGCTTGAAGATCTAAGCTTTTCTCTTTTAAAACTGGCACATACTCAGAGCAGTCTTCTTAGCCTATGGTCGTACGTGTCAAGACATCACGTTGTAAAGAGGGATGATTTCCTTCTTTTGATTtgcagtctagctagagtcggggcg
chr17:68422051_G-A	WT	AACTCGCTCATGGCCACAGAATGGTCACCCAGCTTATTTAGGTGTAGACAAGTATGACACAGTTCTAGAAAATACTGACTATAAAAATGTCTCTGTGTGTGTGTGTATGTATTTATATGTATATGTATATATTTTTAAAAGGCTCATCTTACTTGTAAACATGGACTGCTCAATCACTATTAAAAAGTCAGTTTAGGCTGG	gccagcgccaggatcaacgtctaac	tgcagtctagctagagtcggggcg	gccagcgccaggatcaacgtctaacAACTCGCTCATGGCCACAGAATGGTCACCCAGCTTATTTAGGTGTAGACAAGTATGACACAGTTCTAGAAAATACTGACTATAAAAATGTCTCTGTGTGTGTGTGTATGTATTTATATGTATATGTATATATTTTTAAAAGGCTCATCTTACTTGTAAACATGGACTGCTCAATCACTATTAAAAAGTCAGTTTAGGCTGGtgcagtctagctagagtcggggcg
chr17:68441493_C-A	WT	TGTGTGCTGAAGACAATTAGACGAGTGATTGTGTCTTCCTTCTGTACCCAGCAAGGATTTATAAAATCAACAGTCACAGTTTCCATCTTATTTCTTTGTTCAGAAAATAAACTAGAGGATGAGAACAGATAAGGCGACTCCTGGCCTCTGGGGAATGTATAATTGGCAGGGCGGAGTCCTCTGAAGGTTCCCGAGTGAGGA	gccagcgccaggatcaacgtctaac	tgcagtctagctagagtcggggcg	gccagcgccaggatcaacgtctaacTGTGTGCTGAAGACAATTAGACGAGTGATTGTGTCTTCCTTCTGTACCCAGCAAGGATTTATAAAATCAACAGTCACAGTTTCCATCTTATTTCTTTGTTCAGAAAATAAACTAGAGGATGAGAACAGATAAGGCGACTCCTGGCCTCTGGGGAATGTATAATTGGCAGGGCGGAGTCCTCTGAAGGTTCCCGAGTGAGGAtgcagtctagctagagtcggggcg
chr17:68451909_C-A	WT	GTACTCAGGAAGAAGTTAGTTAATGACCCTCCTGAGCACAAAGGTTACGGCTTTGGTATCTTTCTGAGCACATTCTTTTCATATGTGTGCCTTTCTTCCACTTGGAAAAGGCCCACAGGGAACAATGTGGGACAGACATAGAGCAAAAAATTCACAAAAATGGTGTAATAACAATAACATCTTACAAATAAAGTAGGAGCC	gccagcgccaggatcaacgtctaac	tgcagtctagctagagtcggggcg	gccagcgccaggatcaacgtctaacGTACTCAGGAAGAAGTTAGTTAATGACCCTCCTGAGCACAAAGGTTACGGCTTTGGTATCTTTCTGAGCACATTCTTTTCATATGTGTGCCTTTCTTCCACTTGGAAAAGGCCCACAGGGAACAATGTGGGACAGACATAGAGCAAAAAATTCACAAAAATGGTGTAATAACAATAACATCTTACAAATAAAGTAGGAGCCtgcagtctagctagagtcggggcg
chr10:50185732_C-T	WT	ACAATATTCATAATGGTAGTATTAACATCTATTATGTATAACTTAATCTCAACATAATTTATTGAATTAGAATGAACCTGGAACACTTTTTGATGAATTGGTATCCTAGAGGCTGTTTCCTTGGGCATTAACTGCTGGAGGATTAGGTAATCAGGGATTCCAAGTGTTGTGATCTTTTTTCTGATGATGCCACAGTCTTCA	gccagcgccaggatcaacgtctaac	tgcagtctagctagagtcggggcg	gccagcgccaggatcaacgtctaacACAATATTCATAATGGTAGTATTAACATCTATTATGTATAACTTAATCTCAACATAATTTATTGAATTAGAATGAACCTGGAACACTTTTTGATGAATTGGTATCCTAGAGGCTGTTTCCTTGGGCATTAACTGCTGGAGGATTAGGTAATCAGGGATTCCAAGTGTTGTGATCTTTTTTCTGATGATGCCACAGTCTTCAtgcagtctagctagagtcggggcg
chr10:50187131_C-T	WT	CTACCATGTTGACTTCTATAATCGTCCCTGTTTGGGGACAGATAGTTTACTGCTAATGGGGTGGAGGGGTGTGTGTGTGTGTGTGTGTGTGTGTGTGTGTGTGTGTGTGTGTGAGAGAGAGAGAGAGAGAGAGAGAGAGAGAGAGAGGTTTGTCCCATATATCTTGCTCCAGCAGCCATATATCTTGTGGTCTACAGCCTA	gccagcgccaggatcaacgtctaac	tgcagtctagctagagtcggggcg	gccagcgccaggatcaacgtctaacCTACCATGTTGACTTCTATAATCGTCCCTGTTTGGGGACAGATAGTTTACTGCTAATGGGGTGGAGGGGTGTGTGTGTGTGTGTGTGTGTGTGTGTGTGTGTGTGTGTGTGTGAGAGAGAGAGAGAGAGAGAGAGAGAGAGAGAGAGGTTTGTCCCATATATCTTGCTCCAGCAGCCATATATCTTGTGGTCTACAGCCTAtgcagtctagctagagtcggggcg
chr10:50187162_A-C	WT	AAGTGATTTCAAATGAATGTGAACTAGTGAACTACCATGTTGACTTCTATAATCGTCCCTGTTTGGGGACAGATAGTTTACTGCTAATGGGGTGGAGGGGTGTGTGTGTGTGTGTGTGTGTGTGTGTGTGTGTGTGTGTGTGTGAGAGAGAGAGAGAGAGAGAGAGAGAGAGAGAGAGGTTTGTCCCATATATCTTGCTCC	gccagcgccaggatcaacgtctaac	tgcagtctagctagagtcggggcg	gccagcgccaggatcaacgtctaacAAGTGATTTCAAATGAATGTGAACTAGTGAACTACCATGTTGACTTCTATAATCGTCCCTGTTTGGGGACAGATAGTTTACTGCTAATGGGGTGGAGGGGTGTGTGTGTGTGTGTGTGTGTGTGTGTGTGTGTGTGTGTGTGTGAGAGAGAGAGAGAGAGAGAGAGAGAGAGAGAGAGGTTTGTCCCATATATCTTGCTCCtgcagtctagctagagtcggggcg
chr10:50755595_G-T	WT	CACTGGATTGTGTCTCTTACTCCCAAGACTTATTCCAAATGATTTTTTGACTCTTTTCATTAATCAAATTCACCCCAAACCAGAAAGTTTTGCCATTAGCGTAGATATTAAAAATATTACTGGCTGGGAAAGCACTCCTCAAAGCAGAGGTTCTAAATTAATTTATCTGTTCTTTTACCATTTGCTCACTCACTCACTCAT	gccagcgccaggatcaacgtctaac	tgcagtctagctagagtcggggcg	gccagcgccaggatcaacgtctaacCACTGGATTGTGTCTCTTACTCCCAAGACTTATTCCAAATGATTTTTTGACTCTTTTCATTAATCAAATTCACCCCAAACCAGAAAGTTTTGCCATTAGCGTAGATATTAAAAATATTACTGGCTGGGAAAGCACTCCTCAAAGCAGAGGTTCTAAATTAATTTATCTGTTCTTTTACCATTTGCTCACTCACTCACTCATtgcagtctagctagagtcggggcg
chr10:50755802_C-A	WT	ATTCAATCATAGAATATTTAAGATTTATATGCCCAGAATTATAATAGTGCCTAGGCCTTGATAATTAGTGAATTTGTACTTGGGGTGAATGTGTAAGTGTCAAAAGGTAACTATTATGAAGGAGAAAATAATCGATTTAATATGTAAATTCTGGGGAGGCATTTAAAAAATCAGTAATCTTCAAGTTATATCTTGTGTATC	gccagcgccaggatcaacgtctaac	tgcagtctagctagagtcggggcg	gccagcgccaggatcaacgtctaacATTCAATCATAGAATATTTAAGATTTATATGCCCAGAATTATAATAGTGCCTAGGCCTTGATAATTAGTGAATTTGTACTTGGGGTGAATGTGTAAGTGTCAAAAGGTAACTATTATGAAGGAGAAAATAATCGATTTAATATGTAAATTCTGGGGAGGCATTTAAAAAATCAGTAATCTTCAAGTTATATCTTGTGTATCtgcagtctagctagagtcggggcg
chr10:50755816_T-C	WT	TATTTAAGATTTATATGCCCAGAATTATAATAGTGCCTAGGCCTTGATAATTAGTGAATTTGTACTTGGGGTGAATGTGTAAGTGTCAAAAGGTAACTATTATGAAGGAGAAAATAATCGATTTAATATGTAAATTCTGGGGAGGCATTTAAAAAATCAGTAATCTTCAAGTTATATCTTGTGTATCATCTGTGTTGGATA	gccagcgccaggatcaacgtctaac	tgcagtctagctagagtcggggcg	gccagcgccaggatcaacgtctaacTATTTAAGATTTATATGCCCAGAATTATAATAGTGCCTAGGCCTTGATAATTAGTGAATTTGTACTTGGGGTGAATGTGTAAGTGTCAAAAGGTAACTATTATGAAGGAGAAAATAATCGATTTAATATGTAAATTCTGGGGAGGCATTTAAAAAATCAGTAATCTTCAAGTTATATCTTGTGTATCATCTGTGTTGGATAtgcagtctagctagagtcggggcg
chr8:130052549_C-G	WT	CACAGCATTTTTAACACCTTTTTTTTCTAGTTTTTTTGTTCGGTTTTGTTTTCCATCAGGAATTTGAGTTCTCTCTAACCCAGCTTACTGTGGGACATAGGAAAACTCAGTAGAAATACCTTTGGTGATCTTGTTGAGTTTAAGTCTGATCTTGATCTTAAACTCAGTAAGCCACTATCTGCAATTTTGTACATTATATAG	gccagcgccaggatcaacgtctaac	tgcagtctagctagagtcggggcg	gccagcgccaggatcaacgtctaacCACAGCATTTTTAACACCTTTTTTTTCTAGTTTTTTTGTTCGGTTTTGTTTTCCATCAGGAATTTGAGTTCTCTCTAACCCAGCTTACTGTGGGACATAGGAAAACTCAGTAGAAATACCTTTGGTGATCTTGTTGAGTTTAAGTCTGATCTTGATCTTAAACTCAGTAAGCCACTATCTGCAATTTTGTACATTATATAGtgcagtctagctagagtcggggcg
chr8:130052729_G-T	WT	TTTAACTTGCATTAAAGAGCTGTTCTTTTCTGTGGCCTAGACTCTTTTCACTGATCTCAAAATAAACTGGTTTTTTTCAAAAAAAAAAAAAAAACAAAAACAAAAAAAAAACACAAAAGCTGCATGTCTAAAATTACATGGAGTTAGTGTCTATTCTTTTTCCCCTTTTGCAGCAACTTACACAGCATTTTTAACACCTTT	gccagcgccaggatcaacgtctaac	tgcagtctagctagagtcggggcg	gccagcgccaggatcaacgtctaacTTTAACTTGCATTAAAGAGCTGTTCTTTTCTGTGGCCTAGACTCTTTTCACTGATCTCAAAATAAACTGGTTTTTTTCAAAAAAAAAAAAAAAACAAAAACAAAAAAAAAACACAAAAGCTGCATGTCTAAAATTACATGGAGTTAGTGTCTATTCTTTTTCCCCTTTTGCAGCAACTTACACAGCATTTTTAACACCTTTtgcagtctagctagagtcggggcg
chr8:130053327_C-T	WT	CATGTTTATCAGATCCTTAAGAACATTGTATTTCAGTCTTTTACATCAGTCTGAATTTTGGAAAAGAATGCAATAGTTGTACTCCACAGTCAGTGGAACTGTTCCCTGAGTCCGAGGCTCATGTGTCATTCTGGCACTACATTTGCTTAAATTGCTATTTTGGCAACAGCACAGAAAACTAATATTTTTAAGCAGAGAATC	gccagcgccaggatcaacgtctaac	tgcagtctagctagagtcggggcg	gccagcgccaggatcaacgtctaacCATGTTTATCAGATCCTTAAGAACATTGTATTTCAGTCTTTTACATCAGTCTGAATTTTGGAAAAGAATGCAATAGTTGTACTCCACAGTCAGTGGAACTGTTCCCTGAGTCCGAGGCTCATGTGTCATTCTGGCACTACATTTGCTTAAATTGCTATTTTGGCAACAGCACAGAAAACTAATATTTTTAAGCAGAGAATCtgcagtctagctagagtcggggcg
chr8:130053685_T-A	WT	TATGGATTGACATATTGTGTTATGAATGCACATCTCTCAGATGTGTTGAAGCATCCATTGCATCCATTTTTTATTATTTTCTTAGTTTTGTTCTTGGACAAATTTAAACTTTTAAAAGATTATTCAAGATGAATTTAAAAGTCAACCCTTCACACAGTTTCCCTACTGTATGTAGAATCCAGGTGCTGAAACCAAGTGTTT	gccagcgccaggatcaacgtctaac	tgcagtctagctagagtcggggcg	gccagcgccaggatcaacgtctaacTATGGATTGACATATTGTGTTATGAATGCACATCTCTCAGATGTGTTGAAGCATCCATTGCATCCATTTTTTATTATTTTCTTAGTTTTGTTCTTGGACAAATTTAAACTTTTAAAAGATTATTCAAGATGAATTTAAAAGTCAACCCTTCACACAGTTTCCCTACTGTATGTAGAATCCAGGTGCTGAAACCAAGTGTTTtgcagtctagctagagtcggggcg
chr12:102959884_T-G	WT	AACGAGTTGGTGTCTTTCGTCTCAGTAGCCCCCACCCCAATAAGCTGTAGACATTGGTTTACAGTGAAACTATGCTATTCTCAGCCCTTTGAAACTCTGCTTCTCCTCCAGGGCCCGATTCCCAAACCCCATGGCTTCCCTCACACTGTCTTTTCTACCATTTTCATTATAGAATGCTTCCAATCTTTTGTGAATTTTTTA	gccagcgccaggatcaacgtctaac	tgcagtctagctagagtcggggcg	gccagcgccaggatcaacgtctaacAACGAGTTGGTGTCTTTCGTCTCAGTAGCCCCCACCCCAATAAGCTGTAGACATTGGTTTACAGTGAAACTATGCTATTCTCAGCCCTTTGAAACTCTGCTTCTCCTCCAGGGCCCGATTCCCAAACCCCATGGCTTCCCTCACACTGTCTTTTCTACCATTTTCATTATAGAATGCTTCCAATCTTTTGTGAATTTTTTAtgcagtctagctagagtcggggcg
chr12:102960480_G-A	WT	GTTGCCTTTTGGAGATTTCTATTACTGCCTTTTTTTTTCTTACTGTTTTATTACAAACTTACAAAAATATGTATAACCCTGTTTTATACAAACTAGTTTCGTAATAAAACTTTTTCCTTTTTTTAAAATGAAAATAATCAGCTGACTCTAAGCTTTCTTTGACTCTGATGCCCCTGGTCCAGTTTTATGAAAATGTCAAAG	gccagcgccaggatcaacgtctaac	tgcagtctagctagagtcggggcg	gccagcgccaggatcaacgtctaacGTTGCCTTTTGGAGATTTCTATTACTGCCTTTTTTTTTCTTACTGTTTTATTACAAACTTACAAAAATATGTATAACCCTGTTTTATACAAACTAGTTTCGTAATAAAACTTTTTCCTTTTTTTAAAATGAAAATAATCAGCTGACTCTAAGCTTTCTTTGACTCTGATGCCCCTGGTCCAGTTTTATGAAAATGTCAAAGtgcagtctagctagagtcggggcg
chr12:102960501_T-A	WT	TTACTGCCTTTTTTTTTCTTACTGTTTTATTACAAACTTACAAAAATATGTATAACCCTGTTTTATACAAACTAGTTTCGTAATAAAACTTTTTCCTTTTTTTAAAATGAAAATAATCAGCTGACTCTAAGCTTTCTTTGACTCTGATGCCCCTGGTCCAGTTTTATGAAAATGTCAAAGGGAAGAGGTGGATGGAGAAGA	gccagcgccaggatcaacgtctaac	tgcagtctagctagagtcggggcg	gccagcgccaggatcaacgtctaacTTACTGCCTTTTTTTTTCTTACTGTTTTATTACAAACTTACAAAAATATGTATAACCCTGTTTTATACAAACTAGTTTCGTAATAAAACTTTTTCCTTTTTTTAAAATGAAAATAATCAGCTGACTCTAAGCTTTCTTTGACTCTGATGCCCCTGGTCCAGTTTTATGAAAATGTCAAAGGGAAGAGGTGGATGGAGAAGAtgcagtctagctagagtcggggcg
chr1:155336351_G-A	WT	AAGAGAAAAGATGGTTTTTAAATGTGCCAAGTTGTGTGTGTGTGTGTATATATATGTGTGTATGTGTGTGTATATATATATGTGTGTGTGTATATATATACACACACACACACACACCTGCTGTGTGATTGGTAAGCAATACAATAGTAAACATGTCCCCATTACTTTTTTCTAATATTGGACCAATGCTGTCCTAATTGT	gccagcgccaggatcaacgtctaac	tgcagtctagctagagtcggggcg	gccagcgccaggatcaacgtctaacAAGAGAAAAGATGGTTTTTAAATGTGCCAAGTTGTGTGTGTGTGTGTATATATATGTGTGTATGTGTGTGTATATATATATGTGTGTGTGTATATATATACACACACACACACACACCTGCTGTGTGATTGGTAAGCAATACAATAGTAAACATGTCCCCATTACTTTTTTCTAATATTGGACCAATGCTGTCCTAATTGTtgcagtctagctagagtcggggcg
chr1:155336640_G-A	WT	GAGTATTTGTTGTGAGTATAGATTATCAATTGAAAACACTACTCTTGTTTTCTTAATTGTACAGTTTTCAATGTCCCTTTCTTAAAGAGACAGTATATTTCTCTTCACCCCTAGCCCATCTTCCCTCACCCTCCTGAATGACATCAGGAGGTATATCCAGGGTGTCTCCTTCCTTCCTACTCTCTTGACCAGAAGTTAACA	gccagcgccaggatcaacgtctaac	tgcagtctagctagagtcggggcg	gccagcgccaggatcaacgtctaacGAGTATTTGTTGTGAGTATAGATTATCAATTGAAAACACTACTCTTGTTTTCTTAATTGTACAGTTTTCAATGTCCCTTTCTTAAAGAGACAGTATATTTCTCTTCACCCCTAGCCCATCTTCCCTCACCCTCCTGAATGACATCAGGAGGTATATCCAGGGTGTCTCCTTCCTTCCTACTCTCTTGACCAGAAGTTAACAtgcagtctagctagagtcggggcg
chr17:3499946_G-C	WT	CTAGAAATTAAGCTTAGTAAGGAAGGCATGTCAAAAGCTGAGACAGGCTGAAAGCTAGGCCTCTTGCACTGGTTAGCCAAGTTGTGAATTCAAAGAAAAGGATCTTGAAGAAAATTAAAAATTCTACTCCAGTGCACACACACAAATGATAAGAAAGCAAAACAACCTTATTGCTGATATGGAGACAGTTTTAGTGGTCTG	gccagcgccaggatcaacgtctaac	tgcagtctagctagagtcggggcg	gccagcgccaggatcaacgtctaacCTAGAAATTAAGCTTAGTAAGGAAGGCATGTCAAAAGCTGAGACAGGCTGAAAGCTAGGCCTCTTGCACTGGTTAGCCAAGTTGTGAATTCAAAGAAAAGGATCTTGAAGAAAATTAAAAATTCTACTCCAGTGCACACACACAAATGATAAGAAAGCAAAACAACCTTATTGCTGATATGGAGACAGTTTTAGTGGTCTGtgcagtctagctagagtcggggcg
chr17:3501964_A-C	WT	GATCACTTGAACCCAGGAGGCAGAGGTTGCAGTAAGCCAAGACTGCGCCACTGCACTCCAGCCTGGTGGACACAGCAAGCCTCCATCTCAAAAAAAAAAAAAAAAAAAAAATGAGTTCTACTGTGAATAAAATGTTATTAAACAGCATTTCATGCTACAGAGAAATCTTTCACGAAAGGAAGAGTCAATCAATGCAGCGAA	gccagcgccaggatcaacgtctaac	tgcagtctagctagagtcggggcg	gccagcgccaggatcaacgtctaacGATCACTTGAACCCAGGAGGCAGAGGTTGCAGTAAGCCAAGACTGCGCCACTGCACTCCAGCCTGGTGGACACAGCAAGCCTCCATCTCAAAAAAAAAAAAAAAAAAAAAATGAGTTCTACTGTGAATAAAATGTTATTAAACAGCATTTCATGCTACAGAGAAATCTTTCACGAAAGGAAGAGTCAATCAATGCAGCGAAtgcagtctagctagagtcggggcg
chr17:3502242_A-G	WT	TCAAGGCAAGGCCCTCCACCAGCAAAAAGATCATGAATTGCTGAAAGCTCAAATGATGGTTAGCTTTTTTAGCAATAAAGCATTTTTAATGAAGGAATGTACATGTTTTAGATATAATGCTATTACACATTTAACATACTACATATAGTGTGAGCATAACTTTTACACGTACTGGAAAATCAAAAAATATGTGTGGCTCAT	gccagcgccaggatcaacgtctaac	tgcagtctagctagagtcggggcg	gccagcgccaggatcaacgtctaacTCAAGGCAAGGCCCTCCACCAGCAAAAAGATCATGAATTGCTGAAAGCTCAAATGATGGTTAGCTTTTTTAGCAATAAAGCATTTTTAATGAAGGAATGTACATGTTTTAGATATAATGCTATTACACATTTAACATACTACATATAGTGTGAGCATAACTTTTACACGTACTGGAAAATCAAAAAATATGTGTGGCTCATtgcagtctagctagagtcggggcg
chr8:61502036_A-C	WT	ACAACATAGAAATAATAGGTAAAAATCGTCTTGCCTACTCATTCCAAAGATGATCAAGTCATTAATCTAGCAAAGTATTCATGTATCAGATTTTGTATATTTTGAATCAAAGCTAACTAGGAATGTTAGATATAAGAATGTAATGATATTCATGCACTGAATTCTAAGCCAATATGAACAAAAATGCTGCATGAATGGCAC	gccagcgccaggatcaacgtctaac	tgcagtctagctagagtcggggcg	gccagcgccaggatcaacgtctaacACAACATAGAAATAATAGGTAAAAATCGTCTTGCCTACTCATTCCAAAGATGATCAAGTCATTAATCTAGCAAAGTATTCATGTATCAGATTTTGTATATTTTGAATCAAAGCTAACTAGGAATGTTAGATATAAGAATGTAATGATATTCATGCACTGAATTCTAAGCCAATATGAACAAAAATGCTGCATGAATGGCACtgcagtctagctagagtcggggcg
chr8:61502518_A-T	WT	AGAGCATGGAATTATTTTATATTGTTATAAAAATCCCAGATGCAAATTTTTTTAATGCCAATTATTAGAGCTTCTGGGGAAAAAGTATAGTTCACGGAAATAAAACTATGTTCTTTCAGGGTTGGGTGGATAGGTGGCTGCTAGGGTGTCTGGCTCCTGGCGGCTTTGCCATCCATGAGGCAAGGGCTGGGAACACAGTGT	gccagcgccaggatcaacgtctaac	tgcagtctagctagagtcggggcg	gccagcgccaggatcaacgtctaacAGAGCATGGAATTATTTTATATTGTTATAAAAATCCCAGATGCAAATTTTTTTAATGCCAATTATTAGAGCTTCTGGGGAAAAAGTATAGTTCACGGAAATAAAACTATGTTCTTTCAGGGTTGGGTGGATAGGTGGCTGCTAGGGTGTCTGGCTCCTGGCGGCTTTGCCATCCATGAGGCAAGGGCTGGGAACACAGTGTtgcagtctagctagagtcggggcg
chr8:61502910_T-G	WT	GGATTGCTTTAGTTTGTAATTTTTCTATGCAGTTATATTTTTCTAGTGTAGCTAGACTATTTTGTCATCATGTACCACTACATTTTTGTTTATTTTAATGACAAGCTGTATAAATGCTTTACTTCTAGCTATTTAATGGTAGCATTACTGGGGAACTCAGACTTCCCTCTTTTAATTCTTCTTAGTAAAAGATACTCATGA	gccagcgccaggatcaacgtctaac	tgcagtctagctagagtcggggcg	gccagcgccaggatcaacgtctaacGGATTGCTTTAGTTTGTAATTTTTCTATGCAGTTATATTTTTCTAGTGTAGCTAGACTATTTTGTCATCATGTACCACTACATTTTTGTTTATTTTAATGACAAGCTGTATAAATGCTTTACTTCTAGCTATTTAATGGTAGCATTACTGGGGAACTCAGACTTCCCTCTTTTAATTCTTCTTAGTAAAAGATACTCATGAtgcagtctagctagagtcggggcg
chr8:61626016_C-A	WT	CATTTTAGTGTATTTTTTTTTCTTTTTAGAAACACACATTTCTAAAAATGTCATGTTACATTCCTGCATGTCCCTTTTGATAGCATTAGTGGATCCATTGGATTTCTTTTTTCTTTTTGTGAGACAGCTTTTAGTCTTACCTGAATTTATGTGTGTTTTTCCGACAGTGGTTAATAATTATATTGGTGATGTAGCAGCAAT	gccagcgccaggatcaacgtctaac	tgcagtctagctagagtcggggcg	gccagcgccaggatcaacgtctaacCATTTTAGTGTATTTTTTTTTCTTTTTAGAAACACACATTTCTAAAAATGTCATGTTACATTCCTGCATGTCCCTTTTGATAGCATTAGTGGATCCATTGGATTTCTTTTTTCTTTTTGTGAGACAGCTTTTAGTCTTACCTGAATTTATGTGTGTTTTTCCGACAGTGGTTAATAATTATATTGGTGATGTAGCAGCAATtgcagtctagctagagtcggggcg
chr8:61663187_C-T	WT	CACCTGTGCACAAAGCTTTGGAATGGGAGTTGAGTGGGTCCCACTCAAACTTCATCAAATGTAGGGCTTCTGGGACAAGAAAGTGAGGCTTTGAAAACTGGACAGAAGAAGAAGCAGAACATGTCCCCCAGGCATATGAAAGTTACACGATTCTCAAACCATATCCCCGTGTTAGATCTTTTCTCCTGAGATAAATGGAAT	gccagcgccaggatcaacgtctaac	tgcagtctagctagagtcggggcg	gccagcgccaggatcaacgtctaacCACCTGTGCACAAAGCTTTGGAATGGGAGTTGAGTGGGTCCCACTCAAACTTCATCAAATGTAGGGCTTCTGGGACAAGAAAGTGAGGCTTTGAAAACTGGACAGAAGAAGAAGCAGAACATGTCCCCCAGGCATATGAAAGTTACACGATTCTCAAACCATATCCCCGTGTTAGATCTTTTCTCCTGAGATAAATGGAATtgcagtctagctagagtcggggcg
chr8:61663987_T-A	WT	TGATAAAATCTCTGTGGTAGCATTTTTGATTCTCTTAATGTTAACCTTATTAACAACAGAATCAAAAATGCTACCACTAAGATTTTATTTTTTAAAACATATTTATTTACTTTTTTATGAAGATCTTAAAAACGAGATTTTTGATCTAATTAAAGATATTTCAACTCAGAAATGAGTATGTTTAAGTGTAAATATTTCTAA	gccagcgccaggatcaacgtctaac	tgcagtctagctagagtcggggcg	gccagcgccaggatcaacgtctaacTGATAAAATCTCTGTGGTAGCATTTTTGATTCTCTTAATGTTAACCTTATTAACAACAGAATCAAAAATGCTACCACTAAGATTTTATTTTTTAAAACATATTTATTTACTTTTTTATGAAGATCTTAAAAACGAGATTTTTGATCTAATTAAAGATATTTCAACTCAGAAATGAGTATGTTTAAGTGTAAATATTTCTAAtgcagtctagctagagtcggggcg
chr9:116611562_T-C	WT	TTCATTCCATGTAAATTATCAAATTTATTGGAAAAAGTTGTTTATGACATTCCGTTACTATTCTTTTGAAATCTGTTGAGATTATAGTGATATTAGTCTCATCTTGATATTGGTAATGTGTGTCTCCTCTGTTTTTTTTCTAGATCAGTTTGGCTAGATAGCTATGACATTTATTTGTATTTTCAAAGAATCAACTTTCGG	gccagcgccaggatcaacgtctaac	tgcagtctagctagagtcggggcg	gccagcgccaggatcaacgtctaacTTCATTCCATGTAAATTATCAAATTTATTGGAAAAAGTTGTTTATGACATTCCGTTACTATTCTTTTGAAATCTGTTGAGATTATAGTGATATTAGTCTCATCTTGATATTGGTAATGTGTGTCTCCTCTGTTTTTTTTCTAGATCAGTTTGGCTAGATAGCTATGACATTTATTTGTATTTTCAAAGAATCAACTTTCGGtgcagtctagctagagtcggggcg
chr9:116611605_G-A	WT	TTCTTGAGTGATCTTTGGCAGCTTGTGTGTTTTAAGGAACTTGTTCATTCCATGTAAATTATCAAATTTATTGGAAAAAGTTGTTTATGACATTCCGTTACTATTCTTTTGAAATCTGTTGAGATTATAGTGATATTAGTCTCATCTTGATATTGGTAATGTGTGTCTCCTCTGTTTTTTTTCTAGATCAGTTTGGCTAGA	gccagcgccaggatcaacgtctaac	tgcagtctagctagagtcggggcg	gccagcgccaggatcaacgtctaacTTCTTGAGTGATCTTTGGCAGCTTGTGTGTTTTAAGGAACTTGTTCATTCCATGTAAATTATCAAATTTATTGGAAAAAGTTGTTTATGACATTCCGTTACTATTCTTTTGAAATCTGTTGAGATTATAGTGATATTAGTCTCATCTTGATATTGGTAATGTGTGTCTCCTCTGTTTTTTTTCTAGATCAGTTTGGCTAGAtgcagtctagctagagtcggggcg
chr9:116611998_A-G	WT	TTGAATTTTCTGTGTCTATTAAAATGATTGTATAGTTTATCTCTCTAAATTTGTTAATATGATAAGTCACATTGATAGATTTTCATATTATAAAACAACCTACTATGTGAGATTTATCCCAGGAATGTGTAGGTTGTTTTATCTGTTTGTTTTAATTAGGATCATTCTGGTCTCACAAAATGAATTATAAAATATTTTCTC	gccagcgccaggatcaacgtctaac	tgcagtctagctagagtcggggcg	gccagcgccaggatcaacgtctaacTTGAATTTTCTGTGTCTATTAAAATGATTGTATAGTTTATCTCTCTAAATTTGTTAATATGATAAGTCACATTGATAGATTTTCATATTATAAAACAACCTACTATGTGAGATTTATCCCAGGAATGTGTAGGTTGTTTTATCTGTTTGTTTTAATTAGGATCATTCTGGTCTCACAAAATGAATTATAAAATATTTTCTCtgcagtctagctagagtcggggcg
chr2:25734324_G-C	WT	GTCAGCAGTTCTTTTCATTTTAGATTTTCAGGCAAGTTTCAGTAGTTTGGAGACTTCTTCAGTAGTGACCCCAGCTTAACCTACATATAATCACTTTGCACACATTTTAAGTTAATCAGATGCTTCCAGAGTCTTGGATTTGGTTACCCCTTTGTTAGATAAGGAGACAGATTCTAGGTTGGGACAAACATCTTAATTTAT	gccagcgccaggatcaacgtctaac	tgcagtctagctagagtcggggcg	gccagcgccaggatcaacgtctaacGTCAGCAGTTCTTTTCATTTTAGATTTTCAGGCAAGTTTCAGTAGTTTGGAGACTTCTTCAGTAGTGACCCCAGCTTAACCTACATATAATCACTTTGCACACATTTTAAGTTAATCAGATGCTTCCAGAGTCTTGGATTTGGTTACCCCTTTGTTAGATAAGGAGACAGATTCTAGGTTGGGACAAACATCTTAATTTATtgcagtctagctagagtcggggcg
chr2:25735177_T-C	WT	TTAATAATAGATTGAGTTTTGCTTTTGTTTTTCATAGAGACTGTATAGACTCTGTACTTCCATGTAACTTTCTGCCTTAACCTAAAAAGGCATTCCCTGGAAGGAGATCTTGTAACAGGAAGAAAAAGCGAAACCAGGAAAAGAGCCAGAAAGGATCAACTTGGAGATGGGCTGTGGCTAAATAGTGGGTTTTCCTGAAAA	gccagcgccaggatcaacgtctaac	tgcagtctagctagagtcggggcg	gccagcgccaggatcaacgtctaacTTAATAATAGATTGAGTTTTGCTTTTGTTTTTCATAGAGACTGTATAGACTCTGTACTTCCATGTAACTTTCTGCCTTAACCTAAAAAGGCATTCCCTGGAAGGAGATCTTGTAACAGGAAGAAAAAGCGAAACCAGGAAAAGAGCCAGAAAGGATCAACTTGGAGATGGGCTGTGGCTAAATAGTGGGTTTTCCTGAAAAtgcagtctagctagagtcggggcg
chr2:25735178_C-T	WT	TTTAATAATAGATTGAGTTTTGCTTTTGTTTTTCATAGAGACTGTATAGACTCTGTACTTCCATGTAACTTTCTGCCTTAACCTAAAAAGGCATTCCCTGGAAGGAGATCTTGTAACAGGAAGAAAAAGCGAAACCAGGAAAAGAGCCAGAAAGGATCAACTTGGAGATGGGCTGTGGCTAAATAGTGGGTTTTCCTGAAA	gccagcgccaggatcaacgtctaac	tgcagtctagctagagtcggggcg	gccagcgccaggatcaacgtctaacTTTAATAATAGATTGAGTTTTGCTTTTGTTTTTCATAGAGACTGTATAGACTCTGTACTTCCATGTAACTTTCTGCCTTAACCTAAAAAGGCATTCCCTGGAAGGAGATCTTGTAACAGGAAGAAAAAGCGAAACCAGGAAAAGAGCCAGAAAGGATCAACTTGGAGATGGGCTGTGGCTAAATAGTGGGTTTTCCTGAAAtgcagtctagctagagtcggggcg
chr2:25738841_C-T	WT	TCCTACTTGTTCCATAACCCCTATGCTCAAGATACTGAAGCTATCTGTGGTATTTCATGTAACATTTCTAAGAATAAGAGCTGGCAAATGGGAAACTTGGGGTGGAGAGAGCATACTTATTGGGCTGTGAAGGCATACGGATGTACATGTTTTAGAGCTTATCTCAGATTTAAATAGCCAAAGGAAGACCTCATTGCCTTC	gccagcgccaggatcaacgtctaac	tgcagtctagctagagtcggggcg	gccagcgccaggatcaacgtctaacTCCTACTTGTTCCATAACCCCTATGCTCAAGATACTGAAGCTATCTGTGGTATTTCATGTAACATTTCTAAGAATAAGAGCTGGCAAATGGGAAACTTGGGGTGGAGAGAGCATACTTATTGGGCTGTGAAGGCATACGGATGTACATGTTTTAGAGCTTATCTCAGATTTAAATAGCCAAAGGAAGACCTCATTGCCTTCtgcagtctagctagagtcggggcg
chr2:25740406_G-T	WT	ATTTGCATCATTTGCATATTGATTTCAAGTCTCCTAATTTGGAATGGGTAAAGTACAAATGTTAATGCAACATAGTACAGTTGTATTTGTCCTTCATATTCAGGATGTGATATTTACAAAATGCAGAACAGTTTAAACTTGTTAAGTCACATTCCAGATTAGGAGAAAATGGGCAATAATCATCTCTGTTTTGCCCCCATT	gccagcgccaggatcaacgtctaac	tgcagtctagctagagtcggggcg	gccagcgccaggatcaacgtctaacATTTGCATCATTTGCATATTGATTTCAAGTCTCCTAATTTGGAATGGGTAAAGTACAAATGTTAATGCAACATAGTACAGTTGTATTTGTCCTTCATATTCAGGATGTGATATTTACAAAATGCAGAACAGTTTAAACTTGTTAAGTCACATTCCAGATTAGGAGAAAATGGGCAATAATCATCTCTGTTTTGCCCCCATTtgcagtctagctagagtcggggcg
chr18:33746943_G-C	WT	GTCCATGTGTATACAAGTCAATGCCCCATTTTTGTTTTTCTTTTAACCGAGGTGTAGATAGGAAAAGGACATTTTTAATTACTTAATAACCGGAAATGCAGATGTGTAAGGAGAATGAGAGGAATGAGTTAAAGTGGTTATGCATTTTTCTATAGATGAGCCATTACAGCAAGGAATTTTACAGTTGACTTCTCTGAACCT	gccagcgccaggatcaacgtctaac	tgcagtctagctagagtcggggcg	gccagcgccaggatcaacgtctaacGTCCATGTGTATACAAGTCAATGCCCCATTTTTGTTTTTCTTTTAACCGAGGTGTAGATAGGAAAAGGACATTTTTAATTACTTAATAACCGGAAATGCAGATGTGTAAGGAGAATGAGAGGAATGAGTTAAAGTGGTTATGCATTTTTCTATAGATGAGCCATTACAGCAAGGAATTTTACAGTTGACTTCTCTGAACCTtgcagtctagctagagtcggggcg
chr18:33747143_G-C	WT	TAGCTTTACCACAGTGATTAAATCCTATTTAGAAAGGGGAATCTGATTTAAATGTGTGATTCCTTGTATTTGCTCCTATCACAAAAGATATATTAAAGGAGGTATGCCATTAATGAAATCCACTGTCCTGAGTATTATCTTTCCTCCTGTTGTACTTTCTCAGAGACTATGGCAGAATATCTGGATCTTCCTTGGATTTTG	gccagcgccaggatcaacgtctaac	tgcagtctagctagagtcggggcg	gccagcgccaggatcaacgtctaacTAGCTTTACCACAGTGATTAAATCCTATTTAGAAAGGGGAATCTGATTTAAATGTGTGATTCCTTGTATTTGCTCCTATCACAAAAGATATATTAAAGGAGGTATGCCATTAATGAAATCCACTGTCCTGAGTATTATCTTTCCTCCTGTTGTACTTTCTCAGAGACTATGGCAGAATATCTGGATCTTCCTTGGATTTTGtgcagtctagctagagtcggggcg
chr18:33748878_T-C	WT	ATACTGTCTACACCAGCAAATTGAAAACCATCACATCAGTAACTGACATGGTGTCGGAAGAAACTCCAGTCTACAGAACCTTTGCACTCAGTATGTGAGGTACAATTGAGGCTGATGAGATACTGAGCTCATTATCAGTTCCTTCATTGTTGAATACTGCCTGCAAGTTGCTTATTGGGAATAAGAAAAAGTGTCCTTCTG	gccagcgccaggatcaacgtctaac	tgcagtctagctagagtcggggcg	gccagcgccaggatcaacgtctaacATACTGTCTACACCAGCAAATTGAAAACCATCACATCAGTAACTGACATGGTGTCGGAAGAAACTCCAGTCTACAGAACCTTTGCACTCAGTATGTGAGGTACAATTGAGGCTGATGAGATACTGAGCTCATTATCAGTTCCTTCATTGTTGAATACTGCCTGCAAGTTGCTTATTGGGAATAAGAAAAAGTGTCCTTCTGtgcagtctagctagagtcggggcg
chr18:33750067_G-A	WT	TTCAAAAGTGGAAGTTACCGTGGCCTCTGGTTTCCCAGTTCCTCCGTGGTGTAATGAAGTCCCAGGTTTTAGAAGCTGAAGCCAAGCCTAGGGTAGCATCGTCTGTACGGTGGTGAGGCCCAGCACAGCGGTAGCTGCCTAGTGGGAATGACCCCCTGAGCATGCAGAGCCCAGAGTCACTGTCCATCTGCGTTCCCAGAG	gccagcgccaggatcaacgtctaac	tgcagtctagctagagtcggggcg	gccagcgccaggatcaacgtctaacTTCAAAAGTGGAAGTTACCGTGGCCTCTGGTTTCCCAGTTCCTCCGTGGTGTAATGAAGTCCCAGGTTTTAGAAGCTGAAGCCAAGCCTAGGGTAGCATCGTCTGTACGGTGGTGAGGCCCAGCACAGCGGTAGCTGCCTAGTGGGAATGACCCCCTGAGCATGCAGAGCCCAGAGTCACTGTCCATCTGCGTTCCCAGAGtgcagtctagctagagtcggggcg
chr10:87752851_A-G	WT	CAGTAATTTAATTTTAATCTGGTGACATATTAATCGAAAATAAGGAGTAATGTATACCTCCACATGTCCTTTCTTTTTGTCTTCTCTTAAATTCACAATATCCAGTAGGAGTGGTTATTCAATTTCTTCGTGGTTTTAATCATCAAATGAAGTTAGAGAAGTATACTAATCCCAGCAACTATGACTCATCTAGGCATGTTA	gccagcgccaggatcaacgtctaac	tgcagtctagctagagtcggggcg	gccagcgccaggatcaacgtctaacCAGTAATTTAATTTTAATCTGGTGACATATTAATCGAAAATAAGGAGTAATGTATACCTCCACATGTCCTTTCTTTTTGTCTTCTCTTAAATTCACAATATCCAGTAGGAGTGGTTATTCAATTTCTTCGTGGTTTTAATCATCAAATGAAGTTAGAGAAGTATACTAATCCCAGCAACTATGACTCATCTAGGCATGTTAtgcagtctagctagagtcggggcg
chr10:87753567_G-A	WT	CTCATTTTATAATTAATTTTAGTTTTCTTAGTATATTATTATAAATTGTGCCCTAAGTCAGGTACAAATGTACACATCAAAATGCCCATATTGTATCTATCTGTAGTCGTTTAATGTGAATTATATGTGAATTTTTTTCAAAATTTTACTAACCAGAATTCTGTTATAGGCACCTAACCACGCAGCATGAGGAAAACGGCA	gccagcgccaggatcaacgtctaac	tgcagtctagctagagtcggggcg	gccagcgccaggatcaacgtctaacCTCATTTTATAATTAATTTTAGTTTTCTTAGTATATTATTATAAATTGTGCCCTAAGTCAGGTACAAATGTACACATCAAAATGCCCATATTGTATCTATCTGTAGTCGTTTAATGTGAATTATATGTGAATTTTTTTCAAAATTTTACTAACCAGAATTCTGTTATAGGCACCTAACCACGCAGCATGAGGAAAACGGCAtgcagtctagctagagtcggggcg
chr10:87754324_G-A	WT	TATAGAATCTAAGCTGGTCTTAAAGTCATAAATGATTCATTGGGTCATTAGTGAGAAACGGGGATGTGGTTAGGTGCTGGTTCCTAGACATGTGAGTATGCGTTTGTGTGTGTGCGTGTATGTATGTGTATATTAAATGTATATATCCACACATTTTATATTGACATTCTGTAGATATGTTTGAATATAGAAACTTTTTTT	gccagcgccaggatcaacgtctaac	tgcagtctagctagagtcggggcg	gccagcgccaggatcaacgtctaacTATAGAATCTAAGCTGGTCTTAAAGTCATAAATGATTCATTGGGTCATTAGTGAGAAACGGGGATGTGGTTAGGTGCTGGTTCCTAGACATGTGAGTATGCGTTTGTGTGTGTGCGTGTATGTATGTGTATATTAAATGTATATATCCACACATTTTATATTGACATTCTGTAGATATGTTTGAATATAGAAACTTTTTTTtgcagtctagctagagtcggggcg
chr19:3926707_C-T	WT	TTAGTGCTGAGGGGCAGTGATACAGAAAGATTTGCCCTGTGGGACAGGGTCCTGCGCGAGTCCCATCCCCAAAAGCCAGCAGCTCCTGCCATGAGGAAGACGGGGTTTCTGAGCAGGCTTATGCCTGCAGGTTCCTGTGGAGCCACCGGCTGTGACGGGACACCTCTGGGTCTCAGCATTGCCCTGGGGAGGCTGGGACAT	gccagcgccaggatcaacgtctaac	tgcagtctagctagagtcggggcg	gccagcgccaggatcaacgtctaacTTAGTGCTGAGGGGCAGTGATACAGAAAGATTTGCCCTGTGGGACAGGGTCCTGCGCGAGTCCCATCCCCAAAAGCCAGCAGCTCCTGCCATGAGGAAGACGGGGTTTCTGAGCAGGCTTATGCCTGCAGGTTCCTGTGGAGCCACCGGCTGTGACGGGACACCTCTGGGTCTCAGCATTGCCCTGGGGAGGCTGGGACATtgcagtctagctagagtcggggcg
chr19:3926882_G-A	WT	GCATTGCCCTGGGGAGGCTGGGACATTTAGGGACATGGTAGGGTTTTAACATTTGTTTCCCAAATGTCAAATCCCGGGCACAGGGGCAAGACCCTGTCCCGAATTCCCACCCCAGTGAATGGTGTCGCTGCCAAAGCCAACACAAGATGACAAAAGTGGCTGGGTACGGTGGCTCACGCCTATAATCCCAGCACTTTGGGA	gccagcgccaggatcaacgtctaac	tgcagtctagctagagtcggggcg	gccagcgccaggatcaacgtctaacGCATTGCCCTGGGGAGGCTGGGACATTTAGGGACATGGTAGGGTTTTAACATTTGTTTCCCAAATGTCAAATCCCGGGCACAGGGGCAAGACCCTGTCCCGAATTCCCACCCCAGTGAATGGTGTCGCTGCCAAAGCCAACACAAGATGACAAAAGTGGCTGGGTACGGTGGCTCACGCCTATAATCCCAGCACTTTGGGAtgcagtctagctagagtcggggcg
chr19:3927648_C-T	WT	AAACATTCTGCCCCCACCAGAAACTCCAGGGGGTCCGCCCGTTATGCCGTGGCCCACCCACGCCCCTTTGGATCACCAGCAGTCACAGACAACAGGCAGGCGAAACTGAAGACCCCAACTCAGCCCCAGCGGACCCTCCAGAGCAAAAGAGGCCCCCGGCGAGGCCACCTGTCGGCAGGCATGCCGAGGTCAAACAGCCGG	gccagcgccaggatcaacgtctaac	tgcagtctagctagagtcggggcg	gccagcgccaggatcaacgtctaacAAACATTCTGCCCCCACCAGAAACTCCAGGGGGTCCGCCCGTTATGCCGTGGCCCACCCACGCCCCTTTGGATCACCAGCAGTCACAGACAACAGGCAGGCGAAACTGAAGACCCCAACTCAGCCCCAGCGGACCCTCCAGAGCAAAAGAGGCCCCCGGCGAGGCCACCTGTCGGCAGGCATGCCGAGGTCAAACAGCCGGtgcagtctagctagagtcggggcg
chr19:3927721_G-A	WT	CACCAGCAGTCACAGACAACAGGCAGGCGAAACTGAAGACCCCAACTCAGCCCCAGCGGACCCTCCAGAGCAAAAGAGGCCCCCGGCGAGGCCACCTGTCGGCAGGCATGCCGAGGTCAAACAGCCGGGGCCACCGTTCCCAGCTGGGCCACGACCTGCACCGTCCACAGATGGGCTTTGAGATGGATTTGTATCAGGGTG	gccagcgccaggatcaacgtctaac	tgcagtctagctagagtcggggcg	gccagcgccaggatcaacgtctaacCACCAGCAGTCACAGACAACAGGCAGGCGAAACTGAAGACCCCAACTCAGCCCCAGCGGACCCTCCAGAGCAAAAGAGGCCCCCGGCGAGGCCACCTGTCGGCAGGCATGCCGAGGTCAAACAGCCGGGGCCACCGTTCCCAGCTGGGCCACGACCTGCACCGTCCACAGATGGGCTTTGAGATGGATTTGTATCAGGGTGtgcagtctagctagagtcggggcg
chr1:161960446_G-T	WT	CACACTATAGCAATCAATTTCTCTTCTTCCTTACAAGAAAGGGAACGAGAAATTGTAGCAACCTCTCAAGGATTATATGCAGCTAGTTAGTTTTCTGCCTGTGAAATTAGGTCTGGCTCCTAAATAATTTTAAAGAACCATCAGCACTTCTAACTCTCTGGACAGGTGCCTCTTTGTCCAAGCTAGTTAAATGCTTTCCAA	gccagcgccaggatcaacgtctaac	tgcagtctagctagagtcggggcg	gccagcgccaggatcaacgtctaacCACACTATAGCAATCAATTTCTCTTCTTCCTTACAAGAAAGGGAACGAGAAATTGTAGCAACCTCTCAAGGATTATATGCAGCTAGTTAGTTTTCTGCCTGTGAAATTAGGTCTGGCTCCTAAATAATTTTAAAGAACCATCAGCACTTCTAACTCTCTGGACAGGTGCCTCTTTGTCCAAGCTAGTTAAATGCTTTCCAAtgcagtctagctagagtcggggcg
chr1:161961884_G-A	WT	AGAGACTGATGGGAATAGTCTTTCTGCCTGGTTGCAAGTCCCAAATTTTTAAGGGTTAATGGAAGTAAGTGGATGTTTCCTCATGTTAACTACTGAATCAGATGTTAGGAGCTTGTCCCTTTGGGGTTGACTTATGCCCAGCAGTACAGGGACACAGCTTCATTAGAGTGTTAGTGTAAACTAACTCCAAAGTTAGGAGTT	gccagcgccaggatcaacgtctaac	tgcagtctagctagagtcggggcg	gccagcgccaggatcaacgtctaacAGAGACTGATGGGAATAGTCTTTCTGCCTGGTTGCAAGTCCCAAATTTTTAAGGGTTAATGGAAGTAAGTGGATGTTTCCTCATGTTAACTACTGAATCAGATGTTAGGAGCTTGTCCCTTTGGGGTTGACTTATGCCCAGCAGTACAGGGACACAGCTTCATTAGAGTGTTAGTGTAAACTAACTCCAAAGTTAGGAGTTtgcagtctagctagagtcggggcg
chr1:161961994_G-T	WT	GCTTGTCCCTTTGGGGTTGACTTATGCCCAGCAGTACAGGGACACAGCTTCATTAGAGTGTTAGTGTAAACTAACTCCAAAGTTAGGAGTTAATGTGAAAGGATCATCCTTGAAACAAATCTGCTGTTTGCCATGCTTGTAGTACAGAAACTTCACATGGAGTTTTGGGTGGGATTTGTGTTTTCACAAGTAAAAAATCCC	gccagcgccaggatcaacgtctaac	tgcagtctagctagagtcggggcg	gccagcgccaggatcaacgtctaacGCTTGTCCCTTTGGGGTTGACTTATGCCCAGCAGTACAGGGACACAGCTTCATTAGAGTGTTAGTGTAAACTAACTCCAAAGTTAGGAGTTAATGTGAAAGGATCATCCTTGAAACAAATCTGCTGTTTGCCATGCTTGTAGTACAGAAACTTCACATGGAGTTTTGGGTGGGATTTGTGTTTTCACAAGTAAAAAATCCCtgcagtctagctagagtcggggcg
chr1:161962141_A-C	WT	AAACTTCACATGGAGTTTTGGGTGGGATTTGTGTTTTCACAAGTAAAAAATCCCTCACGATTATAAAACTCAGAGCATCATCTAATTTTTTTTTTTAATGACTACAAGTTCCAGCACAAAACTGGCATTTCTTTGCCATTTCTTGCCAGTAAGAAGTTGACACGGAGGTATTTGAAAGCAATGTTATGTGAGTCATTCTTA	gccagcgccaggatcaacgtctaac	tgcagtctagctagagtcggggcg	gccagcgccaggatcaacgtctaacAAACTTCACATGGAGTTTTGGGTGGGATTTGTGTTTTCACAAGTAAAAAATCCCTCACGATTATAAAACTCAGAGCATCATCTAATTTTTTTTTTTAATGACTACAAGTTCCAGCACAAAACTGGCATTTCTTTGCCATTTCTTGCCAGTAAGAAGTTGACACGGAGGTATTTGAAAGCAATGTTATGTGAGTCATTCTTAtgcagtctagctagagtcggggcg
chr1:161962199_G-A	WT	GATTATAAAACTCAGAGCATCATCTAATTTTTTTTTTTAATGACTACAAGTTCCAGCACAAAACTGGCATTTCTTTGCCATTTCTTGCCAGTAAGAAGTTGACACGGAGGTATTTGAAAGCAATGTTATGTGAGTCATTCTTAAGTGTTCCAAGTAAGTTTAGAAACAGAAAAGGAACTTGGGATTCAAATTGATTTTTCA	gccagcgccaggatcaacgtctaac	tgcagtctagctagagtcggggcg	gccagcgccaggatcaacgtctaacGATTATAAAACTCAGAGCATCATCTAATTTTTTTTTTTAATGACTACAAGTTCCAGCACAAAACTGGCATTTCTTTGCCATTTCTTGCCAGTAAGAAGTTGACACGGAGGTATTTGAAAGCAATGTTATGTGAGTCATTCTTAAGTGTTCCAAGTAAGTTTAGAAACAGAAAAGGAACTTGGGATTCAAATTGATTTTTCAtgcagtctagctagagtcggggcg
chr1:161963687_C-T	WT	TTTATGTTAATCCCAGCTAGAGATTAGTAGGTTGACTTTCACAGCAATTGTATATTGATCCATTTTAACTCATCCTTGCCATAATTTCCAGGCCAGTCACCAGGACAGAGGAGATGATGGGGAAACAGAGCTTTAGATGAAAACTACTATGCACTACTAGCCTTAGAGGCACTGGTTTCCTGTTACCACTTTGGCAAGTAT	gccagcgccaggatcaacgtctaac	tgcagtctagctagagtcggggcg	gccagcgccaggatcaacgtctaacTTTATGTTAATCCCAGCTAGAGATTAGTAGGTTGACTTTCACAGCAATTGTATATTGATCCATTTTAACTCATCCTTGCCATAATTTCCAGGCCAGTCACCAGGACAGAGGAGATGATGGGGAAACAGAGCTTTAGATGAAAACTACTATGCACTACTAGCCTTAGAGGCACTGGTTTCCTGTTACCACTTTGGCAAGTATtgcagtctagctagagtcggggcg
chr12:14481935_G-A	WT	TTAAAGATATGGAAAGTGGCTGAGAAAAGAAGGGAAAATGTTAAAGAAAGCTTGTAGTTTCTTGTATATATCATATATTAGTTACATACATATGTTACATGCATGTTACATATGTAGATGACATTTTAAAATTATATATTAACCACATGTATATAAGCAGTAGTAGAATATATCACATAAACACAAGCTTATATAAAAGGT	gccagcgccaggatcaacgtctaac	tgcagtctagctagagtcggggcg	gccagcgccaggatcaacgtctaacTTAAAGATATGGAAAGTGGCTGAGAAAAGAAGGGAAAATGTTAAAGAAAGCTTGTAGTTTCTTGTATATATCATATATTAGTTACATACATATGTTACATGCATGTTACATATGTAGATGACATTTTAAAATTATATATTAACCACATGTATATAAGCAGTAGTAGAATATATCACATAAACACAAGCTTATATAAAAGGTtgcagtctagctagagtcggggcg
chr12:14501163_A-C	WT	AGGCAGGTTTTAATATTGATAGATGCTTTTTGTTTGGTTTGTTTCTTCTGGGAGAGAATGGAGGACTTAAGTAGAAGTAGCTACTGATAACAGACTTTCTAGTAGCAGTTTCCACTCCACGGTTACCTTTTTAGTTTCATAGTATCTTTTCACAAAGTATTACAAATAAGCTAGATTCTCCCAGTTTGGGAATGCAAGTTT	gccagcgccaggatcaacgtctaac	tgcagtctagctagagtcggggcg	gccagcgccaggatcaacgtctaacAGGCAGGTTTTAATATTGATAGATGCTTTTTGTTTGGTTTGTTTCTTCTGGGAGAGAATGGAGGACTTAAGTAGAAGTAGCTACTGATAACAGACTTTCTAGTAGCAGTTTCCACTCCACGGTTACCTTTTTAGTTTCATAGTATCTTTTCACAAAGTATTACAAATAAGCTAGATTCTCCCAGTTTGGGAATGCAAGTTTtgcagtctagctagagtcggggcg
chr12:14501563_A-T	WT	TTCTTGCCAAGAAATTTATAAATCACATACGAAGACGTCTGTTGCTAACAGTTAACTTTATGAGGTAACTATATCCTTCTATTTCTCTGGACTCATTTTTAAAAAATATGCCGAATACTGCATACTGTTTAAGGTAGTATATAAGTTTATGAGAGAAGTGGAGAGCTTTCTTCCTTGAAAAGTCGGTATTTGTTGAGATAC	gccagcgccaggatcaacgtctaac	tgcagtctagctagagtcggggcg	gccagcgccaggatcaacgtctaacTTCTTGCCAAGAAATTTATAAATCACATACGAAGACGTCTGTTGCTAACAGTTAACTTTATGAGGTAACTATATCCTTCTATTTCTCTGGACTCATTTTTAAAAAATATGCCGAATACTGCATACTGTTTAAGGTAGTATATAAGTTTATGAGAGAAGTGGAGAGCTTTCTTCCTTGAAAAGTCGGTATTTGTTGAGATACtgcagtctagctagagtcggggcg
chr5:115828998_C-G	WT	TCGTATTTATATAAATACTCTGCCTACATTATTTAACCCAAACTGGATTATTCACCATTCTTTGAAGATGCCTTGTGTTTTCTGTTATCTACTTCTGCTCGTGCAGTTTACTTACACCTTCACCCTTTCAAATCCTAACTCTTCTTCAAGGCCTGATTCAGATTTTAACTTTTTAAAGGCTATCTGAATCATTCAAGGAGA	gccagcgccaggatcaacgtctaac	tgcagtctagctagagtcggggcg	gccagcgccaggatcaacgtctaacTCGTATTTATATAAATACTCTGCCTACATTATTTAACCCAAACTGGATTATTCACCATTCTTTGAAGATGCCTTGTGTTTTCTGTTATCTACTTCTGCTCGTGCAGTTTACTTACACCTTCACCCTTTCAAATCCTAACTCTTCTTCAAGGCCTGATTCAGATTTTAACTTTTTAAAGGCTATCTGAATCATTCAAGGAGAtgcagtctagctagagtcggggcg
chr5:115829157_C-T	WT	GAAAATAAAAATCTCTTTTCATGCAGTTTCTGCTTCATTTTCCAAGGATTATAATATGCTGAGTAAACTTTTGGCACTAAGGAAGCCAGCTACAGGCCACGTAATGAAAACTATTCAGAAAACAGTTCAGCAAATACTACTATTTGAATACAGTTCAAATCGTATTTATATAAATACTCTGCCTACATTATTTAACCCAAA	gccagcgccaggatcaacgtctaac	tgcagtctagctagagtcggggcg	gccagcgccaggatcaacgtctaacGAAAATAAAAATCTCTTTTCATGCAGTTTCTGCTTCATTTTCCAAGGATTATAATATGCTGAGTAAACTTTTGGCACTAAGGAAGCCAGCTACAGGCCACGTAATGAAAACTATTCAGAAAACAGTTCAGCAAATACTACTATTTGAATACAGTTCAAATCGTATTTATATAAATACTCTGCCTACATTATTTAACCCAAAtgcagtctagctagagtcggggcg
chr5:115830399_C-T	WT	GATCTAAGATGGTATGTAGTAGAATTCAAAGTAATATCATTTTAAAGTTAAATGAGTATGGAAAAGGTCTGTTCTCTAGTTTTGTCCAGTTCAGTTTACTGAAGGAATATATTTAATTATATTCATATATTTAACAAATAAAAATATGTTGAATTTTCGTATTGTTTGCCACTGAGGGTTCAGATGATAGACCTCAAAAAA	gccagcgccaggatcaacgtctaac	tgcagtctagctagagtcggggcg	gccagcgccaggatcaacgtctaacGATCTAAGATGGTATGTAGTAGAATTCAAAGTAATATCATTTTAAAGTTAAATGAGTATGGAAAAGGTCTGTTCTCTAGTTTTGTCCAGTTCAGTTTACTGAAGGAATATATTTAATTATATTCATATATTTAACAAATAAAAATATGTTGAATTTTCGTATTGTTTGCCACTGAGGGTTCAGATGATAGACCTCAAAAAAtgcagtctagctagagtcggggcg
chr11:46673251_G-T	WT	TATTTTATAGAGGAAATATGTTTGAGGTGAGTTGTTTTTCACTTGGAGAAGGCGGAGGGCTCTTCCTGGGACGGAGACCTCCTCCTCCGGAGGTTATTGAGAATCCGGGCTGCTGCTTTGAGGATCTTCCCACCATACAGACAGCGAGATCCAAGAAGAGGGCTGGCCGGGGGCAAAGTCACCTCCCAGTGTGGCTGCACT	gccagcgccaggatcaacgtctaac	tgcagtctagctagagtcggggcg	gccagcgccaggatcaacgtctaacTATTTTATAGAGGAAATATGTTTGAGGTGAGTTGTTTTTCACTTGGAGAAGGCGGAGGGCTCTTCCTGGGACGGAGACCTCCTCCTCCGGAGGTTATTGAGAATCCGGGCTGCTGCTTTGAGGATCTTCCCACCATACAGACAGCGAGATCCAAGAAGAGGGCTGGCCGGGGGCAAAGTCACCTCCCAGTGTGGCTGCACTtgcagtctagctagagtcggggcg
chr5:160563660_C-T	WT	CCCCAATTTCTGGCTACTACTAAAAGCCAGAAAGAACAGAACAGTGGCCTCAGGAGATCTGAGTTTGAATCCTTGCTCTCTAGGATGCAGGTGGCTTGAAGCAGAATGCCACACCTGCAAGTTGATTAGAACTGCCTTTCTTCCCAGGCTTGACATAGGTATTAAGTCAAAATTACATGAAACCCAGTGGTAAAAAAGCCT	gccagcgccaggatcaacgtctaac	tgcagtctagctagagtcggggcg	gccagcgccaggatcaacgtctaacCCCCAATTTCTGGCTACTACTAAAAGCCAGAAAGAACAGAACAGTGGCCTCAGGAGATCTGAGTTTGAATCCTTGCTCTCTAGGATGCAGGTGGCTTGAAGCAGAATGCCACACCTGCAAGTTGATTAGAACTGCCTTTCTTCCCAGGCTTGACATAGGTATTAAGTCAAAATTACATGAAACCCAGTGGTAAAAAAGCCTtgcagtctagctagagtcggggcg
chr5:160563905_G-A	WT	ATCTTCCTGGCAAACCTGGACTGGAAGGGCCATTTGCAGCACTGTCCTGGAGCTAATACACTGTTTCACTGCCTCTGCCATATAATGATGCCAGCACTAGCCAGCTGGTGGGTATTTGGAGGAATCCTGCATGAGGATTGCCCAATAAGGGGCAGGTACACATACCTGGCAAAGTGATGATGATGTGAATTGTTTCCAGTG	gccagcgccaggatcaacgtctaac	tgcagtctagctagagtcggggcg	gccagcgccaggatcaacgtctaacATCTTCCTGGCAAACCTGGACTGGAAGGGCCATTTGCAGCACTGTCCTGGAGCTAATACACTGTTTCACTGCCTCTGCCATATAATGATGCCAGCACTAGCCAGCTGGTGGGTATTTGGAGGAATCCTGCATGAGGATTGCCCAATAAGGGGCAGGTACACATACCTGGCAAAGTGATGATGATGTGAATTGTTTCCAGTGtgcagtctagctagagtcggggcg
chr5:160564512_G-T	WT	ACAAAAGCAAAAAACCCTGTAAATCAGGAGATATAAGCACATCTGCACCCAGAATAGGCCCATATGATAGGGCAACCCTGAGCTTAAACAATGACATCTTCAAGGGTAGAACTAATCTGAAACCCCATTCAGCCTATTCCAGAATGGGGATAGGCTGAAACCCCCTTCCAGCCTCTGGAAGACACTGGCCTGCATCAGTTA	gccagcgccaggatcaacgtctaac	tgcagtctagctagagtcggggcg	gccagcgccaggatcaacgtctaacACAAAAGCAAAAAACCCTGTAAATCAGGAGATATAAGCACATCTGCACCCAGAATAGGCCCATATGATAGGGCAACCCTGAGCTTAAACAATGACATCTTCAAGGGTAGAACTAATCTGAAACCCCATTCAGCCTATTCCAGAATGGGGATAGGCTGAAACCCCCTTCCAGCCTCTGGAAGACACTGGCCTGCATCAGTTAtgcagtctagctagagtcggggcg
chr13:112882229_C-T	WT	GGGGGTCACAGGCCTTGCCCTCGAGCATGGCACCCTGGCCGCCTGGACCCAGCACTGTGGTTGTTGAGCCACACCAGTGGCCTCTGGGCATTCGGCTCAACGCAGGAGGGACATTCTGCTGGCCCACCCTGCGCGCTGTCATGCAGAGGCCATTCCCCCAGGCCTGTGTCTTCACCCACCTGCCATCATTGGCCTTTGCTG	gccagcgccaggatcaacgtctaac	tgcagtctagctagagtcggggcg	gccagcgccaggatcaacgtctaacGGGGGTCACAGGCCTTGCCCTCGAGCATGGCACCCTGGCCGCCTGGACCCAGCACTGTGGTTGTTGAGCCACACCAGTGGCCTCTGGGCATTCGGCTCAACGCAGGAGGGACATTCTGCTGGCCCACCCTGCGCGCTGTCATGCAGAGGCCATTCCCCCAGGCCTGTGTCTTCACCCACCTGCCATCATTGGCCTTTGCTGtgcagtctagctagagtcggggcg
chr13:112882958_G-A	WT	ACACCAAGGTGGTGTTCGTGCACCAGAACCTGTCTCGGGCTGACGGGGGTGGCACACAGGACACGGGTGGATCCCAACAGGCAGCACCGCACCTCTGCCCGCCTCCCGCACTGCAGCTCCGCCCGCCGGGCTCTGCGTCCCCACGTCCCCTCGTCCCATCCCCACGTCCCCTCATCCCGTCACCTCGTCCCCACATCCCCT	gccagcgccaggatcaacgtctaac	tgcagtctagctagagtcggggcg	gccagcgccaggatcaacgtctaacACACCAAGGTGGTGTTCGTGCACCAGAACCTGTCTCGGGCTGACGGGGGTGGCACACAGGACACGGGTGGATCCCAACAGGCAGCACCGCACCTCTGCCCGCCTCCCGCACTGCAGCTCCGCCCGCCGGGCTCTGCGTCCCCACGTCCCCTCGTCCCATCCCCACGTCCCCTCATCCCGTCACCTCGTCCCCACATCCCCTtgcagtctagctagagtcggggcg
chr13:112883255_T-G	WT	GTCCCCACATACCCTCGTCCCCATGTCCCCACGCAGGGCTCTCCTTCGTCTTAGGATCTGTCCAGCGCTGCTCTGGGTGGGTTAGCAACCCCAGGGCTGCTGTGATAGGAAGTCCCTGTTGTTCTCCGTACTGGCATTTCTATTTCTAGAAATAATATTTGACATAGCCTTAATGGTCCTTAAAGAAGACATTTCAGTGTG	gccagcgccaggatcaacgtctaac	tgcagtctagctagagtcggggcg	gccagcgccaggatcaacgtctaacGTCCCCACATACCCTCGTCCCCATGTCCCCACGCAGGGCTCTCCTTCGTCTTAGGATCTGTCCAGCGCTGCTCTGGGTGGGTTAGCAACCCCAGGGCTGCTGTGATAGGAAGTCCCTGTTGTTCTCCGTACTGGCATTTCTATTTCTAGAAATAATATTTGACATAGCCTTAATGGTCCTTAAAGAAGACATTTCAGTGTGtgcagtctagctagagtcggggcg
chr13:112884688_A-G	WT	GTTAGTATTTACTTGCCTTAAACTAACTTTGAAGCAAGTAATGTCAACTTTGAGCACTTTGTTGAGTTTTGAAAAATCTTATTTGTTGCTGCACAGGTTAATAAATTATCAATTTGTAATTCAGCATGTTGGTCAGAGACACGGTCACTGATTCACACCCAGTCCCTGCCACAGACCGTCTCAGACACGCACAGTGGGCCT	gccagcgccaggatcaacgtctaac	tgcagtctagctagagtcggggcg	gccagcgccaggatcaacgtctaacGTTAGTATTTACTTGCCTTAAACTAACTTTGAAGCAAGTAATGTCAACTTTGAGCACTTTGTTGAGTTTTGAAAAATCTTATTTGTTGCTGCACAGGTTAATAAATTATCAATTTGTAATTCAGCATGTTGGTCAGAGACACGGTCACTGATTCACACCCAGTCCCTGCCACAGACCGTCTCAGACACGCACAGTGGGCCTtgcagtctagctagagtcggggcg
chr13:112885465_G-C	WT	TTCACTACAAACGTGCAGCCTCCTGCACACGTGCACATTCATGTGTACACCACAAATGAGTTCCCAGACGTGTAAACACACGTGCACACATCGTACACATGTGAGCTCCCACACGTACACACAGATGCACATGGACACACCCCAAACACGCACAGGCTCCTACACACATGCACACACGTGTACACCACAAACGAGCTCCCA	gccagcgccaggatcaacgtctaac	tgcagtctagctagagtcggggcg	gccagcgccaggatcaacgtctaacTTCACTACAAACGTGCAGCCTCCTGCACACGTGCACATTCATGTGTACACCACAAATGAGTTCCCAGACGTGTAAACACACGTGCACACATCGTACACATGTGAGCTCCCACACGTACACACAGATGCACATGGACACACCCCAAACACGCACAGGCTCCTACACACATGCACACACGTGTACACCACAAACGAGCTCCCAtgcagtctagctagagtcggggcg
chr12:110349224_C-A	WT	GCCCACTGCTGTTTTGAGCAGGGCCACTTGCTCCATTTCACTGAAGGCTTTGCTGGGTGAAAACACTTCAGCATCTCCTCCTCAGGTCAACCCATAAAGACCAGGTCCAGCACCGTGGTCTTGGCACATCCCTGGCCTCAGGCCCTCACCTAACAGTGAGGCAGCAGCTGCCCAGCCCCGCAATGTGCCTGCTGTCAGGCA	gccagcgccaggatcaacgtctaac	tgcagtctagctagagtcggggcg	gccagcgccaggatcaacgtctaacGCCCACTGCTGTTTTGAGCAGGGCCACTTGCTCCATTTCACTGAAGGCTTTGCTGGGTGAAAACACTTCAGCATCTCCTCCTCAGGTCAACCCATAAAGACCAGGTCCAGCACCGTGGTCTTGGCACATCCCTGGCCTCAGGCCCTCACCTAACAGTGAGGCAGCAGCTGCCCAGCCCCGCAATGTGCCTGCTGTCAGGCAtgcagtctagctagagtcggggcg
chr12:110349848_C-A	WT	GACTGTAACCACCAAATTGTCCAAACACCCGCTGCAGTTAGCAAGAAGGGTAGGCTTCACCCTCCTTTACTGAGGAGAATGATGCGGAGGAGTTTCCTCTCCAGGGCTAGGCAAGGCAGGCGAGCAGCCAGAAGCCGGGTGCCCACAGGGCAGGGACAGGAAGGCTGTGCTGCTACTGGCTGCTCACTTCTCCATCAACCT	gccagcgccaggatcaacgtctaac	tgcagtctagctagagtcggggcg	gccagcgccaggatcaacgtctaacGACTGTAACCACCAAATTGTCCAAACACCCGCTGCAGTTAGCAAGAAGGGTAGGCTTCACCCTCCTTTACTGAGGAGAATGATGCGGAGGAGTTTCCTCTCCAGGGCTAGGCAAGGCAGGCGAGCAGCCAGAAGCCGGGTGCCCACAGGGCAGGGACAGGAAGGCTGTGCTGCTACTGGCTGCTCACTTCTCCATCAACCTtgcagtctagctagagtcggggcg
chr12:110350201_G-T	WT	TCTAGATGCTACCCTGTGTGGGCGGCACCTCAGGGACAGTAAATCAGAAATGCTGGTCTTGAAACCTTGAAAAGATCAAGCTGAATGTTCCTTTTCATCTGTCGCTGTTGATCTTCATCTATTTAAATAGGTATTCTAACGTTTCCTCTCTGTATTTCATGAAGCTGATTTCCTCTCTCTTTCCTTTTCAGCAATACTGGA	gccagcgccaggatcaacgtctaac	tgcagtctagctagagtcggggcg	gccagcgccaggatcaacgtctaacTCTAGATGCTACCCTGTGTGGGCGGCACCTCAGGGACAGTAAATCAGAAATGCTGGTCTTGAAACCTTGAAAAGATCAAGCTGAATGTTCCTTTTCATCTGTCGCTGTTGATCTTCATCTATTTAAATAGGTATTCTAACGTTTCCTCTCTGTATTTCATGAAGCTGATTTCCTCTCTCTTTCCTTTTCAGCAATACTGGAtgcagtctagctagagtcggggcg
chr3:10326275_A-G	WT	GGGAGCGATGGAAGAATGCCAACATTAGCGTTGGTCTTCTCTTGTCAGGAATGAAGGATGCTTGCACACATGCACCCCCTCACTCTCACACTTGCACACATACACACACACACACACGAAATGGTTGGTTTGTCAAAACTCACTGTAGTACATAAAGCTTGCACTCTGCGTCCTATATCTAGCAGCATGGGGTACGTTTGG	gccagcgccaggatcaacgtctaac	tgcagtctagctagagtcggggcg	gccagcgccaggatcaacgtctaacGGGAGCGATGGAAGAATGCCAACATTAGCGTTGGTCTTCTCTTGTCAGGAATGAAGGATGCTTGCACACATGCACCCCCTCACTCTCACACTTGCACACATACACACACACACACACGAAATGGTTGGTTTGTCAAAACTCACTGTAGTACATAAAGCTTGCACTCTGCGTCCTATATCTAGCAGCATGGGGTACGTTTGGtgcagtctagctagagtcggggcg
chr3:10326862_G-A	WT	CCATTCCTCATGCTGACCCTCCTCACGATGGCTGTGTCAGCCCAGCCCCTTCCCTTCTCCAGGCCCAGAGAACTCTTCCACAAACAAGATGAGAGCCACTCGGGAAAAGAGCCATAGTCAACTGGGAGGGCCTACATCTGGATGGCGGTGGAAAAACTTGAGGGTTTGGGGTTCAAAGTCAGCCCATCCCACCTGGCAAAA	gccagcgccaggatcaacgtctaac	tgcagtctagctagagtcggggcg	gccagcgccaggatcaacgtctaacCCATTCCTCATGCTGACCCTCCTCACGATGGCTGTGTCAGCCCAGCCCCTTCCCTTCTCCAGGCCCAGAGAACTCTTCCACAAACAAGATGAGAGCCACTCGGGAAAAGAGCCATAGTCAACTGGGAGGGCCTACATCTGGATGGCGGTGGAAAAACTTGAGGGTTTGGGGTTCAAAGTCAGCCCATCCCACCTGGCAAAAtgcagtctagctagagtcggggcg
chr3:10328121_T-A	WT	CTCACAAGGTTATATCCATTTCTTTGTATCTATATCAACGTATACTTTTCCGAGACTGTATACGTCCATATAGATAGGTAGATATATATATATATATATAAATATATATACATGGATATATAAAGTTTCTTTGCCGGCATGTTGCCTTGTTTCCGCTTAAATTGCTCTATTTTAACTTATTTATGTCCTAAAAGAAGAATG	gccagcgccaggatcaacgtctaac	tgcagtctagctagagtcggggcg	gccagcgccaggatcaacgtctaacCTCACAAGGTTATATCCATTTCTTTGTATCTATATCAACGTATACTTTTCCGAGACTGTATACGTCCATATAGATAGGTAGATATATATATATATATATAAATATATATACATGGATATATAAAGTTTCTTTGCCGGCATGTTGCCTTGTTTCCGCTTAAATTGCTCTATTTTAACTTATTTATGTCCTAAAAGAAGAATGtgcagtctagctagagtcggggcg
chr3:10328384_G-T	WT	TGTACTGTACACTTTCAATCCTCCCCTTGTTTGGTTTTTGGGGGTTGGGGAGGGGTTTTTGTTTGTTTGTTTGTTTTCTTAGGCGGGAACTGCAAACAGACTCTTTTCTGAGACTATTTATCCAATCCACTGGTCTGTGAGTTTTTGAAATGCTTGCACAGCATGGTCTCAGTTGTATAGATTAATTTAATAACTTTTTGA	gccagcgccaggatcaacgtctaac	tgcagtctagctagagtcggggcg	gccagcgccaggatcaacgtctaacTGTACTGTACACTTTCAATCCTCCCCTTGTTTGGTTTTTGGGGGTTGGGGAGGGGTTTTTGTTTGTTTGTTTGTTTTCTTAGGCGGGAACTGCAAACAGACTCTTTTCTGAGACTATTTATCCAATCCACTGGTCTGTGAGTTTTTGAAATGCTTGCACAGCATGGTCTCAGTTGTATAGATTAATTTAATAACTTTTTGAtgcagtctagctagagtcggggcg
chr3:10328762_C-T	WT	CTCTTCAAGTCCAGGGAGCCCCATCCACAGCCTGGAGACGTCGCTTTAGCTGAGGACCCTCTCGCCTGCCCGCCCGCCCTCATGGACCCCGCTGCCACCCGCTTTCCGGGCACCCATCCATCCAGGCACCCAACTCACCCAAGCAGCAACGAGCAACAATCGGAAACCAAATACTGGAGAGAAAACCAACGTTTCCACCCA	gccagcgccaggatcaacgtctaac	tgcagtctagctagagtcggggcg	gccagcgccaggatcaacgtctaacCTCTTCAAGTCCAGGGAGCCCCATCCACAGCCTGGAGACGTCGCTTTAGCTGAGGACCCTCTCGCCTGCCCGCCCGCCCTCATGGACCCCGCTGCCACCCGCTTTCCGGGCACCCATCCATCCAGGCACCCAACTCACCCAAGCAGCAACGAGCAACAATCGGAAACCAAATACTGGAGAGAAAACCAACGTTTCCACCCAtgcagtctagctagagtcggggcg
chr13:26020374_C-T	WT	CATTATGTTTCACCAATATTTAAACATCAGTACTAGTTGTCCTGGGAGAAAGGGAAAGGAGTTTTATGTTGCGTGAGAGGCCCATCCTGTGTAATTGGAGCAGGGCACACTTGCTTCCTGTTGAGTTAACTCAGAGGTTAAGTCCAACGGGCCACATGCAGACTTCACTGTAGGCAGGTTGCTCTCCTGCTTTGATTCCTG	gccagcgccaggatcaacgtctaac	tgcagtctagctagagtcggggcg	gccagcgccaggatcaacgtctaacCATTATGTTTCACCAATATTTAAACATCAGTACTAGTTGTCCTGGGAGAAAGGGAAAGGAGTTTTATGTTGCGTGAGAGGCCCATCCTGTGTAATTGGAGCAGGGCACACTTGCTTCCTGTTGAGTTAACTCAGAGGTTAAGTCCAACGGGCCACATGCAGACTTCACTGTAGGCAGGTTGCTCTCCTGCTTTGATTCCTGtgcagtctagctagagtcggggcg
chr13:26021852_T-A	WT	TATCACATGACTGTGCAGCGAAGGAGCACACCTGTCACTCTTAGCTCTAGAGTCGGAGGATGAGTCAACCCTGTAGGAATGATTGTGCTAAATTAGGAAATAACACTTTAGTGCACTTTGCTTCCTAACCCTTTTTTGTCAGAAATCTACAACCTACTGGGCATGGAAATGATTTAAAATATGATCTGCATTGACTAAGAA	gccagcgccaggatcaacgtctaac	tgcagtctagctagagtcggggcg	gccagcgccaggatcaacgtctaacTATCACATGACTGTGCAGCGAAGGAGCACACCTGTCACTCTTAGCTCTAGAGTCGGAGGATGAGTCAACCCTGTAGGAATGATTGTGCTAAATTAGGAAATAACACTTTAGTGCACTTTGCTTCCTAACCCTTTTTTGTCAGAAATCTACAACCTACTGGGCATGGAAATGATTTAAAATATGATCTGCATTGACTAAGAAtgcagtctagctagagtcggggcg
chr13:26022995_C-G	WT	AGAATCCACTCAGGCCAACCCTTGGTCTACTGCTGTGTACAGACAGCCCAGTCCTGTGTTGAGTCTCTCTTCTCCTGGATGACCCTGCAAAAGGAAGAGACCAGTTGTACTGTGGGCTTAGTTCTGGGTTTCCACTGCACACTGACACGTGCCAGCAAGGGTAGCTGTGGAAAACACGTATCAGGAGAGCAGAGTAGTCTG	gccagcgccaggatcaacgtctaac	tgcagtctagctagagtcggggcg	gccagcgccaggatcaacgtctaacAGAATCCACTCAGGCCAACCCTTGGTCTACTGCTGTGTACAGACAGCCCAGTCCTGTGTTGAGTCTCTCTTCTCCTGGATGACCCTGCAAAAGGAAGAGACCAGTTGTACTGTGGGCTTAGTTCTGGGTTTCCACTGCACACTGACACGTGCCAGCAAGGGTAGCTGTGGAAAACACGTATCAGGAGAGCAGAGTAGTCTGtgcagtctagctagagtcggggcg
chr13:26025088_T-C	WT	GCCGGAAAGAGGGAGAGAGCCCAGAGAGCAGGCTGCGAACTCACTTCCAATGGGATTGGAGTCTGTTGTATTCTTAAGAGATAGCCTGATATGTGGTTTATAGGTGAATCAATAAACACCAACAACAACAAAAAAAAAAAAAAAAAAAAAGGAAGAAAAGAAAAAAAGGAAACCAGCCCTGTCATGGAATTTCTCTCCTTC	gccagcgccaggatcaacgtctaac	tgcagtctagctagagtcggggcg	gccagcgccaggatcaacgtctaacGCCGGAAAGAGGGAGAGAGCCCAGAGAGCAGGCTGCGAACTCACTTCCAATGGGATTGGAGTCTGTTGTATTCTTAAGAGATAGCCTGATATGTGGTTTATAGGTGAATCAATAAACACCAACAACAACAAAAAAAAAAAAAAAAAAAAAGGAAGAAAAGAAAAAAAGGAAACCAGCCCTGTCATGGAATTTCTCTCCTTCtgcagtctagctagagtcggggcg
chr20:51597345_A-G	WT	GTTTTCATTTAAAAAAATATACAAAGAGCTTTGTAAATACAACACATTTTATTTCTCCCCCTTCTTTTAATGTACAGCTTTTTTGCCACTTATATATACTTAAAATATTCCCATGAATTATGTCCAGTTCTTCTTGGAAAAAAATTTGGTTTTGAATGAACCTGCAAAGCATCCTGCAGCGTGAGCAGCTCCTCCACCTGG	gccagcgccaggatcaacgtctaac	tgcagtctagctagagtcggggcg	gccagcgccaggatcaacgtctaacGTTTTCATTTAAAAAAATATACAAAGAGCTTTGTAAATACAACACATTTTATTTCTCCCCCTTCTTTTAATGTACAGCTTTTTTGCCACTTATATATACTTAAAATATTCCCATGAATTATGTCCAGTTCTTCTTGGAAAAAAATTTGGTTTTGAATGAACCTGCAAAGCATCCTGCAGCGTGAGCAGCTCCTCCACCTGGtgcagtctagctagagtcggggcg
chr20:51598704_G-A	WT	CCATTCACTGGACGGTCCCTGAACACCTAGGAATGCACACACCGTGCTTCTCAGACACTGGAGACGCAAAGGCAGGAGGATGCAGTCCGGTGAGAGGACACGATCTTTACCTGCACAATCAGACTGTAAGCCCAGCAGAGAACCCCAGGGGCGCCTGGGTACTTCTCGGAGGTCATCTTAGTTGTGGTGGGGAAGACAAAG	gccagcgccaggatcaacgtctaac	tgcagtctagctagagtcggggcg	gccagcgccaggatcaacgtctaacCCATTCACTGGACGGTCCCTGAACACCTAGGAATGCACACACCGTGCTTCTCAGACACTGGAGACGCAAAGGCAGGAGGATGCAGTCCGGTGAGAGGACACGATCTTTACCTGCACAATCAGACTGTAAGCCCAGCAGAGAACCCCAGGGGCGCCTGGGTACTTCTCGGAGGTCATCTTAGTTGTGGTGGGGAAGACAAAGtgcagtctagctagagtcggggcg
chr20:51599908_G-C	WT	CTACATGCCGGCATGTTTCTTATAAAGCTGTGGCTGCTTGTTTCAGAGGAAGGGAGTTTGCAGTCGCGGGACGTGGTAGAGCAAGGCATTCTTGGGTTTTCAAGTTGCTTCTTGCAGAAGCCACATATGCATGCCATAAGGGTTAAGTTGGTGGATCTTTAAGAGCCAAGTGTGGTTGAGATCTTGGATTTGCGTTTACTT	gccagcgccaggatcaacgtctaac	tgcagtctagctagagtcggggcg	gccagcgccaggatcaacgtctaacCTACATGCCGGCATGTTTCTTATAAAGCTGTGGCTGCTTGTTTCAGAGGAAGGGAGTTTGCAGTCGCGGGACGTGGTAGAGCAAGGCATTCTTGGGTTTTCAAGTTGCTTCTTGCAGAAGCCACATATGCATGCCATAAGGGTTAAGTTGGTGGATCTTTAAGAGCCAAGTGTGGTTGAGATCTTGGATTTGCGTTTACTTtgcagtctagctagagtcggggcg
chr20:3647372_T-A	WT	AGATGAATTGTTTTCATCTGAAGCCTGCTATCTTTTTTAAAAGATGTGCTATTTATTCTTGCACGATTTAGGCAATTATCTCTCTTCCAGGGAGTACCTTTTTTTCTAGTTGAGAATTAATAATGGTCCATCTCTTTTGATCATATCAAGCTAGGATAGAAGGGGGGCTATTTTAAATGTCAAGGTCAGCAGTGTTACTTT	gccagcgccaggatcaacgtctaac	tgcagtctagctagagtcggggcg	gccagcgccaggatcaacgtctaacAGATGAATTGTTTTCATCTGAAGCCTGCTATCTTTTTTAAAAGATGTGCTATTTATTCTTGCACGATTTAGGCAATTATCTCTCTTCCAGGGAGTACCTTTTTTTCTAGTTGAGAATTAATAATGGTCCATCTCTTTTGATCATATCAAGCTAGGATAGAAGGGGGGCTATTTTAAATGTCAAGGTCAGCAGTGTTACTTTtgcagtctagctagagtcggggcg
chr20:3647968_G-A	WT	ATTATCAAAAAGGACACTGTCAAGAAGGCGCCCCCTGCCCCCACCCCCGTGTCACCCTAGGCCTGATAAGCGATCAGAGGAAAGGACTCATTCATGTCACGCTTCCTTGAGCAGAAAAGAGCACTGAGAGCACTTGGGACCCCTGGATCAGAGAGCATCTGTGTGTCCTGCAGCCTCCTCTGAACTTGTGGTTCATTCTCA	gccagcgccaggatcaacgtctaac	tgcagtctagctagagtcggggcg	gccagcgccaggatcaacgtctaacATTATCAAAAAGGACACTGTCAAGAAGGCGCCCCCTGCCCCCACCCCCGTGTCACCCTAGGCCTGATAAGCGATCAGAGGAAAGGACTCATTCATGTCACGCTTCCTTGAGCAGAAAAGAGCACTGAGAGCACTTGGGACCCCTGGATCAGAGAGCATCTGTGTGTCCTGCAGCCTCCTCTGAACTTGTGGTTCATTCTCAtgcagtctagctagagtcggggcg
chr20:3648719_T-C	WT	CTGGAAAGATGTTTTCAAGGAATTTGAACCATAAAACACTATCTGATGCACAGAACACCTCTACTTTGAGACTCACCTCTCATAAAGCTTCTTTTTCACATTACTGTTAAAGACCAGACGTTCTAGAAAAGACCCCTCCTCTCATGAGCTCCCCCATCCCTGCTACAGAACACAGCACCCATGGCGCCTGCAGTGGACTGG	gccagcgccaggatcaacgtctaac	tgcagtctagctagagtcggggcg	gccagcgccaggatcaacgtctaacCTGGAAAGATGTTTTCAAGGAATTTGAACCATAAAACACTATCTGATGCACAGAACACCTCTACTTTGAGACTCACCTCTCATAAAGCTTCTTTTTCACATTACTGTTAAAGACCAGACGTTCTAGAAAAGACCCCTCCTCTCATGAGCTCCCCCATCCCTGCTACAGAACACAGCACCCATGGCGCCTGCAGTGGACTGGtgcagtctagctagagtcggggcg
chr6:16299717_G-A	WT	CAGCCTGAACTGCTCAACTCTAAACCCAAATTAGTGTCAGCCGAAAGGAGGTTTCAAGATAGTCCTGTCAGTATTTGTGGTGACCTTCAGATTAGACAGTCTTCATTTCCAGCCAGTGGAGTCCTGGCTCCAGAGCCATCTCTGAGACTCGTACTACTGGATGTTTTAATATCAGATCATTACCCACCATATGCCTCCCAC	gccagcgccaggatcaacgtctaac	tgcagtctagctagagtcggggcg	gccagcgccaggatcaacgtctaacCAGCCTGAACTGCTCAACTCTAAACCCAAATTAGTGTCAGCCGAAAGGAGGTTTCAAGATAGTCCTGTCAGTATTTGTGGTGACCTTCAGATTAGACAGTCTTCATTTCCAGCCAGTGGAGTCCTGGCTCCAGAGCCATCTCTGAGACTCGTACTACTGGATGTTTTAATATCAGATCATTACCCACCATATGCCTCCCACtgcagtctagctagagtcggggcg
chr6:16300646_G-T	WT	TGAACACGAAGTGTTTGTAACAAGGGATCCAGGCTACCAATCAAACAGGACTCATTATGGGGACAAAAAAAAAAATTATTTCACCTTCTTTCCCCCCACACCTCATTTAAATGGGGGGAGTAAAAACATGATTTCAATGTAAATGCCTCATTTTATTTTAGTTTTATTTTGATTTTTATTTAATATAAAGAGGCCAGAATA	gccagcgccaggatcaacgtctaac	tgcagtctagctagagtcggggcg	gccagcgccaggatcaacgtctaacTGAACACGAAGTGTTTGTAACAAGGGATCCAGGCTACCAATCAAACAGGACTCATTATGGGGACAAAAAAAAAAATTATTTCACCTTCTTTCCCCCCACACCTCATTTAAATGGGGGGAGTAAAAACATGATTTCAATGTAAATGCCTCATTTTATTTTAGTTTTATTTTGATTTTTATTTAATATAAAGAGGCCAGAATAtgcagtctagctagagtcggggcg
chr6:16301117_C-A	WT	TTGAGGAGTACAGGTAATGTTTTAAAAAATTGCACAAAAGAAAAATGAATGTCGAAATGATTCATTCAGTGTTTGAAAGATATGGCTCTGTTGAAACAATGAGTTTCATACTTTGTTTGTAAAAAAAAAAAAGCAGAGAAGGGTTGAAAGTTACATGTTTTTTTGTATATAGAAATTTGTCATGTCTAAATGATCAGATTT	gccagcgccaggatcaacgtctaac	tgcagtctagctagagtcggggcg	gccagcgccaggatcaacgtctaacTTGAGGAGTACAGGTAATGTTTTAAAAAATTGCACAAAAGAAAAATGAATGTCGAAATGATTCATTCAGTGTTTGAAAGATATGGCTCTGTTGAAACAATGAGTTTCATACTTTGTTTGTAAAAAAAAAAAAGCAGAGAAGGGTTGAAAGTTACATGTTTTTTTGTATATAGAAATTTGTCATGTCTAAATGATCAGATTTtgcagtctagctagagtcggggcg
chr6:16305850_C-A	WT	CACGCATGTGGGGGTGCACAGGCGCTGTGGCGGCGAGTGAGGGTCTCTTTTTCTCTGCCTCCCTCTGCCTCACTCTCTTGCTATCGGCATGGGCCGGGGGGGTTCAGAGCAGTGTCCTCCTGGGGTTCCCACGTGCAAAATCAACATCAGGAACCCAGCTTCAGGGCATCGCGGAGACGCGTCAGATGGCAGATTTGGAAA	gccagcgccaggatcaacgtctaac	tgcagtctagctagagtcggggcg	gccagcgccaggatcaacgtctaacCACGCATGTGGGGGTGCACAGGCGCTGTGGCGGCGAGTGAGGGTCTCTTTTTCTCTGCCTCCCTCTGCCTCACTCTCTTGCTATCGGCATGGGCCGGGGGGGTTCAGAGCAGTGTCCTCCTGGGGTTCCCACGTGCAAAATCAACATCAGGAACCCAGCTTCAGGGCATCGCGGAGACGCGTCAGATGGCAGATTTGGAAAtgcagtctagctagagtcggggcg
chr7:105606035_T-C	WT	TTATATGCTGGTTTATTTACGTCTTGGGAAAAGAGACTGCAAATTGAAGGGATGATTGTTACTTTTTCTTTTTTTAAAAAAAAAAGGTTAAGGAGATTTTAAGACTTATAAATGTTTAAGAAATTATAAACAAGGTTAGACCCTTTGAAAAAAAGTTTAGAAGATATTCTTAAAGTAAATTTTTATAGTGTTAATTTTGTA	gccagcgccaggatcaacgtctaac	tgcagtctagctagagtcggggcg	gccagcgccaggatcaacgtctaacTTATATGCTGGTTTATTTACGTCTTGGGAAAAGAGACTGCAAATTGAAGGGATGATTGTTACTTTTTCTTTTTTTAAAAAAAAAAGGTTAAGGAGATTTTAAGACTTATAAATGTTTAAGAAATTATAAACAAGGTTAGACCCTTTGAAAAAAAGTTTAGAAGATATTCTTAAAGTAAATTTTTATAGTGTTAATTTTGTAtgcagtctagctagagtcggggcg
chr7:105606085_C-G	WT	ACATTAGTTCGGATGATTTCATTTTTATTTCTACAGTGTTAAAAGTGCACTTATATGCTGGTTTATTTACGTCTTGGGAAAAGAGACTGCAAATTGAAGGGATGATTGTTACTTTTTCTTTTTTTAAAAAAAAAAGGTTAAGGAGATTTTAAGACTTATAAATGTTTAAGAAATTATAAACAAGGTTAGACCCTTTGAAAA	gccagcgccaggatcaacgtctaac	tgcagtctagctagagtcggggcg	gccagcgccaggatcaacgtctaacACATTAGTTCGGATGATTTCATTTTTATTTCTACAGTGTTAAAAGTGCACTTATATGCTGGTTTATTTACGTCTTGGGAAAAGAGACTGCAAATTGAAGGGATGATTGTTACTTTTTCTTTTTTTAAAAAAAAAAGGTTAAGGAGATTTTAAGACTTATAAATGTTTAAGAAATTATAAACAAGGTTAGACCCTTTGAAAAtgcagtctagctagagtcggggcg
chr7:105607150_C-T	WT	AGCCCACCATGGCTGGAGCCAAATGCTAGAAGCGAGATTGAGAACAGTGGCCGTTTAGTGATGTGGTTTACCTAATACCACTGTCCAGCTGTGCAGCTCAGAAAGGATAAACCAGTCAGGGACAGGGGCCAGAACAGGTTTGGGAAGGTGGCAGCAAGCAGAGCATGGTGGGTAGGAGATGATCCCTAAAAAAACTGGAGA	gccagcgccaggatcaacgtctaac	tgcagtctagctagagtcggggcg	gccagcgccaggatcaacgtctaacAGCCCACCATGGCTGGAGCCAAATGCTAGAAGCGAGATTGAGAACAGTGGCCGTTTAGTGATGTGGTTTACCTAATACCACTGTCCAGCTGTGCAGCTCAGAAAGGATAAACCAGTCAGGGACAGGGGCCAGAACAGGTTTGGGAAGGTGGCAGCAAGCAGAGCATGGTGGGTAGGAGATGATCCCTAAAAAAACTGGAGAtgcagtctagctagagtcggggcg
chr17:44192125_G-A	WT	CTGGGGAGAGAGTGCCCCCCCTACCATGTAGTTGAACAGGGGCTAGGAGCTCCCCACTCCCCTCCCTCTAACAGCAGGCTGTGTGGGTTTCAATTCCCATCCTTCCCACCCCGGCTAGGTGTCGTCCACCCTGTATCCTGTGTCTGAGTGTGTGTGGGGGGGTTCTGTACTAATTTCCATGGCCGGTGGCTTTTCCTTCCA	gccagcgccaggatcaacgtctaac	tgcagtctagctagagtcggggcg	gccagcgccaggatcaacgtctaacCTGGGGAGAGAGTGCCCCCCCTACCATGTAGTTGAACAGGGGCTAGGAGCTCCCCACTCCCCTCCCTCTAACAGCAGGCTGTGTGGGTTTCAATTCCCATCCTTCCCACCCCGGCTAGGTGTCGTCCACCCTGTATCCTGTGTCTGAGTGTGTGTGGGGGGGTTCTGTACTAATTTCCATGGCCGGTGGCTTTTCCTTCCAtgcagtctagctagagtcggggcg
chr17:44193480_G-T	WT	GGGCCTCCAGCCTCTACAGCTTCAAGGAATGGGAAAGGGAGGGTAGGAAGAGGGAGAAGTGTCAGAATTCCTCCCCCTGCCTCTCCTCCCTGACCCAGGGCTGGTGAGGAGTGGGGCCCCAAGGTGAGAGGGAACGGTGCTGCTTTATTTGAAATGTTTTCTTACCTCATTCCCTGCCCCAGGAAGGGACCCAGCCTCACC	gccagcgccaggatcaacgtctaac	tgcagtctagctagagtcggggcg	gccagcgccaggatcaacgtctaacGGGCCTCCAGCCTCTACAGCTTCAAGGAATGGGAAAGGGAGGGTAGGAAGAGGGAGAAGTGTCAGAATTCCTCCCCCTGCCTCTCCTCCCTGACCCAGGGCTGGTGAGGAGTGGGGCCCCAAGGTGAGAGGGAACGGTGCTGCTTTATTTGAAATGTTTTCTTACCTCATTCCCTGCCCCAGGAAGGGACCCAGCCTCACCtgcagtctagctagagtcggggcg
chr17:44193845_C-G	WT	GCCAGGGCACTGCCTGCCCCCCACCCCAGGAACTGGACTAAGCCCTGCTGAGGGGCAATGTGGCGACCCGGGAGGCTGTGGGTTGGAAGCTGAGCCTGGAGGGGGCCTGCCTCGGCCGCCCTCAGCAATGTGAATGGGTCCGGTGCTTGGAGCTGAGGGGCAAGGCTGGGCATGTCCTGTCTGTGTGCAGAATCTTATCAA	gccagcgccaggatcaacgtctaac	tgcagtctagctagagtcggggcg	gccagcgccaggatcaacgtctaacGCCAGGGCACTGCCTGCCCCCCACCCCAGGAACTGGACTAAGCCCTGCTGAGGGGCAATGTGGCGACCCGGGAGGCTGTGGGTTGGAAGCTGAGCCTGGAGGGGGCCTGCCTCGGCCGCCCTCAGCAATGTGAATGGGTCCGGTGCTTGGAGCTGAGGGGCAAGGCTGGGCATGTCCTGTCTGTGTGCAGAATCTTATCAAtgcagtctagctagagtcggggcg
chr17:44194235_C-G	WT	AGGTTCCAACAAGAAGAAGAAGCCAAAGCCACCGGCACCCCCGACGCCCAGCATCTATGATGACATCAACTGACTTGGGTGCAAGGGATAGCCTTTGGCTGAGCAGAGCCCTCTCTCCTGACCCCCACCCAGGTGGCATAGCCTGGCAAATGGACGGCTGCTGGGGGTTGGGGCTTGGGAAGCTTGGTGGGCCAGGCAGGC	gccagcgccaggatcaacgtctaac	tgcagtctagctagagtcggggcg	gccagcgccaggatcaacgtctaacAGGTTCCAACAAGAAGAAGAAGCCAAAGCCACCGGCACCCCCGACGCCCAGCATCTATGATGACATCAACTGACTTGGGTGCAAGGGATAGCCTTTGGCTGAGCAGAGCCCTCTCTCCTGACCCCCACCCAGGTGGCATAGCCTGGCAAATGGACGGCTGCTGGGGGTTGGGGCTTGGGAAGCTTGGTGGGCCAGGCAGGCtgcagtctagctagagtcggggcg
chr17:44194236_A-C	WT	TAGGTTCCAACAAGAAGAAGAAGCCAAAGCCACCGGCACCCCCGACGCCCAGCATCTATGATGACATCAACTGACTTGGGTGCAAGGGATAGCCTTTGGCTGAGCAGAGCCCTCTCTCCTGACCCCCACCCAGGTGGCATAGCCTGGCAAATGGACGGCTGCTGGGGGTTGGGGCTTGGGAAGCTTGGTGGGCCAGGCAGG	gccagcgccaggatcaacgtctaac	tgcagtctagctagagtcggggcg	gccagcgccaggatcaacgtctaacTAGGTTCCAACAAGAAGAAGAAGCCAAAGCCACCGGCACCCCCGACGCCCAGCATCTATGATGACATCAACTGACTTGGGTGCAAGGGATAGCCTTTGGCTGAGCAGAGCCCTCTCTCCTGACCCCCACCCAGGTGGCATAGCCTGGCAAATGGACGGCTGCTGGGGGTTGGGGCTTGGGAAGCTTGGTGGGCCAGGCAGGtgcagtctagctagagtcggggcg
chr12:74538677_G-T	WT	TAAAGTGTATTACCTGGAGCAAGCTCTGAAGCCCTGGGCAGGAGGAGCTGCACAGCCTGCGGGCCATGCAGTGCCTGTTGATCTCTAAACACACCAGGATGTGCGCAAGATCCTGTAGTGCCCCCAGTGCACAGGTGAGCAGTTGTGTGCCCAGCATATAAAATTTTTGGTTCCTCAGCCTTTCTGTCTGCCTGATGTCAA	gccagcgccaggatcaacgtctaac	tgcagtctagctagagtcggggcg	gccagcgccaggatcaacgtctaacTAAAGTGTATTACCTGGAGCAAGCTCTGAAGCCCTGGGCAGGAGGAGCTGCACAGCCTGCGGGCCATGCAGTGCCTGTTGATCTCTAAACACACCAGGATGTGCGCAAGATCCTGTAGTGCCCCCAGTGCACAGGTGAGCAGTTGTGTGCCCAGCATATAAAATTTTTGGTTCCTCAGCCTTTCTGTCTGCCTGATGTCAAtgcagtctagctagagtcggggcg
chr12:74539869_T-G	WT	CAAAACTACCCTCCACTTTATTCCCTGAGCGAGGGTTTATGAAGTATAAAGGGGTGGGAGCCCCGAGGTGAGCGGGAACGGTGCTGCTTTATTTGAAATGTTTTCTTACCTCATTCTGTGCCCCAGTAGGGGGTCCAGCCTCATCTGTCTGGCTTGGCCCTGTGTTCCTCCTGTCCCCTGCTCCACTGCCTATCTGGTGCC	gccagcgccaggatcaacgtctaac	tgcagtctagctagagtcggggcg	gccagcgccaggatcaacgtctaacCAAAACTACCCTCCACTTTATTCCCTGAGCGAGGGTTTATGAAGTATAAAGGGGTGGGAGCCCCGAGGTGAGCGGGAACGGTGCTGCTTTATTTGAAATGTTTTCTTACCTCATTCTGTGCCCCAGTAGGGGGTCCAGCCTCATCTGTCTGGCTTGGCCCTGTGTTCCTCCTGTCCCCTGCTCCACTGCCTATCTGGTGCCtgcagtctagctagagtcggggcg
chr12:74540101_G-T	WT	TTGAACAGTTTCAATTCAGCTCTTAATGCTCCTGCTTCCGAAGCCTGCCCAATTTCTTTTTTCTTGGCCTCTGTTTTTTTTTTTTCTTTCTTTTTCCCTTGTTTTTGTAGAAGACTCAGAGGAGAATCTTTCTTATGGCTCCCTCTGTTGAGATTGGAATTGGAAGAGAACTTAATTTTTTGTATTTAAAATGCAGTGTCA	gccagcgccaggatcaacgtctaac	tgcagtctagctagagtcggggcg	gccagcgccaggatcaacgtctaacTTGAACAGTTTCAATTCAGCTCTTAATGCTCCTGCTTCCGAAGCCTGCCCAATTTCTTTTTTCTTGGCCTCTGTTTTTTTTTTTTCTTTCTTTTTCCCTTGTTTTTGTAGAAGACTCAGAGGAGAATCTTTCTTATGGCTCCCTCTGTTGAGATTGGAATTGGAAGAGAACTTAATTTTTTGTATTTAAAATGCAGTGTCAtgcagtctagctagagtcggggcg
chr12:74544019_C-T	WT	TTAAAAGCAGGAATGGAAGAAACAAAATTTTTACTGTTCTAAGATGATATTTACATGAACAATTTTATAGAATCTAGAAACAGTTGTTCTCAGATGACATCTACATCTACATGGATAATTTTATAGAATCTACAAACATACCATTGAAAGTAGTGAGAAAATTTAGCACAGTTACTGGATATAAGATCAATATCTAAAATC	gccagcgccaggatcaacgtctaac	tgcagtctagctagagtcggggcg	gccagcgccaggatcaacgtctaacTTAAAAGCAGGAATGGAAGAAACAAAATTTTTACTGTTCTAAGATGATATTTACATGAACAATTTTATAGAATCTAGAAACAGTTGTTCTCAGATGACATCTACATCTACATGGATAATTTTATAGAATCTACAAACATACCATTGAAAGTAGTGAGAAAATTTAGCACAGTTACTGGATATAAGATCAATATCTAAAATCtgcagtctagctagagtcggggcg
chr1:33120453_T-G	WT	TCGCTGTAGTTCAAGTATGCAACATAAATCCTGTTCCTTCCAGCTGTGTCTGCCTCCTCTGCAGTGCAAGGGGCCTGGTCAGCCAGGTGTGGGGGTGTTCTTGGGGTCTCCTTTGGTCTCCTTCCCACCTTTGTAAATATAATGCAAATAAATAAATATTTAGGTTTTTAAAAACTGCAGCGGAATCTGGCAGTTTGATTC	gccagcgccaggatcaacgtctaac	tgcagtctagctagagtcggggcg	gccagcgccaggatcaacgtctaacTCGCTGTAGTTCAAGTATGCAACATAAATCCTGTTCCTTCCAGCTGTGTCTGCCTCCTCTGCAGTGCAAGGGGCCTGGTCAGCCAGGTGTGGGGGTGTTCTTGGGGTCTCCTTTGGTCTCCTTCCCACCTTTGTAAATATAATGCAAATAAATAAATATTTAGGTTTTTAAAAACTGCAGCGGAATCTGGCAGTTTGATTCtgcagtctagctagagtcggggcg
chr1:33121979_A-G	WT	ATGAGGCAATGTGGCATGGGTTTGGAGTGAACGAGGTGCTTTCTCAAAGCCAGGGGTGTCTCCCTTTTCCAGGTGGGATCTAGTTTTCGGTATCTTGACAATAAATAGGCTGAAAGCTTGGGACATCAAAAGACTCAGGGCAATCAGAAAGGGTTACTCTACTACCCCGTGATCCATCAAAGCCACGATTTACAGGTATTA	gccagcgccaggatcaacgtctaac	tgcagtctagctagagtcggggcg	gccagcgccaggatcaacgtctaacATGAGGCAATGTGGCATGGGTTTGGAGTGAACGAGGTGCTTTCTCAAAGCCAGGGGTGTCTCCCTTTTCCAGGTGGGATCTAGTTTTCGGTATCTTGACAATAAATAGGCTGAAAGCTTGGGACATCAAAAGACTCAGGGCAATCAGAAAGGGTTACTCTACTACCCCGTGATCCATCAAAGCCACGATTTACAGGTATTAtgcagtctagctagagtcggggcg
chr1:33122800_G-A	WT	GCCTATCACAGACCCATCCTTCCCTGGGGCATCACCTGAGGAACATCCTCTTCCCAATGCCTCCCTACAACCCACCTGTGCCTCCTGAAGCCCCTCCTGCGCGCACACTCACTCTCTCTCATTCTCTCCTTCAAGGAGTTAACAGATCTGAGCTTCCATCTTCTCATACTCAGGACTGGCCCCTTCTTCCCCTTTCCCCTC	gccagcgccaggatcaacgtctaac	tgcagtctagctagagtcggggcg	gccagcgccaggatcaacgtctaacGCCTATCACAGACCCATCCTTCCCTGGGGCATCACCTGAGGAACATCCTCTTCCCAATGCCTCCCTACAACCCACCTGTGCCTCCTGAAGCCCCTCCTGCGCGCACACTCACTCTCTCTCATTCTCTCCTTCAAGGAGTTAACAGATCTGAGCTTCCATCTTCTCATACTCAGGACTGGCCCCTTCTTCCCCTTTCCCCTCtgcagtctagctagagtcggggcg
chr21:39662345_C-T	WT	CTGACCTGCTGTACAGACTGCCCACACTGCTGACCTGCCTAGCGAGCAGGACATCCCTTCTGAGCCATCTGCTGCTCTCTCATTTCATCACCCCAACTGTCCCTTGTTTTTGATCAATGGGGACCAGCCACTGCCCCAGGAGCACTTTAGGGCTCTCAGTTCAAACTGAAGGACAGTTGAACTCAGATGGGGTTCATGTGG	gccagcgccaggatcaacgtctaac	tgcagtctagctagagtcggggcg	gccagcgccaggatcaacgtctaacCTGACCTGCTGTACAGACTGCCCACACTGCTGACCTGCCTAGCGAGCAGGACATCCCTTCTGAGCCATCTGCTGCTCTCTCATTTCATCACCCCAACTGTCCCTTGTTTTTGATCAATGGGGACCAGCCACTGCCCCAGGAGCACTTTAGGGCTCTCAGTTCAAACTGAAGGACAGTTGAACTCAGATGGGGTTCATGTGGtgcagtctagctagagtcggggcg
chr21:39662683_C-T	WT	ATCTTCATTGAATGTCTCATTTGGCCGAGGAACAACTGAACTTTGTGGTTTGCTGTTTAGCCTTCAGTTTGCTCCGCTGCCTCCTACCCAGAGGTTTGTGCGAGCCTGTGTTGCAGGGTTGTATAAAACCAAGGTACTTCGTTAGTTTTGCCCATTCAGCCATGGTCACGTGACATGCAAAGTAATCTTGCTCCTAATTAT	gccagcgccaggatcaacgtctaac	tgcagtctagctagagtcggggcg	gccagcgccaggatcaacgtctaacATCTTCATTGAATGTCTCATTTGGCCGAGGAACAACTGAACTTTGTGGTTTGCTGTTTAGCCTTCAGTTTGCTCCGCTGCCTCCTACCCAGAGGTTTGTGCGAGCCTGTGTTGCAGGGTTGTATAAAACCAAGGTACTTCGTTAGTTTTGCCCATTCAGCCATGGTCACGTGACATGCAAAGTAATCTTGCTCCTAATTATtgcagtctagctagagtcggggcg
chr21:39670785_A-G	WT	CTGAGGAGGCAATACTATTTAGAATCCTTGATAAACAGTTCCAAAAGAAAAAAAAAAACAGGCTTTGGTGACTCTCATGGGCCCTCCGTGCCAAGAGTCTATGGCTCTGTGATATATTAAATCAGGCTTGTTAATTATTTAATCTAACAGCTGCCATGCACCCTCATTTTAAAAACAGATGAGGCAATGTTTACATTTTCT	gccagcgccaggatcaacgtctaac	tgcagtctagctagagtcggggcg	gccagcgccaggatcaacgtctaacCTGAGGAGGCAATACTATTTAGAATCCTTGATAAACAGTTCCAAAAGAAAAAAAAAAACAGGCTTTGGTGACTCTCATGGGCCCTCCGTGCCAAGAGTCTATGGCTCTGTGATATATTAAATCAGGCTTGTTAATTATTTAATCTAACAGCTGCCATGCACCCTCATTTTAAAAACAGATGAGGCAATGTTTACATTTTCTtgcagtctagctagagtcggggcg
chr6:70857543_C-G	WT	TATGTAGCATGACATCATACACTGTTTTATTGCTGATTTGTACCACTGGTCCCCCAGTACGAAACAGGGAAGTGAGAGCTGACTATATCTCGCTTCAATAGGTGTAGTGGGCTGCCCAACAATTTTAGCTCACATGTGAAATGCAGCTCATTATTTTAAAGGAAATGGTGTGAAAGATTAAAACTCTGTAAACAATAAGGC	gccagcgccaggatcaacgtctaac	tgcagtctagctagagtcggggcg	gccagcgccaggatcaacgtctaacTATGTAGCATGACATCATACACTGTTTTATTGCTGATTTGTACCACTGGTCCCCCAGTACGAAACAGGGAAGTGAGAGCTGACTATATCTCGCTTCAATAGGTGTAGTGGGCTGCCCAACAATTTTAGCTCACATGTGAAATGCAGCTCATTATTTTAAAGGAAATGGTGTGAAAGATTAAAACTCTGTAAACAATAAGGCtgcagtctagctagagtcggggcg
chr6:70859591_T-C	WT	TAAGATTACATGTATTTTTCTTCAAGACTGGAGTCAAATATATATATATATAAGCATCTTAACCCTGTGATTCTCTTACTTCCAAAATTGGTGATAAGAGAAGGAAAGGCAAGATTTACCATATAGTGAGTGGGTTTAAAACTTACACTCAGAGTTAGACTGTGTTCTTAATTTAATACATTTGACTTGACTTATTTACAG	gccagcgccaggatcaacgtctaac	tgcagtctagctagagtcggggcg	gccagcgccaggatcaacgtctaacTAAGATTACATGTATTTTTCTTCAAGACTGGAGTCAAATATATATATATATAAGCATCTTAACCCTGTGATTCTCTTACTTCCAAAATTGGTGATAAGAGAAGGAAAGGCAAGATTTACCATATAGTGAGTGGGTTTAAAACTTACACTCAGAGTTAGACTGTGTTCTTAATTTAATACATTTGACTTGACTTATTTACAGtgcagtctagctagagtcggggcg
chr6:70859799_G-A	WT	TTGTGCTTTAACTACTAAGGAGTAAGAAAATTTTAGGAAGTAAAATAGTCTAAAATTATCCTATAAACTTTGTATGATAGATATTATTCTCTATTAAAATCTTATATACTTCCTAAATATTTTTAAAGTGGTCATAAAGCATTTATTTCTCTCGCTGATCTAACAACATAAACATCTAAAATTTATTTTCATTGTATGCAA	gccagcgccaggatcaacgtctaac	tgcagtctagctagagtcggggcg	gccagcgccaggatcaacgtctaacTTGTGCTTTAACTACTAAGGAGTAAGAAAATTTTAGGAAGTAAAATAGTCTAAAATTATCCTATAAACTTTGTATGATAGATATTATTCTCTATTAAAATCTTATATACTTCCTAAATATTTTTAAAGTGGTCATAAAGCATTTATTTCTCTCGCTGATCTAACAACATAAACATCTAAAATTTATTTTCATTGTATGCAAtgcagtctagctagagtcggggcg
chr3:183271032_G-T	WT	CTAATAGTACTTGAATGTTGTATGTTTTCACTGTCACTGAGTCAAACCTGGATGAAAAAAACCTTTAAATGTTCGTCTATACCCTAAGTAAAATGAGGACGAAAGACAAATATTTTGAAAGCCTAGTCCATCAGAATGTTTCTTTGATTCTAGAAGCTGTTTAATATCACTTATCTACTTCATTGCCTAAGTTCATTTCAA	gccagcgccaggatcaacgtctaac	tgcagtctagctagagtcggggcg	gccagcgccaggatcaacgtctaacCTAATAGTACTTGAATGTTGTATGTTTTCACTGTCACTGAGTCAAACCTGGATGAAAAAAACCTTTAAATGTTCGTCTATACCCTAAGTAAAATGAGGACGAAAGACAAATATTTTGAAAGCCTAGTCCATCAGAATGTTTCTTTGATTCTAGAAGCTGTTTAATATCACTTATCTACTTCATTGCCTAAGTTCATTTCAAtgcagtctagctagagtcggggcg
chr3:183271095_A-G	WT	TTTAAATGTTCGTCTATACCCTAAGTAAAATGAGGACGAAAGACAAATATTTTGAAAGCCTAGTCCATCAGAATGTTTCTTTGATTCTAGAAGCTGTTTAATATCACTTATCTACTTCATTGCCTAAGTTCATTTCAAAGAATTTGTATTTAGAAAAGGTTTATATTATTAGTGAAAACAAAACTAAAGGGAAGTTCAAGT	gccagcgccaggatcaacgtctaac	tgcagtctagctagagtcggggcg	gccagcgccaggatcaacgtctaacTTTAAATGTTCGTCTATACCCTAAGTAAAATGAGGACGAAAGACAAATATTTTGAAAGCCTAGTCCATCAGAATGTTTCTTTGATTCTAGAAGCTGTTTAATATCACTTATCTACTTCATTGCCTAAGTTCATTTCAAAGAATTTGTATTTAGAAAAGGTTTATATTATTAGTGAAAACAAAACTAAAGGGAAGTTCAAGTtgcagtctagctagagtcggggcg
chr3:183272391_G-T	WT	GCTAGGGAGATTATATGAAGGCCAAAATAATGACTTCAGCAAGAGTGACTGAACTCACTCTAAGGCCTTTGACTGCAGAGGCACCTGTTAGGGAAAATCAGATGTCTCATATAATAAGGTGATGTCGGAAACACGCAAAACAAAACGAAAAAAGATTTCTCAGTATACACAACTGAATGATGATACTTACAATTTTTAGCA	gccagcgccaggatcaacgtctaac	tgcagtctagctagagtcggggcg	gccagcgccaggatcaacgtctaacGCTAGGGAGATTATATGAAGGCCAAAATAATGACTTCAGCAAGAGTGACTGAACTCACTCTAAGGCCTTTGACTGCAGAGGCACCTGTTAGGGAAAATCAGATGTCTCATATAATAAGGTGATGTCGGAAACACGCAAAACAAAACGAAAAAAGATTTCTCAGTATACACAACTGAATGATGATACTTACAATTTTTAGCAtgcagtctagctagagtcggggcg
chr3:183272516_A-T	WT	CGGAAACACGCAAAACAAAACGAAAAAAGATTTCTCAGTATACACAACTGAATGATGATACTTACAATTTTTAGCAGGTAGCTTTTTAATGTTTACAGAAATTTTAATTTTTTTCTATTTTGAAATTTGAGGCTTGTTTACATTGCTTAGATAATTTAGAATTTTTAACTAATGTCAAAACTACAGTGTCAAACATTCTAG	gccagcgccaggatcaacgtctaac	tgcagtctagctagagtcggggcg	gccagcgccaggatcaacgtctaacCGGAAACACGCAAAACAAAACGAAAAAAGATTTCTCAGTATACACAACTGAATGATGATACTTACAATTTTTAGCAGGTAGCTTTTTAATGTTTACAGAAATTTTAATTTTTTTCTATTTTGAAATTTGAGGCTTGTTTACATTGCTTAGATAATTTAGAATTTTTAACTAATGTCAAAACTACAGTGTCAAACATTCTAGtgcagtctagctagagtcggggcg
chr11:77040982_C-T	WT	CGAAGTTTCGATTTGATTAGTCTGGGGTGGACCCAGACATGTTAAGTATTTTTTAAGTTCCTCCAGTGATGCGAATGTGCAGCTAGGCCTGAGGACCACTCGGCTAGACTATCTCTTCATCCTCGCAAAGCCAGCTCCACCGCCCTCTCTGCAAGAATTCCGGGCCCCTCGCTCCCACACTCGGGTCCTCTTGAGCAGTGG	gccagcgccaggatcaacgtctaac	tgcagtctagctagagtcggggcg	gccagcgccaggatcaacgtctaacCGAAGTTTCGATTTGATTAGTCTGGGGTGGACCCAGACATGTTAAGTATTTTTTAAGTTCCTCCAGTGATGCGAATGTGCAGCTAGGCCTGAGGACCACTCGGCTAGACTATCTCTTCATCCTCGCAAAGCCAGCTCCACCGCCCTCTCTGCAAGAATTCCGGGCCCCTCGCTCCCACACTCGGGTCCTCTTGAGCAGTGGtgcagtctagctagagtcggggcg
chr11:77041452_C-A	WT	TGACTAATCCAGGGCCGTGGCATTCCCAGACAGCACACCACTGTGGTCCCCTCCACACTCACCCCAACCAAAGCTAATGGCCTAGTTGGGTCCTGCCCGCCAATAATCACCCCCACGGGTCAGAGACAGGCTCCTTGCCGGGGTCTGGGCCTCAGGCTCAGTGGGCCTTGGACAACCCAGCAGGGAGTTCCGGGGAGTCCG	gccagcgccaggatcaacgtctaac	tgcagtctagctagagtcggggcg	gccagcgccaggatcaacgtctaacTGACTAATCCAGGGCCGTGGCATTCCCAGACAGCACACCACTGTGGTCCCCTCCACACTCACCCCAACCAAAGCTAATGGCCTAGTTGGGTCCTGCCCGCCAATAATCACCCCCACGGGTCAGAGACAGGCTCCTTGCCGGGGTCTGGGCCTCAGGCTCAGTGGGCCTTGGACAACCCAGCAGGGAGTTCCGGGGAGTCCGtgcagtctagctagagtcggggcg
chr11:77041906_G-A	WT	AATTAGCCGGCCATAGTGGCTCGTGCCTGTAATCTCAGCTATTTGGGAGGCTGAGGCAGGAGAATCACTTGAACCTGGGAGGCGGAGGTTGCAGTGAGCCGAGATCGTGCCACTGCACTCCAGCCTGGGCGACAGAGCAAGACTGCATCTCAAAAAAAAAAAAAAAAAGGAGAGTTTGCAAGGGTGGGTGGGAACTTGGTG	gccagcgccaggatcaacgtctaac	tgcagtctagctagagtcggggcg	gccagcgccaggatcaacgtctaacAATTAGCCGGCCATAGTGGCTCGTGCCTGTAATCTCAGCTATTTGGGAGGCTGAGGCAGGAGAATCACTTGAACCTGGGAGGCGGAGGTTGCAGTGAGCCGAGATCGTGCCACTGCACTCCAGCCTGGGCGACAGAGCAAGACTGCATCTCAAAAAAAAAAAAAAAAAGGAGAGTTTGCAAGGGTGGGTGGGAACTTGGTGtgcagtctagctagagtcggggcg
chr11:77041950_G-A	WT	GGGAGGCTGAGGCAGGAGAATCACTTGAACCTGGGAGGCGGAGGTTGCAGTGAGCCGAGATCGTGCCACTGCACTCCAGCCTGGGCGACAGAGCAAGACTGCATCTCAAAAAAAAAAAAAAAAAGGAGAGTTTGCAAGGGTGGGTGGGAACTTGGTGCCTGGGGCTCTGAGAACCAGGCTGTGGTCCTGACCTCCAGCAGC	gccagcgccaggatcaacgtctaac	tgcagtctagctagagtcggggcg	gccagcgccaggatcaacgtctaacGGGAGGCTGAGGCAGGAGAATCACTTGAACCTGGGAGGCGGAGGTTGCAGTGAGCCGAGATCGTGCCACTGCACTCCAGCCTGGGCGACAGAGCAAGACTGCATCTCAAAAAAAAAAAAAAAAAGGAGAGTTTGCAAGGGTGGGTGGGAACTTGGTGCCTGGGGCTCTGAGAACCAGGCTGTGGTCCTGACCTCCAGCAGCtgcagtctagctagagtcggggcg
chr18:31622546_T-C	WT	CAGCCAAGATACTGATATTTTAAAACAAAATGGAAAAATGTCCAATACAATATTCTCTTTCTGGAGGCTTCCTACAAGTGAAAGCAGATTTTGTCATTTTATTTGGCCTTTGCTTGTCTTTGATATATTTCTTTATGTGTTTTTCAAATACATACTGTTGTAGATTTATTGTCTTGTATTTGCAAGTATGCCGGTTGAGAG	gccagcgccaggatcaacgtctaac	tgcagtctagctagagtcggggcg	gccagcgccaggatcaacgtctaacCAGCCAAGATACTGATATTTTAAAACAAAATGGAAAAATGTCCAATACAATATTCTCTTTCTGGAGGCTTCCTACAAGTGAAAGCAGATTTTGTCATTTTATTTGGCCTTTGCTTGTCTTTGATATATTTCTTTATGTGTTTTTCAAATACATACTGTTGTAGATTTATTGTCTTGTATTTGCAAGTATGCCGGTTGAGAGtgcagtctagctagagtcggggcg
chr18:31623338_C-T	WT	TCTTAAGTCTGATGTTAATTTTTGTTTCAGGAGTGAGATATAAACATTTTGCTTTTTTTCAGTTTTGAAATATAGTTTGTCATCCTGTGAAAACCACCTCGTTTGCTTTTTGTTTGTTTGTTTTGCTTTTTTAGTGTAGACCTAAAATTATTTTTGCCTATAAACAGTGAACTTAATATGTTTCTGTGAGAGTGACAGAGC	gccagcgccaggatcaacgtctaac	tgcagtctagctagagtcggggcg	gccagcgccaggatcaacgtctaacTCTTAAGTCTGATGTTAATTTTTGTTTCAGGAGTGAGATATAAACATTTTGCTTTTTTTCAGTTTTGAAATATAGTTTGTCATCCTGTGAAAACCACCTCGTTTGCTTTTTGTTTGTTTGTTTTGCTTTTTTAGTGTAGACCTAAAATTATTTTTGCCTATAAACAGTGAACTTAATATGTTTCTGTGAGAGTGACAGAGCtgcagtctagctagagtcggggcg
chr18:31625375_G-A	WT	GTGGGACTATATACAGTCACCCTTCTCTCACCCGTCCTCCCTGCTCTGAGACACACCCCTGTGGCGAGCACCGCAGAAACGGGAAGCCACTACTTAAGATCGGAAGTTAAGAGAGCTCCCTCCGAAGAGAAAATTTTTATACTAAAATCTATAATTTAATTCAAGAGAATGCTTTTATTTCCGTTTAAACATATTTTGTAT	gccagcgccaggatcaacgtctaac	tgcagtctagctagagtcggggcg	gccagcgccaggatcaacgtctaacGTGGGACTATATACAGTCACCCTTCTCTCACCCGTCCTCCCTGCTCTGAGACACACCCCTGTGGCGAGCACCGCAGAAACGGGAAGCCACTACTTAAGATCGGAAGTTAAGAGAGCTCCCTCCGAAGAGAAAATTTTTATACTAAAATCTATAATTTAATTCAAGAGAATGCTTTTATTTCCGTTTAAACATATTTTGTATtgcagtctagctagagtcggggcg
chr6:89926941_G-T	WT	GGGTCTTCTCAGTGTATGCAAGGGGCTGCAGCCCCTCTTCTCTTCCTCCCCAGGTTGAACAATACGGACAGTTTTCACACATATCTACCTGTATAACCCTCTGTACCTCTCATAACTGGTCAACGACTGTAACAGGTTACATCAGGTGTTTTTCTACATACTTTTTACACAGATTCTATGCGATTAATGTAATTTAATTCA	gccagcgccaggatcaacgtctaac	tgcagtctagctagagtcggggcg	gccagcgccaggatcaacgtctaacGGGTCTTCTCAGTGTATGCAAGGGGCTGCAGCCCCTCTTCTCTTCCTCCCCAGGTTGAACAATACGGACAGTTTTCACACATATCTACCTGTATAACCCTCTGTACCTCTCATAACTGGTCAACGACTGTAACAGGTTACATCAGGTGTTTTTCTACATACTTTTTACACAGATTCTATGCGATTAATGTAATTTAATTCAtgcagtctagctagagtcggggcg
chr6:89930241_T-C	WT	ATTATTAACTTTTTTCTGTACAAATATTAGCACTAAATGTTTAAATATGTATGAATGCCAGAAATTTGTCAGTTCATGCAGTAGGATAAAAAAAAAAAAAAAAAAAAAAAAAAGGCTTTTCTTTTTAAACAGTTCCACTTTTAAAACCTGCCTCTGGGTTTTTGTTTTTTCTTGTTTGTGTGTGTGTGTGTGTGTGTGTGT	gccagcgccaggatcaacgtctaac	tgcagtctagctagagtcggggcg	gccagcgccaggatcaacgtctaacATTATTAACTTTTTTCTGTACAAATATTAGCACTAAATGTTTAAATATGTATGAATGCCAGAAATTTGTCAGTTCATGCAGTAGGATAAAAAAAAAAAAAAAAAAAAAAAAAAGGCTTTTCTTTTTAAACAGTTCCACTTTTAAAACCTGCCTCTGGGTTTTTGTTTTTTCTTGTTTGTGTGTGTGTGTGTGTGTGTGTGTtgcagtctagctagagtcggggcg
chr6:89930434_G-T	WT	ACTCCAGCCCGGCTGGGGAAGAGAGTCCTGAACGGTTTGATGTGGGGATGGGGTGGTGGGCAGTGGGGAATAGATGGTTGACTTTGTTTCTTTATTTGTGCCATTGTTTGGACAATATTAAAGCTGCATGTAAAAGGGGAAATTAGTATATGATGTAGGCTAAAAGTGAAATCATAGTAACATATGTTTTAGTATTATTAA	gccagcgccaggatcaacgtctaac	tgcagtctagctagagtcggggcg	gccagcgccaggatcaacgtctaacACTCCAGCCCGGCTGGGGAAGAGAGTCCTGAACGGTTTGATGTGGGGATGGGGTGGTGGGCAGTGGGGAATAGATGGTTGACTTTGTTTCTTTATTTGTGCCATTGTTTGGACAATATTAAAGCTGCATGTAAAAGGGGAAATTAGTATATGATGTAGGCTAAAAGTGAAATCATAGTAACATATGTTTTAGTATTATTAAtgcagtctagctagagtcggggcg
chr6:89930830_G-T	WT	AGCAGGGCATCCTGGCATCTGCGATCCATCCCTGACACAGGCTGACACATTCTTTCTCCTTTCCTTCTCCAAAGGCTTGGAGTTTTCTTCTGAGGTTTTTCTGCCAGTGTCTTGTCTGAAGGCAGACTTCATTCTGAGGCTTTGGACAAGCTATCACCGGGAACCCTCCCTGTCCCCTTCCCGAATCACACACATACCCTA	gccagcgccaggatcaacgtctaac	tgcagtctagctagagtcggggcg	gccagcgccaggatcaacgtctaacAGCAGGGCATCCTGGCATCTGCGATCCATCCCTGACACAGGCTGACACATTCTTTCTCCTTTCCTTCTCCAAAGGCTTGGAGTTTTCTTCTGAGGTTTTTCTGCCAGTGTCTTGTCTGAAGGCAGACTTCATTCTGAGGCTTTGGACAAGCTATCACCGGGAACCCTCCCTGTCCCCTTCCCGAATCACACACATACCCTAtgcagtctagctagagtcggggcg
chr17:81110123_G-T	WT	AAACAAACACAGTGGACTCAGTGGCTACTGGTATTGTCTCTTCCCACACTGAACTCTGGGGAATTGAGTGCAGGGCACAGCCCGGCTCAGCCTGCCCGCTGGTGGGAGCCCCTGGGAAGCTGCGGCGCTCCTTTATCTGATGTGGTTTAGTAAAAGCCTCCCACACACCTCCCCGTGGCCTGGGACGTGGCTGGTAGTGTT	gccagcgccaggatcaacgtctaac	tgcagtctagctagagtcggggcg	gccagcgccaggatcaacgtctaacAAACAAACACAGTGGACTCAGTGGCTACTGGTATTGTCTCTTCCCACACTGAACTCTGGGGAATTGAGTGCAGGGCACAGCCCGGCTCAGCCTGCCCGCTGGTGGGAGCCCCTGGGAAGCTGCGGCGCTCCTTTATCTGATGTGGTTTAGTAAAAGCCTCCCACACACCTCCCCGTGGCCTGGGACGTGGCTGGTAGTGTTtgcagtctagctagagtcggggcg
chr17:81110450_T-A	WT	ATTCCATGCTCAATGGATGAATGTAGACACAAAACAGCAACACTTGTATGAAGATGTAAAGTGCTGAACATATTTTTTTCCTGTTTCCTTTCCTTTTTTTTAAAAAATCTGAATTGTGCCCTGTACTGCAGTTACTTGTTTGAATAAAAGTTTTATTTATTGCACGAGTTGGGTATGGACCTCCTTCCGGTTCCCGGCGTG	gccagcgccaggatcaacgtctaac	tgcagtctagctagagtcggggcg	gccagcgccaggatcaacgtctaacATTCCATGCTCAATGGATGAATGTAGACACAAAACAGCAACACTTGTATGAAGATGTAAAGTGCTGAACATATTTTTTTCCTGTTTCCTTTCCTTTTTTTTAAAAAATCTGAATTGTGCCCTGTACTGCAGTTACTTGTTTGAATAAAAGTTTTATTTATTGCACGAGTTGGGTATGGACCTCCTTCCGGTTCCCGGCGTGtgcagtctagctagagtcggggcg
chr17:81116574_C-T	WT	TGCCTGCAGGAGTCAGCGGAGGTGGGGGGGGGAGGTCCACCCAGGAGTCCTGGGGCAGACCCCGGAAGCGGGGAAGCCCCCACCTGCCAGCGGGCACTCTGCTGGTGACCCCGCATAGCACCTGACAGCTGGCCTTTGGCCGCAGGAGCGAGCTGGGAGGCCCTGGCAGCAAGGTTCTGGATGGGAGGTTGGGTAAGGAGG	gccagcgccaggatcaacgtctaac	tgcagtctagctagagtcggggcg	gccagcgccaggatcaacgtctaacTGCCTGCAGGAGTCAGCGGAGGTGGGGGGGGGAGGTCCACCCAGGAGTCCTGGGGCAGACCCCGGAAGCGGGGAAGCCCCCACCTGCCAGCGGGCACTCTGCTGGTGACCCCGCATAGCACCTGACAGCTGGCCTTTGGCCGCAGGAGCGAGCTGGGAGGCCCTGGCAGCAAGGTTCTGGATGGGAGGTTGGGTAAGGAGGtgcagtctagctagagtcggggcg
chr7:73440423_C-A	WT	TTTGTTGTTGTTTTTTTTTTTTATTGTCTTCAAAGAGGAAGGGCCCCATTAAAGGGTGAACTTGTAATAAATTGGAATTTCAAATAAACCTCATGTACTTGTGTTTATAAAGAAGAAACCACTCTGGTGGCTGTTTGTGCTCTTTCTTGGTGGGTGGGGGTGGGTAGTGCTGTCCCGAGTGCTGCTTTCCCACTGACCCTT	gccagcgccaggatcaacgtctaac	tgcagtctagctagagtcggggcg	gccagcgccaggatcaacgtctaacTTTGTTGTTGTTTTTTTTTTTTATTGTCTTCAAAGAGGAAGGGCCCCATTAAAGGGTGAACTTGTAATAAATTGGAATTTCAAATAAACCTCATGTACTTGTGTTTATAAAGAAGAAACCACTCTGGTGGCTGTTTGTGCTCTTTCTTGGTGGGTGGGGGTGGGTAGTGCTGTCCCGAGTGCTGCTTTCCCACTGACCCTTtgcagtctagctagagtcggggcg
chr7:73440555_G-A	WT	ATAGGCATGGAGTTGGCACTGACATCACAGCTTCATAACCCCACCACCGCCAGCTTCCCCTGCCTCCTACATCCAGTCTGTTCTTGTTCATAGTGAGAATCCTGTGTTCCCACTTCAGTGACACCTGAATTGTTTGTTGTTGTTTTTTTTTTTTATTGTCTTCAAAGAGGAAGGGCCCCATTAAAGGGTGAACTTGTAATA	gccagcgccaggatcaacgtctaac	tgcagtctagctagagtcggggcg	gccagcgccaggatcaacgtctaacATAGGCATGGAGTTGGCACTGACATCACAGCTTCATAACCCCACCACCGCCAGCTTCCCCTGCCTCCTACATCCAGTCTGTTCTTGTTCATAGTGAGAATCCTGTGTTCCCACTTCAGTGACACCTGAATTGTTTGTTGTTGTTTTTTTTTTTTATTGTCTTCAAAGAGGAAGGGCCCCATTAAAGGGTGAACTTGTAATAtgcagtctagctagagtcggggcg
chr7:73440562_A-C	WT	CCCTTCTATAGGCATGGAGTTGGCACTGACATCACAGCTTCATAACCCCACCACCGCCAGCTTCCCCTGCCTCCTACATCCAGTCTGTTCTTGTTCATAGTGAGAATCCTGTGTTCCCACTTCAGTGACACCTGAATTGTTTGTTGTTGTTTTTTTTTTTTATTGTCTTCAAAGAGGAAGGGCCCCATTAAAGGGTGAACT	gccagcgccaggatcaacgtctaac	tgcagtctagctagagtcggggcg	gccagcgccaggatcaacgtctaacCCCTTCTATAGGCATGGAGTTGGCACTGACATCACAGCTTCATAACCCCACCACCGCCAGCTTCCCCTGCCTCCTACATCCAGTCTGTTCTTGTTCATAGTGAGAATCCTGTGTTCCCACTTCAGTGACACCTGAATTGTTTGTTGTTGTTTTTTTTTTTTATTGTCTTCAAAGAGGAAGGGCCCCATTAAAGGGTGAACTtgcagtctagctagagtcggggcg
chr7:73440809_T-C	WT	TCCCTTTTATGATGGATTTTGATAAAAGTACAAAACAGGGTTTTTCTTTTTTATCACCTTTGAATTTGGAAATTTTGAGCACCCAAGCTCTTCTGTACCTATTTAAAGTCCACCAAGGGGACTGCAGCTCCTAGAACATGAGAATCAAGCCTCTTAATTTTAAACTGCGGAATGTGGCCTCTGCTTCCTCCGTCCTCCTGC	gccagcgccaggatcaacgtctaac	tgcagtctagctagagtcggggcg	gccagcgccaggatcaacgtctaacTCCCTTTTATGATGGATTTTGATAAAAGTACAAAACAGGGTTTTTCTTTTTTATCACCTTTGAATTTGGAAATTTTGAGCACCCAAGCTCTTCTGTACCTATTTAAAGTCCACCAAGGGGACTGCAGCTCCTAGAACATGAGAATCAAGCCTCTTAATTTTAAACTGCGGAATGTGGCCTCTGCTTCCTCCGTCCTCCTGCtgcagtctagctagagtcggggcg
chr7:73441598_G-T	WT	CTCAGGTGACAGTATCAGTGAGTGCCATACAGAATTGTGTATTCACCAGCATCATGAAACAGTTGTGGTCTTTTGAGTTGATCTTGGCAGAGTAAAGGGACGTGTCCTGGAGCCATTCCTGAATCTCCCCTTCTTTGTGACAGCTCCTCCCACCCCCCCAAAAAATAAAAAAACCACAAAAAACAAAAAAACAAAACTAAG	gccagcgccaggatcaacgtctaac	tgcagtctagctagagtcggggcg	gccagcgccaggatcaacgtctaacCTCAGGTGACAGTATCAGTGAGTGCCATACAGAATTGTGTATTCACCAGCATCATGAAACAGTTGTGGTCTTTTGAGTTGATCTTGGCAGAGTAAAGGGACGTGTCCTGGAGCCATTCCTGAATCTCCCCTTCTTTGTGACAGCTCCTCCCACCCCCCCAAAAAATAAAAAAACCACAAAAAACAAAAAAACAAAACTAAGtgcagtctagctagagtcggggcg
chr7:73441883_G-A	WT	CCATAACCCTCCCTTCTGAGAGTTTCCAGGAGGAGTCCGAGGGTCTAGCTTTTCTGGTGAAGCCAGTTCCTGTTCCTGCCTTCTTTCCTAAGGGCCTGCTCGCTCTGGCTTCCACCACAGTGCCAAGCCCCTCTGGTCTCCAGGGGAGGGATTGCTGTGTTACATAGCAGGATCGGGGTAATCAGGCCAACAGGGGAGATG	gccagcgccaggatcaacgtctaac	tgcagtctagctagagtcggggcg	gccagcgccaggatcaacgtctaacCCATAACCCTCCCTTCTGAGAGTTTCCAGGAGGAGTCCGAGGGTCTAGCTTTTCTGGTGAAGCCAGTTCCTGTTCCTGCCTTCTTTCCTAAGGGCCTGCTCGCTCTGGCTTCCACCACAGTGCCAAGCCCCTCTGGTCTCCAGGGGAGGGATTGCTGTGTTACATAGCAGGATCGGGGTAATCAGGCCAACAGGGGAGATGtgcagtctagctagagtcggggcg
chr11:66532383_G-A	WT	CTCCCCTCCCCAGCCTTTTCCAGAAACCATACTGGGCTCAGATCAGAGCTCCGAAGCGGTCAAAGTGAGCTGAGCAGGACAGGCCCAGCCTTTCTCCACTGCCACGTCCCTCATGCACATCACTCATCTCCTGCTGCAGGCCAAGGCCAAAATTGGGCTAGTCCTGGCCAGGGAAATCAGAAGCTCTTCTTGGGTGAGATT	gccagcgccaggatcaacgtctaac	tgcagtctagctagagtcggggcg	gccagcgccaggatcaacgtctaacCTCCCCTCCCCAGCCTTTTCCAGAAACCATACTGGGCTCAGATCAGAGCTCCGAAGCGGTCAAAGTGAGCTGAGCAGGACAGGCCCAGCCTTTCTCCACTGCCACGTCCCTCATGCACATCACTCATCTCCTGCTGCAGGCCAAGGCCAAAATTGGGCTAGTCCTGGCCAGGGAAATCAGAAGCTCTTCTTGGGTGAGATTtgcagtctagctagagtcggggcg
chr11:66532460_C-T	WT	GACAGGCCCAGCCTTTCTCCACTGCCACGTCCCTCATGCACATCACTCATCTCCTGCTGCAGGCCAAGGCCAAAATTGGGCTAGTCCTGGCCAGGGAAATCAGAAGCTCTTCTTGGGTGAGATTGAGCCTCCTGTTGCTCCCTGGAGTTCCGGAGGCTGGGCTGCAGCCCACTCAGCTTGCGGGCAAAATACGTGCTCTCC	gccagcgccaggatcaacgtctaac	tgcagtctagctagagtcggggcg	gccagcgccaggatcaacgtctaacGACAGGCCCAGCCTTTCTCCACTGCCACGTCCCTCATGCACATCACTCATCTCCTGCTGCAGGCCAAGGCCAAAATTGGGCTAGTCCTGGCCAGGGAAATCAGAAGCTCTTCTTGGGTGAGATTGAGCCTCCTGTTGCTCCCTGGAGTTCCGGAGGCTGGGCTGCAGCCCACTCAGCTTGCGGGCAAAATACGTGCTCTCCtgcagtctagctagagtcggggcg
chr11:66532678_G-T	WT	AGCAAACCCAGGGAATAGCCCTCCTCTCCCCAGGAAACTTCTCTGAAATCTTAGACTTAGCCAGTCTTAGGCCTACGATGCCACACAAAGGTTGTTCAGGGAGAAGGGGGTGCAGGAGGCAGAGGGTGCCCCGCAGGGAGCTGGTGGCTCCAGCCCCACTAGAGCTCCTAAAGATCACACAGCAGCTGCTCCTGACAGGGA	gccagcgccaggatcaacgtctaac	tgcagtctagctagagtcggggcg	gccagcgccaggatcaacgtctaacAGCAAACCCAGGGAATAGCCCTCCTCTCCCCAGGAAACTTCTCTGAAATCTTAGACTTAGCCAGTCTTAGGCCTACGATGCCACACAAAGGTTGTTCAGGGAGAAGGGGGTGCAGGAGGCAGAGGGTGCCCCGCAGGGAGCTGGTGGCTCCAGCCCCACTAGAGCTCCTAAAGATCACACAGCAGCTGCTCCTGACAGGGAtgcagtctagctagagtcggggcg
chr3:107806010_A-C	WT	TTGTACATGGAGATTTAAGTTTAAGATGGTTTATATAATAGGTTATACCTACATTTATATTGTAGAATAAATATTAAAAAGCCTGTTCCAGAGACTCCCAAGCAGCCTGGGCAGGCAGATGTACCATTGTTAGTGGTGTATGCTCGGCCTCGTGGTCCATATATTCTGCACTTTTATATTTGCCACCAGAATGGTAGTTTG	gccagcgccaggatcaacgtctaac	tgcagtctagctagagtcggggcg	gccagcgccaggatcaacgtctaacTTGTACATGGAGATTTAAGTTTAAGATGGTTTATATAATAGGTTATACCTACATTTATATTGTAGAATAAATATTAAAAAGCCTGTTCCAGAGACTCCCAAGCAGCCTGGGCAGGCAGATGTACCATTGTTAGTGGTGTATGCTCGGCCTCGTGGTCCATATATTCTGCACTTTTATATTTGCCACCAGAATGGTAGTTTGtgcagtctagctagagtcggggcg
chr3:107806140_G-A	WT	TAGTGGTGTATGCTCGGCCTCGTGGTCCATATATTCTGCACTTTTATATTTGCCACCAGAATGGTAGTTTGCTGGCAAAAAAAAAAAAAAAAGAGAGAGAGAAAAAATTACAACTCTTACAATCTGAATTTTTTTCTTAGCCTTGAGTGACCAAGAAGAATTTGCTTGAGGCAAATTGTGGCAAATATTTTCCCAGACAGG	gccagcgccaggatcaacgtctaac	tgcagtctagctagagtcggggcg	gccagcgccaggatcaacgtctaacTAGTGGTGTATGCTCGGCCTCGTGGTCCATATATTCTGCACTTTTATATTTGCCACCAGAATGGTAGTTTGCTGGCAAAAAAAAAAAAAAAAGAGAGAGAGAAAAAATTACAACTCTTACAATCTGAATTTTTTTCTTAGCCTTGAGTGACCAAGAAGAATTTGCTTGAGGCAAATTGTGGCAAATATTTTCCCAGACAGGtgcagtctagctagagtcggggcg
chr3:107807614_A-G	WT	AGCTAAAATCCAAAACAAAAAACCAACAACAAAAATTGTATGGTGCGGAACATGCACCTTGACAATGGTACTAACTTGTTATTCTATAGAACACGTTAGAATAGATCTATTTTTGCCAGAGCACCCTCCTTCAGTCCTCCGATTACATTTCACTAGAGTTCCTTACGAGATTGCTGTATATTCCTGGGACCTTTTTTAAAA	gccagcgccaggatcaacgtctaac	tgcagtctagctagagtcggggcg	gccagcgccaggatcaacgtctaacAGCTAAAATCCAAAACAAAAAACCAACAACAAAAATTGTATGGTGCGGAACATGCACCTTGACAATGGTACTAACTTGTTATTCTATAGAACACGTTAGAATAGATCTATTTTTGCCAGAGCACCCTCCTTCAGTCCTCCGATTACATTTCACTAGAGTTCCTTACGAGATTGCTGTATATTCCTGGGACCTTTTTTAAAAtgcagtctagctagagtcggggcg
chr3:107810213_A-T	WT	CAAGCGTGAATAAAAAGACAAATGTATTTGACTCCCTCATAATCCCCATCTGTATGTGCTACCCTTCCTTCAAATATATAAATGTGCATCTTTTTTTTAAAAAAAAAAAAAAAAAAGGTTCCTCTTCTGGCCAAATTTGATCTATGGTGGTATGATTCATACTGTTAAATTGAGAGAGGAAACCTTGTGGTTAAAAATTAT	gccagcgccaggatcaacgtctaac	tgcagtctagctagagtcggggcg	gccagcgccaggatcaacgtctaacCAAGCGTGAATAAAAAGACAAATGTATTTGACTCCCTCATAATCCCCATCTGTATGTGCTACCCTTCCTTCAAATATATAAATGTGCATCTTTTTTTTAAAAAAAAAAAAAAAAAAGGTTCCTCTTCTGGCCAAATTTGATCTATGGTGGTATGATTCATACTGTTAAATTGAGAGAGGAAACCTTGTGGTTAAAAATTATtgcagtctagctagagtcggggcg
chr12:24810027_C-T	WT	TTGATCAAAACCCATGATCATTCTCTCCAAAGGTCTTTGTCACTAAGCCACTAGGGATTCTGAAAAGTTCGTGAGCTGAAACAAATAAATTGAGTTGGAAGATTCATGTTGACTGTTTGTATCCCAAATGCAATATACCAGTTTTTGAAGCTGAACTGATTACATTAAAAAGGGATCAAGCTGCATTTGTTTTAAAGATAG	gccagcgccaggatcaacgtctaac	tgcagtctagctagagtcggggcg	gccagcgccaggatcaacgtctaacTTGATCAAAACCCATGATCATTCTCTCCAAAGGTCTTTGTCACTAAGCCACTAGGGATTCTGAAAAGTTCGTGAGCTGAAACAAATAAATTGAGTTGGAAGATTCATGTTGACTGTTTGTATCCCAAATGCAATATACCAGTTTTTGAAGCTGAACTGATTACATTAAAAAGGGATCAAGCTGCATTTGTTTTAAAGATAGtgcagtctagctagagtcggggcg
chr12:24812069_G-C	WT	CAGGGTTAAGAAAGGAATGTAAATTTCTGCCTCAATTTGTACTTCATCAATAAGTTTTTGAAGAGTGCAGATTTTTAGTCAGGTCTTAAAAATAAACTCACAAATCTGGATGCATTTCTAAATTCTGCAAATGTTTCCTGGGGTGACTTAACAAGGAATAATCCCACAATATACCTAGCTACCTAATACATGGAGCTGGGG	gccagcgccaggatcaacgtctaac	tgcagtctagctagagtcggggcg	gccagcgccaggatcaacgtctaacCAGGGTTAAGAAAGGAATGTAAATTTCTGCCTCAATTTGTACTTCATCAATAAGTTTTTGAAGAGTGCAGATTTTTAGTCAGGTCTTAAAAATAAACTCACAAATCTGGATGCATTTCTAAATTCTGCAAATGTTTCCTGGGGTGACTTAACAAGGAATAATCCCACAATATACCTAGCTACCTAATACATGGAGCTGGGGtgcagtctagctagagtcggggcg
chr12:24814263_C-A	WT	AAAACATTGTTTGTTCACTTTCAAAGAGTGATAGTTTCTAAAACATTTAGAGCAATAAATATTCATCAGAGGTACCAAGTAAGCCGGCAGAAGAGTTAAGGGTTAGAGAAATCCCTTATTTCATGTCTTGACTCTAAAATTATCAAAGTACTTTTCCTTGTAATGTGGATTTCTTCTTATGCGGATATGCAAAAACTTCAG	gccagcgccaggatcaacgtctaac	tgcagtctagctagagtcggggcg	gccagcgccaggatcaacgtctaacAAAACATTGTTTGTTCACTTTCAAAGAGTGATAGTTTCTAAAACATTTAGAGCAATAAATATTCATCAGAGGTACCAAGTAAGCCGGCAGAAGAGTTAAGGGTTAGAGAAATCCCTTATTTCATGTCTTGACTCTAAAATTATCAAAGTACTTTTCCTTGTAATGTGGATTTCTTCTTATGCGGATATGCAAAAACTTCAGtgcagtctagctagagtcggggcg
chr12:24817574_G-T	WT	AGTTACATTCTGCTCCTCAAACAAATGCAATTTTTTGTGTGTGTTTGAAAGCTAATTTGAGAAAATTTCATAGGTTACATTTCCTGCAGCCTATCTTTATCCACAGAAAGTGTTTTCTTTTTTTTAAATCAAGACTTTTAAAACTGGATTTCCTCCCATCACTGTTTTTTGAAGGTCCTCCAAGTCCGTGTTAAGGTAAAT	gccagcgccaggatcaacgtctaac	tgcagtctagctagagtcggggcg	gccagcgccaggatcaacgtctaacAGTTACATTCTGCTCCTCAAACAAATGCAATTTTTTGTGTGTGTTTGAAAGCTAATTTGAGAAAATTTCATAGGTTACATTTCCTGCAGCCTATCTTTATCCACAGAAAGTGTTTTCTTTTTTTTAAATCAAGACTTTTAAAACTGGATTTCCTCCCATCACTGTTTTTTGAAGGTCCTCCAAGTCCGTGTTAAGGTAAATtgcagtctagctagagtcggggcg
chr14:99169301_T-A	WT	TCACAATGTTGAGTTCAGCATGTGTCTGCCATTTCATTTGTACGCTTGTTCAAAACCAAGTTTGTTCTGGTTTCAAGTTATAAAAATAAATTGGACATTTAACTTGATCTCCAAACCTTGTCCTTTTCTGTGTCTTTTAAAGGTGGGGGATGGACAGCTTATTTCCAAGGGCAAATTGAAAGTCTTTCTCCATTTTCTTCC	gccagcgccaggatcaacgtctaac	tgcagtctagctagagtcggggcg	gccagcgccaggatcaacgtctaacTCACAATGTTGAGTTCAGCATGTGTCTGCCATTTCATTTGTACGCTTGTTCAAAACCAAGTTTGTTCTGGTTTCAAGTTATAAAAATAAATTGGACATTTAACTTGATCTCCAAACCTTGTCCTTTTCTGTGTCTTTTAAAGGTGGGGGATGGACAGCTTATTTCCAAGGGCAAATTGAAAGTCTTTCTCCATTTTCTTCCtgcagtctagctagagtcggggcg
chr14:99169496_C-G	WT	GGTTTTGTCTTTTACTACAAGTTTGGAACTATTTATTATTGCTTGGTATTTGTGCTCTGTTTAAGAAACAGGCACTTTTTTTTATTATGGATAAAATGTTGAGATGACAGGAGGTCATTTCAATATGGCTTAGTAAAATATTTATTGTTCCTTTATTCTCTGTACAAGATTTTGGGCCTCTTTTTTTCCTTAATGTCACAA	gccagcgccaggatcaacgtctaac	tgcagtctagctagagtcggggcg	gccagcgccaggatcaacgtctaacGGTTTTGTCTTTTACTACAAGTTTGGAACTATTTATTATTGCTTGGTATTTGTGCTCTGTTTAAGAAACAGGCACTTTTTTTTATTATGGATAAAATGTTGAGATGACAGGAGGTCATTTCAATATGGCTTAGTAAAATATTTATTGTTCCTTTATTCTCTGTACAAGATTTTGGGCCTCTTTTTTTCCTTAATGTCACAAtgcagtctagctagagtcggggcg
chr14:99172856_T-A	WT	ATGGGTGGGGTGGGGATCTTGCAAATTTCTATTCTCTTTTACTGAAAAAGCAGGGGATGAGTTCCATCAGAAGGTGCCCAGCGCTACTTCCCAGGTTTTTATTTTTTTTTTCCTATCTCATTAGGTTGGAAGGTACTAAATATTGAACTGTTAAGATTAGACATTTGAATTCTGTTGACCCGCACTTTAAAGCTTTTGTTT	gccagcgccaggatcaacgtctaac	tgcagtctagctagagtcggggcg	gccagcgccaggatcaacgtctaacATGGGTGGGGTGGGGATCTTGCAAATTTCTATTCTCTTTTACTGAAAAAGCAGGGGATGAGTTCCATCAGAAGGTGCCCAGCGCTACTTCCCAGGTTTTTATTTTTTTTTTCCTATCTCATTAGGTTGGAAGGTACTAAATATTGAACTGTTAAGATTAGACATTTGAATTCTGTTGACCCGCACTTTAAAGCTTTTGTTTtgcagtctagctagagtcggggcg
chr18:63126094_G-A	WT	AATGATCAGACCTTTGAATGATTCTAATTTTTAAGCAAAATATTATTTTATGAAAGGTTTACATTGTCAAAGTGATGAATATGGAATATCCAATCCTGTGCTGCTATCCTGCCAAAATCATTTTAATGGAGTCAGTTTGCAGTATGCTCCACGTGGTAAGATCCTCCAAGCTGCTTTAGAAGTAACAATGAAGAACGTGGA	gccagcgccaggatcaacgtctaac	tgcagtctagctagagtcggggcg	gccagcgccaggatcaacgtctaacAATGATCAGACCTTTGAATGATTCTAATTTTTAAGCAAAATATTATTTTATGAAAGGTTTACATTGTCAAAGTGATGAATATGGAATATCCAATCCTGTGCTGCTATCCTGCCAAAATCATTTTAATGGAGTCAGTTTGCAGTATGCTCCACGTGGTAAGATCCTCCAAGCTGCTTTAGAAGTAACAATGAAGAACGTGGAtgcagtctagctagagtcggggcg
chr18:63126317_G-A	WT	ACCAGCAGATTCAAATCTATGGTGGTTTGACCTTTAGAGAGTTGCTTTACGTGGCCTGTTTCAACACAGACCCACCCAGAGCCCTCCTGCCCTCCTTCCGCGGGGGCTTTCTCATGGCTGTCCTTCAGGGTCTTCCTGAAATGCAGTGGTGCTTACGCTCCACCAAGAAAGCAGGAAACCTGTGGTATGAAGCCAGACCTC	gccagcgccaggatcaacgtctaac	tgcagtctagctagagtcggggcg	gccagcgccaggatcaacgtctaacACCAGCAGATTCAAATCTATGGTGGTTTGACCTTTAGAGAGTTGCTTTACGTGGCCTGTTTCAACACAGACCCACCCAGAGCCCTCCTGCCCTCCTTCCGCGGGGGCTTTCTCATGGCTGTCCTTCAGGGTCTTCCTGAAATGCAGTGGTGCTTACGCTCCACCAAGAAAGCAGGAAACCTGTGGTATGAAGCCAGACCTCtgcagtctagctagagtcggggcg
chr18:63126318_C-T	WT	GACCAGCAGATTCAAATCTATGGTGGTTTGACCTTTAGAGAGTTGCTTTACGTGGCCTGTTTCAACACAGACCCACCCAGAGCCCTCCTGCCCTCCTTCCGCGGGGGCTTTCTCATGGCTGTCCTTCAGGGTCTTCCTGAAATGCAGTGGTGCTTACGCTCCACCAAGAAAGCAGGAAACCTGTGGTATGAAGCCAGACCT	gccagcgccaggatcaacgtctaac	tgcagtctagctagagtcggggcg	gccagcgccaggatcaacgtctaacGACCAGCAGATTCAAATCTATGGTGGTTTGACCTTTAGAGAGTTGCTTTACGTGGCCTGTTTCAACACAGACCCACCCAGAGCCCTCCTGCCCTCCTTCCGCGGGGGCTTTCTCATGGCTGTCCTTCAGGGTCTTCCTGAAATGCAGTGGTGCTTACGCTCCACCAAGAAAGCAGGAAACCTGTGGTATGAAGCCAGACCTtgcagtctagctagagtcggggcg
chr18:63127284_G-A	WT	AACAGAGGCCCTGGGCCCTTCCTATCAGAAGGACATGGTGAAGGCTGGGAACGTGAGGAGAGGCAATGGCCACGGCCCATTTTGGCTGTAGCACATGGCACGTTGGCTGTGTGGCCTTGGCCCACCTGTGAGTTTAAAGCAAGGCTTTAAATGACTTTGGAGAGGGTCACAAATCCTAAAAGAAGCATTGAAGTGAGGTGT	gccagcgccaggatcaacgtctaac	tgcagtctagctagagtcggggcg	gccagcgccaggatcaacgtctaacAACAGAGGCCCTGGGCCCTTCCTATCAGAAGGACATGGTGAAGGCTGGGAACGTGAGGAGAGGCAATGGCCACGGCCCATTTTGGCTGTAGCACATGGCACGTTGGCTGTGTGGCCTTGGCCCACCTGTGAGTTTAAAGCAAGGCTTTAAATGACTTTGGAGAGGGTCACAAATCCTAAAAGAAGCATTGAAGTGAGGTGTtgcagtctagctagagtcggggcg
chr18:63128171_C-T	WT	CTGTAAACATAGATTCGCTTTCCATGTTGTTGGCCGGATCACCATCTGAAGAGCAGACGGATGGAAAAAGGACCTGATCATTGGGGAAGCTGGCTTTCTGGCTGCTGGAGGCTGGGGAGAAGGTGTTCATTCACTTGCATTTCTTTGCCCTGGGGGCTGTGATATTAACAGAGGGAGGGTTCCTGTGGGGGGAAGTCCATG	gccagcgccaggatcaacgtctaac	tgcagtctagctagagtcggggcg	gccagcgccaggatcaacgtctaacCTGTAAACATAGATTCGCTTTCCATGTTGTTGGCCGGATCACCATCTGAAGAGCAGACGGATGGAAAAAGGACCTGATCATTGGGGAAGCTGGCTTTCTGGCTGCTGGAGGCTGGGGAGAAGGTGTTCATTCACTTGCATTTCTTTGCCCTGGGGGCTGTGATATTAACAGAGGGAGGGTTCCTGTGGGGGGAAGTCCATGtgcagtctagctagagtcggggcg
chr6:136257874_A-C	WT	GTAGCTTAATTATACTGGATAATTGTAATGTTATATACAAATTTCTTATATAAAAGTATGCTGCATTATTAACATTTGTTTAACTTTTCTTATTTTTCTTTTTCTGGGTTTCAACTGGAATCCCATTGGTGGGGATGTACCTTAAGTTTCCTTGTGGAATAATAGACTTTCACATCCAGAAAGAGAAGTTCAGAGGCCTTT	gccagcgccaggatcaacgtctaac	tgcagtctagctagagtcggggcg	gccagcgccaggatcaacgtctaacGTAGCTTAATTATACTGGATAATTGTAATGTTATATACAAATTTCTTATATAAAAGTATGCTGCATTATTAACATTTGTTTAACTTTTCTTATTTTTCTTTTTCTGGGTTTCAACTGGAATCCCATTGGTGGGGATGTACCTTAAGTTTCCTTGTGGAATAATAGACTTTCACATCCAGAAAGAGAAGTTCAGAGGCCTTTtgcagtctagctagagtcggggcg
chr6:136257895_A-C	WT	AAGTGTTGTGTAAGATCATTGGTAGCTTAATTATACTGGATAATTGTAATGTTATATACAAATTTCTTATATAAAAGTATGCTGCATTATTAACATTTGTTTAACTTTTCTTATTTTTCTTTTTCTGGGTTTCAACTGGAATCCCATTGGTGGGGATGTACCTTAAGTTTCCTTGTGGAATAATAGACTTTCACATCCAGA	gccagcgccaggatcaacgtctaac	tgcagtctagctagagtcggggcg	gccagcgccaggatcaacgtctaacAAGTGTTGTGTAAGATCATTGGTAGCTTAATTATACTGGATAATTGTAATGTTATATACAAATTTCTTATATAAAAGTATGCTGCATTATTAACATTTGTTTAACTTTTCTTATTTTTCTTTTTCTGGGTTTCAACTGGAATCCCATTGGTGGGGATGTACCTTAAGTTTCCTTGTGGAATAATAGACTTTCACATCCAGAtgcagtctagctagagtcggggcg
chr6:136261102_C-T	WT	ATTTCATTTTTAGGAACAATTATTAATATGGTTCCTTTTCACTCTCCGCATCTTTTGTTAATCTTTAATTTTTTCTCTCTCTTTTAGGAATAATAAATATGAAGTAAGATTACAACAGAGCAGAACTTGCACCCACCATTTTTTTTACCTGATTTTTGTTTTCAAATAAGAATGTAAGCATTTTACTTAAATTTTACTGTT	gccagcgccaggatcaacgtctaac	tgcagtctagctagagtcggggcg	gccagcgccaggatcaacgtctaacATTTCATTTTTAGGAACAATTATTAATATGGTTCCTTTTCACTCTCCGCATCTTTTGTTAATCTTTAATTTTTTCTCTCTCTTTTAGGAATAATAAATATGAAGTAAGATTACAACAGAGCAGAACTTGCACCCACCATTTTTTTTACCTGATTTTTGTTTTCAAATAAGAATGTAAGCATTTTACTTAAATTTTACTGTTtgcagtctagctagagtcggggcg
chr14:96241511_G-A	WT	TCAGATGGAGAACTCCATGGGCACACTGCGGACCTCCATCTCCGTGGAACGCCAGATTCACAAACTGCAGGACTGGGCAGGGAGCAGACAGTGAGCAAACGCCAGCAGGGCTGCTGTGAATTTGTGTAAGGATTGAGGGACAGTTGCTTTTCAGCATGGGCCCAGGAATGCCAAGGAGACATCTATGCACGACCTTGGGAA	gccagcgccaggatcaacgtctaac	tgcagtctagctagagtcggggcg	gccagcgccaggatcaacgtctaacTCAGATGGAGAACTCCATGGGCACACTGCGGACCTCCATCTCCGTGGAACGCCAGATTCACAAACTGCAGGACTGGGCAGGGAGCAGACAGTGAGCAAACGCCAGCAGGGCTGCTGTGAATTTGTGTAAGGATTGAGGGACAGTTGCTTTTCAGCATGGGCCCAGGAATGCCAAGGAGACATCTATGCACGACCTTGGGAAtgcagtctagctagagtcggggcg
chr14:96241586_G-T	WT	GGCAGGGAGCAGACAGTGAGCAAACGCCAGCAGGGCTGCTGTGAATTTGTGTAAGGATTGAGGGACAGTTGCTTTTCAGCATGGGCCCAGGAATGCCAAGGAGACATCTATGCACGACCTTGGGAAATGAGTTGATGTCTCCGGTAAAACACCGGAGACTAATTCCTGCCCTGCCCAATTTTGCAGGGAGCATGGCTGTGA	gccagcgccaggatcaacgtctaac	tgcagtctagctagagtcggggcg	gccagcgccaggatcaacgtctaacGGCAGGGAGCAGACAGTGAGCAAACGCCAGCAGGGCTGCTGTGAATTTGTGTAAGGATTGAGGGACAGTTGCTTTTCAGCATGGGCCCAGGAATGCCAAGGAGACATCTATGCACGACCTTGGGAAATGAGTTGATGTCTCCGGTAAAACACCGGAGACTAATTCCTGCCCTGCCCAATTTTGCAGGGAGCATGGCTGTGAtgcagtctagctagagtcggggcg
chr14:96241676_C-T	WT	GAATGCCAAGGAGACATCTATGCACGACCTTGGGAAATGAGTTGATGTCTCCGGTAAAACACCGGAGACTAATTCCTGCCCTGCCCAATTTTGCAGGGAGCATGGCTGTGAGGATGGGGTGAACTCACGCACAGCCAAGGACTCCAAAATCACAACAGCATTACTGTTCTTATTTGCTGCCACACCTGAGCCAGCCTGCTC	gccagcgccaggatcaacgtctaac	tgcagtctagctagagtcggggcg	gccagcgccaggatcaacgtctaacGAATGCCAAGGAGACATCTATGCACGACCTTGGGAAATGAGTTGATGTCTCCGGTAAAACACCGGAGACTAATTCCTGCCCTGCCCAATTTTGCAGGGAGCATGGCTGTGAGGATGGGGTGAACTCACGCACAGCCAAGGACTCCAAAATCACAACAGCATTACTGTTCTTATTTGCTGCCACACCTGAGCCAGCCTGCTCtgcagtctagctagagtcggggcg
chr14:96241704_G-A	WT	CTTGGGAAATGAGTTGATGTCTCCGGTAAAACACCGGAGACTAATTCCTGCCCTGCCCAATTTTGCAGGGAGCATGGCTGTGAGGATGGGGTGAACTCACGCACAGCCAAGGACTCCAAAATCACAACAGCATTACTGTTCTTATTTGCTGCCACACCTGAGCCAGCCTGCTCCTTCCCAGGAGTGGAGGAGGCCTGGGGG	gccagcgccaggatcaacgtctaac	tgcagtctagctagagtcggggcg	gccagcgccaggatcaacgtctaacCTTGGGAAATGAGTTGATGTCTCCGGTAAAACACCGGAGACTAATTCCTGCCCTGCCCAATTTTGCAGGGAGCATGGCTGTGAGGATGGGGTGAACTCACGCACAGCCAAGGACTCCAAAATCACAACAGCATTACTGTTCTTATTTGCTGCCACACCTGAGCCAGCCTGCTCCTTCCCAGGAGTGGAGGAGGCCTGGGGGtgcagtctagctagagtcggggcg
chr14:96243105_G-A	WT	GAACCTGGAGGGCTAGAACTGGAGAGGCTAGAACCAAGAAGGGCTAGAACCTGGAGGGGCTAGAACCTAGAGAAGCTAAAACCTGAGCTAGAAGCTGGAGGACTAGAACCTGGAGGGCTGGAATCTGGAGAGCTAGAACCTGGAGGGCTAGAACCTGGAGGGCTAGAATCTGGAGAGCTAGAACCTGGAGGGCTAGAATCT	gccagcgccaggatcaacgtctaac	tgcagtctagctagagtcggggcg	gccagcgccaggatcaacgtctaacGAACCTGGAGGGCTAGAACTGGAGAGGCTAGAACCAAGAAGGGCTAGAACCTGGAGGGGCTAGAACCTAGAGAAGCTAAAACCTGAGCTAGAAGCTGGAGGACTAGAACCTGGAGGGCTGGAATCTGGAGAGCTAGAACCTGGAGGGCTAGAACCTGGAGGGCTAGAATCTGGAGAGCTAGAACCTGGAGGGCTAGAATCTtgcagtctagctagagtcggggcg
chr4:42111160_A-G	WT	TGTAGAGTTAATACCCACTAGGGATATGTTAATAAAGCTACAAATGCATAGTGTAATATAGAATAGCAAGATTTTTTTGTGAACAATTTATATAGAAGAGTAAGTTGTTTTTTAAGTGTTAGGCTCATTTCTTTTAGAAACTTAAAATGTTATAAAAGTTTTTTAAACATTCAATATTTTTAATTATAAGAGACATTTGTT	gccagcgccaggatcaacgtctaac	tgcagtctagctagagtcggggcg	gccagcgccaggatcaacgtctaacTGTAGAGTTAATACCCACTAGGGATATGTTAATAAAGCTACAAATGCATAGTGTAATATAGAATAGCAAGATTTTTTTGTGAACAATTTATATAGAAGAGTAAGTTGTTTTTTAAGTGTTAGGCTCATTTCTTTTAGAAACTTAAAATGTTATAAAAGTTTTTTAAACATTCAATATTTTTAATTATAAGAGACATTTGTTtgcagtctagctagagtcggggcg
chr4:42113001_A-G	WT	TTTGGCAAAACATGTCAAATGGAGTGCTTGAGTCAGAACTCTAATGTAAATGTGTCTAAACAGCAGTATGTATCATTATGATGTATTTTTGTAAACATAGTGATGGCTGCTTTCAGTCATGTAAGTGCTGGATAAAAATAACCACTTCAGTTGGAGTAATGTAGGAAAACGTCACCCAGCAGATGGGTAGTCCTCTGCAAA	gccagcgccaggatcaacgtctaac	tgcagtctagctagagtcggggcg	gccagcgccaggatcaacgtctaacTTTGGCAAAACATGTCAAATGGAGTGCTTGAGTCAGAACTCTAATGTAAATGTGTCTAAACAGCAGTATGTATCATTATGATGTATTTTTGTAAACATAGTGATGGCTGCTTTCAGTCATGTAAGTGCTGGATAAAAATAACCACTTCAGTTGGAGTAATGTAGGAAAACGTCACCCAGCAGATGGGTAGTCCTCTGCAAAtgcagtctagctagagtcggggcg
chr4:42113723_G-A	WT	ATTTGTAGCTACTTCACGGCTGTAGAGTTAGTGGGTGATCGGGTATTCTGCATTGTTCCTTATCCCTTTGTCAGTGACAGACACATTGACATAAGAGATTCCTACAGGATTATAAGGAGAGATAAATTATTAACCATTTTTTTACTTGATCCAACTACTCCATGTCCCATCAACTAGTGGTAACTGATGTTGATAGGATTT	gccagcgccaggatcaacgtctaac	tgcagtctagctagagtcggggcg	gccagcgccaggatcaacgtctaacATTTGTAGCTACTTCACGGCTGTAGAGTTAGTGGGTGATCGGGTATTCTGCATTGTTCCTTATCCCTTTGTCAGTGACAGACACATTGACATAAGAGATTCCTACAGGATTATAAGGAGAGATAAATTATTAACCATTTTTTTACTTGATCCAACTACTCCATGTCCCATCAACTAGTGGTAACTGATGTTGATAGGATTTtgcagtctagctagagtcggggcg
chr4:42113937_C-G	WT	ACTTGAACATTTTACAAGTACTTTCTGTATTTACTTGTAAATATTTCCTCTAGCCCTTGAACCCGCGCATCACTTTTTTGGTTTTCCTCATTCCACCACAGCATTTAGGTGACCGTTACCATTTATGTTTCATTAAGCTTCACTAGGAATGTAAGGATAATATTAGAGCATTTGCAGAAAATTGTTATCTCCTTTTGTAGG	gccagcgccaggatcaacgtctaac	tgcagtctagctagagtcggggcg	gccagcgccaggatcaacgtctaacACTTGAACATTTTACAAGTACTTTCTGTATTTACTTGTAAATATTTCCTCTAGCCCTTGAACCCGCGCATCACTTTTTTGGTTTTCCTCATTCCACCACAGCATTTAGGTGACCGTTACCATTTATGTTTCATTAAGCTTCACTAGGAATGTAAGGATAATATTAGAGCATTTGCAGAAAATTGTTATCTCCTTTTGTAGGtgcagtctagctagagtcggggcg
chr4:42114290_G-A	WT	TCGGTGACTAGGTGTGGTCCATAAGCAGAAGAGCCATACCTACAAAAAGTGACAACTGTCCTGTGTTTTCCAAATTAAAATCTTGTTACAAAGATCATGCCGGCTTTTCGCAGTGAGTTGAAGCCCCAAGCTCAGTTCCAGCCAGGCTCAGGATGACCCTCAAATGATATGTATTGGATAGTGTAGGTCAGGAGCCTGTGG	gccagcgccaggatcaacgtctaac	tgcagtctagctagagtcggggcg	gccagcgccaggatcaacgtctaacTCGGTGACTAGGTGTGGTCCATAAGCAGAAGAGCCATACCTACAAAAAGTGACAACTGTCCTGTGTTTTCCAAATTAAAATCTTGTTACAAAGATCATGCCGGCTTTTCGCAGTGAGTTGAAGCCCCAAGCTCAGTTCCAGCCAGGCTCAGGATGACCCTCAAATGATATGTATTGGATAGTGTAGGTCAGGAGCCTGTGGtgcagtctagctagagtcggggcg
chr4:42115017_G-A	WT	GCACAAGGCTGACAGACTCCATACTCAGCATCGCACAGCCAGTTCTAACTCCTCTGCTGGGTCTCGGACCTACAGCTTTTGCCTGAGTGAAATGTTCCTACGACTTTTGCTCCTGAGTGAGATATTCCATTGTACTTCTACTGTTTGTGTATCTGCTGGGTTCCTTTAGCCAAGCCTAGCGTCTGACGCAGGCACTAGCCG	gccagcgccaggatcaacgtctaac	tgcagtctagctagagtcggggcg	gccagcgccaggatcaacgtctaacGCACAAGGCTGACAGACTCCATACTCAGCATCGCACAGCCAGTTCTAACTCCTCTGCTGGGTCTCGGACCTACAGCTTTTGCCTGAGTGAAATGTTCCTACGACTTTTGCTCCTGAGTGAGATATTCCATTGTACTTCTACTGTTTGTGTATCTGCTGGGTTCCTTTAGCCAAGCCTAGCGTCTGACGCAGGCACTAGCCGtgcagtctagctagagtcggggcg
chr4:42116605_G-T	WT	TTAAAGCAATTAGTTGTTTGGTGCACTGAAGACCAAACAAGTGGTGTGACTGATGGTATTCGCTGAATTGACTAGATGTTCTGGCATTGTATACACACAGCTTCAAGGCGATTCTGACAACTATGCAATGGGCTTGTCAGTAATTGCTCTGAAATTTGAGGGTCTTTCTCTGCTGAGCTGATCTTTAGAATTTGTATGAAA	gccagcgccaggatcaacgtctaac	tgcagtctagctagagtcggggcg	gccagcgccaggatcaacgtctaacTTAAAGCAATTAGTTGTTTGGTGCACTGAAGACCAAACAAGTGGTGTGACTGATGGTATTCGCTGAATTGACTAGATGTTCTGGCATTGTATACACACAGCTTCAAGGCGATTCTGACAACTATGCAATGGGCTTGTCAGTAATTGCTCTGAAATTTGAGGGTCTTTCTCTGCTGAGCTGATCTTTAGAATTTGTATGAAAtgcagtctagctagagtcggggcg
chr6:57008596_G-A	WT	GTGTGATTGTCAGGGAGAATTGGCCTGCCACAACTTCACTGCAGCCTGGGTGACAGACACAGACACCATCTCTTAAAAAAAGAAAAAAGAAAAAAAAATAGGCAAATGATCTGAACAGATATTTCTCAGTAAGACATACAAATGGCCAACAGGTATATGAAAAAAATGCTCAACATCACTGATCACCAGGGAAATGCGTAT	gccagcgccaggatcaacgtctaac	tgcagtctagctagagtcggggcg	gccagcgccaggatcaacgtctaacGTGTGATTGTCAGGGAGAATTGGCCTGCCACAACTTCACTGCAGCCTGGGTGACAGACACAGACACCATCTCTTAAAAAAAGAAAAAAGAAAAAAAAATAGGCAAATGATCTGAACAGATATTTCTCAGTAAGACATACAAATGGCCAACAGGTATATGAAAAAAATGCTCAACATCACTGATCACCAGGGAAATGCGTATtgcagtctagctagagtcggggcg
chr6:57008729_G-T	WT	ACATACAAATGGCCAACAGGTATATGAAAAAAATGCTCAACATCACTGATCACCAGGGAAATGCGTATCAAAACCACAGTGAGGTAACATCTCACCCCAGGAAGTATGGCTATTATCAAAAAGACAAAAACAAAACAAATTCTAGTGAAGATGTGGAGAAAAGCGAACTCTAATACACTGTGGGTATGAATGTAAACCAGT	gccagcgccaggatcaacgtctaac	tgcagtctagctagagtcggggcg	gccagcgccaggatcaacgtctaacACATACAAATGGCCAACAGGTATATGAAAAAAATGCTCAACATCACTGATCACCAGGGAAATGCGTATCAAAACCACAGTGAGGTAACATCTCACCCCAGGAAGTATGGCTATTATCAAAAAGACAAAAACAAAACAAATTCTAGTGAAGATGTGGAGAAAAGCGAACTCTAATACACTGTGGGTATGAATGTAAACCAGTtgcagtctagctagagtcggggcg
chr6:57008989_G-T	WT	TCCAACAACAGATGAATAGATAAAGAAAATGTGGCATATATACACAATGGAATATTATTCATCCATAAAACAGAATGAAATCCTGTCATTTTTGGCAACAGGGATGATCATTATGTTAAGTGAAATAAGCGAGGAATAGAAAGTTAAACACTGCATGTTCTCATTTGTATACGGAAGCTAAAAAGAAAAAGGTTAATCTCA	gccagcgccaggatcaacgtctaac	tgcagtctagctagagtcggggcg	gccagcgccaggatcaacgtctaacTCCAACAACAGATGAATAGATAAAGAAAATGTGGCATATATACACAATGGAATATTATTCATCCATAAAACAGAATGAAATCCTGTCATTTTTGGCAACAGGGATGATCATTATGTTAAGTGAAATAAGCGAGGAATAGAAAGTTAAACACTGCATGTTCTCATTTGTATACGGAAGCTAAAAAGAAAAAGGTTAATCTCAtgcagtctagctagagtcggggcg
chr6:57009712_G-T	WT	TGAAGAAGCTTGAGCAGGAAATATACAGGAACATCTTGTCATATCAGAAAGCAAGGAAGTTAGACCATGCAGATGTGTCAACTAGAAGAGCTTCCCACAAGCCAAAGATGGGACAGTTTGAGCATGAATAAGAATGACAACCACAATAGATAGACACATATTGTATTGATATATGTTTAATGCATGAGTTCACAGTGGTAT	gccagcgccaggatcaacgtctaac	tgcagtctagctagagtcggggcg	gccagcgccaggatcaacgtctaacTGAAGAAGCTTGAGCAGGAAATATACAGGAACATCTTGTCATATCAGAAAGCAAGGAAGTTAGACCATGCAGATGTGTCAACTAGAAGAGCTTCCCACAAGCCAAAGATGGGACAGTTTGAGCATGAATAAGAATGACAACCACAATAGATAGACACATATTGTATTGATATATGTTTAATGCATGAGTTCACAGTGGTATtgcagtctagctagagtcggggcg
chr6:57026295_A-T	WT	CTGTAAGACATATGTAACATTGCTGAGCTCTCCTAAGGGACCAACAAGCTTGCTGAAGAAGCTGCATGTAGATTCCACCCTCAGTACTAGTGATGCATCAAACCAGAGAATTTCTGCCAGTCAAATAAGCATGCAATATGGTTTCTTTGGAAATAAGCATTTCCCAATCCCCAAATACCCCTCTGTACAGTTAATCTAACA	gccagcgccaggatcaacgtctaac	tgcagtctagctagagtcggggcg	gccagcgccaggatcaacgtctaacCTGTAAGACATATGTAACATTGCTGAGCTCTCCTAAGGGACCAACAAGCTTGCTGAAGAAGCTGCATGTAGATTCCACCCTCAGTACTAGTGATGCATCAAACCAGAGAATTTCTGCCAGTCAAATAAGCATGCAATATGGTTTCTTTGGAAATAAGCATTTCCCAATCCCCAAATACCCCTCTGTACAGTTAATCTAACAtgcagtctagctagagtcggggcg
chr15:40088857_G-A	WT	CAACCCCAAAGCAGGGGTTTCTAGAAGTTGGTCAACAGATCTGGTGAGGGAAGTCCCCAGGCCAGACGCTGGACTCCTGCAATGAGGGTGGAGGACTCAGCCTGGCCTCTGCCTGGCCTGTTTCAAAGTCTGGGCCACTGGCAGCCTTCTCTTGCTCAATCCGAGGTGGAAAAAGATCACCTCCCAGTGACCTCCCTCAGC	gccagcgccaggatcaacgtctaac	tgcagtctagctagagtcggggcg	gccagcgccaggatcaacgtctaacCAACCCCAAAGCAGGGGTTTCTAGAAGTTGGTCAACAGATCTGGTGAGGGAAGTCCCCAGGCCAGACGCTGGACTCCTGCAATGAGGGTGGAGGACTCAGCCTGGCCTCTGCCTGGCCTGTTTCAAAGTCTGGGCCACTGGCAGCCTTCTCTTGCTCAATCCGAGGTGGAAAAAGATCACCTCCCAGTGACCTCCCTCAGCtgcagtctagctagagtcggggcg
chr15:40090755_G-A	WT	TGCAGTGGGGCCGGAAAATATGGTGGCCACCCTACCATGAGAGTCAGCCGTAGGGGACCCCAGACCCCTTGGTTTCCTTGGAAACAACATACCTCTTCCCCCTTATCCCCAGTCCTTTTTCATACCTAGTGGGATACAGAAGAAGCCAGGACAGTGGCTTTGCCAGCTAAGTGACTTTTAGAGTAACAGATAACGATTAGA	gccagcgccaggatcaacgtctaac	tgcagtctagctagagtcggggcg	gccagcgccaggatcaacgtctaacTGCAGTGGGGCCGGAAAATATGGTGGCCACCCTACCATGAGAGTCAGCCGTAGGGGACCCCAGACCCCTTGGTTTCCTTGGAAACAACATACCTCTTCCCCCTTATCCCCAGTCCTTTTTCATACCTAGTGGGATACAGAAGAAGCCAGGACAGTGGCTTTGCCAGCTAAGTGACTTTTAGAGTAACAGATAACGATTAGAtgcagtctagctagagtcggggcg
chr15:40091099_G-T	WT	TCAAGGATTCCTGGCCAGCTCCTGCCACCTCCAGCAGACCTCAGGGAGGGTTGAGTTTCTCTAAGGACCCCTCAAACATGTCGCAAAATGAACCAAACTTCTGGCTAGGCCTCAAAACTGACTTGGTCCCACTTGGAGGCCCCAGGATTGGTCCTGAGGTACAGAGCCACTGCCACCACTGGCGGCCTGGGACCAGCTGGG	gccagcgccaggatcaacgtctaac	tgcagtctagctagagtcggggcg	gccagcgccaggatcaacgtctaacTCAAGGATTCCTGGCCAGCTCCTGCCACCTCCAGCAGACCTCAGGGAGGGTTGAGTTTCTCTAAGGACCCCTCAAACATGTCGCAAAATGAACCAAACTTCTGGCTAGGCCTCAAAACTGACTTGGTCCCACTTGGAGGCCCCAGGATTGGTCCTGAGGTACAGAGCCACTGCCACCACTGGCGGCCTGGGACCAGCTGGGtgcagtctagctagagtcggggcg
chr15:40091242_G-T	WT	TGATCCTGATGGTCACATTGCTTTAACCCAGCAGGGCTTCGGCCAGGGGCTTTCCACTTGAGGATAGCAGCTTCACTAGGCTGGCCGGCCAGCTCCACATCTGACTGGGTTCTTACTTCTCAGCCAGTACCTGCCCCATGGGCTCAAGGATTCCTGGCCAGCTCCTGCCACCTCCAGCAGACCTCAGGGAGGGTTGAGTTT	gccagcgccaggatcaacgtctaac	tgcagtctagctagagtcggggcg	gccagcgccaggatcaacgtctaacTGATCCTGATGGTCACATTGCTTTAACCCAGCAGGGCTTCGGCCAGGGGCTTTCCACTTGAGGATAGCAGCTTCACTAGGCTGGCCGGCCAGCTCCACATCTGACTGGGTTCTTACTTCTCAGCCAGTACCTGCCCCATGGGCTCAAGGATTCCTGGCCAGCTCCTGCCACCTCCAGCAGACCTCAGGGAGGGTTGAGTTTtgcagtctagctagagtcggggcg
chr6:55754046_T-A	WT	TCATAAAGCACCATTTATTAATCATCCTTTTGGATCTTTCAAACCAAACGTATACCAAAAATGTCTTCAAAAATGTTATGGCTTTGTTTGTAATTCGGGTATATTAAAATGTTGTTTTGAAATACAGTTTATCTTAAAGAAAATTTGACAGTAACTATATTAAGGGGTACATTAAGTAATATATTTTTAATTAATGGTGTA	gccagcgccaggatcaacgtctaac	tgcagtctagctagagtcggggcg	gccagcgccaggatcaacgtctaacTCATAAAGCACCATTTATTAATCATCCTTTTGGATCTTTCAAACCAAACGTATACCAAAAATGTCTTCAAAAATGTTATGGCTTTGTTTGTAATTCGGGTATATTAAAATGTTGTTTTGAAATACAGTTTATCTTAAAGAAAATTTGACAGTAACTATATTAAGGGGTACATTAAGTAATATATTTTTAATTAATGGTGTAtgcagtctagctagagtcggggcg
chr6:55754306_A-G	WT	GTAAAGGCATTTTGTAAACCTTCTTCCAAGCACAAATAATTCCAAACAGGAAGGTTCTGTTGTGTGTGTGTGTGTGTGTGTGTCTGTGTGTGCATGTGTGTTCTTCCCTCTAAAATTAATTTATTTTCTCTATCTATTAGAATGCCCTCTAAGGCCTTTCTTTAACACACACTGACTTTTTGAAGAATGATCTTTAGATTG	gccagcgccaggatcaacgtctaac	tgcagtctagctagagtcggggcg	gccagcgccaggatcaacgtctaacGTAAAGGCATTTTGTAAACCTTCTTCCAAGCACAAATAATTCCAAACAGGAAGGTTCTGTTGTGTGTGTGTGTGTGTGTGTGTCTGTGTGTGCATGTGTGTTCTTCCCTCTAAAATTAATTTATTTTCTCTATCTATTAGAATGCCCTCTAAGGCCTTTCTTTAACACACACTGACTTTTTGAAGAATGATCTTTAGATTGtgcagtctagctagagtcggggcg
chr6:55755295_G-T	WT	TGTATATAGTCATTTTTATTTATTTAAACGTATATATTCTCTTCTGTGGAGGCTTTATCAATAAAATCTATTTCATAGGCCACTACATTATACAATAGATCATCTAGTATAATTTTCAATGGGTTATGCTGAGTCCATTCAATTCCATTTCAACATTTTTTTCTAATACAATTTTACATAATTTTCTGAGATTAGACAGAA	gccagcgccaggatcaacgtctaac	tgcagtctagctagagtcggggcg	gccagcgccaggatcaacgtctaacTGTATATAGTCATTTTTATTTATTTAAACGTATATATTCTCTTCTGTGGAGGCTTTATCAATAAAATCTATTTCATAGGCCACTACATTATACAATAGATCATCTAGTATAATTTTCAATGGGTTATGCTGAGTCCATTCAATTCCATTTCAACATTTTTTTCTAATACAATTTTACATAATTTTCTGAGATTAGACAGAAtgcagtctagctagagtcggggcg
chr7:34153394_A-G	WT	ACTCTGAAATCTGGTGACTTTGACACTGAAGCGGAAGAGCCAATGAAGGACTGCAGTATTTGTGTGCCCGATTCTGTAAACACACACACACAGAGTATATATGTGTATATATATATAGATATATTCAAAAACATTGCATCATTTATATGAACTATAGGGGGATTATTATATGTATATTTTTTGCTATAAGACATGTATTGT	gccagcgccaggatcaacgtctaac	tgcagtctagctagagtcggggcg	gccagcgccaggatcaacgtctaacACTCTGAAATCTGGTGACTTTGACACTGAAGCGGAAGAGCCAATGAAGGACTGCAGTATTTGTGTGCCCGATTCTGTAAACACACACACACAGAGTATATATGTGTATATATATATAGATATATTCAAAAACATTGCATCATTTATATGAACTATAGGGGGATTATTATATGTATATTTTTTGCTATAAGACATGTATTGTtgcagtctagctagagtcggggcg
chr7:34153795_G-A	WT	AAATGTGTTTCTCTGGAGAAGGGCACATTTATCTAGGGGCATTTCAGGTTTCCAAAGAAAGGAATGTATGCCTGGGAAAGACAGCAGGAGATTGGTGACCGGCCCTAATGGTGCATGAAAAGCGAGTGATAGGCTGTTAGAATGTATTAGGTCATGGGCTAACATTATTTCCAAAATTGATTGGCTGGTTGCCAAGAAATA	gccagcgccaggatcaacgtctaac	tgcagtctagctagagtcggggcg	gccagcgccaggatcaacgtctaacAAATGTGTTTCTCTGGAGAAGGGCACATTTATCTAGGGGCATTTCAGGTTTCCAAAGAAAGGAATGTATGCCTGGGAAAGACAGCAGGAGATTGGTGACCGGCCCTAATGGTGCATGAAAAGCGAGTGATAGGCTGTTAGAATGTATTAGGTCATGGGCTAACATTATTTCCAAAATTGATTGGCTGGTTGCCAAGAAATAtgcagtctagctagagtcggggcg
chr7:34154376_G-C	WT	AGTGGAAAAGCCTTTATTGACTAATTGATTTAACCTCAGTCCAAAGAACAGTCTCTATACTTGCCCTCATTTACTGATAGGCTGCTACTAGTTACCATTTGATTGTCTTGACTTTCGTCTTCAGTTGAATTGGTGAAAACATCAACAAAAACAAAACCCACTGTGTCTTAAAATAAAATGTTCTGCATTGTAGTCAATAAA	gccagcgccaggatcaacgtctaac	tgcagtctagctagagtcggggcg	gccagcgccaggatcaacgtctaacAGTGGAAAAGCCTTTATTGACTAATTGATTTAACCTCAGTCCAAAGAACAGTCTCTATACTTGCCCTCATTTACTGATAGGCTGCTACTAGTTACCATTTGATTGTCTTGACTTTCGTCTTCAGTTGAATTGGTGAAAACATCAACAAAAACAAAACCCACTGTGTCTTAAAATAAAATGTTCTGCATTGTAGTCAATAAAtgcagtctagctagagtcggggcg
chr7:34154423_A-C	WT	ACAGTCTCTATACTTGCCCTCATTTACTGATAGGCTGCTACTAGTTACCATTTGATTGTCTTGACTTTCGTCTTCAGTTGAATTGGTGAAAACATCAACAAAAACAAAACCCACTGTGTCTTAAAATAAAATGTTCTGCATTGTAGTCAATAAAGGGCTTAAGATGTAAAACAATGCATTTTCTCTCTCAAGATGTCCTGT	gccagcgccaggatcaacgtctaac	tgcagtctagctagagtcggggcg	gccagcgccaggatcaacgtctaacACAGTCTCTATACTTGCCCTCATTTACTGATAGGCTGCTACTAGTTACCATTTGATTGTCTTGACTTTCGTCTTCAGTTGAATTGGTGAAAACATCAACAAAAACAAAACCCACTGTGTCTTAAAATAAAATGTTCTGCATTGTAGTCAATAAAGGGCTTAAGATGTAAAACAATGCATTTTCTCTCTCAAGATGTCCTGTtgcagtctagctagagtcggggcg
chr7:34155036_C-T	WT	CTTTGACTTAGGTGCTTTGGGATCTAAGTGTGGTTTGTGACTATCCCCATTATTTAAGCATTTGGGGGTCTCACTTTTGCTTATCTGTAACACAAAGAGGCCATGTAGTATAGTGAGCAGGGTTGAGAATCGGGAAAACTAGACCCCTGCCACTAACAGGCTAGGAGACTTTGGGCAGTAATGGGAGGCACTGAGGGTTTG	gccagcgccaggatcaacgtctaac	tgcagtctagctagagtcggggcg	gccagcgccaggatcaacgtctaacCTTTGACTTAGGTGCTTTGGGATCTAAGTGTGGTTTGTGACTATCCCCATTATTTAAGCATTTGGGGGTCTCACTTTTGCTTATCTGTAACACAAAGAGGCCATGTAGTATAGTGAGCAGGGTTGAGAATCGGGAAAACTAGACCCCTGCCACTAACAGGCTAGGAGACTTTGGGCAGTAATGGGAGGCACTGAGGGTTTGtgcagtctagctagagtcggggcg
chr7:34155137_C-A	WT	CATGTAGTATAGTGAGCAGGGTTGAGAATCGGGAAAACTAGACCCCTGCCACTAACAGGCTAGGAGACTTTGGGCAGTAATGGGAGGCACTGAGGGTTTGCAAATACTTTCCTACTTGTAATCTCATTGATTCCCTGCTCTGCCCTGACAGGAGGGGTAGGGAAAATCAGTTGACGTTGCCTGGTGGTTCCTACCTTCTGT	gccagcgccaggatcaacgtctaac	tgcagtctagctagagtcggggcg	gccagcgccaggatcaacgtctaacCATGTAGTATAGTGAGCAGGGTTGAGAATCGGGAAAACTAGACCCCTGCCACTAACAGGCTAGGAGACTTTGGGCAGTAATGGGAGGCACTGAGGGTTTGCAAATACTTTCCTACTTGTAATCTCATTGATTCCCTGCTCTGCCCTGACAGGAGGGGTAGGGAAAATCAGTTGACGTTGCCTGGTGGTTCCTACCTTCTGTtgcagtctagctagagtcggggcg
chr7:34155151_C-G	WT	AGCAGGGTTGAGAATCGGGAAAACTAGACCCCTGCCACTAACAGGCTAGGAGACTTTGGGCAGTAATGGGAGGCACTGAGGGTTTGCAAATACTTTCCTACTTGTAATCTCATTGATTCCCTGCTCTGCCCTGACAGGAGGGGTAGGGAAAATCAGTTGACGTTGCCTGGTGGTTCCTACCTTCTGTAAAACGAACAGATT	gccagcgccaggatcaacgtctaac	tgcagtctagctagagtcggggcg	gccagcgccaggatcaacgtctaacAGCAGGGTTGAGAATCGGGAAAACTAGACCCCTGCCACTAACAGGCTAGGAGACTTTGGGCAGTAATGGGAGGCACTGAGGGTTTGCAAATACTTTCCTACTTGTAATCTCATTGATTCCCTGCTCTGCCCTGACAGGAGGGGTAGGGAAAATCAGTTGACGTTGCCTGGTGGTTCCTACCTTCTGTAAAACGAACAGATTtgcagtctagctagagtcggggcg
chr7:34155421_C-A	WT	GGGAAATGATGGAGAAGGGAGAATTGTGGATGGTTATTTATAGCTCATGATTCATCCAAGGACTGAGTTATTCTCCCCATGAGGCTAACCGGCCTCTTTCCCAACACTTAATCATGGCAGCCAGGATGGGTGAATGATGAAAGCTCTTCTGCATGAGCCGGTTTCATCATCTTGGGTGGGTTGATTACAAGTTTGTGTGGC	gccagcgccaggatcaacgtctaac	tgcagtctagctagagtcggggcg	gccagcgccaggatcaacgtctaacGGGAAATGATGGAGAAGGGAGAATTGTGGATGGTTATTTATAGCTCATGATTCATCCAAGGACTGAGTTATTCTCCCCATGAGGCTAACCGGCCTCTTTCCCAACACTTAATCATGGCAGCCAGGATGGGTGAATGATGAAAGCTCTTCTGCATGAGCCGGTTTCATCATCTTGGGTGGGTTGATTACAAGTTTGTGTGGCtgcagtctagctagagtcggggcg
chr4:95155305_G-T	WT	CTTGGCCTCCTCAGACCACTTTGGCCATCCCTGCATTTGGGGCCGCTATGGTAATGTGAATGCACTGGGTACAAACACCGCCTGTCTAGGACCACATTTGGAATTCCTGCAGGTGGCCTTTTGCAGCTTCAGGCAATATGGAACAAATGAAGGTTTATGTGACTCTAATAGAAGTAATTGTTGATAGGTGTTCTTCAGATC	gccagcgccaggatcaacgtctaac	tgcagtctagctagagtcggggcg	gccagcgccaggatcaacgtctaacCTTGGCCTCCTCAGACCACTTTGGCCATCCCTGCATTTGGGGCCGCTATGGTAATGTGAATGCACTGGGTACAAACACCGCCTGTCTAGGACCACATTTGGAATTCCTGCAGGTGGCCTTTTGCAGCTTCAGGCAATATGGAACAAATGAAGGTTTATGTGACTCTAATAGAAGTAATTGTTGATAGGTGTTCTTCAGATCtgcagtctagctagagtcggggcg
chr4:95155507_T-A	WT	ACTTCTGTTTCTGATTGAGTTAGGCATCTCTTTCATGGTAAAACCCTTTTCATTAAACACAAAGAAAGCTTTTTTTTTTTTTTTTTTTTTTTTTTTTTTTTAATGTGCAGAGGATTGACCTGTGCATGCTTTTGATCTCTCATTCAAAGGATCAATATTAAATAAAATTGTCATGAGCTGTGTTGAAGACAGGGTGCTTTC	gccagcgccaggatcaacgtctaac	tgcagtctagctagagtcggggcg	gccagcgccaggatcaacgtctaacACTTCTGTTTCTGATTGAGTTAGGCATCTCTTTCATGGTAAAACCCTTTTCATTAAACACAAAGAAAGCTTTTTTTTTTTTTTTTTTTTTTTTTTTTTTTTAATGTGCAGAGGATTGACCTGTGCATGCTTTTGATCTCTCATTCAAAGGATCAATATTAAATAAAATTGTCATGAGCTGTGTTGAAGACAGGGTGCTTTCtgcagtctagctagagtcggggcg
chr4:95155551_C-G	WT	CCTTTTCATTAAACACAAAGAAAGCTTTTTTTTTTTTTTTTTTTTTTTTTTTTTTTTAATGTGCAGAGGATTGACCTGTGCATGCTTTTGATCTCTCATTCAAAGGATCAATATTAAATAAAATTGTCATGAGCTGTGTTGAAGACAGGGTGCTTTCAAATAGAGGTAATTTGCTCTTGTGTTGTAAGAGGAACATGTCAA	gccagcgccaggatcaacgtctaac	tgcagtctagctagagtcggggcg	gccagcgccaggatcaacgtctaacCCTTTTCATTAAACACAAAGAAAGCTTTTTTTTTTTTTTTTTTTTTTTTTTTTTTTTAATGTGCAGAGGATTGACCTGTGCATGCTTTTGATCTCTCATTCAAAGGATCAATATTAAATAAAATTGTCATGAGCTGTGTTGAAGACAGGGTGCTTTCAAATAGAGGTAATTTGCTCTTGTGTTGTAAGAGGAACATGTCAAtgcagtctagctagagtcggggcg
chr4:95155656_G-A	WT	GATCAATATTAAATAAAATTGTCATGAGCTGTGTTGAAGACAGGGTGCTTTCAAATAGAGGTAATTTGCTCTTGTGTTGTAAGAGGAACATGTCAACAAAGATAGGAAATGAGGGTGATCGTGCAGATGGCTTGTATCTTATATATGCAAAGGAGCCAATCTCAGAAGCACAAAGAAAAAAGTGTGCATACCTTATTTTGT	gccagcgccaggatcaacgtctaac	tgcagtctagctagagtcggggcg	gccagcgccaggatcaacgtctaacGATCAATATTAAATAAAATTGTCATGAGCTGTGTTGAAGACAGGGTGCTTTCAAATAGAGGTAATTTGCTCTTGTGTTGTAAGAGGAACATGTCAACAAAGATAGGAAATGAGGGTGATCGTGCAGATGGCTTGTATCTTATATATGCAAAGGAGCCAATCTCAGAAGCACAAAGAAAAAAGTGTGCATACCTTATTTTGTtgcagtctagctagagtcggggcg
chr4:95158388_A-T	WT	TTTGTTCTTTTGGGGGAACCAGTGCCTTACAGATTTTGTATATACTGTAATTATTCAGGACTAGGGAACAAACAATTGTATTGTATTTGTTACAGATTGTATATGGCTTTGTTTTAACATTCCCCTAAATAAAATGGCTTCATTCTCCCCTTGGAAAAAAACATGACTGTTATGTTATAGTTGTGCTTATTTATTTATTTA	gccagcgccaggatcaacgtctaac	tgcagtctagctagagtcggggcg	gccagcgccaggatcaacgtctaacTTTGTTCTTTTGGGGGAACCAGTGCCTTACAGATTTTGTATATACTGTAATTATTCAGGACTAGGGAACAAACAATTGTATTGTATTTGTTACAGATTGTATATGGCTTTGTTTTAACATTCCCCTAAATAAAATGGCTTCATTCTCCCCTTGGAAAAAAACATGACTGTTATGTTATAGTTGTGCTTATTTATTTATTTAtgcagtctagctagagtcggggcg
chr9:16410313_C-T	WT	GACGGTCGAGAAATGGGGAGAAGACTTGGGCTTGAGACGACCTGGGCTTTTCATGTGTAGCTCACTCAGCAGTATGAGGATGACTGACACACCAGTGGGTGGTTTCCAAGTGAGGCAAATGCCCATTTCCCCTCTCCCCTCACACCTTGCCTGGCTTCTTCCATGAAGTCCTTGCTGCTTTTCTGCCTCCCCAAAGGTGAG	gccagcgccaggatcaacgtctaac	tgcagtctagctagagtcggggcg	gccagcgccaggatcaacgtctaacGACGGTCGAGAAATGGGGAGAAGACTTGGGCTTGAGACGACCTGGGCTTTTCATGTGTAGCTCACTCAGCAGTATGAGGATGACTGACACACCAGTGGGTGGTTTCCAAGTGAGGCAAATGCCCATTTCCCCTCTCCCCTCACACCTTGCCTGGCTTCTTCCATGAAGTCCTTGCTGCTTTTCTGCCTCCCCAAAGGTGAGtgcagtctagctagagtcggggcg
chr9:16410681_G-A	WT	TCTGACTTTTCCATTGTCTTTCTCAATCCCACCCTTTGCTCTTCGGATCTCACCAACCCCCCTTAAAAAATAAATCATGTTTGAGCAAGAAGGTAGAACACGCCCTCCCTCATCTTGGTTTTAATTGCTTTGGAAACGTGTTCTACCCTGTCCAGGGTTTGCATAACGTGAATTAAGTGAATGAGATGTTCTAGTATTATA	gccagcgccaggatcaacgtctaac	tgcagtctagctagagtcggggcg	gccagcgccaggatcaacgtctaacTCTGACTTTTCCATTGTCTTTCTCAATCCCACCCTTTGCTCTTCGGATCTCACCAACCCCCCTTAAAAAATAAATCATGTTTGAGCAAGAAGGTAGAACACGCCCTCCCTCATCTTGGTTTTAATTGCTTTGGAAACGTGTTCTACCCTGTCCAGGGTTTGCATAACGTGAATTAAGTGAATGAGATGTTCTAGTATTATAtgcagtctagctagagtcggggcg
chr9:16412345_C-T	WT	GCATAAGTAAGATTATATTGCCCCCTAATCTGTAGGGAAAAGATTAAAATATTTTTCTTCCCCTTCAAAAAGTGCACATGTTGTAAACTGGTTACGCACAGTGGTCATTTTTTTTTCTTATCCTTGGCATCAAACCATGGACGTAGGTGTACAAATGCATCTTTCAATGACCCCTCCAAATCCATAGTGTAACATGATAGA	gccagcgccaggatcaacgtctaac	tgcagtctagctagagtcggggcg	gccagcgccaggatcaacgtctaacGCATAAGTAAGATTATATTGCCCCCTAATCTGTAGGGAAAAGATTAAAATATTTTTCTTCCCCTTCAAAAAGTGCACATGTTGTAAACTGGTTACGCACAGTGGTCATTTTTTTTTCTTATCCTTGGCATCAAACCATGGACGTAGGTGTACAAATGCATCTTTCAATGACCCCTCCAAATCCATAGTGTAACATGATAGAtgcagtctagctagagtcggggcg
chr9:16412351_G-A	WT	TCAGTGGCATAAGTAAGATTATATTGCCCCCTAATCTGTAGGGAAAAGATTAAAATATTTTTCTTCCCCTTCAAAAAGTGCACATGTTGTAAACTGGTTACGCACAGTGGTCATTTTTTTTTCTTATCCTTGGCATCAAACCATGGACGTAGGTGTACAAATGCATCTTTCAATGACCCCTCCAAATCCATAGTGTAACAT	gccagcgccaggatcaacgtctaac	tgcagtctagctagagtcggggcg	gccagcgccaggatcaacgtctaacTCAGTGGCATAAGTAAGATTATATTGCCCCCTAATCTGTAGGGAAAAGATTAAAATATTTTTCTTCCCCTTCAAAAAGTGCACATGTTGTAAACTGGTTACGCACAGTGGTCATTTTTTTTTCTTATCCTTGGCATCAAACCATGGACGTAGGTGTACAAATGCATCTTTCAATGACCCCTCCAAATCCATAGTGTAACATtgcagtctagctagagtcggggcg
chr9:16416473_T-G	WT	ATCGTTTTTGTTTTCTTGTACTTTGAATTCCCCAAAGTCTTAATTGCTTTATTTTGGTGTTGTGTTAAATTGAACAGACAGATGTTTTCCTTTGTTTTATACCATATAAGACTCTGTACAGTATGTTTGTGAAAGATTGAACTAGAATAATGAAAGTTTGTTTGCAAACATTTTGGTCCTCTCAGCGTTCTCTGTGTTGTG	gccagcgccaggatcaacgtctaac	tgcagtctagctagagtcggggcg	gccagcgccaggatcaacgtctaacATCGTTTTTGTTTTCTTGTACTTTGAATTCCCCAAAGTCTTAATTGCTTTATTTTGGTGTTGTGTTAAATTGAACAGACAGATGTTTTCCTTTGTTTTATACCATATAAGACTCTGTACAGTATGTTTGTGAAAGATTGAACTAGAATAATGAAAGTTTGTTTGCAAACATTTTGGTCCTCTCAGCGTTCTCTGTGTTGTGtgcagtctagctagagtcggggcg
chr2:241573236_T-C	WT	GGTGAAGGGGCCCGGAACACTTGCTCTCACCTGAGCCCCAGGTGAAGGGGCCCGGAACACCTGCTCTCACCTGAGCCCCCGGTGAAGGGGCCCGGAACACTTGCTCTCACCTGAGCCCCAGGTGAAGGGGCCCGGAACACCTCCTCTCACCTGAGCCCCAGGTGAAGGGGCCCGGAACACCTCCTGTCACCTGAGCCCCAG	gccagcgccaggatcaacgtctaac	tgcagtctagctagagtcggggcg	gccagcgccaggatcaacgtctaacGGTGAAGGGGCCCGGAACACTTGCTCTCACCTGAGCCCCAGGTGAAGGGGCCCGGAACACCTGCTCTCACCTGAGCCCCCGGTGAAGGGGCCCGGAACACTTGCTCTCACCTGAGCCCCAGGTGAAGGGGCCCGGAACACCTCCTCTCACCTGAGCCCCAGGTGAAGGGGCCCGGAACACCTCCTGTCACCTGAGCCCCAGtgcagtctagctagagtcggggcg
chr2:241573321_G-C	WT	AGGGGCCCGGAACACTTGCTCTCACCTGAGCCCCAGGTGAAGGGGCCCGGAACACCTCCTCTCACCTGAGCCCCAGGTGAAGGGGCCCGGAACACCTCCTGTCACCTGAGCCCCAGGTGAAGGGGCCCGGGAACACCTCTCACCTGAACCCGGGGGTCCCATCCCAGGAAGAAGGGCCATCTCAGGACATGAGTCCTCAGG	gccagcgccaggatcaacgtctaac	tgcagtctagctagagtcggggcg	gccagcgccaggatcaacgtctaacAGGGGCCCGGAACACTTGCTCTCACCTGAGCCCCAGGTGAAGGGGCCCGGAACACCTCCTCTCACCTGAGCCCCAGGTGAAGGGGCCCGGAACACCTCCTGTCACCTGAGCCCCAGGTGAAGGGGCCCGGGAACACCTCTCACCTGAACCCGGGGGTCCCATCCCAGGAAGAAGGGCCATCTCAGGACATGAGTCCTCAGGtgcagtctagctagagtcggggcg
chr2:241573532_G-A	WT	ATTCAATCTGAAGGTGACCCTGGCCTGGCTGAAGCTGGAAGAGCTGTGGGGACTCAGCCTGTAAACAGAGCGTAAGGTTCACATGCTGGTTGCTTAATCCGTTTCTGGAGGAAGAGTATGACACCCACTTGTGATGGGGTCCTTGTGCGGTGGGGACCGGGGCCGGCGGGCTCCAGGCCAGCACACCTAACCCATGGATGT	gccagcgccaggatcaacgtctaac	tgcagtctagctagagtcggggcg	gccagcgccaggatcaacgtctaacATTCAATCTGAAGGTGACCCTGGCCTGGCTGAAGCTGGAAGAGCTGTGGGGACTCAGCCTGTAAACAGAGCGTAAGGTTCACATGCTGGTTGCTTAATCCGTTTCTGGAGGAAGAGTATGACACCCACTTGTGATGGGGTCCTTGTGCGGTGGGGACCGGGGCCGGCGGGCTCCAGGCCAGCACACCTAACCCATGGATGTtgcagtctagctagagtcggggcg
chr19:15238181_T-C	WT	GATGCCTCAGGGCCTGGCCCTCCTGCATGCTATGCCCGGGGCAGGCCTGACGGGCAGCTGAGGATTGCAGAGCCTGTCTGCCTTACGGCCAGTCGGACAGACGTCCCGCCACCCACCACCCCTCACAGGACGTCCGCTCAGCACACGCCTTGTTACGAGCAAGTGCCGGCTGGACCCAAGCCCTGCATCCCCACATGCGGG	gccagcgccaggatcaacgtctaac	tgcagtctagctagagtcggggcg	gccagcgccaggatcaacgtctaacGATGCCTCAGGGCCTGGCCCTCCTGCATGCTATGCCCGGGGCAGGCCTGACGGGCAGCTGAGGATTGCAGAGCCTGTCTGCCTTACGGCCAGTCGGACAGACGTCCCGCCACCCACCACCCCTCACAGGACGTCCGCTCAGCACACGCCTTGTTACGAGCAAGTGCCGGCTGGACCCAAGCCCTGCATCCCCACATGCGGGtgcagtctagctagagtcggggcg
chr19:15248383_C-T	WT	AGGCACTGGTGAAGGGCCTTGGGCCTATCATCCCCCCAACCCCACCTCACCCCACCCGCCTCCTCTAGTGGGGTGAGTCTGGGCTGGTGGACCAGAGAGGGTGTCACAGACCCTCAGGGACTGCCCCATGGACACCTCTGACTGGTGTTAACAGTGTGAACATTTTCCCCGTCTTCAGTCCCTTAGAATGACGACAGCCCC	gccagcgccaggatcaacgtctaac	tgcagtctagctagagtcggggcg	gccagcgccaggatcaacgtctaacAGGCACTGGTGAAGGGCCTTGGGCCTATCATCCCCCCAACCCCACCTCACCCCACCCGCCTCCTCTAGTGGGGTGAGTCTGGGCTGGTGGACCAGAGAGGGTGTCACAGACCCTCAGGGACTGCCCCATGGACACCTCTGACTGGTGTTAACAGTGTGAACATTTTCCCCGTCTTCAGTCCCTTAGAATGACGACAGCCCCtgcagtctagctagagtcggggcg
chr19:15248962_G-T	WT	CAGGCCTCTCTGTGTAAAGACTGCCTGGCTGTCCTGCCCAGCCTTCCTGGTTCTCTGGGGTCCTCTGGGTGGGTGGCATCTCCTGGAGGGTGATGACAATCCCCAACACATGCATTCATGTGGTGCTACTCTGTGTGCAAAGCCAGACCCCAAGTATGTTTTCTCTCTTTGTCCCATCCCTCTTTTTCTGGGACTTTGGAC	gccagcgccaggatcaacgtctaac	tgcagtctagctagagtcggggcg	gccagcgccaggatcaacgtctaacCAGGCCTCTCTGTGTAAAGACTGCCTGGCTGTCCTGCCCAGCCTTCCTGGTTCTCTGGGGTCCTCTGGGTGGGTGGCATCTCCTGGAGGGTGATGACAATCCCCAACACATGCATTCATGTGGTGCTACTCTGTGTGCAAAGCCAGACCCCAAGTATGTTTTCTCTCTTTGTCCCATCCCTCTTTTTCTGGGACTTTGGACtgcagtctagctagagtcggggcg
chr1:177281663_G-A	WT	ATCCATGAATCTGGGGTACAAAGATAATCTAAGCCCTCACCTTAGTGCCAACAGGGTGTGCTCCCACGAGACTTTCAGCATCCAGTAGATGGGACCTCGAGGCTCGAGCTGAAGCAGGCGAGAGAGAAACAGCTACTGCGTGCGTGCGCGCACGCATACACACACACACACACACACTGGCACAGGGAGGCTACAACTAAG	gccagcgccaggatcaacgtctaac	tgcagtctagctagagtcggggcg	gccagcgccaggatcaacgtctaacATCCATGAATCTGGGGTACAAAGATAATCTAAGCCCTCACCTTAGTGCCAACAGGGTGTGCTCCCACGAGACTTTCAGCATCCAGTAGATGGGACCTCGAGGCTCGAGCTGAAGCAGGCGAGAGAGAAACAGCTACTGCGTGCGTGCGCGCACGCATACACACACACACACACACACTGGCACAGGGAGGCTACAACTAAGtgcagtctagctagagtcggggcg
chr1:177281797_C-A	WT	ACTGCGTGCGTGCGCGCACGCATACACACACACACACACACACTGGCACAGGGAGGCTACAACTAAGCAGCCTCAGATCTGTAAAGTTGATTGGTGCTTTCTAAAATGAATGCAATTGAAAGAAAGGAGCCAAGGAAGAGATTAAGAAAAAGAACCAGCTGAACCATGAAACAAACAAAAATCCTAAAAGTGATTCTTGTC	gccagcgccaggatcaacgtctaac	tgcagtctagctagagtcggggcg	gccagcgccaggatcaacgtctaacACTGCGTGCGTGCGCGCACGCATACACACACACACACACACACTGGCACAGGGAGGCTACAACTAAGCAGCCTCAGATCTGTAAAGTTGATTGGTGCTTTCTAAAATGAATGCAATTGAAAGAAAGGAGCCAAGGAAGAGATTAAGAAAAAGAACCAGCTGAACCATGAAACAAACAAAAATCCTAAAAGTGATTCTTGTCtgcagtctagctagagtcggggcg
chr1:177282218_G-T	WT	CAGGCAGCGGCCTCCTTGCTCCCCTCCCTTACTCCTCCCTCTGCTGCCTCCTCCCCCCACCAAGTTTCAGGGCCCTGGATTGTTCCCAGTTCCCATTGTGGTCCCTTCAGAGCTCCTTTCCAACAGCATCTCTCTGTCGAAGAAAGAAGCTCTGTCAAGTTAGAGAGAGACAATGTGTAGGAAATGTTCTTTTTTAAAAAA	gccagcgccaggatcaacgtctaac	tgcagtctagctagagtcggggcg	gccagcgccaggatcaacgtctaacCAGGCAGCGGCCTCCTTGCTCCCCTCCCTTACTCCTCCCTCTGCTGCCTCCTCCCCCCACCAAGTTTCAGGGCCCTGGATTGTTCCCAGTTCCCATTGTGGTCCCTTCAGAGCTCCTTTCCAACAGCATCTCTCTGTCGAAGAAAGAAGCTCTGTCAAGTTAGAGAGAGACAATGTGTAGGAAATGTTCTTTTTTAAAAAAtgcagtctagctagagtcggggcg
chr1:177282312_T-A	WT	ATTGTGGTCCCTTCAGAGCTCCTTTCCAACAGCATCTCTCTGTCGAAGAAAGAAGCTCTGTCAAGTTAGAGAGAGACAATGTGTAGGAAATGTTCTTTTTTAAAAAAAAATAACAAAAACAAAACAAAACTATTTATTTTGTGATTGTTTTCCTTGTTAATCTGCTCCAACCACCTGAACATCTAAGTAAACATTTATCTG	gccagcgccaggatcaacgtctaac	tgcagtctagctagagtcggggcg	gccagcgccaggatcaacgtctaacATTGTGGTCCCTTCAGAGCTCCTTTCCAACAGCATCTCTCTGTCGAAGAAAGAAGCTCTGTCAAGTTAGAGAGAGACAATGTGTAGGAAATGTTCTTTTTTAAAAAAAAATAACAAAAACAAAACAAAACTATTTATTTTGTGATTGTTTTCCTTGTTAATCTGCTCCAACCACCTGAACATCTAAGTAAACATTTATCTGtgcagtctagctagagtcggggcg
chr1:177282313_A-T	WT	TTGTGGTCCCTTCAGAGCTCCTTTCCAACAGCATCTCTCTGTCGAAGAAAGAAGCTCTGTCAAGTTAGAGAGAGACAATGTGTAGGAAATGTTCTTTTTTAAAAAAAAATAACAAAAACAAAACAAAACTATTTATTTTGTGATTGTTTTCCTTGTTAATCTGCTCCAACCACCTGAACATCTAAGTAAACATTTATCTGG	gccagcgccaggatcaacgtctaac	tgcagtctagctagagtcggggcg	gccagcgccaggatcaacgtctaacTTGTGGTCCCTTCAGAGCTCCTTTCCAACAGCATCTCTCTGTCGAAGAAAGAAGCTCTGTCAAGTTAGAGAGAGACAATGTGTAGGAAATGTTCTTTTTTAAAAAAAAATAACAAAAACAAAACAAAACTATTTATTTTGTGATTGTTTTCCTTGTTAATCTGCTCCAACCACCTGAACATCTAAGTAAACATTTATCTGGtgcagtctagctagagtcggggcg
chr3:49667637_C-T	WT	AGAATCCTTTCTTTTCTTCTTTCCTTCCTCCCTCCCTCCTTTTCTCTTTCAAGCATCTACAATCTGGCAAACCCTTGGCCCAAAGACTCACCAGGTGGGACGTGGCAGGCAGGCCTCAGTTGAGGACGTGATGTTTTCTCACAGCAGCTGCCTGGGTGAAGCATCTGCTGGACAAGTCGGACCACTGGCCAGGGGACCTTT	gccagcgccaggatcaacgtctaac	tgcagtctagctagagtcggggcg	gccagcgccaggatcaacgtctaacAGAATCCTTTCTTTTCTTCTTTCCTTCCTCCCTCCCTCCTTTTCTCTTTCAAGCATCTACAATCTGGCAAACCCTTGGCCCAAAGACTCACCAGGTGGGACGTGGCAGGCAGGCCTCAGTTGAGGACGTGATGTTTTCTCACAGCAGCTGCCTGGGTGAAGCATCTGCTGGACAAGTCGGACCACTGGCCAGGGGACCTTTtgcagtctagctagagtcggggcg
chr3:49669048_G-T	WT	ACACTCATAAAACCCCCACCCCTCCCCACCCCACCCCTGCTCCCATTGTGTGTGTGAAATTCTCAGTCTGTGGCATGTTTGACCTGTGGCAGGACTCGCTGCTGCCAGGTGAGTCACCGCCTGTCCTGCAGTGGAGCATGCACAGCTCGCAGCCTCTTTGCACGATTTCATCCATTTTAAATGCTTGACCCTCTTGCTTGG	gccagcgccaggatcaacgtctaac	tgcagtctagctagagtcggggcg	gccagcgccaggatcaacgtctaacACACTCATAAAACCCCCACCCCTCCCCACCCCACCCCTGCTCCCATTGTGTGTGTGAAATTCTCAGTCTGTGGCATGTTTGACCTGTGGCAGGACTCGCTGCTGCCAGGTGAGTCACCGCCTGTCCTGCAGTGGAGCATGCACAGCTCGCAGCCTCTTTGCACGATTTCATCCATTTTAAATGCTTGACCCTCTTGCTTGGtgcagtctagctagagtcggggcg
chr3:49670148_G-A	WT	TCTGGTAGCTATGGATGGGACAGGAAGCTGCCAACCTTTGTGTTGGACTTAACACCCTTGCCTTTCTGGGACTTGGCCTCACCCCACCCATGGAATACCTGCCTCATCCCAAAGATCAGGTATGGGCTGAATGCAGCCATCTGAGCAAGGGCTGAGGGAAGCCATCACCTAACACCTCTGGCCACCCAGGACCAGGTCTGT	gccagcgccaggatcaacgtctaac	tgcagtctagctagagtcggggcg	gccagcgccaggatcaacgtctaacTCTGGTAGCTATGGATGGGACAGGAAGCTGCCAACCTTTGTGTTGGACTTAACACCCTTGCCTTTCTGGGACTTGGCCTCACCCCACCCATGGAATACCTGCCTCATCCCAAAGATCAGGTATGGGCTGAATGCAGCCATCTGAGCAAGGGCTGAGGGAAGCCATCACCTAACACCTCTGGCCACCCAGGACCAGGTCTGTtgcagtctagctagagtcggggcg
chr20:11923844_C-T	WT	AATATGTGATCAGTGCCGGTAATTTGTAATGAATGAAGCGGTAGGCAGGTTCTAATTTCTTTTAACCTTTTAATTATGTACAGGCAAAAATGCAGCATTCCGCTTTTAACTATCTGCTTAAAAGAGCTAACGTTCTTATTAAGGCTTTGTGGTTTTTAGAGTTGCATCTATGAACCTGGGGAGATTATGTGCTTTCCCAAG	gccagcgccaggatcaacgtctaac	tgcagtctagctagagtcggggcg	gccagcgccaggatcaacgtctaacAATATGTGATCAGTGCCGGTAATTTGTAATGAATGAAGCGGTAGGCAGGTTCTAATTTCTTTTAACCTTTTAATTATGTACAGGCAAAAATGCAGCATTCCGCTTTTAACTATCTGCTTAAAAGAGCTAACGTTCTTATTAAGGCTTTGTGGTTTTTAGAGTTGCATCTATGAACCTGGGGAGATTATGTGCTTTCCCAAGtgcagtctagctagagtcggggcg
chr20:11923944_G-T	WT	CGCTTTTAACTATCTGCTTAAAAGAGCTAACGTTCTTATTAAGGCTTTGTGGTTTTTAGAGTTGCATCTATGAACCTGGGGAGATTATGTGCTTTCCCAAGCGTTCCACCACCCTCTCAGTTTTGTCCCTCTGAAGATAATTTTGGATCACCTTGAATTTCCTTTTGGACGTTATTTGATGAACAGAAATAAAGTGATAAC	gccagcgccaggatcaacgtctaac	tgcagtctagctagagtcggggcg	gccagcgccaggatcaacgtctaacCGCTTTTAACTATCTGCTTAAAAGAGCTAACGTTCTTATTAAGGCTTTGTGGTTTTTAGAGTTGCATCTATGAACCTGGGGAGATTATGTGCTTTCCCAAGCGTTCCACCACCCTCTCAGTTTTGTCCCTCTGAAGATAATTTTGGATCACCTTGAATTTCCTTTTGGACGTTATTTGATGAACAGAAATAAAGTGATAACtgcagtctagctagagtcggggcg
chr20:11925327_G-A	WT	TGCAAGTGTGTTTGCCAGCTCAGGAGCTGTCTCCTCTCTACCTGGCTAGTAAGAGGTGGGACAGTAATGGTCCTCCTGCTGGCCCCAGCAAGGCCCATGAGTGACTGCCCTGACGTATTCACTGTGCCTCTGGGCCACTTCTTCCCCTGTAGATGTGGGCTTGTTGCCTTCAGCCGGCTTCCCTGAGGGAGGAGAACACTG	gccagcgccaggatcaacgtctaac	tgcagtctagctagagtcggggcg	gccagcgccaggatcaacgtctaacTGCAAGTGTGTTTGCCAGCTCAGGAGCTGTCTCCTCTCTACCTGGCTAGTAAGAGGTGGGACAGTAATGGTCCTCCTGCTGGCCCCAGCAAGGCCCATGAGTGACTGCCCTGACGTATTCACTGTGCCTCTGGGCCACTTCTTCCCCTGTAGATGTGGGCTTGTTGCCTTCAGCCGGCTTCCCTGAGGGAGGAGAACACTGtgcagtctagctagagtcggggcg
chr20:11925817_T-A	WT	TGTTTGTAAGCCAGAGAAGAAACTTTAATTGCATCCTATCAGATTGTTGAGGTGGGTGTGATAGTCTTCAGGTGCAGTGCGTTCATTCACTAACGCTCACTGTCAGTGCCCATGTTTGCTAGCTGCCTCCATGTGACTAGTGAGCTGCTGGTGAAAGTCGTGTGAAATCCTGTACACTGTGTATAGAATAATGTAATTTTA	gccagcgccaggatcaacgtctaac	tgcagtctagctagagtcggggcg	gccagcgccaggatcaacgtctaacTGTTTGTAAGCCAGAGAAGAAACTTTAATTGCATCCTATCAGATTGTTGAGGTGGGTGTGATAGTCTTCAGGTGCAGTGCGTTCATTCACTAACGCTCACTGTCAGTGCCCATGTTTGCTAGCTGCCTCCATGTGACTAGTGAGCTGCTGGTGAAAGTCGTGTGAAATCCTGTACACTGTGTATAGAATAATGTAATTTTAtgcagtctagctagagtcggggcg
chr14:93240210_G-A	WT	CCAAGATGGGAAACATGTCGTGTGTCTGCACGCCCCGGCAAACTGCCGCCACTCGTTCTGCTGCCTGACTGGTTAGCTGCTGTGCGGGTGCGCTCGGTGACACTGGTGGTGGTGCACGCTCCCGAGCTCCCAGAGTTAACACTAATCTGCAGGTCGGCTGTGCATCGCATTCGAGGCTCCTTTTTTAAAGAGAAAAGCATA	gccagcgccaggatcaacgtctaac	tgcagtctagctagagtcggggcg	gccagcgccaggatcaacgtctaacCCAAGATGGGAAACATGTCGTGTGTCTGCACGCCCCGGCAAACTGCCGCCACTCGTTCTGCTGCCTGACTGGTTAGCTGCTGTGCGGGTGCGCTCGGTGACACTGGTGGTGGTGCACGCTCCCGAGCTCCCAGAGTTAACACTAATCTGCAGGTCGGCTGTGCATCGCATTCGAGGCTCCTTTTTTAAAGAGAAAAGCATAtgcagtctagctagagtcggggcg
chr14:93241468_C-A	WT	TGTTACATTTCCACAGTGTGGATGCAGTCAGAATCCCTGCACATTCTGGTCATAAGGATTAGAGTCACCAGATGAGGCTCTAAACAGATCGCATCCCTTGGAATTAGAAAGCAGTGGAGACCGGGCGCAGTGACTCACACCTGTGATCGGCACTTCGGAAGGCCGAGGCGGGCAGATCACTGAAGCTCAGGAGTTCAAGAC	gccagcgccaggatcaacgtctaac	tgcagtctagctagagtcggggcg	gccagcgccaggatcaacgtctaacTGTTACATTTCCACAGTGTGGATGCAGTCAGAATCCCTGCACATTCTGGTCATAAGGATTAGAGTCACCAGATGAGGCTCTAAACAGATCGCATCCCTTGGAATTAGAAAGCAGTGGAGACCGGGCGCAGTGACTCACACCTGTGATCGGCACTTCGGAAGGCCGAGGCGGGCAGATCACTGAAGCTCAGGAGTTCAAGACtgcagtctagctagagtcggggcg
chr14:93288259_T-C	WT	CTAGAAAGTAAATAATATAATAAAGAGATGAGTGGAGACAAATAAAACTAGAGTATTCATCCAGGGTCTAACATCTAACAAATAGTGGCTTTAGAAATATATACCAGAGAAAAGTGAAGAGAAGACAGTATCTAAGGAGTAATATAAGAAATATTTCCAAAACTAAAGGAATTTCTATATAAAAAGTTTCTTTTTCAGAAC	gccagcgccaggatcaacgtctaac	tgcagtctagctagagtcggggcg	gccagcgccaggatcaacgtctaacCTAGAAAGTAAATAATATAATAAAGAGATGAGTGGAGACAAATAAAACTAGAGTATTCATCCAGGGTCTAACATCTAACAAATAGTGGCTTTAGAAATATATACCAGAGAAAAGTGAAGAGAAGACAGTATCTAAGGAGTAATATAAGAAATATTTCCAAAACTAAAGGAATTTCTATATAAAAAGTTTCTTTTTCAGAACtgcagtctagctagagtcggggcg
chr6:38169187_C-T	WT	GTTTACCCCCAGCCCACACTTCCCACCTGGGCCTGAGGGTGCGGCCAGTGCCCTAGTCCTAGCCACTACAGGAGTCATTCTGAGACCTGCTGGAGGCCATGGGGTCTTCCCAGGCCCCTCAATCAGCTGCTTCCAGGGTCAGCAGGGCAGGGTGCTGCCAGTAAGGTCCTCAGGGAGCACAGCCCGGCCGCCCAGGCTGGG	gccagcgccaggatcaacgtctaac	tgcagtctagctagagtcggggcg	gccagcgccaggatcaacgtctaacGTTTACCCCCAGCCCACACTTCCCACCTGGGCCTGAGGGTGCGGCCAGTGCCCTAGTCCTAGCCACTACAGGAGTCATTCTGAGACCTGCTGGAGGCCATGGGGTCTTCCCAGGCCCCTCAATCAGCTGCTTCCAGGGTCAGCAGGGCAGGGTGCTGCCAGTAAGGTCCTCAGGGAGCACAGCCCGGCCGCCCAGGCTGGGtgcagtctagctagagtcggggcg
chr6:38169386_G-T	WT	TCCGTCTGCTGCCAAATTGCTCCCCACCACATGAGCCCCAGGGGTTTATGTCCCAGGAAGGCGAGGGTGCCCATCTGAGCGGAATTGGGAGGGGACGGCACCAGCTCATCTCCCTCAGGGCCTTTGCCTCCTGGTGCTGCCCTGGTGGCTGCTCCTGCACCACAGCCCCTGATGGCTGCTGCTAGTCCTGAGTTGCTGGGT	gccagcgccaggatcaacgtctaac	tgcagtctagctagagtcggggcg	gccagcgccaggatcaacgtctaacTCCGTCTGCTGCCAAATTGCTCCCCACCACATGAGCCCCAGGGGTTTATGTCCCAGGAAGGCGAGGGTGCCCATCTGAGCGGAATTGGGAGGGGACGGCACCAGCTCATCTCCCTCAGGGCCTTTGCCTCCTGGTGCTGCCCTGGTGGCTGCTCCTGCACCACAGCCCCTGATGGCTGCTGCTAGTCCTGAGTTGCTGGGTtgcagtctagctagagtcggggcg
chr6:38169645_T-C	WT	CTGCAGCCAGGAGCTACACACCTGTCCCCACTAGTGTCCCCTGGTTGACAGAGCCCCCTCAGCCTCCCCAAGGCTGTCACTGCGGCTGTGACAGCTGAGGAGTGCCGCCTTTGAAAGCCAGTGGACAGTCGCTCCACTAGGGGGAGAGGCCCTGGCCCTGGCGCAGAGGAGGCGTTGCGAGGCGGGACGGGGGCTGGAGGG	gccagcgccaggatcaacgtctaac	tgcagtctagctagagtcggggcg	gccagcgccaggatcaacgtctaacCTGCAGCCAGGAGCTACACACCTGTCCCCACTAGTGTCCCCTGGTTGACAGAGCCCCCTCAGCCTCCCCAAGGCTGTCACTGCGGCTGTGACAGCTGAGGAGTGCCGCCTTTGAAAGCCAGTGGACAGTCGCTCCACTAGGGGGAGAGGCCCTGGCCCTGGCGCAGAGGAGGCGTTGCGAGGCGGGACGGGGGCTGGAGGGtgcagtctagctagagtcggggcg
chr6:38171877_A-T	WT	GCGCCATGGTCACCACCACCCAGGCAAAGAAATGGGAGGTGGCCAGCACCCCCACCCTTCACTTTTCATTATTATTATTATTATTATTATTATTATTTTTTTTTTTTTTTTTTTTTTTTTTTTTTTTTTTTGAGAGTAGAAAGGCAACTTCATTGGAGCTTTTGGGGAAAAAAGCCTTCAAAGTCACCTTCTGGCAGCTCT	gccagcgccaggatcaacgtctaac	tgcagtctagctagagtcggggcg	gccagcgccaggatcaacgtctaacGCGCCATGGTCACCACCACCCAGGCAAAGAAATGGGAGGTGGCCAGCACCCCCACCCTTCACTTTTCATTATTATTATTATTATTATTATTATTATTTTTTTTTTTTTTTTTTTTTTTTTTTTTTTTTTTTGAGAGTAGAAAGGCAACTTCATTGGAGCTTTTGGGGAAAAAAGCCTTCAAAGTCACCTTCTGGCAGCTCTtgcagtctagctagagtcggggcg
chr6:38171880_A-T	WT	AGGGCGCCATGGTCACCACCACCCAGGCAAAGAAATGGGAGGTGGCCAGCACCCCCACCCTTCACTTTTCATTATTATTATTATTATTATTATTATTATTTTTTTTTTTTTTTTTTTTTTTTTTTTTTTTTTTTGAGAGTAGAAAGGCAACTTCATTGGAGCTTTTGGGGAAAAAAGCCTTCAAAGTCACCTTCTGGCAGC	gccagcgccaggatcaacgtctaac	tgcagtctagctagagtcggggcg	gccagcgccaggatcaacgtctaacAGGGCGCCATGGTCACCACCACCCAGGCAAAGAAATGGGAGGTGGCCAGCACCCCCACCCTTCACTTTTCATTATTATTATTATTATTATTATTATTATTTTTTTTTTTTTTTTTTTTTTTTTTTTTTTTTTTTGAGAGTAGAAAGGCAACTTCATTGGAGCTTTTGGGGAAAAAAGCCTTCAAAGTCACCTTCTGGCAGCtgcagtctagctagagtcggggcg
chr6:38173952_A-G	WT	TTTATCGAAGCATTGGAGAGGCAGCCACCTGCCCATCAGCGTCAGGAACGCAGAACTGGGACTCCGTGCTTCCCCCACACCACAGTACTCAACTGGGGACTGAAAAATAGCAGTTCCAAGAAGCTTTTCTCCTAATCCTCATCAAAAGGACCTCATTTGACGATGGTGGCTTGATGTGGCTCCGTCTCCTACTTAGTGATT	gccagcgccaggatcaacgtctaac	tgcagtctagctagagtcggggcg	gccagcgccaggatcaacgtctaacTTTATCGAAGCATTGGAGAGGCAGCCACCTGCCCATCAGCGTCAGGAACGCAGAACTGGGACTCCGTGCTTCCCCCACACCACAGTACTCAACTGGGGACTGAAAAATAGCAGTTCCAAGAAGCTTTTCTCCTAATCCTCATCAAAAGGACCTCATTTGACGATGGTGGCTTGATGTGGCTCCGTCTCCTACTTAGTGATTtgcagtctagctagagtcggggcg
chr6:38174139_C-T	WT	GCTGAGTTACTCACCTGTCATTCCTGACATGGATCCAGCCTTTAAGCTTGGGAGGCTGACAAGGAAATAGTTACTATGCCCGCTGCTAATTCACTGTTCCGAAGTCCATGTAGATAAACATATACCGAGTTCTGGCGTGGCCAAACCTGCCGGGGACTGCCGTGGCTTAGCTGCCCCTCCAGTTGTGTTTATCGAAGCATT	gccagcgccaggatcaacgtctaac	tgcagtctagctagagtcggggcg	gccagcgccaggatcaacgtctaacGCTGAGTTACTCACCTGTCATTCCTGACATGGATCCAGCCTTTAAGCTTGGGAGGCTGACAAGGAAATAGTTACTATGCCCGCTGCTAATTCACTGTTCCGAAGTCCATGTAGATAAACATATACCGAGTTCTGGCGTGGCCAAACCTGCCGGGGACTGCCGTGGCTTAGCTGCCCCTCCAGTTGTGTTTATCGAAGCATTtgcagtctagctagagtcggggcg
chr6:38174669_C-A	WT	AGGGGGAGAAAATGGGTCTTCAATCTTCATCAAGTCCACCATTAACACCCTACCTCTCTAATCTAGCCCAGGCGCAGGGAACAGGAGGAAGTCATAGACAGGCCTGTGTTGGAATACAAAAATGGCACGCAAACACTCAGGCGGAGGAGAAAGCCATTGGGCCTTTGCTACCTGGAGGCACCCTTTAGGAATGGGCCTCCA	gccagcgccaggatcaacgtctaac	tgcagtctagctagagtcggggcg	gccagcgccaggatcaacgtctaacAGGGGGAGAAAATGGGTCTTCAATCTTCATCAAGTCCACCATTAACACCCTACCTCTCTAATCTAGCCCAGGCGCAGGGAACAGGAGGAAGTCATAGACAGGCCTGTGTTGGAATACAAAAATGGCACGCAAACACTCAGGCGGAGGAGAAAGCCATTGGGCCTTTGCTACCTGGAGGCACCCTTTAGGAATGGGCCTCCAtgcagtctagctagagtcggggcg
chr6:26375527_G-A	WT	AGAGCACCACCAGCTGCTGCTGGCAGGGAGGAAGCAGGAAATTAAACGGTGTGTATCTCCTTTCTTTCTCCTTCTAATCTTCTATCAGGGCCTCCCATTGGCCAAACACAGCAGCAAACCAGAGGACAAGGGAGCCCAGTGGCACTGTCCATAGAGGACAGATTCCTGGGGTCCAGAAGAGGGTGGAGAAAGCTGAAGGCT	gccagcgccaggatcaacgtctaac	tgcagtctagctagagtcggggcg	gccagcgccaggatcaacgtctaacAGAGCACCACCAGCTGCTGCTGGCAGGGAGGAAGCAGGAAATTAAACGGTGTGTATCTCCTTTCTTTCTCCTTCTAATCTTCTATCAGGGCCTCCCATTGGCCAAACACAGCAGCAAACCAGAGGACAAGGGAGCCCAGTGGCACTGTCCATAGAGGACAGATTCCTGGGGTCCAGAAGAGGGTGGAGAAAGCTGAAGGCTtgcagtctagctagagtcggggcg
chr6:26376695_C-T	WT	CATGGCAAATGCCATCCTCCTTGTTTCTGAGGACCAGAGGAGTGTACAGCGTGCTGAGGAGCCCCATGACCTACCAGACAACCCTGAGAGATTTGAATGGCGTTACTGTGTGCTTGGCTGTGAAAGCTTCATGTCAGAGAGACACTACTGGGAGGTGGAAGTGGGGGACAGAAAAGAGTGGCATATTGGGGTATGTAGTAA	gccagcgccaggatcaacgtctaac	tgcagtctagctagagtcggggcg	gccagcgccaggatcaacgtctaacCATGGCAAATGCCATCCTCCTTGTTTCTGAGGACCAGAGGAGTGTACAGCGTGCTGAGGAGCCCCATGACCTACCAGACAACCCTGAGAGATTTGAATGGCGTTACTGTGTGCTTGGCTGTGAAAGCTTCATGTCAGAGAGACACTACTGGGAGGTGGAAGTGGGGGACAGAAAAGAGTGGCATATTGGGGTATGTAGTAAtgcagtctagctagagtcggggcg
chr6:26377150_G-T	WT	TCAGAATTTTGACCTTGGAGCCCACTGCCCTGACCGTTTGCCCAATACCAAAAGTAGAGAGTTCCCCCGATCCCGACCTAGTGCCTGATCATTCCCTGGAGATACCACTGACCCCAGGCTTAGCTAATGAAAGTGGGGAGCCTCAGGCTGAAGTAACATCTCTGCTTCTCCCTGCCCAGCCTGGAGCTAAGGGTCTCACCC	gccagcgccaggatcaacgtctaac	tgcagtctagctagagtcggggcg	gccagcgccaggatcaacgtctaacTCAGAATTTTGACCTTGGAGCCCACTGCCCTGACCGTTTGCCCAATACCAAAAGTAGAGAGTTCCCCCGATCCCGACCTAGTGCCTGATCATTCCCTGGAGATACCACTGACCCCAGGCTTAGCTAATGAAAGTGGGGAGCCTCAGGCTGAAGTAACATCTCTGCTTCTCCCTGCCCAGCCTGGAGCTAAGGGTCTCACCCtgcagtctagctagagtcggggcg
chr2:200823086_T-A	WT	CCTTAGAAAAGTCTTAACATTTAAGGTATTTTATGCACAGAATACACTTAGATTGATAGGAAAGAACTCGTAATGGAGTTTGAGTAAAGAAAATGACTGATGTACTAAACCCAGTAAAAATTGTTGAAAATGTTAAAGGTCAGCATGTTCTAATTGGGAATCTAGATATAGCTTAGATTTCCTATTGGCTTAGAGTATTTG	gccagcgccaggatcaacgtctaac	tgcagtctagctagagtcggggcg	gccagcgccaggatcaacgtctaacCCTTAGAAAAGTCTTAACATTTAAGGTATTTTATGCACAGAATACACTTAGATTGATAGGAAAGAACTCGTAATGGAGTTTGAGTAAAGAAAATGACTGATGTACTAAACCCAGTAAAAATTGTTGAAAATGTTAAAGGTCAGCATGTTCTAATTGGGAATCTAGATATAGCTTAGATTTCCTATTGGCTTAGAGTATTTGtgcagtctagctagagtcggggcg
chr2:200825174_C-T	WT	TTTTTGTTTTGGAGACAGTCTCACTCTGTTACCTGGGCTGGAGTGCAATGGCATGATCTCAGCTCACTGCAATCTCTGCCTCCTGGGTTCAAGCGATTCTCTTGCTTCAGCCTCCTGAGTAGCTGGGATTACAGGCGGCCACCACCACCCCTGGCTAATTTTTGTATTTTTAGTAGAGGTTTCACCACGTTGATCAGGCTG	gccagcgccaggatcaacgtctaac	tgcagtctagctagagtcggggcg	gccagcgccaggatcaacgtctaacTTTTTGTTTTGGAGACAGTCTCACTCTGTTACCTGGGCTGGAGTGCAATGGCATGATCTCAGCTCACTGCAATCTCTGCCTCCTGGGTTCAAGCGATTCTCTTGCTTCAGCCTCCTGAGTAGCTGGGATTACAGGCGGCCACCACCACCCCTGGCTAATTTTTGTATTTTTAGTAGAGGTTTCACCACGTTGATCAGGCTGtgcagtctagctagagtcggggcg
chr2:200826069_A-G	WT	GTATTAGTCCTCTAGTATCAATACGAAGTTTTTCTATTCCCCAGCCTACTAAGGCCTACAGGTTAAAATACCAGGAATAAAAAGGTTTTCAGTGGACTTGATTTAAGTGGAATCTGGATGATGTGACAAGTACCTTTGTCTTTGGAGTAATGAGTTTATAATTGGCTTTTGTCCAAAAACTCTTAAGTGGATTAATATCTG	gccagcgccaggatcaacgtctaac	tgcagtctagctagagtcggggcg	gccagcgccaggatcaacgtctaacGTATTAGTCCTCTAGTATCAATACGAAGTTTTTCTATTCCCCAGCCTACTAAGGCCTACAGGTTAAAATACCAGGAATAAAAAGGTTTTCAGTGGACTTGATTTAAGTGGAATCTGGATGATGTGACAAGTACCTTTGTCTTTGGAGTAATGAGTTTATAATTGGCTTTTGTCCAAAAACTCTTAAGTGGATTAATATCTGtgcagtctagctagagtcggggcg
chr10:49709942_T-C	WT	TTTCCCCTTCTCCCTTCTCTCCCAGCAGAACGGTGGGCTCCCCTCTCTGGTTCCCTGCAGCCTTGCTCTGCATAGGCTCTGATGAATGCCTGGCACCCTATATCTGTGTGTGTGTGTGTGTGTGTGTGTGTCTGTGTGTGTGTGTGTGTGTGTGTGTGTCTGTGTGTGTGTGTCTGTGTGTCTTGGGAGGGTCATAGAGCT	gccagcgccaggatcaacgtctaac	tgcagtctagctagagtcggggcg	gccagcgccaggatcaacgtctaacTTTCCCCTTCTCCCTTCTCTCCCAGCAGAACGGTGGGCTCCCCTCTCTGGTTCCCTGCAGCCTTGCTCTGCATAGGCTCTGATGAATGCCTGGCACCCTATATCTGTGTGTGTGTGTGTGTGTGTGTGTGTCTGTGTGTGTGTGTGTGTGTGTGTGTGTCTGTGTGTGTGTGTCTGTGTGTCTTGGGAGGGTCATAGAGCTtgcagtctagctagagtcggggcg
chr10:49709963_G-C	WT	CCAGCAGAACGGTGGGCTCCCCTCTCTGGTTCCCTGCAGCCTTGCTCTGCATAGGCTCTGATGAATGCCTGGCACCCTATATCTGTGTGTGTGTGTGTGTGTGTGTGTGTCTGTGTGTGTGTGTGTGTGTGTGTGTGTCTGTGTGTGTGTGTCTGTGTGTCTTGGGAGGGTCATAGAGCTCCTCAAAGCAGCAGCATGTCA	gccagcgccaggatcaacgtctaac	tgcagtctagctagagtcggggcg	gccagcgccaggatcaacgtctaacCCAGCAGAACGGTGGGCTCCCCTCTCTGGTTCCCTGCAGCCTTGCTCTGCATAGGCTCTGATGAATGCCTGGCACCCTATATCTGTGTGTGTGTGTGTGTGTGTGTGTGTCTGTGTGTGTGTGTGTGTGTGTGTGTGTCTGTGTGTGTGTGTCTGTGTGTCTTGGGAGGGTCATAGAGCTCCTCAAAGCAGCAGCATGTCAtgcagtctagctagagtcggggcg
chr10:49710226_G-T	WT	TAGTGAGCCCTCAACAAACACACAGTTAACAAAGGATGGCAATCAATGCTCCATCCTGCCAGCCCTGGACACAACACCCAACAGTTGCTCGAGGGCCAGTGTGGCATTCTTACTTAATAAAACATGTTGGAAAATGTTTGAATGTCTCGGGGAAGAGTGCTTAGTACAAACTGTTGCAGACATTTCCATGGCATCTCTCTC	gccagcgccaggatcaacgtctaac	tgcagtctagctagagtcggggcg	gccagcgccaggatcaacgtctaacTAGTGAGCCCTCAACAAACACACAGTTAACAAAGGATGGCAATCAATGCTCCATCCTGCCAGCCCTGGACACAACACCCAACAGTTGCTCGAGGGCCAGTGTGGCATTCTTACTTAATAAAACATGTTGGAAAATGTTTGAATGTCTCGGGGAAGAGTGCTTAGTACAAACTGTTGCAGACATTTCCATGGCATCTCTCTCtgcagtctagctagagtcggggcg
chr10:23203985_C-T	WT	CTATCTCCAAGGATTTTCTAAACTAATTGTTTAATCTCTCCAGATTATGTATATTAACCAGCACTGCGCTCGAATAGACCTCAATGCGCGCCTTGTGCGCGCTCCTTTCCACGCCTTTAAGGAAAGCCCTGGCTGGTGCTGGGTGAGCGGGGCGCACTGAACCTCCGGGGCAACCACATCCATTCAGGAGCTCCGGGGACT	gccagcgccaggatcaacgtctaac	tgcagtctagctagagtcggggcg	gccagcgccaggatcaacgtctaacCTATCTCCAAGGATTTTCTAAACTAATTGTTTAATCTCTCCAGATTATGTATATTAACCAGCACTGCGCTCGAATAGACCTCAATGCGCGCCTTGTGCGCGCTCCTTTCCACGCCTTTAAGGAAAGCCCTGGCTGGTGCTGGGTGAGCGGGGCGCACTGAACCTCCGGGGCAACCACATCCATTCAGGAGCTCCGGGGACTtgcagtctagctagagtcggggcg
chr10:23203986_G-A	WT	ACTATCTCCAAGGATTTTCTAAACTAATTGTTTAATCTCTCCAGATTATGTATATTAACCAGCACTGCGCTCGAATAGACCTCAATGCGCGCCTTGTGCGCGCTCCTTTCCACGCCTTTAAGGAAAGCCCTGGCTGGTGCTGGGTGAGCGGGGCGCACTGAACCTCCGGGGCAACCACATCCATTCAGGAGCTCCGGGGAC	gccagcgccaggatcaacgtctaac	tgcagtctagctagagtcggggcg	gccagcgccaggatcaacgtctaacACTATCTCCAAGGATTTTCTAAACTAATTGTTTAATCTCTCCAGATTATGTATATTAACCAGCACTGCGCTCGAATAGACCTCAATGCGCGCCTTGTGCGCGCTCCTTTCCACGCCTTTAAGGAAAGCCCTGGCTGGTGCTGGGTGAGCGGGGCGCACTGAACCTCCGGGGCAACCACATCCATTCAGGAGCTCCGGGGACtgcagtctagctagagtcggggcg
chr10:23318545_C-A	WT	ATCTGTGACACTGTCTCCCACTTACCTGCTCTTGTGCAATGTTTCTCTCCCATCAAGAGGTGGAATCTGATTCCCCTCCCTTGAATCAGGGCTGCCCTTAGTGACTTGCTGATAAACACAGAATGTGGAGGAAGTGAAGCTGCGTGACTTTTAAGTTAACGTCAAAAGAAGTCTTGCAAGTTCATCCTTATTCACTCTGAA	gccagcgccaggatcaacgtctaac	tgcagtctagctagagtcggggcg	gccagcgccaggatcaacgtctaacATCTGTGACACTGTCTCCCACTTACCTGCTCTTGTGCAATGTTTCTCTCCCATCAAGAGGTGGAATCTGATTCCCCTCCCTTGAATCAGGGCTGCCCTTAGTGACTTGCTGATAAACACAGAATGTGGAGGAAGTGAAGCTGCGTGACTTTTAAGTTAACGTCAAAAGAAGTCTTGCAAGTTCATCCTTATTCACTCTGAAtgcagtctagctagagtcggggcg
chr11:111884091_T-C	WT	AGCACATTCTAAGTACAGCTAAAAATTTAGCTCACTGTAACACAGTTTCACTCTCTGAATAAATAAAGCAAAAAACACAGTAAATATTCTTTATCCCTTTTTTTGTTGTTGTTTTAACCAAGATTTAAATGTCAAATTTAATACAGCAACTCAGTTCTACATTTGGGGTGTTGTAGAAGGGCCTTAAAAAGAATTATTTTA	gccagcgccaggatcaacgtctaac	tgcagtctagctagagtcggggcg	gccagcgccaggatcaacgtctaacAGCACATTCTAAGTACAGCTAAAAATTTAGCTCACTGTAACACAGTTTCACTCTCTGAATAAATAAAGCAAAAAACACAGTAAATATTCTTTATCCCTTTTTTTGTTGTTGTTTTAACCAAGATTTAAATGTCAAATTTAATACAGCAACTCAGTTCTACATTTGGGGTGTTGTAGAAGGGCCTTAAAAAGAATTATTTTAtgcagtctagctagagtcggggcg
chr11:111884678_C-T	WT	TAGGTTTGGCTAGATGCTTTCTGGGTATAAGCCAGAGTCGTATAGTGCAACTTTGCTGTGACCTTAGTGAACATCCCCTCTTGAGGACTACAAAAACAAACGTAACTTTTTAAAATTATTATGGAGAATTTTACGTAAAACAAAAGTAGACAGGCTAGTCTAATGAACTCCCATGTATCATTACCCAGCATCAACTATTTA	gccagcgccaggatcaacgtctaac	tgcagtctagctagagtcggggcg	gccagcgccaggatcaacgtctaacTAGGTTTGGCTAGATGCTTTCTGGGTATAAGCCAGAGTCGTATAGTGCAACTTTGCTGTGACCTTAGTGAACATCCCCTCTTGAGGACTACAAAAACAAACGTAACTTTTTAAAATTATTATGGAGAATTTTACGTAAAACAAAAGTAGACAGGCTAGTCTAATGAACTCCCATGTATCATTACCCAGCATCAACTATTTAtgcagtctagctagagtcggggcg
chr11:111885597_G-A	WT	GGAGGATGTTAGAGTAAGGTATTTATAAGGATTTGAGATAAGGGTCCAACTGGTTTAAAATGAGTCAAAATAGGGAACTAGTAGAGACTGAGAAAGGGTTGTGAATAGCTTAGGTTTGGTAAACTTAGGAAATCAACAGTCTTAATTTTAATATGGTTAAACTGATTAGTATTTCCTATTTTTTTATCTACTGTGTAAGAA	gccagcgccaggatcaacgtctaac	tgcagtctagctagagtcggggcg	gccagcgccaggatcaacgtctaacGGAGGATGTTAGAGTAAGGTATTTATAAGGATTTGAGATAAGGGTCCAACTGGTTTAAAATGAGTCAAAATAGGGAACTAGTAGAGACTGAGAAAGGGTTGTGAATAGCTTAGGTTTGGTAAACTTAGGAAATCAACAGTCTTAATTTTAATATGGTTAAACTGATTAGTATTTCCTATTTTTTTATCTACTGTGTAAGAAtgcagtctagctagagtcggggcg
chr11:2296713_C-A	WT	AGGGCACAGCCCAGTGGGGGTGGCCACGAGGCCCCGGGCCTGTGGCTGAGATGGCAACTGGCACCGGCAGTGATTGGAACAGTCCAGCCCATGGAGCCCTGTGGCCTTGGCCGGTGGCTCACGGTGCCACGGGAGCTGGAGCAATGGGTGGCCTCCCTTGCCTGGTGCCTGAGTGAAGGAGGACTGGGTGCCCCTGAGGAA	gccagcgccaggatcaacgtctaac	tgcagtctagctagagtcggggcg	gccagcgccaggatcaacgtctaacAGGGCACAGCCCAGTGGGGGTGGCCACGAGGCCCCGGGCCTGTGGCTGAGATGGCAACTGGCACCGGCAGTGATTGGAACAGTCCAGCCCATGGAGCCCTGTGGCCTTGGCCGGTGGCTCACGGTGCCACGGGAGCTGGAGCAATGGGTGGCCTCCCTTGCCTGGTGCCTGAGTGAAGGAGGACTGGGTGCCCCTGAGGAAtgcagtctagctagagtcggggcg
chr11:2297625_G-A	WT	GCACTCATTCATTCATTCATTCATTCACTCACCTCATGTCTACTAAACAGCTCTGGGCTGGCTCTGGGAAGCAGTGAGTCACACACACTGCCCCCAGCAACGTGTGAAATATGTTTAGAGACAGTGGGCTACAGCGGAAAGGGTAGATGCCCTGAGAACCCCAGCGGTGCTGGTCAGAAGCACAGGCCTTGTTGGGCTGAG	gccagcgccaggatcaacgtctaac	tgcagtctagctagagtcggggcg	gccagcgccaggatcaacgtctaacGCACTCATTCATTCATTCATTCATTCACTCACCTCATGTCTACTAAACAGCTCTGGGCTGGCTCTGGGAAGCAGTGAGTCACACACACTGCCCCCAGCAACGTGTGAAATATGTTTAGAGACAGTGGGCTACAGCGGAAAGGGTAGATGCCCTGAGAACCCCAGCGGTGCTGGTCAGAAGCACAGGCCTTGTTGGGCTGAGtgcagtctagctagagtcggggcg
chr11:2297636_C-A	WT	GACAGCTCCCAGCACTCATTCATTCATTCATTCATTCACTCACCTCATGTCTACTAAACAGCTCTGGGCTGGCTCTGGGAAGCAGTGAGTCACACACACTGCCCCCAGCAACGTGTGAAATATGTTTAGAGACAGTGGGCTACAGCGGAAAGGGTAGATGCCCTGAGAACCCCAGCGGTGCTGGTCAGAAGCACAGGCCTT	gccagcgccaggatcaacgtctaac	tgcagtctagctagagtcggggcg	gccagcgccaggatcaacgtctaacGACAGCTCCCAGCACTCATTCATTCATTCATTCATTCACTCACCTCATGTCTACTAAACAGCTCTGGGCTGGCTCTGGGAAGCAGTGAGTCACACACACTGCCCCCAGCAACGTGTGAAATATGTTTAGAGACAGTGGGCTACAGCGGAAAGGGTAGATGCCCTGAGAACCCCAGCGGTGCTGGTCAGAAGCACAGGCCTTtgcagtctagctagagtcggggcg
chr11:128899761_G-A	WT	CCTTCCCTTTAATACCTCGCTTGGCTTACTTGCAAAATCCACATGCATCCTCCTGGATCTCACAGAAGATGTATGAAAAGTCATGGCCATGAAAAGGGCACGGAAATCAAATTAATTAATTTTGCTTTTTCCCCACGTTTGTTTCTGTCTGTCTGGTACTTTTCCTTTTTAAGCCTGCCATCTCTTTGAAAGTGAGCCGCA	gccagcgccaggatcaacgtctaac	tgcagtctagctagagtcggggcg	gccagcgccaggatcaacgtctaacCCTTCCCTTTAATACCTCGCTTGGCTTACTTGCAAAATCCACATGCATCCTCCTGGATCTCACAGAAGATGTATGAAAAGTCATGGCCATGAAAAGGGCACGGAAATCAAATTAATTAATTTTGCTTTTTCCCCACGTTTGTTTCTGTCTGTCTGGTACTTTTCCTTTTTAAGCCTGCCATCTCTTTGAAAGTGAGCCGCAtgcagtctagctagagtcggggcg
chr11:128901479_G-A	WT	CTCGGAGACATCCTGACCTGGGCAAGCTCTTTAGGGAGCATCTTTCCTGTCTGTGCCGCATTCTCCATGGCCTTTGCACTCTTTTTGCTTTTGTTTTAAACACGTCATCAATTCATTGCCTGCAGCAGCTTGTACTGCCTTTTGGTTTTTCTTTGCAGAACAGCTCTGGAAGTGAAGTGTGTGTGTGTGTGTTTGCGTGCA	gccagcgccaggatcaacgtctaac	tgcagtctagctagagtcggggcg	gccagcgccaggatcaacgtctaacCTCGGAGACATCCTGACCTGGGCAAGCTCTTTAGGGAGCATCTTTCCTGTCTGTGCCGCATTCTCCATGGCCTTTGCACTCTTTTTGCTTTTGTTTTAAACACGTCATCAATTCATTGCCTGCAGCAGCTTGTACTGCCTTTTGGTTTTTCTTTGCAGAACAGCTCTGGAAGTGAAGTGTGTGTGTGTGTGTTTGCGTGCAtgcagtctagctagagtcggggcg
chr11:128902129_C-A	WT	CGGTGAGGGCATCGTGGAAGGGACTGCAGAGGTGTGCGAGATGAGTGGAATGAGGCCCCAGGTGCTGATTTTTATGCCCAGGATGCTCCTGGCTGTCATGGGCTCCCAGGGGCTCCAGGCATGCACAGCTCTTCCGCCTCTTCTCGAAGCAGAATGCCCCAGAAAGGGCACCTTTACTATCCAGGGTGGCTAGAGTCGCCG	gccagcgccaggatcaacgtctaac	tgcagtctagctagagtcggggcg	gccagcgccaggatcaacgtctaacCGGTGAGGGCATCGTGGAAGGGACTGCAGAGGTGTGCGAGATGAGTGGAATGAGGCCCCAGGTGCTGATTTTTATGCCCAGGATGCTCCTGGCTGTCATGGGCTCCCAGGGGCTCCAGGCATGCACAGCTCTTCCGCCTCTTCTCGAAGCAGAATGCCCCAGAAAGGGCACCTTTACTATCCAGGGTGGCTAGAGTCGCCGtgcagtctagctagagtcggggcg
chr11:109425045_C-A	WT	AAAATGACCCTCGCTGGCCGAGCATAAGTACGTTAAAATCTTTAAATGAGTTTTTTTTAAAAAGCTAACGCTTTCATTCCCTGCCCCGCCCCCACCCGTACACCTTTGACTTGTGACATTTTCAGGATTTACAAAGGATCTGGGAGCTGTCCAGCCAGGTCTGGTGCTGAAGTCGCCTCACCGTTCTGATTACTTCCTCTA	gccagcgccaggatcaacgtctaac	tgcagtctagctagagtcggggcg	gccagcgccaggatcaacgtctaacAAAATGACCCTCGCTGGCCGAGCATAAGTACGTTAAAATCTTTAAATGAGTTTTTTTTAAAAAGCTAACGCTTTCATTCCCTGCCCCGCCCCCACCCGTACACCTTTGACTTGTGACATTTTCAGGATTTACAAAGGATCTGGGAGCTGTCCAGCCAGGTCTGGTGCTGAAGTCGCCTCACCGTTCTGATTACTTCCTCTAtgcagtctagctagagtcggggcg
chr11:109425430_T-G	WT	GTATCTAACCAACTAGAACGTTTGTTTTATTTTTAGAACAAGTGCACCTTTGTTATATATTTAGTATATTGGTACCAAATACAGAAAAAAACTATAGTTCTGTACTATGTCCTCCAAACTGTATATTATTGTTCTTAATTTCCAGCTGTTGATATAATGGTTACCACTGGATGAGAAATTCAGTGGTGCAGACCTGGCTTC	gccagcgccaggatcaacgtctaac	tgcagtctagctagagtcggggcg	gccagcgccaggatcaacgtctaacGTATCTAACCAACTAGAACGTTTGTTTTATTTTTAGAACAAGTGCACCTTTGTTATATATTTAGTATATTGGTACCAAATACAGAAAAAAACTATAGTTCTGTACTATGTCCTCCAAACTGTATATTATTGTTCTTAATTTCCAGCTGTTGATATAATGGTTACCACTGGATGAGAAATTCAGTGGTGCAGACCTGGCTTCtgcagtctagctagagtcggggcg
chr11:109426100_A-T	WT	ATAAGATAAATATTTTATTATTTTCTAATGCCAGACAAGGCCATCTATGTTAGAAATGGAAGTAGTCTATAGTTATTTACCACCTTGTTTCCTTTGGTTGAATGACAGAAGAAGCCAGAAGCATATTACAATATTAATTATATGCAGTGACATCTCTTCTTGGAAATCAAGCCTTTGACAGCTATTCAAATTTTTGGAAAA	gccagcgccaggatcaacgtctaac	tgcagtctagctagagtcggggcg	gccagcgccaggatcaacgtctaacATAAGATAAATATTTTATTATTTTCTAATGCCAGACAAGGCCATCTATGTTAGAAATGGAAGTAGTCTATAGTTATTTACCACCTTGTTTCCTTTGGTTGAATGACAGAAGAAGCCAGAAGCATATTACAATATTAATTATATGCAGTGACATCTCTTCTTGGAAATCAAGCCTTTGACAGCTATTCAAATTTTTGGAAAAtgcagtctagctagagtcggggcg
chr11:109426114_C-G	WT	TTATTATTTTCTAATGCCAGACAAGGCCATCTATGTTAGAAATGGAAGTAGTCTATAGTTATTTACCACCTTGTTTCCTTTGGTTGAATGACAGAAGAAGCCAGAAGCATATTACAATATTAATTATATGCAGTGACATCTCTTCTTGGAAATCAAGCCTTTGACAGCTATTCAAATTTTTGGAAAATGTATGAATGAAAG	gccagcgccaggatcaacgtctaac	tgcagtctagctagagtcggggcg	gccagcgccaggatcaacgtctaacTTATTATTTTCTAATGCCAGACAAGGCCATCTATGTTAGAAATGGAAGTAGTCTATAGTTATTTACCACCTTGTTTCCTTTGGTTGAATGACAGAAGAAGCCAGAAGCATATTACAATATTAATTATATGCAGTGACATCTCTTCTTGGAAATCAAGCCTTTGACAGCTATTCAAATTTTTGGAAAATGTATGAATGAAAGtgcagtctagctagagtcggggcg
chr12:24993660_A-T	WT	TGCCAGCACCTGAGGTTGCCCACCACCCCATGCTGTTTCCCTTAACCCTGCCTACACTTTCAAGAATTGAAACTCTTTGCAGCCTCCTTTTTTTTTTTTTTAAAAAAAGGTACTATCGATTTCCTAAAGGACCGTGAGTGATATACACTCAGAGATTCTTTTGTCATGTTACTTTCCGTAGCTCAATATGGCTGTTATCCA	gccagcgccaggatcaacgtctaac	tgcagtctagctagagtcggggcg	gccagcgccaggatcaacgtctaacTGCCAGCACCTGAGGTTGCCCACCACCCCATGCTGTTTCCCTTAACCCTGCCTACACTTTCAAGAATTGAAACTCTTTGCAGCCTCCTTTTTTTTTTTTTTAAAAAAAGGTACTATCGATTTCCTAAAGGACCGTGAGTGATATACACTCAGAGATTCTTTTGTCATGTTACTTTCCGTAGCTCAATATGGCTGTTATCCAtgcagtctagctagagtcggggcg
chr12:24993661_A-T	WT	ATGCCAGCACCTGAGGTTGCCCACCACCCCATGCTGTTTCCCTTAACCCTGCCTACACTTTCAAGAATTGAAACTCTTTGCAGCCTCCTTTTTTTTTTTTTTAAAAAAAGGTACTATCGATTTCCTAAAGGACCGTGAGTGATATACACTCAGAGATTCTTTTGTCATGTTACTTTCCGTAGCTCAATATGGCTGTTATCC	gccagcgccaggatcaacgtctaac	tgcagtctagctagagtcggggcg	gccagcgccaggatcaacgtctaacATGCCAGCACCTGAGGTTGCCCACCACCCCATGCTGTTTCCCTTAACCCTGCCTACACTTTCAAGAATTGAAACTCTTTGCAGCCTCCTTTTTTTTTTTTTTAAAAAAAGGTACTATCGATTTCCTAAAGGACCGTGAGTGATATACACTCAGAGATTCTTTTGTCATGTTACTTTCCGTAGCTCAATATGGCTGTTATCCtgcagtctagctagagtcggggcg
chr12:24994285_G-C	WT	TTTAATGTGCAAATGCAGTCTCTTCAGAAAGCCTTTTTTTCTTCTTTTTTTAAATCAGCCTACATCATGCTATGACAATTTTCATATAAAGATGCTGTCTCGGAAAGAAAAGGATTGGGAGTTTGAATGATCTATGGCTTCCATTCCAAAAAGGATTACTACAGAAGTAATTACTTTGAAAGAAAAGTGATAATATGTTTT	gccagcgccaggatcaacgtctaac	tgcagtctagctagagtcggggcg	gccagcgccaggatcaacgtctaacTTTAATGTGCAAATGCAGTCTCTTCAGAAAGCCTTTTTTTCTTCTTTTTTTAAATCAGCCTACATCATGCTATGACAATTTTCATATAAAGATGCTGTCTCGGAAAGAAAAGGATTGGGAGTTTGAATGATCTATGGCTTCCATTCCAAAAAGGATTACTACAGAAGTAATTACTTTGAAAGAAAAGTGATAATATGTTTTtgcagtctagctagagtcggggcg
chr13:113954448_C-T	WT	AGCCCCGGCTGTGACTGCGAGAGCAACAGAGACTGTGGTGCTGGCACTAGGATCTGTCCCTGGAGGGAAGCCACATGCTCCCCACTCAGAGGAGGAGAGGGAGTCTTCCTAGGGGTGTGGGGGGCTCCAGGACATGCCTGTAAGACGAGTTTCACCAGAATCCACCCAGAGCCCTCTCGTTCAGACACGCACACGTGCATA	gccagcgccaggatcaacgtctaac	tgcagtctagctagagtcggggcg	gccagcgccaggatcaacgtctaacAGCCCCGGCTGTGACTGCGAGAGCAACAGAGACTGTGGTGCTGGCACTAGGATCTGTCCCTGGAGGGAAGCCACATGCTCCCCACTCAGAGGAGGAGAGGGAGTCTTCCTAGGGGTGTGGGGGGCTCCAGGACATGCCTGTAAGACGAGTTTCACCAGAATCCACCCAGAGCCCTCTCGTTCAGACACGCACACGTGCATAtgcagtctagctagagtcggggcg
chr13:113955370_G-A	WT	CTCGAGATGCTCCTCCTCTCCACCGGATGCTCCTCATCTCCGCCGGATGCTCCTCGTCACCGCCGGATGCTCCTCGTCTCCGCCGGATGCTCCTCCTCTCCGCCGGATGCTCCTCCTCTCCACCAGATACTACTCCTCCTCTCCACCAGATACTACTCCTCTCTGCCAGATACTACTCCTCTCCGCCAGATACTACTCCTC	gccagcgccaggatcaacgtctaac	tgcagtctagctagagtcggggcg	gccagcgccaggatcaacgtctaacCTCGAGATGCTCCTCCTCTCCACCGGATGCTCCTCATCTCCGCCGGATGCTCCTCGTCACCGCCGGATGCTCCTCGTCTCCGCCGGATGCTCCTCCTCTCCGCCGGATGCTCCTCCTCTCCACCAGATACTACTCCTCCTCTCCACCAGATACTACTCCTCTCTGCCAGATACTACTCCTCTCCGCCAGATACTACTCCTCtgcagtctagctagagtcggggcg
chr13:113955787_C-T	WT	ACCGGATGCTCCTCCTCTCCTCGAGATGCTCCTCCTCTCCTCGAGATGCTCCTCGTCTCCACCGGCTGCTCCTCGTCTCCGCCGGCTGCTCCTCGTCTCCGCCGGCTGCTCCTCGTCTCCGCCGGATGCTCCTCCTCTCTGCCAGACACTACTCCTCGTCTCTGCCAGACACTACTCCTCCTCTCCGCCAGACACTACTCC	gccagcgccaggatcaacgtctaac	tgcagtctagctagagtcggggcg	gccagcgccaggatcaacgtctaacACCGGATGCTCCTCCTCTCCTCGAGATGCTCCTCCTCTCCTCGAGATGCTCCTCGTCTCCACCGGCTGCTCCTCGTCTCCGCCGGCTGCTCCTCGTCTCCGCCGGCTGCTCCTCGTCTCCGCCGGATGCTCCTCCTCTCTGCCAGACACTACTCCTCGTCTCTGCCAGACACTACTCCTCCTCTCCGCCAGACACTACTCCtgcagtctagctagagtcggggcg
chr13:113956501_C-T	WT	GCCTGGAAGGAGCGAGAGCACAGACTGCGCCTTTGGGCTAAAGATCCCGCCAGCTCTGAGCAACGCTGGGGTGCCGATGACCACACCAGGTGTGAGCCACGCCTGAAACCCACTGCCCACTGGGTGAGTGATGACGTGACCTTCAACAAACACAATAAACAAGCACGGGAAGATGCTCCTCCTCTCCACCAGATGCTCCTC	gccagcgccaggatcaacgtctaac	tgcagtctagctagagtcggggcg	gccagcgccaggatcaacgtctaacGCCTGGAAGGAGCGAGAGCACAGACTGCGCCTTTGGGCTAAAGATCCCGCCAGCTCTGAGCAACGCTGGGGTGCCGATGACCACACCAGGTGTGAGCCACGCCTGAAACCCACTGCCCACTGGGTGAGTGATGACGTGACCTTCAACAAACACAATAAACAAGCACGGGAAGATGCTCCTCCTCTCCACCAGATGCTCCTCtgcagtctagctagagtcggggcg
chr14:96088669_G-A	WT	TAAGCAAGATCTTTAACAGATGGATGTCTCCATGAGAAAACCCAAGGCGAGAAGCCCAGAGCCATGGCGGGGTTGCTTGACGTCCTCATGGAGTCACTCTGCCCCACATGCTCAAATCTTCCCTCTGGCCCCACATCCCTAGGAGGGCCTGACCCCTGTAAAGATACAGGAGGCAGCTCCCTGGCCTCCAAATGGCCCATG	gccagcgccaggatcaacgtctaac	tgcagtctagctagagtcggggcg	gccagcgccaggatcaacgtctaacTAAGCAAGATCTTTAACAGATGGATGTCTCCATGAGAAAACCCAAGGCGAGAAGCCCAGAGCCATGGCGGGGTTGCTTGACGTCCTCATGGAGTCACTCTGCCCCACATGCTCAAATCTTCCCTCTGGCCCCACATCCCTAGGAGGGCCTGACCCCTGTAAAGATACAGGAGGCAGCTCCCTGGCCTCCAAATGGCCCATGtgcagtctagctagagtcggggcg
chr14:96088762_G-A	WT	TCACTCTGCCCCACATGCTCAAATCTTCCCTCTGGCCCCACATCCCTAGGAGGGCCTGACCCCTGTAAAGATACAGGAGGCAGCTCCCTGGCCTCCAAATGGCCCATGGAGATGGCAGTCGGGAGACAGGGTTCTGTGTTTGCTGCGGTGAAGGGAGGAGAAGGCAGGAGGAAAAAGGATGGCTTCTAGCCCTGAAGAGGA	gccagcgccaggatcaacgtctaac	tgcagtctagctagagtcggggcg	gccagcgccaggatcaacgtctaacTCACTCTGCCCCACATGCTCAAATCTTCCCTCTGGCCCCACATCCCTAGGAGGGCCTGACCCCTGTAAAGATACAGGAGGCAGCTCCCTGGCCTCCAAATGGCCCATGGAGATGGCAGTCGGGAGACAGGGTTCTGTGTTTGCTGCGGTGAAGGGAGGAGAAGGCAGGAGGAAAAAGGATGGCTTCTAGCCCTGAAGAGGAtgcagtctagctagagtcggggcg
chr14:96090335_G-T	WT	TACAAAAATTAACCAGACATTGTGGCATGTGCCTGTAATCCCAGCTACTCAGGAGGCTGACACAGGAGAATTGCTTGAACCAGGAGGCGGAGGCTGCAGTGAGCTGAGATTGTGCCACTGCACTCCAGCCTGGGCAACAGAACGAGACTCTGTCTCAAAAAAAAAAAAAAAGAAAAGAAAAAAAAAAAGAGCAACTTACTG	gccagcgccaggatcaacgtctaac	tgcagtctagctagagtcggggcg	gccagcgccaggatcaacgtctaacTACAAAAATTAACCAGACATTGTGGCATGTGCCTGTAATCCCAGCTACTCAGGAGGCTGACACAGGAGAATTGCTTGAACCAGGAGGCGGAGGCTGCAGTGAGCTGAGATTGTGCCACTGCACTCCAGCCTGGGCAACAGAACGAGACTCTGTCTCAAAAAAAAAAAAAAAGAAAAGAAAAAAAAAAAGAGCAACTTACTGtgcagtctagctagagtcggggcg
chr19:40740904_C-T	WT	AAGAATAGCCGCCCAGTGACTGCCAAGTGAGTGAACCAGCCTGCTTGGAGCCTGCCTCTTTCCCAAACTGCTCATTATCCTGTTACCCCACCCAGCCCACGTGTCCAAATACACTCCAGATGCAAAATAAAAAGCTCTACGACATTGGCTCTGAATGTTCTGTTTATTGGGGTGTTGTCATGGGTAGGAGGCTCAGCAGAG	gccagcgccaggatcaacgtctaac	tgcagtctagctagagtcggggcg	gccagcgccaggatcaacgtctaacAAGAATAGCCGCCCAGTGACTGCCAAGTGAGTGAACCAGCCTGCTTGGAGCCTGCCTCTTTCCCAAACTGCTCATTATCCTGTTACCCCACCCAGCCCACGTGTCCAAATACACTCCAGATGCAAAATAAAAAGCTCTACGACATTGGCTCTGAATGTTCTGTTTATTGGGGTGTTGTCATGGGTAGGAGGCTCAGCAGAGtgcagtctagctagagtcggggcg
chr19:40741117_G-A	WT	CACCCGCCTCGGCCTCCCAAAGTGCTGGGATTACAGGTGTGAGCCACTGAGCCCGGCCACAGTGCAGTATTTCTAACCAGTGATCAGGGTAAAGAGGATGCGTGTCCACCATCCCAGCCCTGATCAGCCTGTCTGTGCATCCCCCATCCCAGCCAGGGCTTGGAGCAGCCTTGCTCACCACTGTGTCCCCTGCATTGTAAC	gccagcgccaggatcaacgtctaac	tgcagtctagctagagtcggggcg	gccagcgccaggatcaacgtctaacCACCCGCCTCGGCCTCCCAAAGTGCTGGGATTACAGGTGTGAGCCACTGAGCCCGGCCACAGTGCAGTATTTCTAACCAGTGATCAGGGTAAAGAGGATGCGTGTCCACCATCCCAGCCCTGATCAGCCTGTCTGTGCATCCCCCATCCCAGCCAGGGCTTGGAGCAGCCTTGCTCACCACTGTGTCCCCTGCATTGTAACtgcagtctagctagagtcggggcg
chr19:40741158_G-A	WT	TGTTGGCCAGGCTGGTCTCGAACTCCTGACCTTGAGTAATCCACCCGCCTCGGCCTCCCAAAGTGCTGGGATTACAGGTGTGAGCCACTGAGCCCGGCCACAGTGCAGTATTTCTAACCAGTGATCAGGGTAAAGAGGATGCGTGTCCACCATCCCAGCCCTGATCAGCCTGTCTGTGCATCCCCCATCCCAGCCAGGGCT	gccagcgccaggatcaacgtctaac	tgcagtctagctagagtcggggcg	gccagcgccaggatcaacgtctaacTGTTGGCCAGGCTGGTCTCGAACTCCTGACCTTGAGTAATCCACCCGCCTCGGCCTCCCAAAGTGCTGGGATTACAGGTGTGAGCCACTGAGCCCGGCCACAGTGCAGTATTTCTAACCAGTGATCAGGGTAAAGAGGATGCGTGTCCACCATCCCAGCCCTGATCAGCCTGTCTGTGCATCCCCCATCCCAGCCAGGGCTtgcagtctagctagagtcggggcg
chr19:40742353_C-T	WT	CCACAGGACTGCAGCCATTAGCTGCGGCTGCGGTCTCAGGCTGCAGCCTAGCTCGGTAACCATTTGAAGTGTGCCTACACTTCTCCCACTGTGTGATGGCGACAAGATTGAAGCTAGGTCTCAGGGGTCTCCAGTCCTCCTTCATCAGGGCCACCCCCTGCAGTATTGAGCACCAGCTGGTCCCTCTAGGGAGAGATTGAC	gccagcgccaggatcaacgtctaac	tgcagtctagctagagtcggggcg	gccagcgccaggatcaacgtctaacCCACAGGACTGCAGCCATTAGCTGCGGCTGCGGTCTCAGGCTGCAGCCTAGCTCGGTAACCATTTGAAGTGTGCCTACACTTCTCCCACTGTGTGATGGCGACAAGATTGAAGCTAGGTCTCAGGGGTCTCCAGTCCTCCTTCATCAGGGCCACCCCCTGCAGTATTGAGCACCAGCTGGTCCCTCTAGGGAGAGATTGACtgcagtctagctagagtcggggcg
chr2:68041194_A-G	WT	TAAGTTATTGGTTTATGAAAGTGCACCTCTACGTTCTGTTAAATTGTGTAACTTTTAAGTGAGTAATTCTTTCATTATTAGGTAGAAATAAAAGTTTGAGTATATTCCATTTTATTATGTATAATTTTAAATACTTAGCACGTAATAAGGAGCTGAATGGCTGTAGTGCATTGGGTTGCTTATTTGCTTGTTGTTTGTTTA	gccagcgccaggatcaacgtctaac	tgcagtctagctagagtcggggcg	gccagcgccaggatcaacgtctaacTAAGTTATTGGTTTATGAAAGTGCACCTCTACGTTCTGTTAAATTGTGTAACTTTTAAGTGAGTAATTCTTTCATTATTAGGTAGAAATAAAAGTTTGAGTATATTCCATTTTATTATGTATAATTTTAAATACTTAGCACGTAATAAGGAGCTGAATGGCTGTAGTGCATTGGGTTGCTTATTTGCTTGTTGTTTGTTTAtgcagtctagctagagtcggggcg
chr2:68041468_G-T	WT	ATGTCAGTTTTTGAAGTGGAAGAACATTAGTGAACATTTATAGTTATTTTACTCCTTTTTTTGCCTTTGTCTCCAAATTTCTAGCTATTTTTAAAAATAACCTCTTCATGAGAGAAATGTGTTACTGTTAAGATCAAGTGTAGTGTACCTGTCTTTGTGTTATTTATTGCAAAGAAATTTATTTGGATTTCTGTATATTTT	gccagcgccaggatcaacgtctaac	tgcagtctagctagagtcggggcg	gccagcgccaggatcaacgtctaacATGTCAGTTTTTGAAGTGGAAGAACATTAGTGAACATTTATAGTTATTTTACTCCTTTTTTTGCCTTTGTCTCCAAATTTCTAGCTATTTTTAAAAATAACCTCTTCATGAGAGAAATGTGTTACTGTTAAGATCAAGTGTAGTGTACCTGTCTTTGTGTTATTTATTGCAAAGAAATTTATTTGGATTTCTGTATATTTTtgcagtctagctagagtcggggcg
chr2:68041615_T-C	WT	CCTTGAATAAATGGATTTCTTGATTTATGATAGCAGATATTGGAAATGGTCTTAAAATGTAATGGATTTTGTAAAGCATGTTGAACTCTTTCTATGACACATGAAGAGGAAGTCACTGATAGACGCAGAAGGTCTTTTCTGTCTCTGATGTCAGTTTTTGAAGTGGAAGAACATTAGTGAACATTTATAGTTATTTTACTC	gccagcgccaggatcaacgtctaac	tgcagtctagctagagtcggggcg	gccagcgccaggatcaacgtctaacCCTTGAATAAATGGATTTCTTGATTTATGATAGCAGATATTGGAAATGGTCTTAAAATGTAATGGATTTTGTAAAGCATGTTGAACTCTTTCTATGACACATGAAGAGGAAGTCACTGATAGACGCAGAAGGTCTTTTCTGTCTCTGATGTCAGTTTTTGAAGTGGAAGAACATTAGTGAACATTTATAGTTATTTTACTCtgcagtctagctagagtcggggcg
chr1:184620313_A-G	WT	AGCTTGCAACATTGGCTTTGCTCAGATGCAGATGGAAGTGTGATCACAATCATTTTGAATCCCTCTTCCTCACTTTTTTTTCTAAGAAAATAAACATTTTACTGTTTTTATGGATCCTTGTCTTCTCCCATTCATCCAGCTCAGTGTTTTAAGATGATCCTGGGTGCAGAAGTTGAGCCCTCCTTTGCATTGACACTGATA	gccagcgccaggatcaacgtctaac	tgcagtctagctagagtcggggcg	gccagcgccaggatcaacgtctaacAGCTTGCAACATTGGCTTTGCTCAGATGCAGATGGAAGTGTGATCACAATCATTTTGAATCCCTCTTCCTCACTTTTTTTTCTAAGAAAATAAACATTTTACTGTTTTTATGGATCCTTGTCTTCTCCCATTCATCCAGCTCAGTGTTTTAAGATGATCCTGGGTGCAGAAGTTGAGCCCTCCTTTGCATTGACACTGATAtgcagtctagctagagtcggggcg
chr1:184622263_A-T	WT	ACGTGCTGGTGCACTCTGCTAGTTGTTATCTCTGTAGGGCTCAGGAAGCTGGAAGGAGGAAGGGAGGGTAAGTGGCCTGGTGAGTGGAGGTAGAAAAATGATGAGAAATGAACTGAGAGCATTAAGCAGAGAGGGTTGATAGGCTGGCCGTGTCCGGGGTGAAATTGGAAATCCAGCTGCCTAGTGGCCAGTGGGTGGGGC	gccagcgccaggatcaacgtctaac	tgcagtctagctagagtcggggcg	gccagcgccaggatcaacgtctaacACGTGCTGGTGCACTCTGCTAGTTGTTATCTCTGTAGGGCTCAGGAAGCTGGAAGGAGGAAGGGAGGGTAAGTGGCCTGGTGAGTGGAGGTAGAAAAATGATGAGAAATGAACTGAGAGCATTAAGCAGAGAGGGTTGATAGGCTGGCCGTGTCCGGGGTGAAATTGGAAATCCAGCTGCCTAGTGGCCAGTGGGTGGGGCtgcagtctagctagagtcggggcg
chr1:184623608_G-T	WT	AAGGCATGATTGGTGGGGAGGGAATGTGTATTTAGGGGCATAATAAAAAGGTGGCTCGAAGCAGGAACTTTGGCCTCATGGTGTCATGGGTGGATGCCTGGACTCCAGTGTGCCTGTGAGGGGCTGGGTTAGGCAGTCGGCTGTCACACTCACATGTGCCTGCAATAAACCTTTTGGAATTTCATGAACGAGGTCTATGAA	gccagcgccaggatcaacgtctaac	tgcagtctagctagagtcggggcg	gccagcgccaggatcaacgtctaacAAGGCATGATTGGTGGGGAGGGAATGTGTATTTAGGGGCATAATAAAAAGGTGGCTCGAAGCAGGAACTTTGGCCTCATGGTGTCATGGGTGGATGCCTGGACTCCAGTGTGCCTGTGAGGGGCTGGGTTAGGCAGTCGGCTGTCACACTCACATGTGCCTGCAATAAACCTTTTGGAATTTCATGAACGAGGTCTATGAAtgcagtctagctagagtcggggcg
chr1:184624357_T-C	WT	TGTTTTATTTGGCCTCCCCTATCTGAGCTGCACACACACCAGGGGAGGCCACTGGCTAACAGTAGGACTTCAGTGCCCTGAGGAAAAGGCTTTGGGAATTTAGGCACACGTTTCTCTCCTTGGAATCCTTCTAGCATCTGGAAAAGGAACCTGGTATTTCTGCAGTTAGATACCAGATGCAACCAGAACAGGCTTTCGAGT	gccagcgccaggatcaacgtctaac	tgcagtctagctagagtcggggcg	gccagcgccaggatcaacgtctaacTGTTTTATTTGGCCTCCCCTATCTGAGCTGCACACACACCAGGGGAGGCCACTGGCTAACAGTAGGACTTCAGTGCCCTGAGGAAAAGGCTTTGGGAATTTAGGCACACGTTTCTCTCCTTGGAATCCTTCTAGCATCTGGAAAAGGAACCTGGTATTTCTGCAGTTAGATACCAGATGCAACCAGAACAGGCTTTCGAGTtgcagtctagctagagtcggggcg
chr1:184627365_C-T	WT	TAACCTCGGAGTTCAGAGCATTGGGTTTTTTTCTCCCCTCCCCACCCCCAGAAAAATAATTAGAAAAATGTTTAGGAGAAAGGAAAAGAATTAGATGCATCAGAATACCAGCTATAAGCCAACACTGTTTCCAGAAACTCAAGAAAAAGCTCAAACAGAAGACAGTTCCCCTGAGAGGCTGGAGGCGTTGGTGCTGAAGGC	gccagcgccaggatcaacgtctaac	tgcagtctagctagagtcggggcg	gccagcgccaggatcaacgtctaacTAACCTCGGAGTTCAGAGCATTGGGTTTTTTTCTCCCCTCCCCACCCCCAGAAAAATAATTAGAAAAATGTTTAGGAGAAAGGAAAAGAATTAGATGCATCAGAATACCAGCTATAAGCCAACACTGTTTCCAGAAACTCAAGAAAAAGCTCAAACAGAAGACAGTTCCCCTGAGAGGCTGGAGGCGTTGGTGCTGAAGGCtgcagtctagctagagtcggggcg
chr17:79048373_G-T	WT	CAGATGAAATCACCAGGGCGGGGCACCCGCGAGAACCCTCTGGGACCTTCCGCGGCCCTCTCTGCACACATCCTCAAGTGACCCCGCACGGCGAGACGCGGGTGGCGGCAGGGCGTCCCAGGGTGCGGCACCGCGGCTCCAGTCCTTGGAAATAATTAGGCAAATTCTAAAGGTCTCAAAAGGAGCAAAGTAAACCGTGGA	gccagcgccaggatcaacgtctaac	tgcagtctagctagagtcggggcg	gccagcgccaggatcaacgtctaacCAGATGAAATCACCAGGGCGGGGCACCCGCGAGAACCCTCTGGGACCTTCCGCGGCCCTCTCTGCACACATCCTCAAGTGACCCCGCACGGCGAGACGCGGGTGGCGGCAGGGCGTCCCAGGGTGCGGCACCGCGGCTCCAGTCCTTGGAAATAATTAGGCAAATTCTAAAGGTCTCAAAAGGAGCAAAGTAAACCGTGGAtgcagtctagctagagtcggggcg
chr17:79048419_T-C	WT	CTTCCGCGGCCCTCTCTGCACACATCCTCAAGTGACCCCGCACGGCGAGACGCGGGTGGCGGCAGGGCGTCCCAGGGTGCGGCACCGCGGCTCCAGTCCTTGGAAATAATTAGGCAAATTCTAAAGGTCTCAAAAGGAGCAAAGTAAACCGTGGAGGACAAAGAAAAGGGTTGTTATTTTTGTCTTTCCAGCCAGCCTGCT	gccagcgccaggatcaacgtctaac	tgcagtctagctagagtcggggcg	gccagcgccaggatcaacgtctaacCTTCCGCGGCCCTCTCTGCACACATCCTCAAGTGACCCCGCACGGCGAGACGCGGGTGGCGGCAGGGCGTCCCAGGGTGCGGCACCGCGGCTCCAGTCCTTGGAAATAATTAGGCAAATTCTAAAGGTCTCAAAAGGAGCAAAGTAAACCGTGGAGGACAAAGAAAAGGGTTGTTATTTTTGTCTTTCCAGCCAGCCTGCTtgcagtctagctagagtcggggcg
chr17:79049587_G-T	WT	CTCTCCACCTCACCCCATGTTGATGCCCAGGGTCACTCTTGCTACCCGCTGGGCCCCCAAACCCCCGCTGCCTCTCTTCCTTCCCCCCATCCCCCACCTGGTTTTGACTAATCCTGCTTCCCTCTCTGGGCCTGGCTGCCGGGATCTGGGGTCCCTAAGTCCCTCTCTTTAAAGAACTTCTGCGGGTCAGACTCTGAAGCC	gccagcgccaggatcaacgtctaac	tgcagtctagctagagtcggggcg	gccagcgccaggatcaacgtctaacCTCTCCACCTCACCCCATGTTGATGCCCAGGGTCACTCTTGCTACCCGCTGGGCCCCCAAACCCCCGCTGCCTCTCTTCCTTCCCCCCATCCCCCACCTGGTTTTGACTAATCCTGCTTCCCTCTCTGGGCCTGGCTGCCGGGATCTGGGGTCCCTAAGTCCCTCTCTTTAAAGAACTTCTGCGGGTCAGACTCTGAAGCCtgcagtctagctagagtcggggcg
chr4:15445611_T-C	WT	TTCCTTTAATTGGTTTGAAGCCTAGAGATGAATTTCGTTTTCAAATATCTGGTGGGATGGTAATGGGGATTAGAGAACTGACATGAGAAAAGAGGAGCTGTTTTGGTATTAAACGAATAAAATCTTAAGCAAATATAGGTGTCTTTTATTCTTAAAAAATAGCAGATACAGTTTATCCACATTTGTAAATATTTGTATAAA	gccagcgccaggatcaacgtctaac	tgcagtctagctagagtcggggcg	gccagcgccaggatcaacgtctaacTTCCTTTAATTGGTTTGAAGCCTAGAGATGAATTTCGTTTTCAAATATCTGGTGGGATGGTAATGGGGATTAGAGAACTGACATGAGAAAAGAGGAGCTGTTTTGGTATTAAACGAATAAAATCTTAAGCAAATATAGGTGTCTTTTATTCTTAAAAAATAGCAGATACAGTTTATCCACATTTGTAAATATTTGTATAAAtgcagtctagctagagtcggggcg
chr4:15445624_C-T	WT	TTTGAAGCCTAGAGATGAATTTCGTTTTCAAATATCTGGTGGGATGGTAATGGGGATTAGAGAACTGACATGAGAAAAGAGGAGCTGTTTTGGTATTAAACGAATAAAATCTTAAGCAAATATAGGTGTCTTTTATTCTTAAAAAATAGCAGATACAGTTTATCCACATTTGTAAATATTTGTATAAAGAAAGTAGCAAAA	gccagcgccaggatcaacgtctaac	tgcagtctagctagagtcggggcg	gccagcgccaggatcaacgtctaacTTTGAAGCCTAGAGATGAATTTCGTTTTCAAATATCTGGTGGGATGGTAATGGGGATTAGAGAACTGACATGAGAAAAGAGGAGCTGTTTTGGTATTAAACGAATAAAATCTTAAGCAAATATAGGTGTCTTTTATTCTTAAAAAATAGCAGATACAGTTTATCCACATTTGTAAATATTTGTATAAAGAAAGTAGCAAAAtgcagtctagctagagtcggggcg
chr4:15445812_T-C	WT	GAAAGTAGCAAAACAGTTTTGGTTTAAAAAGTTCCAAGTCTCATTGCAATCATTCTTTGTAAAGGCTGACTTGTAATGAATATGTATTAAGCAATATTTATTGACTATACACCATCTTGTTCTAGAAGAGTTTAAAGCCACTTAAGAAGATAAATAAGATATAAAAAGAAAACAGCAGTCAAAAGCAGATGAGAAGAAATG	gccagcgccaggatcaacgtctaac	tgcagtctagctagagtcggggcg	gccagcgccaggatcaacgtctaacGAAAGTAGCAAAACAGTTTTGGTTTAAAAAGTTCCAAGTCTCATTGCAATCATTCTTTGTAAAGGCTGACTTGTAATGAATATGTATTAAGCAATATTTATTGACTATACACCATCTTGTTCTAGAAGAGTTTAAAGCCACTTAAGAAGATAAATAAGATATAAAAAGAAAACAGCAGTCAAAAGCAGATGAGAAGAAATGtgcagtctagctagagtcggggcg
chr16:1088879_G-A	WT	GGAGCTCAGAAAGTGCCCGTCACCAGGCCCAGCCAAGGACCCAGACGTGACCACAGCAGCCCCGAAGCCAGGCGCTTATTCCGAGGGACAGGCTGGACCTCCCCGCACAGACGTCGCCGTGGCCTATAGGTAGTTGCAGCTGCGGATACTAAGAAGCAGCAGGGGTCAGGCGGGCAGGGGTCGGGCTGCAGCAGGGGTCAG	gccagcgccaggatcaacgtctaac	tgcagtctagctagagtcggggcg	gccagcgccaggatcaacgtctaacGGAGCTCAGAAAGTGCCCGTCACCAGGCCCAGCCAAGGACCCAGACGTGACCACAGCAGCCCCGAAGCCAGGCGCTTATTCCGAGGGACAGGCTGGACCTCCCCGCACAGACGTCGCCGTGGCCTATAGGTAGTTGCAGCTGCGGATACTAAGAAGCAGCAGGGGTCAGGCGGGCAGGGGTCGGGCTGCAGCAGGGGTCAGtgcagtctagctagagtcggggcg
chr16:1089308_T-C	WT	GGCCCCGGAGGACAGCTGCACGGCTCCAGGGGTTCCTGCTTGGGGGGATCCCCAGGAGGAGCCTGTTGGGGTCAAGTGTGGCAGGTGCTTGAAGAACCAGAGGTGGGGGGTATGGGCTGCTGGGGGTGGGGGTCCCGGCTGGCCATGCAGAGGTTCTTGGCCCCGGTGAGAGAGCAGGGCTGGATGGGAGATGGGAGCCAG	gccagcgccaggatcaacgtctaac	tgcagtctagctagagtcggggcg	gccagcgccaggatcaacgtctaacGGCCCCGGAGGACAGCTGCACGGCTCCAGGGGTTCCTGCTTGGGGGGATCCCCAGGAGGAGCCTGTTGGGGTCAAGTGTGGCAGGTGCTTGAAGAACCAGAGGTGGGGGGTATGGGCTGCTGGGGGTGGGGGTCCCGGCTGGCCATGCAGAGGTTCTTGGCCCCGGTGAGAGAGCAGGGCTGGATGGGAGATGGGAGCCAGtgcagtctagctagagtcggggcg
chr16:1089740_G-T	WT	GGCGCCCGAACAGGAAGGGGTGGGCCGAGGGGAGATTGGCAGACCCCAGGCCTCCCACCCCGACCGGGACACCCCCAGCCCTACCCCGTGTGCTGACGGCCGGTGGCGCTAAGAGGTGCCAGGAGAGAAGCCCACAGCCTGGTCCTGGCTGCAGCAGCAGGGCGCCTGGTCAGCACTCTGGGGAGCCTTGTGCTCACTCAG	gccagcgccaggatcaacgtctaac	tgcagtctagctagagtcggggcg	gccagcgccaggatcaacgtctaacGGCGCCCGAACAGGAAGGGGTGGGCCGAGGGGAGATTGGCAGACCCCAGGCCTCCCACCCCGACCGGGACACCCCCAGCCCTACCCCGTGTGCTGACGGCCGGTGGCGCTAAGAGGTGCCAGGAGAGAAGCCCACAGCCTGGTCCTGGCTGCAGCAGCAGGGCGCCTGGTCAGCACTCTGGGGAGCCTTGTGCTCACTCAGtgcagtctagctagagtcggggcg
chr2:85606961_A-T	WT	TTAAGTAAAGGAAGAGGTAGGGAGGCCGAGGCGGGCGGATCATGAAATCAGGAGATCCAGACCGTCCTGGCTAACACAGAAACCCCGTCTCTACTAAAAATACAAAAAATTAGCTGGGCATGGTGACATGTGCCTGTAGTCCATCCCAGCTACTCGGGAGGCCGAGGCAAGAGAATCACCTAAACCTGGAAGGCGGAGGTT	gccagcgccaggatcaacgtctaac	tgcagtctagctagagtcggggcg	gccagcgccaggatcaacgtctaacTTAAGTAAAGGAAGAGGTAGGGAGGCCGAGGCGGGCGGATCATGAAATCAGGAGATCCAGACCGTCCTGGCTAACACAGAAACCCCGTCTCTACTAAAAATACAAAAAATTAGCTGGGCATGGTGACATGTGCCTGTAGTCCATCCCAGCTACTCGGGAGGCCGAGGCAAGAGAATCACCTAAACCTGGAAGGCGGAGGTTtgcagtctagctagagtcggggcg
chr2:85607047_T-A	WT	CCTGTTTCCTGGTTTTATTACACAATTCAGAAGGCTAGAAGAGGAGTTTGGGGGCTTGGCACCTGAAAATTTAGACCGCATTCTTATTAAGTAAAGGAAGAGGTAGGGAGGCCGAGGCGGGCGGATCATGAAATCAGGAGATCCAGACCGTCCTGGCTAACACAGAAACCCCGTCTCTACTAAAAATACAAAAAATTAGCT	gccagcgccaggatcaacgtctaac	tgcagtctagctagagtcggggcg	gccagcgccaggatcaacgtctaacCCTGTTTCCTGGTTTTATTACACAATTCAGAAGGCTAGAAGAGGAGTTTGGGGGCTTGGCACCTGAAAATTTAGACCGCATTCTTATTAAGTAAAGGAAGAGGTAGGGAGGCCGAGGCGGGCGGATCATGAAATCAGGAGATCCAGACCGTCCTGGCTAACACAGAAACCCCGTCTCTACTAAAAATACAAAAAATTAGCTtgcagtctagctagagtcggggcg
chr2:85607565_C-T	WT	CACCTGATGGCACTGTTGGTTTGTCCCCTATACCCCAGAAAATCTATCCTGCAAGGTAGCTACTTCAATCTTGTCATTAAAATGTGTCAAGTCACAGCTCGCAATGCCAAAGGAATGCTGGGGCAGTAAGTGAGGTGGATAAGTGAGAAGGGCCTGGTGGTGAAAGCGGCCAGGGACCAGAATGCTCCAGACCTACAGAGC	gccagcgccaggatcaacgtctaac	tgcagtctagctagagtcggggcg	gccagcgccaggatcaacgtctaacCACCTGATGGCACTGTTGGTTTGTCCCCTATACCCCAGAAAATCTATCCTGCAAGGTAGCTACTTCAATCTTGTCATTAAAATGTGTCAAGTCACAGCTCGCAATGCCAAAGGAATGCTGGGGCAGTAAGTGAGGTGGATAAGTGAGAAGGGCCTGGTGGTGAAAGCGGCCAGGGACCAGAATGCTCCAGACCTACAGAGCtgcagtctagctagagtcggggcg
chr2:85608701_C-T	WT	ACACCTGGCCTGCCTTGCAGTCATTCTTTCTTATATGTTGACCCATTTGCCCAGCCTGATATTCTGGAATTCTTTTTTTTTTTTTTTTTTTTTTTTTTTTGAGGATTTTGTGTGGCTAATGTGTTCTAGAAGCAGAGACTCCAGGGAGAACCAGAATTTATGAAGCCTCGTGCAACATGGTGCTTTCTCACCGAGGTCATA	gccagcgccaggatcaacgtctaac	tgcagtctagctagagtcggggcg	gccagcgccaggatcaacgtctaacACACCTGGCCTGCCTTGCAGTCATTCTTTCTTATATGTTGACCCATTTGCCCAGCCTGATATTCTGGAATTCTTTTTTTTTTTTTTTTTTTTTTTTTTTTGAGGATTTTGTGTGGCTAATGTGTTCTAGAAGCAGAGACTCCAGGGAGAACCAGAATTTATGAAGCCTCGTGCAACATGGTGCTTTCTCACCGAGGTCATAtgcagtctagctagagtcggggcg
chr2:231047034_T-C	WT	TGGAGACTGTGATGACCTTGGAAGGGGGTCAAAAGCCTGTGATGGAGTCGTACACACTCCTGCTGAGCCCACCGGAGACTCAAGATGAAGGCTGGACCCTTGCGCTGTCCCTGGCTCTAACCTACAGACTGGGGCCTGGCTCCGTCTTACTGGCCCCCAGGTCTCCATGGAGACTGCAGAAACCCCCGCCTGCTGGAGGCC	gccagcgccaggatcaacgtctaac	tgcagtctagctagagtcggggcg	gccagcgccaggatcaacgtctaacTGGAGACTGTGATGACCTTGGAAGGGGGTCAAAAGCCTGTGATGGAGTCGTACACACTCCTGCTGAGCCCACCGGAGACTCAAGATGAAGGCTGGACCCTTGCGCTGTCCCTGGCTCTAACCTACAGACTGGGGCCTGGCTCCGTCTTACTGGCCCCCAGGTCTCCATGGAGACTGCAGAAACCCCCGCCTGCTGGAGGCCtgcagtctagctagagtcggggcg
chr2:231048234_C-T	WT	TGTTCCCTTAGAGCTGGGAAATCCATGTGTTTATTCACGGAGGGAACTCACCATTACCTCCCTTGTCTTCTTTGCCTGCCTTGGAGAAATCCAGAGTCTTCGGAATGGCAAAGGCAGCTCCTGGATTTCCCTGGAGGGGAGGCACTAGCTGAGGGAAGTAGCTCCCTTCATTCATGATGCACAGTTTACGCAGCAGACACA	gccagcgccaggatcaacgtctaac	tgcagtctagctagagtcggggcg	gccagcgccaggatcaacgtctaacTGTTCCCTTAGAGCTGGGAAATCCATGTGTTTATTCACGGAGGGAACTCACCATTACCTCCCTTGTCTTCTTTGCCTGCCTTGGAGAAATCCAGAGTCTTCGGAATGGCAAAGGCAGCTCCTGGATTTCCCTGGAGGGGAGGCACTAGCTGAGGGAAGTAGCTCCCTTCATTCATGATGCACAGTTTACGCAGCAGACACAtgcagtctagctagagtcggggcg
chr2:231048785_G-T	WT	AGGATGAGGAGGACGGCATCTCATTTGGGGCTTTTTGGCAGTGGGCCTCATTTTAATCCTGCAGGGCTGCCTGCCAGTGGATCTATCCAGCTGCTTCCTTGTAGCCAAGAATGAGTTCAATGAATTGTGATTCACTGATTTTATTGATTTTGTTTTAAAACAGGGAGACTGGTATTTTTGAAGCTGCTATCATTTTCTATT	gccagcgccaggatcaacgtctaac	tgcagtctagctagagtcggggcg	gccagcgccaggatcaacgtctaacAGGATGAGGAGGACGGCATCTCATTTGGGGCTTTTTGGCAGTGGGCCTCATTTTAATCCTGCAGGGCTGCCTGCCAGTGGATCTATCCAGCTGCTTCCTTGTAGCCAAGAATGAGTTCAATGAATTGTGATTCACTGATTTTATTGATTTTGTTTTAAAACAGGGAGACTGGTATTTTTGAAGCTGCTATCATTTTCTATTtgcagtctagctagagtcggggcg
chr3:62333714_G-T	WT	GAATATTAAAAGGTGGACTCTTTATTAATTAAATTATTGTCAGTGTTGTGAGTGTGTTGCTTTAAAAAAAAAAAAATTTACAATCATTCTCCTCTAAGCAGGTATCTTGGTTCTGGTTTTAAGTTAAGTTTTTTAGAATCCTTACTTTTTAGGGACAAGGTATAGGATCAACATGGTTCTTTTTTTTTTTTAAACCATTAT	gccagcgccaggatcaacgtctaac	tgcagtctagctagagtcggggcg	gccagcgccaggatcaacgtctaacGAATATTAAAAGGTGGACTCTTTATTAATTAAATTATTGTCAGTGTTGTGAGTGTGTTGCTTTAAAAAAAAAAAAATTTACAATCATTCTCCTCTAAGCAGGTATCTTGGTTCTGGTTTTAAGTTAAGTTTTTTAGAATCCTTACTTTTTAGGGACAAGGTATAGGATCAACATGGTTCTTTTTTTTTTTTAAACCATTATtgcagtctagctagagtcggggcg
chr3:62334236_A-T	WT	TCTAATTTCATTATTCCTGAAAAAACTGTCAGTCAGAAAGCGTTGGGTCACAACCCTAAACAGCTTTGAGATTCCTCAGTCCACCACTGCTTGAGCACTTAAAAAAAAAAAAGAAAAAAAAAATATGTATATATAACTTTCCAGCTATAGAGGCAGCCTCTGCTAGTAAAGGGTACCTATGCTATATTACAATGAAATGTT	gccagcgccaggatcaacgtctaac	tgcagtctagctagagtcggggcg	gccagcgccaggatcaacgtctaacTCTAATTTCATTATTCCTGAAAAAACTGTCAGTCAGAAAGCGTTGGGTCACAACCCTAAACAGCTTTGAGATTCCTCAGTCCACCACTGCTTGAGCACTTAAAAAAAAAAAAGAAAAAAAAAATATGTATATATAACTTTCCAGCTATAGAGGCAGCCTCTGCTAGTAAAGGGTACCTATGCTATATTACAATGAAATGTTtgcagtctagctagagtcggggcg
chr3:62334887_A-G	WT	AAATTGATAATTTTTTTCTGTTACATTACAGTTTGGTTTCTAGCCATCCAGTTGATTTAGCAGGAGAATGCAGGTTTTTTTAGCAGCTTTGAATTGGTAAACAGATTTAGATGTAGTAGAAAGGAACATGAGGAAGTTGTTTTTTTTTTTAACATCCAATCTTTCCCAGCATATGCACATAAGAAGGTGAATGAAGCAATG	gccagcgccaggatcaacgtctaac	tgcagtctagctagagtcggggcg	gccagcgccaggatcaacgtctaacAAATTGATAATTTTTTTCTGTTACATTACAGTTTGGTTTCTAGCCATCCAGTTGATTTAGCAGGAGAATGCAGGTTTTTTTAGCAGCTTTGAATTGGTAAACAGATTTAGATGTAGTAGAAAGGAACATGAGGAAGTTGTTTTTTTTTTTAACATCCAATCTTTCCCAGCATATGCACATAAGAAGGTGAATGAAGCAATGtgcagtctagctagagtcggggcg
chr3:62335162_G-T	WT	AGTAGGCAAATTCCAAAATTACACAGTGGTTGATACATTAACATCCTCAAATATTTGAGCATGCACTTCCTTTGAGATCTGTAAATTAAATCACCAGTGGGTTAGATAAAAATACAAAACAAATGGCAATCTAACCATCTCAGAAAAGGTTCAGGTTTTTTTCTCCCTAAAACTGAGAACTTGCTAAATAATTTTTGAAAA	gccagcgccaggatcaacgtctaac	tgcagtctagctagagtcggggcg	gccagcgccaggatcaacgtctaacAGTAGGCAAATTCCAAAATTACACAGTGGTTGATACATTAACATCCTCAAATATTTGAGCATGCACTTCCTTTGAGATCTGTAAATTAAATCACCAGTGGGTTAGATAAAAATACAAAACAAATGGCAATCTAACCATCTCAGAAAAGGTTCAGGTTTTTTTCTCCCTAAAACTGAGAACTTGCTAAATAATTTTTGAAAAtgcagtctagctagagtcggggcg
chr3:62335394_C-T	WT	GAGGGCAGAAGGGAAGGCATTTCCAAGGCTCCTGCTGTAGTGTTTTTCCCATTTTTGTTAATACCTCAAAAACTCCCAGAGATGACTTTATTCCTGGCCCCTGCAGAGCTCCCCTCCCCACCCCCACCTTGTAGACTGTAACAGATTGCACCACATGGTGTCTGTTTAAAAAAAAAAAAAAAATTCCCATAGGGACCTGGA	gccagcgccaggatcaacgtctaac	tgcagtctagctagagtcggggcg	gccagcgccaggatcaacgtctaacGAGGGCAGAAGGGAAGGCATTTCCAAGGCTCCTGCTGTAGTGTTTTTCCCATTTTTGTTAATACCTCAAAAACTCCCAGAGATGACTTTATTCCTGGCCCCTGCAGAGCTCCCCTCCCCACCCCCACCTTGTAGACTGTAACAGATTGCACCACATGGTGTCTGTTTAAAAAAAAAAAAAAAATTCCCATAGGGACCTGGAtgcagtctagctagagtcggggcg
chr3:62335739_T-G	WT	AAATGTCATCTATTCATACCTTTCTCTCCAAATTCAGTGTTCTTTCCATATGCTCCATTGTACTCCACCACTCTTCTCCATGAAAACTATGAATTTATGGTTTTTTTTTAGAAAAATGGAGTTTTCAAAATGAAAGTCAAATAATTTTTTCCAAAGCCGTTTGTGGACTGTTGCAAATGCATAAATATTCAAAGCTCATTT	gccagcgccaggatcaacgtctaac	tgcagtctagctagagtcggggcg	gccagcgccaggatcaacgtctaacAAATGTCATCTATTCATACCTTTCTCTCCAAATTCAGTGTTCTTTCCATATGCTCCATTGTACTCCACCACTCTTCTCCATGAAAACTATGAATTTATGGTTTTTTTTTAGAAAAATGGAGTTTTCAAAATGAAAGTCAAATAATTTTTTCCAAAGCCGTTTGTGGACTGTTGCAAATGCATAAATATTCAAAGCTCATTTtgcagtctagctagagtcggggcg
chr3:185078537_C-T	WT	GCTTTTCAGTAGTACGATTTTGTCCTCTCCCACTGAGGAGGAGGGAAGAAGGGGGAAGCCAGTGGGAGTTCCACACACGTGGTCAGTGCTGTAAGTTCCCGGATATCAGTGTCTCTCACATCAACACAGAAATAGGGCACTTCTCAACATTAATTTTGGAATTATTCACCATTTAAAAATTGTCACTGCTCTTTTTCATTA	gccagcgccaggatcaacgtctaac	tgcagtctagctagagtcggggcg	gccagcgccaggatcaacgtctaacGCTTTTCAGTAGTACGATTTTGTCCTCTCCCACTGAGGAGGAGGGAAGAAGGGGGAAGCCAGTGGGAGTTCCACACACGTGGTCAGTGCTGTAAGTTCCCGGATATCAGTGTCTCTCACATCAACACAGAAATAGGGCACTTCTCAACATTAATTTTGGAATTATTCACCATTTAAAAATTGTCACTGCTCTTTTTCATTAtgcagtctagctagagtcggggcg
chr3:185078705_C-G	WT	AAATATTTCTACAGTCAGCTCTTAATATTCCCACATCTTGTTTGCAAAATTTTATGGTCACGTTCTGGCTTTTTTACATGAGGAAAACAAAGTTTTAACAGTTTTCTCTTCTGTCCCCTTCTCCAGAGGAGGTGTGAACCAGAACTGAGGAGGCCAGTTATATTTTAGGCTTTTCAGTAGTACGATTTTGTCCTCTCCCAC	gccagcgccaggatcaacgtctaac	tgcagtctagctagagtcggggcg	gccagcgccaggatcaacgtctaacAAATATTTCTACAGTCAGCTCTTAATATTCCCACATCTTGTTTGCAAAATTTTATGGTCACGTTCTGGCTTTTTTACATGAGGAAAACAAAGTTTTAACAGTTTTCTCTTCTGTCCCCTTCTCCAGAGGAGGTGTGAACCAGAACTGAGGAGGCCAGTTATATTTTAGGCTTTTCAGTAGTACGATTTTGTCCTCTCCCACtgcagtctagctagagtcggggcg
chr3:185081658_A-G	WT	ACAGTCTGTCTGTTGTATGTGTTCTCTCCCCTCACATGCACAAAATAGTGACTAATTCTTTCTTATTTAGCTCTCTTCAGAATTCTACTTCTACTCTCCATTTATACCAGGTATTCTTGTGAGTCAGTTAACTGCTATTTCTCCAAACCTTCTATCCATGAGGCATAGTTTCAAATCCTGGAAATTTTAAGTATGGCCTAA	gccagcgccaggatcaacgtctaac	tgcagtctagctagagtcggggcg	gccagcgccaggatcaacgtctaacACAGTCTGTCTGTTGTATGTGTTCTCTCCCCTCACATGCACAAAATAGTGACTAATTCTTTCTTATTTAGCTCTCTTCAGAATTCTACTTCTACTCTCCATTTATACCAGGTATTCTTGTGAGTCAGTTAACTGCTATTTCTCCAAACCTTCTATCCATGAGGCATAGTTTCAAATCCTGGAAATTTTAAGTATGGCCTAAtgcagtctagctagagtcggggcg
chr4:37591615_G-C	WT	CCCAGGGAACTAATAACTAACCAGTTGTTCAACAGCGGGTTAAGCTCAGCAGTTTTCACAGTAGAGCAGAAGTCCCCAGGAAACAAAGGGTTAGTCATTAGCTGAGATGTTGATTTTAAAACACCTTGACCTTAACTTTTTTACATTATTACTTTTAAATCTCCTTTGGGATTGGGGAGGCTGGCCAAAATAAGTCTTAAA	gccagcgccaggatcaacgtctaac	tgcagtctagctagagtcggggcg	gccagcgccaggatcaacgtctaacCCCAGGGAACTAATAACTAACCAGTTGTTCAACAGCGGGTTAAGCTCAGCAGTTTTCACAGTAGAGCAGAAGTCCCCAGGAAACAAAGGGTTAGTCATTAGCTGAGATGTTGATTTTAAAACACCTTGACCTTAACTTTTTTACATTATTACTTTTAAATCTCCTTTGGGATTGGGGAGGCTGGCCAAAATAAGTCTTAAAtgcagtctagctagagtcggggcg
chr4:37592358_A-G	WT	TGTAATCTGAGCACTTTGGAAGGCTGAGGTGAGAGGATTGCCAGGGCCAGGAATTCGAGACCAACCTGGGCAATTTAGCGAGACCCCATCTCTATGAAAAAAAAAAAAAAAAAAAGAGCTAGACTACAAAATTATACTCAAGGAAGGGACCGAGCTGGTTTGCAGAGCCATAGCTTTGGCTTTCTCTCTGTCAAACTTGAT	gccagcgccaggatcaacgtctaac	tgcagtctagctagagtcggggcg	gccagcgccaggatcaacgtctaacTGTAATCTGAGCACTTTGGAAGGCTGAGGTGAGAGGATTGCCAGGGCCAGGAATTCGAGACCAACCTGGGCAATTTAGCGAGACCCCATCTCTATGAAAAAAAAAAAAAAAAAAAGAGCTAGACTACAAAATTATACTCAAGGAAGGGACCGAGCTGGTTTGCAGAGCCATAGCTTTGGCTTTCTCTCTGTCAAACTTGATtgcagtctagctagagtcggggcg
chr4:37593321_C-G	WT	CAGTTGTATGGGACGAGTGTTTTATACAAATAGAGGCTTATTTACCTCTTATGTAAAAGAAGTCTGGAGTTAGTGATCCAGGGTGGTAGAGAATGTATCACTGGCCCGTGTATCAATGACCCACATATCAATGACCCACGTATCAATGACCCGCATATGAATGACCCATGCTGCTTCAATCATTTTGGTTTCCTTCTCAAG	gccagcgccaggatcaacgtctaac	tgcagtctagctagagtcggggcg	gccagcgccaggatcaacgtctaacCAGTTGTATGGGACGAGTGTTTTATACAAATAGAGGCTTATTTACCTCTTATGTAAAAGAAGTCTGGAGTTAGTGATCCAGGGTGGTAGAGAATGTATCACTGGCCCGTGTATCAATGACCCACATATCAATGACCCACGTATCAATGACCCGCATATGAATGACCCATGCTGCTTCAATCATTTTGGTTTCCTTCTCAAGtgcagtctagctagagtcggggcg
chr4:99636966_C-T	WT	TTTGAAGACGTGTGTTTCTGTATTTACACATAAATCATACTATTGTATATTAAAGACAGCAGTGGTTGAAAAGAATGTGAACACTGTAGAAGTTATGTTGGAAAAAAGGAGAGTAAATTGTGTGATTAATGGGGAAGGATATTGGATAATGTTATACCCCGGACTATGAAAAAAGCTGGTGGTAAATGGGAAGAATGTGAA	gccagcgccaggatcaacgtctaac	tgcagtctagctagagtcggggcg	gccagcgccaggatcaacgtctaacTTTGAAGACGTGTGTTTCTGTATTTACACATAAATCATACTATTGTATATTAAAGACAGCAGTGGTTGAAAAGAATGTGAACACTGTAGAAGTTATGTTGGAAAAAAGGAGAGTAAATTGTGTGATTAATGGGGAAGGATATTGGATAATGTTATACCCCGGACTATGAAAAAAGCTGGTGGTAAATGGGAAGAATGTGAAtgcagtctagctagagtcggggcg
chr4:99637282_G-A	WT	GGGGAAGAGTCTGAAAATTGAATTCTTTTGTGTGTCCTGTGTCTCAGAAGAGAACTGAATGTTCAGAGCAGCGTTTGTAAGCTATTAACATTCAGTATTTCGTGTTGCAACTAGAACACATTATTAGATTTATTCCTGTTTAATTCATAATGGTGCAGAATAAAACACACACATCTGATTTGATTTCTTTTTCTTTTTTTA	gccagcgccaggatcaacgtctaac	tgcagtctagctagagtcggggcg	gccagcgccaggatcaacgtctaacGGGGAAGAGTCTGAAAATTGAATTCTTTTGTGTGTCCTGTGTCTCAGAAGAGAACTGAATGTTCAGAGCAGCGTTTGTAAGCTATTAACATTCAGTATTTCGTGTTGCAACTAGAACACATTATTAGATTTATTCCTGTTTAATTCATAATGGTGCAGAATAAAACACACACATCTGATTTGATTTCTTTTTCTTTTTTTAtgcagtctagctagagtcggggcg
chr4:99637317_C-A	WT	ATGTCCGTCTGTGGCACGTGTGAGTACTAGGCCCAGGGGAAGAGTCTGAAAATTGAATTCTTTTGTGTGTCCTGTGTCTCAGAAGAGAACTGAATGTTCAGAGCAGCGTTTGTAAGCTATTAACATTCAGTATTTCGTGTTGCAACTAGAACACATTATTAGATTTATTCCTGTTTAATTCATAATGGTGCAGAATAAAAC	gccagcgccaggatcaacgtctaac	tgcagtctagctagagtcggggcg	gccagcgccaggatcaacgtctaacATGTCCGTCTGTGGCACGTGTGAGTACTAGGCCCAGGGGAAGAGTCTGAAAATTGAATTCTTTTGTGTGTCCTGTGTCTCAGAAGAGAACTGAATGTTCAGAGCAGCGTTTGTAAGCTATTAACATTCAGTATTTCGTGTTGCAACTAGAACACATTATTAGATTTATTCCTGTTTAATTCATAATGGTGCAGAATAAAACtgcagtctagctagagtcggggcg
chr4:99638101_T-C	WT	AATAAGCTAAAGCAAATCACACTTTATATCTTTATAACAAATCTCAACTATTGACATGCATTTCTAATACATCCTTATGTCACTGGAAATATCTGGTGATATAAATTCCTTTTTCTTATTTTCAAATTTGACATTATCATCCTTGCCTCTTAAAAAGATAGATTTTAATTGTTTTCATACTTCATAGAAATCAAAGTCTGT	gccagcgccaggatcaacgtctaac	tgcagtctagctagagtcggggcg	gccagcgccaggatcaacgtctaacAATAAGCTAAAGCAAATCACACTTTATATCTTTATAACAAATCTCAACTATTGACATGCATTTCTAATACATCCTTATGTCACTGGAAATATCTGGTGATATAAATTCCTTTTTCTTATTTTCAAATTTGACATTATCATCCTTGCCTCTTAAAAAGATAGATTTTAATTGTTTTCATACTTCATAGAAATCAAAGTCTGTtgcagtctagctagagtcggggcg
chr4:99638978_C-T	WT	GAGTTGAGGGCTTGGGACCCCTAATCTATGTATCAGTGTTTCTCACCAGCAGATTTGAGTTTTAAATTCTCACACTGAGGTAAATTAGGACACAAACTAAGGAAAGAAAGAAAAAGCTTTTCATTTGTTTGTTCTATACAAGAGGCTTCACCTTTTAGGAAGTTGCCAAGGACACAGTGATGTCCAAGTGGCTAAAAACGC	gccagcgccaggatcaacgtctaac	tgcagtctagctagagtcggggcg	gccagcgccaggatcaacgtctaacGAGTTGAGGGCTTGGGACCCCTAATCTATGTATCAGTGTTTCTCACCAGCAGATTTGAGTTTTAAATTCTCACACTGAGGTAAATTAGGACACAAACTAAGGAAAGAAAGAAAAAGCTTTTCATTTGTTTGTTCTATACAAGAGGCTTCACCTTTTAGGAAGTTGCCAAGGACACAGTGATGTCCAAGTGGCTAAAAACGCtgcagtctagctagagtcggggcg
chr4:99638981_A-G	WT	GTAGAGTTGAGGGCTTGGGACCCCTAATCTATGTATCAGTGTTTCTCACCAGCAGATTTGAGTTTTAAATTCTCACACTGAGGTAAATTAGGACACAAACTAAGGAAAGAAAGAAAAAGCTTTTCATTTGTTTGTTCTATACAAGAGGCTTCACCTTTTAGGAAGTTGCCAAGGACACAGTGATGTCCAAGTGGCTAAAAA	gccagcgccaggatcaacgtctaac	tgcagtctagctagagtcggggcg	gccagcgccaggatcaacgtctaacGTAGAGTTGAGGGCTTGGGACCCCTAATCTATGTATCAGTGTTTCTCACCAGCAGATTTGAGTTTTAAATTCTCACACTGAGGTAAATTAGGACACAAACTAAGGAAAGAAAGAAAAAGCTTTTCATTTGTTTGTTCTATACAAGAGGCTTCACCTTTTAGGAAGTTGCCAAGGACACAGTGATGTCCAAGTGGCTAAAAAtgcagtctagctagagtcggggcg
chr5:2753532_G-A	WT	CACCCACCCCTTCGCCCACACTGCTCCCCCACCACTCTTCCTACAAACCACACCCCCATCCTGCACACATCCTCTTCAGGCCATCTCAACACACGCACACGCACACACACCCACGACCACCTCTCCCTCCACCCACAGACACCCCGTTCCCACAGGCTGGGCCCCCTGCAACGACCCAGCGGGGGGTTTCAACCTTGTTGC	gccagcgccaggatcaacgtctaac	tgcagtctagctagagtcggggcg	gccagcgccaggatcaacgtctaacCACCCACCCCTTCGCCCACACTGCTCCCCCACCACTCTTCCTACAAACCACACCCCCATCCTGCACACATCCTCTTCAGGCCATCTCAACACACGCACACGCACACACACCCACGACCACCTCTCCCTCCACCCACAGACACCCCGTTCCCACAGGCTGGGCCCCCTGCAACGACCCAGCGGGGGGTTTCAACCTTGTTGCtgcagtctagctagagtcggggcg
chr5:2753821_T-C	WT	AGCCGGGTTGGGCAAGCCGTCGACAGTCTGCGACATTTTTGCGCTTCCTGGGAGGGAATTCCTCCAAGAAGAGGGGTAAATGAGAGGCCCACACGCTGGATGGCAAACACAAACACTGTCAGATCAGATGGCAACCTTTAGGGTTCCTTTACGATCAGATCAGTTTAAATGAAAAAAAAATCGGGTGTAATTTTTATCACC	gccagcgccaggatcaacgtctaac	tgcagtctagctagagtcggggcg	gccagcgccaggatcaacgtctaacAGCCGGGTTGGGCAAGCCGTCGACAGTCTGCGACATTTTTGCGCTTCCTGGGAGGGAATTCCTCCAAGAAGAGGGGTAAATGAGAGGCCCACACGCTGGATGGCAAACACAAACACTGTCAGATCAGATGGCAACCTTTAGGGTTCCTTTACGATCAGATCAGTTTAAATGAAAAAAAAATCGGGTGTAATTTTTATCACCtgcagtctagctagagtcggggcg
chr6:42101735_C-A	WT	AAGAAAGTGCAGGGGTGGGTGGATGCCCAGATTACCAAGGCCAGCCACCCTGATGGGGTAGGGTCTGGTTATCTGTGTTCAAGAAGCAAATCCCACCCCAGCCCCAGCACTAGCTCTCTATGTATGTATTTTCCCTGTACAATGTTTTATAAAAGAGATCATTAATTTATCTGCTATGTTAAGGCTCGAGGGGTGGGGCGT	gccagcgccaggatcaacgtctaac	tgcagtctagctagagtcggggcg	gccagcgccaggatcaacgtctaacAAGAAAGTGCAGGGGTGGGTGGATGCCCAGATTACCAAGGCCAGCCACCCTGATGGGGTAGGGTCTGGTTATCTGTGTTCAAGAAGCAAATCCCACCCCAGCCCCAGCACTAGCTCTCTATGTATGTATTTTCCCTGTACAATGTTTTATAAAAGAGATCATTAATTTATCTGCTATGTTAAGGCTCGAGGGGTGGGGCGTtgcagtctagctagagtcggggcg
chr6:42102527_G-A	WT	GAGACCAGCCTGCCCAAATGGTGAAACCCCATCTCTACTAAAAATACGGAAAAAAAAAAAAAAAGAGTGCTAGGATTGGGCCAGTTAAGAGCAGGGGAGACCTGGCTGGGCATGGTGGCTCACACCTGTAATTCTAGCACTTTGGGAGGCTGAGGCGGGTGGATCATGAGGTCAAGAGATTAAGACCATCCTGGCCTACAT	gccagcgccaggatcaacgtctaac	tgcagtctagctagagtcggggcg	gccagcgccaggatcaacgtctaacGAGACCAGCCTGCCCAAATGGTGAAACCCCATCTCTACTAAAAATACGGAAAAAAAAAAAAAAAGAGTGCTAGGATTGGGCCAGTTAAGAGCAGGGGAGACCTGGCTGGGCATGGTGGCTCACACCTGTAATTCTAGCACTTTGGGAGGCTGAGGCGGGTGGATCATGAGGTCAAGAGATTAAGACCATCCTGGCCTACATtgcagtctagctagagtcggggcg
chr6:42103064_G-A	WT	CATGTGTGGGGTGGGGAGTGAAGCTCCCACATGTGGAATGGAAGCCCTTTGCATTGGCCAAGGGCAGAGGTGGGAGATTGATGGTTCATTTTTCCTTGGCCCTAGCCCTTAGCTACAGGGAGGCCTAGAGAGAGGACACTTGGCAAGTTTAGGATGGGAAACAAGGTTAAGCCTGGCTTTGCTATTCAGACCTGTGCAGCC	gccagcgccaggatcaacgtctaac	tgcagtctagctagagtcggggcg	gccagcgccaggatcaacgtctaacCATGTGTGGGGTGGGGAGTGAAGCTCCCACATGTGGAATGGAAGCCCTTTGCATTGGCCAAGGGCAGAGGTGGGAGATTGATGGTTCATTTTTCCTTGGCCCTAGCCCTTAGCTACAGGGAGGCCTAGAGAGAGGACACTTGGCAAGTTTAGGATGGGAAACAAGGTTAAGCCTGGCTTTGCTATTCAGACCTGTGCAGCCtgcagtctagctagagtcggggcg
chr8:68535578_T-C	WT	AAGGATTATTCTTCAATAAAATTGGTTGATTTGAAGGGAAAAAATCCTTTTAGTTGAACTAGTAGAAGTTAGTAATAACTATTGACTCTTGTTTTGTTTATTAAGGAAACTAGCATTGTTAATATATACTGATTAATATTTAATTATTCACAGTTGTTTAATTATATATTTGTGGATTTCTTTTCTAAATGTTTTAGGCAT	gccagcgccaggatcaacgtctaac	tgcagtctagctagagtcggggcg	gccagcgccaggatcaacgtctaacAAGGATTATTCTTCAATAAAATTGGTTGATTTGAAGGGAAAAAATCCTTTTAGTTGAACTAGTAGAAGTTAGTAATAACTATTGACTCTTGTTTTGTTTATTAAGGAAACTAGCATTGTTAATATATACTGATTAATATTTAATTATTCACAGTTGTTTAATTATATATTTGTGGATTTCTTTTCTAAATGTTTTAGGCATtgcagtctagctagagtcggggcg
chr8:68536792_T-C	WT	TGTATTATGCTTTCTCAGAATTGATGATGAGGCAAGTATATAAAAATCAAATTCCAAAGATGCTAAAAAGGAAAACAATATTAATTATGTTTTATACTTTTTGGTCTTAGCCTATAATTATATAAAATCCAAAATCAAAAGTAAAATTACATTGCGACAAGGTGATTGCAAGTACATTTTATCTGTTTTAAAATGAATAAT	gccagcgccaggatcaacgtctaac	tgcagtctagctagagtcggggcg	gccagcgccaggatcaacgtctaacTGTATTATGCTTTCTCAGAATTGATGATGAGGCAAGTATATAAAAATCAAATTCCAAAGATGCTAAAAAGGAAAACAATATTAATTATGTTTTATACTTTTTGGTCTTAGCCTATAATTATATAAAATCCAAAATCAAAAGTAAAATTACATTGCGACAAGGTGATTGCAAGTACATTTTATCTGTTTTAAAATGAATAATtgcagtctagctagagtcggggcg
chr8:68818729_C-T	WT	TTTCTCATTTTTTAGATTACTAAACATTCTACTTATCCACATGTGCCAAGATGTGCCATTTAGGTCTCTGCAGAAATTAGCTGTTTGGTATCATCACCTGCCATACATGTTGTGTGCAGCAGTGAGAAGTATATTCTCTACCACTGCTCTTTCTCATGATTATTTTCTCTATTCCTATTAAAATGAATAATTGATATGTTA	gccagcgccaggatcaacgtctaac	tgcagtctagctagagtcggggcg	gccagcgccaggatcaacgtctaacTTTCTCATTTTTTAGATTACTAAACATTCTACTTATCCACATGTGCCAAGATGTGCCATTTAGGTCTCTGCAGAAATTAGCTGTTTGGTATCATCACCTGCCATACATGTTGTGTGCAGCAGTGAGAAGTATATTCTCTACCACTGCTCTTTCTCATGATTATTTTCTCTATTCCTATTAAAATGAATAATTGATATGTTAtgcagtctagctagagtcggggcg
chr8:68819002_G-T	WT	TTATCCAATTATTGAACCCAATTAAGATGATCCATTTTAAATTTAATATATGCTCGCTTTTGGAATGTGTTATGCATTGATGTTAAGTGAATGGATCTAAGTAAATCTATTGATATCTCTACTGTCTGTTTTATTTTATTTGTCTTAATCTAAGTTTGCTTTCTGGACCTTTAAGACATAAAGTTAAATTACAAAACTATA	gccagcgccaggatcaacgtctaac	tgcagtctagctagagtcggggcg	gccagcgccaggatcaacgtctaacTTATCCAATTATTGAACCCAATTAAGATGATCCATTTTAAATTTAATATATGCTCGCTTTTGGAATGTGTTATGCATTGATGTTAAGTGAATGGATCTAAGTAAATCTATTGATATCTCTACTGTCTGTTTTATTTTATTTGTCTTAATCTAAGTTTGCTTTCTGGACCTTTAAGACATAAAGTTAAATTACAAAACTATAtgcagtctagctagagtcggggcg
chr8:95245747_A-T	WT	TAGAACCTCATAGAATTTGACACATTATTCATAATGGTGCAATTCTTTCTTTTTTATTCCAGTAAGCAAATTTACTAAATCACTAATTTGAAAAAAAAAATTTTTTTTTTGAGATGGAGTGTCACTCTGTTGCCGGGCTGGAGTGCAGTGGCACGATCTCTGCTCACTGCAACCTCCGCCTCGCAGCTTCAAGTGATTGTC	gccagcgccaggatcaacgtctaac	tgcagtctagctagagtcggggcg	gccagcgccaggatcaacgtctaacTAGAACCTCATAGAATTTGACACATTATTCATAATGGTGCAATTCTTTCTTTTTTATTCCAGTAAGCAAATTTACTAAATCACTAATTTGAAAAAAAAAATTTTTTTTTTGAGATGGAGTGTCACTCTGTTGCCGGGCTGGAGTGCAGTGGCACGATCTCTGCTCACTGCAACCTCCGCCTCGCAGCTTCAAGTGATTGTCtgcagtctagctagagtcggggcg
chr8:95246765_C-G	WT	AAGTACTTTCTATCCTTTAATGCCTAAAACTCCATCAAGGGAAGTAAACAGCAAGTAATATAATTTTTCAGGCAGCCTGTGGACTTCTCTGGTAGGATCAGGTTGACATATCGTTTATTAGGTGAGTAAGTGAAAAGACAAGTAAAGCATAACTGAACCAACAGGTAACCTGTTGGGCTCCTTCCTGACATCACTGAGATC	gccagcgccaggatcaacgtctaac	tgcagtctagctagagtcggggcg	gccagcgccaggatcaacgtctaacAAGTACTTTCTATCCTTTAATGCCTAAAACTCCATCAAGGGAAGTAAACAGCAAGTAATATAATTTTTCAGGCAGCCTGTGGACTTCTCTGGTAGGATCAGGTTGACATATCGTTTATTAGGTGAGTAAGTGAAAAGACAAGTAAAGCATAACTGAACCAACAGGTAACCTGTTGGGCTCCTTCCTGACATCACTGAGATCtgcagtctagctagagtcggggcg
chr8:95246826_C-T	WT	GAGTTTGATGCACCCAAAATCACAAAAATCCTAATACATACAGGTTATTGTTGGATTTTCCAAGTACTTTCTATCCTTTAATGCCTAAAACTCCATCAAGGGAAGTAAACAGCAAGTAATATAATTTTTCAGGCAGCCTGTGGACTTCTCTGGTAGGATCAGGTTGACATATCGTTTATTAGGTGAGTAAGTGAAAAGACA	gccagcgccaggatcaacgtctaac	tgcagtctagctagagtcggggcg	gccagcgccaggatcaacgtctaacGAGTTTGATGCACCCAAAATCACAAAAATCCTAATACATACAGGTTATTGTTGGATTTTCCAAGTACTTTCTATCCTTTAATGCCTAAAACTCCATCAAGGGAAGTAAACAGCAAGTAATATAATTTTTCAGGCAGCCTGTGGACTTCTCTGGTAGGATCAGGTTGACATATCGTTTATTAGGTGAGTAAGTGAAAAGACAtgcagtctagctagagtcggggcg
chr8:66859939_T-A	WT	CTATTTTTAAAGAAACCTTTTTTGCTATTGACTGTTTTTTCCCTCTAAGTTTACACTAACATCTACCCAAGATAGACTGTTTTTTAACAGTCAATTTCAGTTCAGCTAACATATATTAATACCTTTGTAACTCTTTGCTATGGCTTTTGTTATCACACCAAAACTATGCAATTGGTACATGGTTGTTTAAGAAGAAACCGT	gccagcgccaggatcaacgtctaac	tgcagtctagctagagtcggggcg	gccagcgccaggatcaacgtctaacCTATTTTTAAAGAAACCTTTTTTGCTATTGACTGTTTTTTCCCTCTAAGTTTACACTAACATCTACCCAAGATAGACTGTTTTTTAACAGTCAATTTCAGTTCAGCTAACATATATTAATACCTTTGTAACTCTTTGCTATGGCTTTTGTTATCACACCAAAACTATGCAATTGGTACATGGTTGTTTAAGAAGAAACCGTtgcagtctagctagagtcggggcg
chr8:66861452_A-T	WT	AATTCCAGCACTTTGGGAGGCCAAGGCAGGAGGATCACTTGAGCCTATGAGTTCAAGACCAGCCTAGGCAATGTAGTGACACCTCATTTCTATTTATTTTAAAAAAAAGAGAGAGTAACTACAGAAGAACTTTAAAAAATAAAAAATAAGCTTACCTTGGATTCTTGGCTTAGAGTAGAGGTTTTTTTTAAGTTATGGAGG	gccagcgccaggatcaacgtctaac	tgcagtctagctagagtcggggcg	gccagcgccaggatcaacgtctaacAATTCCAGCACTTTGGGAGGCCAAGGCAGGAGGATCACTTGAGCCTATGAGTTCAAGACCAGCCTAGGCAATGTAGTGACACCTCATTTCTATTTATTTTAAAAAAAAGAGAGAGTAACTACAGAAGAACTTTAAAAAATAAAAAATAAGCTTACCTTGGATTCTTGGCTTAGAGTAGAGGTTTTTTTTAAGTTATGGAGGtgcagtctagctagagtcggggcg
chr9:129827783_C-T	WT	AAGAGGCGGAGGTTGTGGTGAGCCGAGATTGCACCTTTGTACTCCAGCCTGGGCAACGAGCAAAAAACTCTGTCTCAAAAAAAAAAAAAAAAAAAAAAAAGAAAAAGAAAAATGGCTTCCAGGACAGAGCATGCTCATTTGCTGGCGGACAGTTCCAGAAACAGACCCTGTTAGTCCTTCTACTTACCTGCTGGATTTTTC	gccagcgccaggatcaacgtctaac	tgcagtctagctagagtcggggcg	gccagcgccaggatcaacgtctaacAAGAGGCGGAGGTTGTGGTGAGCCGAGATTGCACCTTTGTACTCCAGCCTGGGCAACGAGCAAAAAACTCTGTCTCAAAAAAAAAAAAAAAAAAAAAAAAGAAAAAGAAAAATGGCTTCCAGGACAGAGCATGCTCATTTGCTGGCGGACAGTTCCAGAAACAGACCCTGTTAGTCCTTCTACTTACCTGCTGGATTTTTCtgcagtctagctagagtcggggcg
chr9:129827793_T-C	WT	GCTTGAACCCAAGAGGCGGAGGTTGTGGTGAGCCGAGATTGCACCTTTGTACTCCAGCCTGGGCAACGAGCAAAAAACTCTGTCTCAAAAAAAAAAAAAAAAAAAAAAAAGAAAAAGAAAAATGGCTTCCAGGACAGAGCATGCTCATTTGCTGGCGGACAGTTCCAGAAACAGACCCTGTTAGTCCTTCTACTTACCTGC	gccagcgccaggatcaacgtctaac	tgcagtctagctagagtcggggcg	gccagcgccaggatcaacgtctaacGCTTGAACCCAAGAGGCGGAGGTTGTGGTGAGCCGAGATTGCACCTTTGTACTCCAGCCTGGGCAACGAGCAAAAAACTCTGTCTCAAAAAAAAAAAAAAAAAAAAAAAAGAAAAAGAAAAATGGCTTCCAGGACAGAGCATGCTCATTTGCTGGCGGACAGTTCCAGAAACAGACCCTGTTAGTCCTTCTACTTACCTGCtgcagtctagctagagtcggggcg
chr9:129828102_T-C	WT	TATCATTATGAGAAGTTCAAGAAAATGAATAGGCGGTACTGAGTTGTGCAGAGTGGGATGTAAATATCGCCTTCCTCTCCCTATATCCCTCCCATGAAAAATGGCTTCCTGGCCGGGCGTGGTGGCTCCTGCCTGTAATCCCAGCACTTTGGGAGGCCGAGGTGGGCGGATCACCTGAGGTCGGGAGTTTGAGACCAGCCT	gccagcgccaggatcaacgtctaac	tgcagtctagctagagtcggggcg	gccagcgccaggatcaacgtctaacTATCATTATGAGAAGTTCAAGAAAATGAATAGGCGGTACTGAGTTGTGCAGAGTGGGATGTAAATATCGCCTTCCTCTCCCTATATCCCTCCCATGAAAAATGGCTTCCTGGCCGGGCGTGGTGGCTCCTGCCTGTAATCCCAGCACTTTGGGAGGCCGAGGTGGGCGGATCACCTGAGGTCGGGAGTTTGAGACCAGCCTtgcagtctagctagagtcggggcg
chr8:60188400_T-A	WT	AAACATTGGCTGCACACGTGCAGCCTTATTTGTAATTAACATCAAAAGACTAGATCTGAAGCCTTCCATAAATGAGAGGCCATTCATATGGCATTCCTGGAACAAAACACTGCACAGGTACCAGCCTCTCCACTCCTGACCGGGTTGGTGCTGAACAGTCAGGGATTGTTCTTGAACTAGACTTCTGATGCTTCTTGCAAT	gccagcgccaggatcaacgtctaac	tgcagtctagctagagtcggggcg	gccagcgccaggatcaacgtctaacAAACATTGGCTGCACACGTGCAGCCTTATTTGTAATTAACATCAAAAGACTAGATCTGAAGCCTTCCATAAATGAGAGGCCATTCATATGGCATTCCTGGAACAAAACACTGCACAGGTACCAGCCTCTCCACTCCTGACCGGGTTGGTGCTGAACAGTCAGGGATTGTTCTTGAACTAGACTTCTGATGCTTCTTGCAATtgcagtctagctagagtcggggcg
chr8:60188575_A-T	WT	GTAGCCCTGGATCACATGGGGTCAGCACCAGGCAGTGCCTCTGAAAGCGGAGAGAGGTCCTGGACTTCCCTTGTGTATAACAGTTCCTAGTGTCCAACAATGAGGAAACGGTGAAGCATGGTTACAAAACTGTGACAAAAATATTTACATCTAGCACTGTTACCACTCACATGCCAAACATTGGCTGCACACGTGCAGCCT	gccagcgccaggatcaacgtctaac	tgcagtctagctagagtcggggcg	gccagcgccaggatcaacgtctaacGTAGCCCTGGATCACATGGGGTCAGCACCAGGCAGTGCCTCTGAAAGCGGAGAGAGGTCCTGGACTTCCCTTGTGTATAACAGTTCCTAGTGTCCAACAATGAGGAAACGGTGAAGCATGGTTACAAAACTGTGACAAAAATATTTACATCTAGCACTGTTACCACTCACATGCCAAACATTGGCTGCACACGTGCAGCCTtgcagtctagctagagtcggggcg
chr8:60208649_C-T	WT	GTATGTCCAGATTAAGTAAGGAAAATGAGGTGCACAGCTACTTAAACCTAGCGTACCAAAGGTACACTTATTGTGATCCTGGTAATTTAGTAATAAAAGCGTATGTACTTCATCTTGATAAAATTTATGACACATTCTTGAGCTCTGTTAATTACAGGTCAAGTAGGTATTTTAATTTTATGCAGTATTGAAGAAAAACTA	gccagcgccaggatcaacgtctaac	tgcagtctagctagagtcggggcg	gccagcgccaggatcaacgtctaacGTATGTCCAGATTAAGTAAGGAAAATGAGGTGCACAGCTACTTAAACCTAGCGTACCAAAGGTACACTTATTGTGATCCTGGTAATTTAGTAATAAAAGCGTATGTACTTCATCTTGATAAAATTTATGACACATTCTTGAGCTCTGTTAATTACAGGTCAAGTAGGTATTTTAATTTTATGCAGTATTGAAGAAAAACTAtgcagtctagctagagtcggggcg
chr12:2692470_C-T	WT	TGCGACGCGTGTGTGTGTGGTGGGTTGTCTGTGTGCATATGTCCTGCCCGTGTATATGCACCCACACCATGTGCCCGTGCACACCAGTGACTACGCAGTCCCCCCTTTCTGGTTTAGCTGTGGGAAGATCTGAATCTGGGGCCGTTTGAAAGCAAAAACAAACCACTGTCTCTGCTTCTGAAACGGGAATCAGTAACTCTT	gccagcgccaggatcaacgtctaac	tgcagtctagctagagtcggggcg	gccagcgccaggatcaacgtctaacTGCGACGCGTGTGTGTGTGGTGGGTTGTCTGTGTGCATATGTCCTGCCCGTGTATATGCACCCACACCATGTGCCCGTGCACACCAGTGACTACGCAGTCCCCCCTTTCTGGTTTAGCTGTGGGAAGATCTGAATCTGGGGCCGTTTGAAAGCAAAAACAAACCACTGTCTCTGCTTCTGAAACGGGAATCAGTAACTCTTtgcagtctagctagagtcggggcg
chr12:2692966_A-T	WT	GGTTTTCGGATTCACTTCTTGTATATTTTGCTGCATGTAAAGTAAATCATTTTGTATTTGGAGTGTGACAAGCTTTACCTTTGAACTCAAGTGCTTTTCTATATGTGGTTGGGGGAAAGGGAACAAGTTTTCTTTAGTTTGCACAATGAGCAAAGGTATCACCAGTGTAGTCATTATTCTGCTCTCCACAAACAGGTTTGG	gccagcgccaggatcaacgtctaac	tgcagtctagctagagtcggggcg	gccagcgccaggatcaacgtctaacGGTTTTCGGATTCACTTCTTGTATATTTTGCTGCATGTAAAGTAAATCATTTTGTATTTGGAGTGTGACAAGCTTTACCTTTGAACTCAAGTGCTTTTCTATATGTGGTTGGGGGAAAGGGAACAAGTTTTCTTTAGTTTGCACAATGAGCAAAGGTATCACCAGTGTAGTCATTATTCTGCTCTCCACAAACAGGTTTGGtgcagtctagctagagtcggggcg
chr12:2693143_T-C	WT	TCTGCTCTCCACAAACAGGTTTGGACATTACTGTTTTGCATATCTTGTGTTTGCTTACATTTCCCTCAATTTTTCCAAAATCGTTTGCTGGGTATGTTTGTACCGCCTCTTGCTGTGAGAGACCAGGACCTATTTTATTCCAGTCTTCACTCTGTCCACTCTGCTCTGGTCATCTGATTTGGTACTTCTCCAAGAACAGCC	gccagcgccaggatcaacgtctaac	tgcagtctagctagagtcggggcg	gccagcgccaggatcaacgtctaacTCTGCTCTCCACAAACAGGTTTGGACATTACTGTTTTGCATATCTTGTGTTTGCTTACATTTCCCTCAATTTTTCCAAAATCGTTTGCTGGGTATGTTTGTACCGCCTCTTGCTGTGAGAGACCAGGACCTATTTTATTCCAGTCTTCACTCTGTCCACTCTGCTCTGGTCATCTGATTTGGTACTTCTCCAAGAACAGCCtgcagtctagctagagtcggggcg
chr12:2695144_C-T	WT	AAAGGGCCTGCTGACTCCCAGAAGACCTCTTTAAACCCCAGGGGAGGCAAATACTTGCTGATGGAGTCTGGGCCGTTTCCATATTTTAAAGAAGACCTGCCTCTGGGGCAAATGTCAGCACAGAGAGGACTGGGAGGAGAATGGAGGCAAGAAAAGGGCATATTTTGACTCCCTCTGTGCCTCTTCCCAGTTCATGGAAGG	gccagcgccaggatcaacgtctaac	tgcagtctagctagagtcggggcg	gccagcgccaggatcaacgtctaacAAAGGGCCTGCTGACTCCCAGAAGACCTCTTTAAACCCCAGGGGAGGCAAATACTTGCTGATGGAGTCTGGGCCGTTTCCATATTTTAAAGAAGACCTGCCTCTGGGGCAAATGTCAGCACAGAGAGGACTGGGAGGAGAATGGAGGCAAGAAAAGGGCATATTTTGACTCCCTCTGTGCCTCTTCCCAGTTCATGGAAGGtgcagtctagctagagtcggggcg
chr1:181799672_G-A	WT	ACAGTAGGTGCTGAGAGTTAGGACAGGTCAGGAAGTCCCCCAGGGTCCACAAAGGTGCCTGAGGCTCTGGTAAGGGTGAAGATAAAAGTATTTAACAACCGCTATGGCATCAATGTAAGTGGAGTTTGGTCCTAGTGCCGGAGCCCATGCTATTCCAGGCATTGGCTCTTTAGATGCCAGTCATGGGGGAACCCTGAGGGT	gccagcgccaggatcaacgtctaac	tgcagtctagctagagtcggggcg	gccagcgccaggatcaacgtctaacACAGTAGGTGCTGAGAGTTAGGACAGGTCAGGAAGTCCCCCAGGGTCCACAAAGGTGCCTGAGGCTCTGGTAAGGGTGAAGATAAAAGTATTTAACAACCGCTATGGCATCAATGTAAGTGGAGTTTGGTCCTAGTGCCGGAGCCCATGCTATTCCAGGCATTGGCTCTTTAGATGCCAGTCATGGGGGAACCCTGAGGGTtgcagtctagctagagtcggggcg
chr1:181799933_G-T	WT	GGAAGCAATTAAATATGCGTAACAGTGCTACGGCCACACCAGCACCTCCTGGCTGAAGGTCAGCCCACACTCTGGTCCATGAGGCAGCAAGGCCAGTGCTGTGCCAAGCCCGGTAAGGCCAAGTGCCGAGGCCCAGCCTTCCCTGCCACTCCTCTGAGAGGGCAGAACACACATATCCAAGTAGGCTACCCACCACTGGGT	gccagcgccaggatcaacgtctaac	tgcagtctagctagagtcggggcg	gccagcgccaggatcaacgtctaacGGAAGCAATTAAATATGCGTAACAGTGCTACGGCCACACCAGCACCTCCTGGCTGAAGGTCAGCCCACACTCTGGTCCATGAGGCAGCAAGGCCAGTGCTGTGCCAAGCCCGGTAAGGCCAAGTGCCGAGGCCCAGCCTTCCCTGCCACTCCTCTGAGAGGGCAGAACACACATATCCAAGTAGGCTACCCACCACTGGGTtgcagtctagctagagtcggggcg
chr1:181799975_C-A	WT	CACCTCCTGGCTGAAGGTCAGCCCACACTCTGGTCCATGAGGCAGCAAGGCCAGTGCTGTGCCAAGCCCGGTAAGGCCAAGTGCCGAGGCCCAGCCTTCCCTGCCACTCCTCTGAGAGGGCAGAACACACATATCCAAGTAGGCTACCCACCACTGGGTAGGGATTTCTGTAAAGATGGGAAAGGCTGATAGATTGAAATA	gccagcgccaggatcaacgtctaac	tgcagtctagctagagtcggggcg	gccagcgccaggatcaacgtctaacCACCTCCTGGCTGAAGGTCAGCCCACACTCTGGTCCATGAGGCAGCAAGGCCAGTGCTGTGCCAAGCCCGGTAAGGCCAAGTGCCGAGGCCCAGCCTTCCCTGCCACTCCTCTGAGAGGGCAGAACACACATATCCAAGTAGGCTACCCACCACTGGGTAGGGATTTCTGTAAAGATGGGAAAGGCTGATAGATTGAAATAtgcagtctagctagagtcggggcg
chr1:181800556_C-T	WT	CTCCATTGGAGGGGACACATCACTGGCTTTATCTGGTGGAAATGTACCTTTCCCTTAAGTTCCTCCTTAGTGCCATCACAGCAGGTGAATGGGTGCCCTACGGGGCCCTCCTTCCCCCACCAGGAACAGATGGAACCTGCCACCCAGGATCCTGATCTGCCCTGCACTGAGCACTCAGTGGATAAACACTCCTCCAGCCCA	gccagcgccaggatcaacgtctaac	tgcagtctagctagagtcggggcg	gccagcgccaggatcaacgtctaacCTCCATTGGAGGGGACACATCACTGGCTTTATCTGGTGGAAATGTACCTTTCCCTTAAGTTCCTCCTTAGTGCCATCACAGCAGGTGAATGGGTGCCCTACGGGGCCCTCCTTCCCCCACCAGGAACAGATGGAACCTGCCACCCAGGATCCTGATCTGCCCTGCACTGAGCACTCAGTGGATAAACACTCCTCCAGCCCAtgcagtctagctagagtcggggcg
chr1:181802681_G-C	WT	ACTCCACCACTCTCTCAGCTATGGGGGAATATTGCATTCTAATGAAATAGGGTTTGGAACTCACCTGGTGCTCCTCGCAAGACAACTGACACAAGGTGTAGGGTGTGGGGGTGGACAAAATGCCCACCTACTGGATAAAAGCTCACTGCAGGAAAATGAGGTCTCCTGGCATAATGCAACAAAAATCTCATATAATTTTGA	gccagcgccaggatcaacgtctaac	tgcagtctagctagagtcggggcg	gccagcgccaggatcaacgtctaacACTCCACCACTCTCTCAGCTATGGGGGAATATTGCATTCTAATGAAATAGGGTTTGGAACTCACCTGGTGCTCCTCGCAAGACAACTGACACAAGGTGTAGGGTGTGGGGGTGGACAAAATGCCCACCTACTGGATAAAAGCTCACTGCAGGAAAATGAGGTCTCCTGGCATAATGCAACAAAAATCTCATATAATTTTGAtgcagtctagctagagtcggggcg
chr1:181805062_A-C	WT	AGAAAGTTGGGTTTTCATGATCTGAGCTTCCTTATGTCTCCTTCTCTTTGTGCAAACTTAAACCAGTCATAGATTGTCACCCAGACATATTCTCCAACCCAGCATTGGAAATCTGAACGAATCTTTTCTCTTTTTGTCCTACAAGTTTGTCAGAGATGAGAATGGATTGCTGTCTACATTCTACAACCAGACCCTAGACTT	gccagcgccaggatcaacgtctaac	tgcagtctagctagagtcggggcg	gccagcgccaggatcaacgtctaacAGAAAGTTGGGTTTTCATGATCTGAGCTTCCTTATGTCTCCTTCTCTTTGTGCAAACTTAAACCAGTCATAGATTGTCACCCAGACATATTCTCCAACCCAGCATTGGAAATCTGAACGAATCTTTTCTCTTTTTGTCCTACAAGTTTGTCAGAGATGAGAATGGATTGCTGTCTACATTCTACAACCAGACCCTAGACTTtgcagtctagctagagtcggggcg
chr1:181806527_C-T	WT	CAGGAGGGAAATTGGGTGCTCTGCCTCAGGCTGTTAAAATGCTGCTACCTGCATTCTAAAACGTGCAAGTCATGCCCCACAAGACACCTCCTTAGGGCAGCATCCACTGTGGTGTGCCAGCCTGACACCCCTGCAGTCACGGTGTTTGAATGGCAGCTGATGCTGGCCCACCCAGAGTATCGGTGCATCTCTCCTAAAGCC	gccagcgccaggatcaacgtctaac	tgcagtctagctagagtcggggcg	gccagcgccaggatcaacgtctaacCAGGAGGGAAATTGGGTGCTCTGCCTCAGGCTGTTAAAATGCTGCTACCTGCATTCTAAAACGTGCAAGTCATGCCCCACAAGACACCTCCTTAGGGCAGCATCCACTGTGGTGTGCCAGCCTGACACCCCTGCAGTCACGGTGTTTGAATGGCAGCTGATGCTGGCCCACCCAGAGTATCGGTGCATCTCTCCTAAAGCCtgcagtctagctagagtcggggcg
chr1:181807334_G-T	WT	TCAGGACATTGTCCTGATCTGCAAGCGAGGAGTTTAACAAGGTAGGCAGAGAACTTCCTTATGGAACAACAGGGCTCTGTGACCAGAAAAACTATGACCAGCCTCCTCTGAAAAAAGGTGGGGGGATTATAGGGCACCAGCTCAGCCGCCAAGTTCAGGAAGCAGCTGATTCCCAAGACTCTTAGGAGATACTGTCCATTC	gccagcgccaggatcaacgtctaac	tgcagtctagctagagtcggggcg	gccagcgccaggatcaacgtctaacTCAGGACATTGTCCTGATCTGCAAGCGAGGAGTTTAACAAGGTAGGCAGAGAACTTCCTTATGGAACAACAGGGCTCTGTGACCAGAAAAACTATGACCAGCCTCCTCTGAAAAAAGGTGGGGGGATTATAGGGCACCAGCTCAGCCGCCAAGTTCAGGAAGCAGCTGATTCCCAAGACTCTTAGGAGATACTGTCCATTCtgcagtctagctagagtcggggcg
chr22:39687001_C-T	WT	GGCACCAGGCCCTGGAGAAGAGGTGCAATTCAGGGTGTGTGTGTGTTTTTTTTCCTTTAAAGAAGAAACGCTGCTAAGATCCCACGTGGCTCCCACGTGTCGGGGTGTCTGTCCTGTCATCCTGACTGTCTCGTTATTGTGAAGTCTTTCGTAGACACCCCAGAGCACACACATCCCCTTAGTCCACCGGTTAGATGTCTC	gccagcgccaggatcaacgtctaac	tgcagtctagctagagtcggggcg	gccagcgccaggatcaacgtctaacGGCACCAGGCCCTGGAGAAGAGGTGCAATTCAGGGTGTGTGTGTGTTTTTTTTCCTTTAAAGAAGAAACGCTGCTAAGATCCCACGTGGCTCCCACGTGTCGGGGTGTCTGTCCTGTCATCCTGACTGTCTCGTTATTGTGAAGTCTTTCGTAGACACCCCAGAGCACACACATCCCCTTAGTCCACCGGTTAGATGTCTCtgcagtctagctagagtcggggcg
chr22:39687383_G-T	WT	GCCTGCAGAGGAAGGGTGCGGGAGACTGAGCCGGCAGTGGCTTGCTTGGAGGGGCTAGGGTACCCGCCTGGTCTCGGCTGGCTCCAGCTGCCCTGCAGGTGCCCCTGGGCTCAGGTAGTTAGTTGTTCAGCCACTAATGCCTTTTATCCCCCATATGGGCGCTGAGCTGTGGCTGTTCCTGGACACTGTGCTGTCCCCGTC	gccagcgccaggatcaacgtctaac	tgcagtctagctagagtcggggcg	gccagcgccaggatcaacgtctaacGCCTGCAGAGGAAGGGTGCGGGAGACTGAGCCGGCAGTGGCTTGCTTGGAGGGGCTAGGGTACCCGCCTGGTCTCGGCTGGCTCCAGCTGCCCTGCAGGTGCCCCTGGGCTCAGGTAGTTAGTTGTTCAGCCACTAATGCCTTTTATCCCCCATATGGGCGCTGAGCTGTGGCTGTTCCTGGACACTGTGCTGTCCCCGTCtgcagtctagctagagtcggggcg
chr22:39687680_G-A	WT	AGCCGCATCCCCATGCCCAGCCTTTCGCGTCACCTGGAGGCCACATCTTCCCACCCCACCTGCCAGCCCCTGTCTCTCCTCCCCGCTGCCCCTAACTGCAGCTCAGCTTTCACTATAGCAGTGCTTCCCAAACGGGTTCTAGACTTGGGTGTTTGATTTGAAGAGTTACGCATTTATTTCACTATTTATTGGGAAAAAAAT	gccagcgccaggatcaacgtctaac	tgcagtctagctagagtcggggcg	gccagcgccaggatcaacgtctaacAGCCGCATCCCCATGCCCAGCCTTTCGCGTCACCTGGAGGCCACATCTTCCCACCCCACCTGCCAGCCCCTGTCTCTCCTCCCCGCTGCCCCTAACTGCAGCTCAGCTTTCACTATAGCAGTGCTTCCCAAACGGGTTCTAGACTTGGGTGTTTGATTTGAAGAGTTACGCATTTATTTCACTATTTATTGGGAAAAAAATtgcagtctagctagagtcggggcg
chr22:39687749_G-A	WT	CTGTCTCTCCTCCCCGCTGCCCCTAACTGCAGCTCAGCTTTCACTATAGCAGTGCTTCCCAAACGGGTTCTAGACTTGGGTGTTTGATTTGAAGAGTTACGCATTTATTTCACTATTTATTGGGAAAAAAATGCATTGAACCCGTGATTTCACAGACATTTTGCTTAGGTCAAGGCTACTTTTTAAAAAGGGAGTGACTTT	gccagcgccaggatcaacgtctaac	tgcagtctagctagagtcggggcg	gccagcgccaggatcaacgtctaacCTGTCTCTCCTCCCCGCTGCCCCTAACTGCAGCTCAGCTTTCACTATAGCAGTGCTTCCCAAACGGGTTCTAGACTTGGGTGTTTGATTTGAAGAGTTACGCATTTATTTCACTATTTATTGGGAAAAAAATGCATTGAACCCGTGATTTCACAGACATTTTGCTTAGGTCAAGGCTACTTTTTAAAAAGGGAGTGACTTTtgcagtctagctagagtcggggcg
chr22:39688423_G-T	WT	GGTCCAAGCCCAACACTGCCCGCTCCAGAGAGCCTCAGCCCTGCCTCCCTTTCCACAGAGGTGGTTTTATGTGGAACGAGGTACCTTGTCTGGGGAAGAAGTGGAGCTGGGCAGGCTTGACTGCTCCTGGCTGACCCTGAGCTCTCGCAGTTGGAGGGAAGCAGACAGACTTGACTTTTTGCAAGTCCGCGTGTTGCTGGA	gccagcgccaggatcaacgtctaac	tgcagtctagctagagtcggggcg	gccagcgccaggatcaacgtctaacGGTCCAAGCCCAACACTGCCCGCTCCAGAGAGCCTCAGCCCTGCCTCCCTTTCCACAGAGGTGGTTTTATGTGGAACGAGGTACCTTGTCTGGGGAAGAAGTGGAGCTGGGCAGGCTTGACTGCTCCTGGCTGACCCTGAGCTCTCGCAGTTGGAGGGAAGCAGACAGACTTGACTTTTTGCAAGTCCGCGTGTTGCTGGAtgcagtctagctagagtcggggcg
chr22:39689536_C-A	WT	GCCCAGATACACATACTCTTTTTTGTCTTTGTGCAATAATCAGTGTTCCTGGCAGAGCCTGGGCCAAGCTGCAGCCTACTGAGGAGGCAGAGGCCACCTCCTCCAGAAAGCCCTCGGCCTGGGCCGCCGCCGTGACTCTAGCACTCTCAGTCGCTGTACAGTTTCTATGGTGTGAATGAACTTCCCTCCTAGTTGCTGATG	gccagcgccaggatcaacgtctaac	tgcagtctagctagagtcggggcg	gccagcgccaggatcaacgtctaacGCCCAGATACACATACTCTTTTTTGTCTTTGTGCAATAATCAGTGTTCCTGGCAGAGCCTGGGCCAAGCTGCAGCCTACTGAGGAGGCAGAGGCCACCTCCTCCAGAAAGCCCTCGGCCTGGGCCGCCGCCGTGACTCTAGCACTCTCAGTCGCTGTACAGTTTCTATGGTGTGAATGAACTTCCCTCCTAGTTGCTGATGtgcagtctagctagagtcggggcg
chr7:81947263_C-A	WT	TGAGGTGTTACTGCTTAACTTGGGAAAAAAAAAAACAAAAAACAGTGTTCCTGCCATTTGTAAGTTTTCCTATAATATTCCTTTTATTAACTTTAAAACTGGACTTATCGGGTTCAAATAGGCAGTATCCCTTTTAAGTGACCTTTGCAACCCAAGTGTTACTTGCTTATTTGATGCTCTCTTGTATTTTAAATCTCATTT	gccagcgccaggatcaacgtctaac	tgcagtctagctagagtcggggcg	gccagcgccaggatcaacgtctaacTGAGGTGTTACTGCTTAACTTGGGAAAAAAAAAAACAAAAAACAGTGTTCCTGCCATTTGTAAGTTTTCCTATAATATTCCTTTTATTAACTTTAAAACTGGACTTATCGGGTTCAAATAGGCAGTATCCCTTTTAAGTGACCTTTGCAACCCAAGTGTTACTTGCTTATTTGATGCTCTCTTGTATTTTAAATCTCATTTtgcagtctagctagagtcggggcg
chr7:81947339_T-C	WT	CAAGTTTGATTGAAGAGATTTTTAGGTCCTGGGCCTATAAGATTTTAGTATGATCTTTTTTCATGTTTCTAATGCTTGAGGTGTTACTGCTTAACTTGGGAAAAAAAAAAACAAAAAACAGTGTTCCTGCCATTTGTAAGTTTTCCTATAATATTCCTTTTATTAACTTTAAAACTGGACTTATCGGGTTCAAATAGGCAG	gccagcgccaggatcaacgtctaac	tgcagtctagctagagtcggggcg	gccagcgccaggatcaacgtctaacCAAGTTTGATTGAAGAGATTTTTAGGTCCTGGGCCTATAAGATTTTAGTATGATCTTTTTTCATGTTTCTAATGCTTGAGGTGTTACTGCTTAACTTGGGAAAAAAAAAAACAAAAAACAGTGTTCCTGCCATTTGTAAGTTTTCCTATAATATTCCTTTTATTAACTTTAAAACTGGACTTATCGGGTTCAAATAGGCAGtgcagtctagctagagtcggggcg
chr12:1792511_A-T	WT	AAGACCTGGATCCCAGGAGACAACAGTCTCCACAGTGAGAGCAACATTAAGGGCAAAGCCATGGAGAAATGTGGGAGAGGCCGGCCTCAAATCTTTCCATTTAACAAACCCCAGTGATGGGTATGGACAGCATGCAGGGCTTTTGGGGCGCTTCCCCCCGCTCCTCCATCACCCTCAGCCTCCACACTTCAAAGTTCAAGT	gccagcgccaggatcaacgtctaac	tgcagtctagctagagtcggggcg	gccagcgccaggatcaacgtctaacAAGACCTGGATCCCAGGAGACAACAGTCTCCACAGTGAGAGCAACATTAAGGGCAAAGCCATGGAGAAATGTGGGAGAGGCCGGCCTCAAATCTTTCCATTTAACAAACCCCAGTGATGGGTATGGACAGCATGCAGGGCTTTTGGGGCGCTTCCCCCCGCTCCTCCATCACCCTCAGCCTCCACACTTCAAAGTTCAAGTtgcagtctagctagagtcggggcg
chr12:1792887_G-A	WT	AAACTGCTGCTATTGAAGAACTTCCCAAAACTTCTTTACAAAGCCCTAAAGGAAAGTTTGCATCTATGAAAAGCCAATAGGCTGAGACATCCAATTGCTGCATGGAAATTGATGTACATTCAGGGGACGGCAAAAATAGCTGTAAAATAGTGAAAAAGAGCAGTGGTTGTGCTCTTTTCTGGCCAATGATTTACAAAAGAA	gccagcgccaggatcaacgtctaac	tgcagtctagctagagtcggggcg	gccagcgccaggatcaacgtctaacAAACTGCTGCTATTGAAGAACTTCCCAAAACTTCTTTACAAAGCCCTAAAGGAAAGTTTGCATCTATGAAAAGCCAATAGGCTGAGACATCCAATTGCTGCATGGAAATTGATGTACATTCAGGGGACGGCAAAAATAGCTGTAAAATAGTGAAAAAGAGCAGTGGTTGTGCTCTTTTCTGGCCAATGATTTACAAAAGAAtgcagtctagctagagtcggggcg
chr12:1793264_C-T	WT	TGAGCTCAGCTTGGACCAAGACAAAATAATTTAGTTCTTCCTGTACTCCAGAGTCCAGACCCAGCCAAGAAAGGGTCAGTTGTTTCTGACCCTTTCTGTCGGAGTGGTCTCTGGTAGAACCCAAGGACTTCTGGGTACTGAGAAGCAGCAGCAGAATGAGGCCAAATGCAGAGATGAGGCTAAGGCAAGAATATGCCCCAA	gccagcgccaggatcaacgtctaac	tgcagtctagctagagtcggggcg	gccagcgccaggatcaacgtctaacTGAGCTCAGCTTGGACCAAGACAAAATAATTTAGTTCTTCCTGTACTCCAGAGTCCAGACCCAGCCAAGAAAGGGTCAGTTGTTTCTGACCCTTTCTGTCGGAGTGGTCTCTGGTAGAACCCAAGGACTTCTGGGTACTGAGAAGCAGCAGCAGAATGAGGCCAAATGCAGAGATGAGGCTAAGGCAAGAATATGCCCCAAtgcagtctagctagagtcggggcg
chr12:1793465_T-C	WT	AGTTGGGTCGCCCCCAGGCCAACGCTCCTCTCAATCCTGGGCTGGTGGCCCCTGGCTCCGGAGAATGCTGGATGGAACAGGAAACCAATCACCTGGCACCACTTTCAAGATGCTTCATGGTGCCCGGTACCATCTGCCCTAGGTCTCAACATGAGCATACTTCTGACCTAACCTTCCTGTCTCCTCTTCGGGAAGCCAGCG	gccagcgccaggatcaacgtctaac	tgcagtctagctagagtcggggcg	gccagcgccaggatcaacgtctaacAGTTGGGTCGCCCCCAGGCCAACGCTCCTCTCAATCCTGGGCTGGTGGCCCCTGGCTCCGGAGAATGCTGGATGGAACAGGAAACCAATCACCTGGCACCACTTTCAAGATGCTTCATGGTGCCCGGTACCATCTGCCCTAGGTCTCAACATGAGCATACTTCTGACCTAACCTTCCTGTCTCCTCTTCGGGAAGCCAGCGtgcagtctagctagagtcggggcg
chr19:53942447_C-T	WT	TCTCCCTGCAATGCAGCGCCCCCTTCCGTCCTCGGGACTCCTCGCTCCCACCCGGAGGAGGCTGCGCCAGCTTTAGGCCCCGCCCTCCTCCCAATGGCTCCGCCCACAGACTCCCTTATTTCAATGGCCGCGCCCTCTTTTCCCGACCTCTCCTTTTCATTGGTCCCTCTCACTCCCAAATGACTCCTCCCCTTCGTTGGC	gccagcgccaggatcaacgtctaac	tgcagtctagctagagtcggggcg	gccagcgccaggatcaacgtctaacTCTCCCTGCAATGCAGCGCCCCCTTCCGTCCTCGGGACTCCTCGCTCCCACCCGGAGGAGGCTGCGCCAGCTTTAGGCCCCGCCCTCCTCCCAATGGCTCCGCCCACAGACTCCCTTATTTCAATGGCCGCGCCCTCTTTTCCCGACCTCTCCTTTTCATTGGTCCCTCTCACTCCCAAATGACTCCTCCCCTTCGTTGGCtgcagtctagctagagtcggggcg
chr19:53942909_A-G	WT	GTGCAGTGGGAGGGCCGGCTTGCTCCACCCGCAGCCCCGGGGTGGCGTAGGGAAGGGGGCTGGAAGCCACGGGTACGGTTAACCTGGCCCTTCCCTCCCCATCTCCCCTACTTCCCTGGAAGGTCCCATTCTTTCTCACCGGCTGGGCTCTTTTCTGCTTCCTGAAGGTTACCTGCCTTTTAGGGGGCTCTTGTCTAAAGG	gccagcgccaggatcaacgtctaac	tgcagtctagctagagtcggggcg	gccagcgccaggatcaacgtctaacGTGCAGTGGGAGGGCCGGCTTGCTCCACCCGCAGCCCCGGGGTGGCGTAGGGAAGGGGGCTGGAAGCCACGGGTACGGTTAACCTGGCCCTTCCCTCCCCATCTCCCCTACTTCCCTGGAAGGTCCCATTCTTTCTCACCGGCTGGGCTCTTTTCTGCTTCCTGAAGGTTACCTGCCTTTTAGGGGGCTCTTGTCTAAAGGtgcagtctagctagagtcggggcg
chr19:53943476_C-T	WT	AGATTTTGGGGGGAGAGGAGGTCACCAGGAACTCGCCCACCCCCCCTTATTAGGGAAAGAGGGGCGAGGTAGCACAGTGCTGTACACGGAACCAGAATGGCCCCCGGGGTGGGGGGAGGGGGGCAGGGGAGGGACGGGGGCTTTTAGTTTGCATCTTAGGTGGGAGGGGGGAGGGGGGACCCGCCGCAGTTAACCTGACTT	gccagcgccaggatcaacgtctaac	tgcagtctagctagagtcggggcg	gccagcgccaggatcaacgtctaacAGATTTTGGGGGGAGAGGAGGTCACCAGGAACTCGCCCACCCCCCCTTATTAGGGAAAGAGGGGCGAGGTAGCACAGTGCTGTACACGGAACCAGAATGGCCCCCGGGGTGGGGGGAGGGGGGCAGGGGAGGGACGGGGGCTTTTAGTTTGCATCTTAGGTGGGAGGGGGGAGGGGGGACCCGCCGCAGTTAACCTGACTTtgcagtctagctagagtcggggcg
chr19:53984524_A-C	WT	AGGCTTCCTGGAGAATATGATGCCCATTCTGGGTCTTGAAGAAATGAGTGGGCATCTTCTGGTTGATGAAAGGCATGAGAAAGGCTTGTGGGGCCAAAGAACAACTTGGGTGAAAACGGGAGGAAGTGAACGAGCATGATGTATTGGGGTCAGTGCTAACAGTTCTGGGATGCTGATGTACAAGGTGGGGCTGGGAGATGA	gccagcgccaggatcaacgtctaac	tgcagtctagctagagtcggggcg	gccagcgccaggatcaacgtctaacAGGCTTCCTGGAGAATATGATGCCCATTCTGGGTCTTGAAGAAATGAGTGGGCATCTTCTGGTTGATGAAAGGCATGAGAAAGGCTTGTGGGGCCAAAGAACAACTTGGGTGAAAACGGGAGGAAGTGAACGAGCATGATGTATTGGGGTCAGTGCTAACAGTTCTGGGATGCTGATGTACAAGGTGGGGCTGGGAGATGAtgcagtctagctagagtcggggcg
chr19:53985772_G-T	WT	AAAAATACAAAAATTAGCCGGGTGTGGTGGTGCACGCCTGTAGTCCCGGCTACTCAGGAGGCTGAGGTGAAAGGATCTCGCTTGGGCCTGGGAGGGTGAGGCTGCAGTGACCCGTGATGGCACCACTGCGCTCCAGCCTGGGCGAAAGAGCGAGACTCTGTCTCAAAAAAAAAAAAAAAATTGAGAGACAGCAAATATTTG	gccagcgccaggatcaacgtctaac	tgcagtctagctagagtcggggcg	gccagcgccaggatcaacgtctaacAAAAATACAAAAATTAGCCGGGTGTGGTGGTGCACGCCTGTAGTCCCGGCTACTCAGGAGGCTGAGGTGAAAGGATCTCGCTTGGGCCTGGGAGGGTGAGGCTGCAGTGACCCGTGATGGCACCACTGCGCTCCAGCCTGGGCGAAAGAGCGAGACTCTGTCTCAAAAAAAAAAAAAAAATTGAGAGACAGCAAATATTTGtgcagtctagctagagtcggggcg
chr19:53989032_C-G	WT	TTCATCATTCATTTTCAGAAATAAACATTCACTCAGTTCTTGGAAATACTTTCTGGCCAGGCTTGGGGGCTCATGCCTGTAATCCCAGCACTCTGGGAGGCCAAGACAGGAGGATTGCTTGAGGCTTGGCGTTTGAGACCAGCCTGGGCAATATAGTAAGACCCCGTCTCTACAAAAATGAAAAATGAGCTGTGGCGTGGT	gccagcgccaggatcaacgtctaac	tgcagtctagctagagtcggggcg	gccagcgccaggatcaacgtctaacTTCATCATTCATTTTCAGAAATAAACATTCACTCAGTTCTTGGAAATACTTTCTGGCCAGGCTTGGGGGCTCATGCCTGTAATCCCAGCACTCTGGGAGGCCAAGACAGGAGGATTGCTTGAGGCTTGGCGTTTGAGACCAGCCTGGGCAATATAGTAAGACCCCGTCTCTACAAAAATGAAAAATGAGCTGTGGCGTGGTtgcagtctagctagagtcggggcg
chr11:115173138_T-G	WT	GTGTTGGCTGCTCCACCTGTCTCTTACTTTGGGAGTTTGTGTCTTAACAATTCATTCTGCCTTCTTCCTTGAAAGTTCTCTCTCCTTTCATAAAAAGAAGACGTGAGCTGTGGAGGACTGGCTTGGCTGCCTGCAGAAGATTGTTCTCACTTGCTGTTTAGGTTGCTGAGACTTCCAGGCCTGGGTAGACAGCAGGATTTG	gccagcgccaggatcaacgtctaac	tgcagtctagctagagtcggggcg	gccagcgccaggatcaacgtctaacGTGTTGGCTGCTCCACCTGTCTCTTACTTTGGGAGTTTGTGTCTTAACAATTCATTCTGCCTTCTTCCTTGAAAGTTCTCTCTCCTTTCATAAAAAGAAGACGTGAGCTGTGGAGGACTGGCTTGGCTGCCTGCAGAAGATTGTTCTCACTTGCTGTTTAGGTTGCTGAGACTTCCAGGCCTGGGTAGACAGCAGGATTTGtgcagtctagctagagtcggggcg
chr11:115173960_A-T	WT	AACAAAGCAAAAACAGGAAATTATGGATTTTAGTTGTATATTGGTTTATGTATTTTTTCTTAAGTATACAGTGCACTGTTTGAAATGTATTGTTGAGTATTACTTTGTACAGGTTGATCACTTTTTTTAGAGTGAAGAAAGAACAAACTTGTTTTTTGTGTTTTTTAAAGGAATATAAAATAATGAAGGATGTATAATTGA	gccagcgccaggatcaacgtctaac	tgcagtctagctagagtcggggcg	gccagcgccaggatcaacgtctaacAACAAAGCAAAAACAGGAAATTATGGATTTTAGTTGTATATTGGTTTATGTATTTTTTCTTAAGTATACAGTGCACTGTTTGAAATGTATTGTTGAGTATTACTTTGTACAGGTTGATCACTTTTTTTAGAGTGAAGAAAGAACAAACTTGTTTTTTGTGTTTTTTAAAGGAATATAAAATAATGAAGGATGTATAATTGAtgcagtctagctagagtcggggcg
chr11:115174273_T-G	WT	TAATCATATCAAAGGGTGAGAATCATTTAGCATGTTGTTGAAAGGTTTTTTTTCAGTTGTTCTTTTTAGAAAAAAAGAAAAACAAAAACAAAAACAAAAAAAAAAAATCACACCATTGCTCACAGAATTGGCATCTCATTTTTGGGACCTCCCATCTTTCTGTTTTGAAAAGTGTACAGTAGTGCAGTGTTCCTGATGTAA	gccagcgccaggatcaacgtctaac	tgcagtctagctagagtcggggcg	gccagcgccaggatcaacgtctaacTAATCATATCAAAGGGTGAGAATCATTTAGCATGTTGTTGAAAGGTTTTTTTTCAGTTGTTCTTTTTAGAAAAAAAGAAAAACAAAAACAAAAACAAAAAAAAAAAATCACACCATTGCTCACAGAATTGGCATCTCATTTTTGGGACCTCCCATCTTTCTGTTTTGAAAAGTGTACAGTAGTGCAGTGTTCCTGATGTAAtgcagtctagctagagtcggggcg
chr11:115175529_C-A	WT	TCCTCCTTTTTCCATGCCCTAAACAGACCTGACAGGTGAGGTCTGTTCCTTTTATATAAGTGGACAAATTTTGAGTTGCCACAGGAGGGGAAGTAGGGAGGGGGGAAATACAGTTCTGCTCTGGTTGTTTCTGTTCCAAATGATTCCATCCACCTTTCCCAATCGGCCTTACTTCTCACTAATTTGTAGGAAAAAGCAAGT	gccagcgccaggatcaacgtctaac	tgcagtctagctagagtcggggcg	gccagcgccaggatcaacgtctaacTCCTCCTTTTTCCATGCCCTAAACAGACCTGACAGGTGAGGTCTGTTCCTTTTATATAAGTGGACAAATTTTGAGTTGCCACAGGAGGGGAAGTAGGGAGGGGGGAAATACAGTTCTGCTCTGGTTGTTTCTGTTCCAAATGATTCCATCCACCTTTCCCAATCGGCCTTACTTCTCACTAATTTGTAGGAAAAAGCAAGTtgcagtctagctagagtcggggcg
chr3:86067753_C-T	WT	TCTGTATATAGTGCATATAATAAATCCAATTAAACATTATTTGATACATATTTAACTTTTTTGGCTGTATGTAATTCAGTCATAAGTAAGCATTTTCTAACGTCCATTATATCCCTTTAGGTATTACTTAAACCAATATTATAAGTAGATAACATGTATTAGTATTTTTGTCTGTATGTCCTAGCACTGTTCAACAACAAA	gccagcgccaggatcaacgtctaac	tgcagtctagctagagtcggggcg	gccagcgccaggatcaacgtctaacTCTGTATATAGTGCATATAATAAATCCAATTAAACATTATTTGATACATATTTAACTTTTTTGGCTGTATGTAATTCAGTCATAAGTAAGCATTTTCTAACGTCCATTATATCCCTTTAGGTATTACTTAAACCAATATTATAAGTAGATAACATGTATTAGTATTTTTGTCTGTATGTCCTAGCACTGTTCAACAACAAAtgcagtctagctagagtcggggcg
chr3:86070075_A-G	WT	ATATGTGTGTGTATAAGAGAGAAAGAGAAATCGAAAAGAGAGAGAAATTTCAACTTGTTTTCTTTTACCAGAGAATCCAAGAAGCAGTTTAAGGAACCTGATATTGGAGTTTAATCTAGAAACTGGATGATCTCATATTGATTCATGATGCTTAATCTTTCATTGAAACTCCACAATTAAAATAACAAATAGAGAAAGAAA	gccagcgccaggatcaacgtctaac	tgcagtctagctagagtcggggcg	gccagcgccaggatcaacgtctaacATATGTGTGTGTATAAGAGAGAAAGAGAAATCGAAAAGAGAGAGAAATTTCAACTTGTTTTCTTTTACCAGAGAATCCAAGAAGCAGTTTAAGGAACCTGATATTGGAGTTTAATCTAGAAACTGGATGATCTCATATTGATTCATGATGCTTAATCTTTCATTGAAACTCCACAATTAAAATAACAAATAGAGAAAGAAAtgcagtctagctagagtcggggcg
chr3:86070456_G-A	WT	CATGTAACATAGCAGTTATCGTGTAATTTAGTGCCACTTATTGCAAAGTGTTACCAAGGGGAACATTTCAAATGCCTTTTGTTTTTCTTTGGACATCAAGGTAATTTAGTGGACAACAAATATTAAATTTTACATTATGCTTTTTAATTGTGGAGAAAATGCAAAACCTCATGTCTTACCACAACTTTCCCATGGTATTGC	gccagcgccaggatcaacgtctaac	tgcagtctagctagagtcggggcg	gccagcgccaggatcaacgtctaacCATGTAACATAGCAGTTATCGTGTAATTTAGTGCCACTTATTGCAAAGTGTTACCAAGGGGAACATTTCAAATGCCTTTTGTTTTTCTTTGGACATCAAGGTAATTTAGTGGACAACAAATATTAAATTTTACATTATGCTTTTTAATTGTGGAGAAAATGCAAAACCTCATGTCTTACCACAACTTTCCCATGGTATTGCtgcagtctagctagagtcggggcg
chr3:86074425_G-C	WT	ACACAGGGTAAGCCAAAGGCTGTACAAGATTTAGTGTCATTGGGTCTCATATTTGTGTTAGACCATGAAATATTCCATTAAAATTTATCTGTAAATACAAGGCAAGATTTTGTATCTGGTTTATTTTATTAAATAACGTTTTATTTTATTTTTAATTCACATTTTTCCATTTAATATAAAAAAATGCCCTGCATTACAGGT	gccagcgccaggatcaacgtctaac	tgcagtctagctagagtcggggcg	gccagcgccaggatcaacgtctaacACACAGGGTAAGCCAAAGGCTGTACAAGATTTAGTGTCATTGGGTCTCATATTTGTGTTAGACCATGAAATATTCCATTAAAATTTATCTGTAAATACAAGGCAAGATTTTGTATCTGGTTTATTTTATTAAATAACGTTTTATTTTATTTTTAATTCACATTTTTCCATTTAATATAAAAAAATGCCCTGCATTACAGGTtgcagtctagctagagtcggggcg
chr3:62398506_A-T	WT	GTGTTTATAATAAGATGTGGATATTTCCTTCAGTAGATTGTAACCATAATTTAAATTATTTTGTTCCACACTGTTTTTTATATCTGTCATGTACATTGCATTTTGATCTGTAACTGCACAACCCTGGGGTTTGCTGCAGAGCTATTTCTTTCCATGTAAAGTAGTGGATCCATCTTGCTTTTGCCTTATATAAAGCCTACA	gccagcgccaggatcaacgtctaac	tgcagtctagctagagtcggggcg	gccagcgccaggatcaacgtctaacGTGTTTATAATAAGATGTGGATATTTCCTTCAGTAGATTGTAACCATAATTTAAATTATTTTGTTCCACACTGTTTTTTATATCTGTCATGTACATTGCATTTTGATCTGTAACTGCACAACCCTGGGGTTTGCTGCAGAGCTATTTCTTTCCATGTAAAGTAGTGGATCCATCTTGCTTTTGCCTTATATAAAGCCTACAtgcagtctagctagagtcggggcg
chr3:62398640_T-G	WT	TTAACATCAAGCGCGCAGTTCAAAACTACTGTCTTCTGTCAAAGTTTTCTCCTCTTAAATGTTATTTTGCTTTTACGTCTCAACTGTGTATGTAAAAAAAATGAATATTTAAATTACAACCCTAGACTAAAAATGTGTTTATAATAAGATGTGGATATTTCCTTCAGTAGATTGTAACCATAATTTAAATTATTTTGTTCC	gccagcgccaggatcaacgtctaac	tgcagtctagctagagtcggggcg	gccagcgccaggatcaacgtctaacTTAACATCAAGCGCGCAGTTCAAAACTACTGTCTTCTGTCAAAGTTTTCTCCTCTTAAATGTTATTTTGCTTTTACGTCTCAACTGTGTATGTAAAAAAAATGAATATTTAAATTACAACCCTAGACTAAAAATGTGTTTATAATAAGATGTGGATATTTCCTTCAGTAGATTGTAACCATAATTTAAATTATTTTGTTCCtgcagtctagctagagtcggggcg
chr7:134969462_A-G	WT	AATGCTATCATCTCGACCAAGCTCAAAGCCTACTTATTAGAAACAATGAAGTTCACAATAGGTCATAAGGTCTCTTCCTTTTCTAAAATTGAAAGACAAGAAATTTAGTGCCAATATTGTACAGACAGAAATTCCATGTATGAGTCTCAACAAAGACTACCTTTGGCTAAATGTCTAGAAGCAGAGAAGTAAAGTGAGCAA	gccagcgccaggatcaacgtctaac	tgcagtctagctagagtcggggcg	gccagcgccaggatcaacgtctaacAATGCTATCATCTCGACCAAGCTCAAAGCCTACTTATTAGAAACAATGAAGTTCACAATAGGTCATAAGGTCTCTTCCTTTTCTAAAATTGAAAGACAAGAAATTTAGTGCCAATATTGTACAGACAGAAATTCCATGTATGAGTCTCAACAAAGACTACCTTTGGCTAAATGTCTAGAAGCAGAGAAGTAAAGTGAGCAAtgcagtctagctagagtcggggcg
chr7:134969980_C-G	WT	ACTCATACCTCAGTGGACTTAACCAAAATTGTGTTAGTCTCAATTCCTACCACACTGAGGGAGCCTCCCAAATAACTATTTTCTTATCTGCAGTATTCCTCCAGAAGAGCTAACCAGGGCAGGGCTGGCATGAGAAGTGACATCTGCGTTACAAAGTCTATCTTCCTCATAAGTCTGTAAAGAGCAATTGAATCTTCTAGC	gccagcgccaggatcaacgtctaac	tgcagtctagctagagtcggggcg	gccagcgccaggatcaacgtctaacACTCATACCTCAGTGGACTTAACCAAAATTGTGTTAGTCTCAATTCCTACCACACTGAGGGAGCCTCCCAAATAACTATTTTCTTATCTGCAGTATTCCTCCAGAAGAGCTAACCAGGGCAGGGCTGGCATGAGAAGTGACATCTGCGTTACAAAGTCTATCTTCCTCATAAGTCTGTAAAGAGCAATTGAATCTTCTAGCtgcagtctagctagagtcggggcg
chr7:134970691_G-C	WT	ACATATATTGTGAAAATGCATCCACAATAAATGGAATTCCTTCCTGCAAAATGTCTTTTTCTCACTTATTTTTATGTACAATATTGATAGTGAGAGGTATGTCTATTATAATAAAGATTATGGCACAGTAAAACCTGTATTTCAGGTTGAGTCTTGGTTTCACTCTTTAAAGAAGAAAAGCATTTTCATATTTTTAAATTA	gccagcgccaggatcaacgtctaac	tgcagtctagctagagtcggggcg	gccagcgccaggatcaacgtctaacACATATATTGTGAAAATGCATCCACAATAAATGGAATTCCTTCCTGCAAAATGTCTTTTTCTCACTTATTTTTATGTACAATATTGATAGTGAGAGGTATGTCTATTATAATAAAGATTATGGCACAGTAAAACCTGTATTTCAGGTTGAGTCTTGGTTTCACTCTTTAAAGAAGAAAAGCATTTTCATATTTTTAAATTAtgcagtctagctagagtcggggcg
chr10:103453420_C-A	WT	GGAGGCCAAGGAGGGAGGATCACTTGAGCCTGGGAGTTGGAGACCAGCCTGGGCAACATAGCAAGACTCTGTCTCTGTAAAGTAATAATAATAATAAGAAGAAGAAGAAGAATAAAGAGAAGATTTATAATTTTTTTAAAATGAAAAAATTATTTTTTAAAAAAGACCTGATTTTCAGGATTGTGGTAAGGATAGAGGAAG	gccagcgccaggatcaacgtctaac	tgcagtctagctagagtcggggcg	gccagcgccaggatcaacgtctaacGGAGGCCAAGGAGGGAGGATCACTTGAGCCTGGGAGTTGGAGACCAGCCTGGGCAACATAGCAAGACTCTGTCTCTGTAAAGTAATAATAATAATAAGAAGAAGAAGAAGAATAAAGAGAAGATTTATAATTTTTTTAAAATGAAAAAATTATTTTTTAAAAAAGACCTGATTTTCAGGATTGTGGTAAGGATAGAGGAAGtgcagtctagctagagtcggggcg
chr10:103453423_C-A	WT	TTGGGAGGCCAAGGAGGGAGGATCACTTGAGCCTGGGAGTTGGAGACCAGCCTGGGCAACATAGCAAGACTCTGTCTCTGTAAAGTAATAATAATAATAAGAAGAAGAAGAAGAATAAAGAGAAGATTTATAATTTTTTTAAAATGAAAAAATTATTTTTTAAAAAAGACCTGATTTTCAGGATTGTGGTAAGGATAGAGG	gccagcgccaggatcaacgtctaac	tgcagtctagctagagtcggggcg	gccagcgccaggatcaacgtctaacTTGGGAGGCCAAGGAGGGAGGATCACTTGAGCCTGGGAGTTGGAGACCAGCCTGGGCAACATAGCAAGACTCTGTCTCTGTAAAGTAATAATAATAATAAGAAGAAGAAGAAGAATAAAGAGAAGATTTATAATTTTTTTAAAATGAAAAAATTATTTTTTAAAAAAGACCTGATTTTCAGGATTGTGGTAAGGATAGAGGtgcagtctagctagagtcggggcg
chr10:103453504_C-A	WT	CCTCAGTGTGTCTGTCTATAAAATGGATATTAGAAGACCTGCTTGGCCAGGCGGAGTGGCTCATGCCTGTAATCCCAGCACTTGGGAGGCCAAGGAGGGAGGATCACTTGAGCCTGGGAGTTGGAGACCAGCCTGGGCAACATAGCAAGACTCTGTCTCTGTAAAGTAATAATAATAATAAGAAGAAGAAGAAGAATAAAG	gccagcgccaggatcaacgtctaac	tgcagtctagctagagtcggggcg	gccagcgccaggatcaacgtctaacCCTCAGTGTGTCTGTCTATAAAATGGATATTAGAAGACCTGCTTGGCCAGGCGGAGTGGCTCATGCCTGTAATCCCAGCACTTGGGAGGCCAAGGAGGGAGGATCACTTGAGCCTGGGAGTTGGAGACCAGCCTGGGCAACATAGCAAGACTCTGTCTCTGTAAAGTAATAATAATAATAAGAAGAAGAAGAAGAATAAAGtgcagtctagctagagtcggggcg
chr10:103454121_C-T	WT	GAGGCCCCCCCGGCCCGCCATCATGGGGTTGCTGTGTGTAAAAGCACATGGCACATAGTAGGCACCCAGCACAGGGTGGCTAATGTATTTGTTGATTTCTGAACCTAAGGACTTCCTTCCTCCTCCCCTGGGCAGGGATGAGACAGCAACACAAACACTCGAGCTTCCATCTTGTTGAGGAGGAAACAGAGGTACAGATAG	gccagcgccaggatcaacgtctaac	tgcagtctagctagagtcggggcg	gccagcgccaggatcaacgtctaacGAGGCCCCCCCGGCCCGCCATCATGGGGTTGCTGTGTGTAAAAGCACATGGCACATAGTAGGCACCCAGCACAGGGTGGCTAATGTATTTGTTGATTTCTGAACCTAAGGACTTCCTTCCTCCTCCCCTGGGCAGGGATGAGACAGCAACACAAACACTCGAGCTTCCATCTTGTTGAGGAGGAAACAGAGGTACAGATAGtgcagtctagctagagtcggggcg
chr10:103454734_G-A	WT	CATCAGGCGTCTCATGAAGTGGGAGCCCTCTGATTTGGGCAAGCGTGTCGTAGGTGAGACTGGGTGTGCCGGGGCAGGTCCATAAGGACATGACACACAGCCTACCTGGTGTGACACACCTGGGGTGACAGGCGATGAGACAAGATGTCAGAAGCTAGGTTCACATGGAAGAGGTCAGAGTGTGTGGTCACCATGGGGGTC	gccagcgccaggatcaacgtctaac	tgcagtctagctagagtcggggcg	gccagcgccaggatcaacgtctaacCATCAGGCGTCTCATGAAGTGGGAGCCCTCTGATTTGGGCAAGCGTGTCGTAGGTGAGACTGGGTGTGCCGGGGCAGGTCCATAAGGACATGACACACAGCCTACCTGGTGTGACACACCTGGGGTGACAGGCGATGAGACAAGATGTCAGAAGCTAGGTTCACATGGAAGAGGTCAGAGTGTGTGGTCACCATGGGGGTCtgcagtctagctagagtcggggcg
chr6:116516710_C-T	WT	TGTACTTTTGCCTTTGCGAACCATTTCCTACATTCAAAATAGTAGTAACAAATATATATATATATATATATATATATATATATATATATATATATATATACACACACACAGAAATATATATTTATAACTGCATTGATAAAAGGTGAATATATTAGCATTTTCTTCAACCTAAAAGTTTATGTATTTTCTTCTGATTTTAAA	gccagcgccaggatcaacgtctaac	tgcagtctagctagagtcggggcg	gccagcgccaggatcaacgtctaacTGTACTTTTGCCTTTGCGAACCATTTCCTACATTCAAAATAGTAGTAACAAATATATATATATATATATATATATATATATATATATATATATATATATACACACACACAGAAATATATATTTATAACTGCATTGATAAAAGGTGAATATATTAGCATTTTCTTCAACCTAAAAGTTTATGTATTTTCTTCTGATTTTAAAtgcagtctagctagagtcggggcg
chr6:116517784_G-A	WT	CCCAAGTGATGTGTCTGGTAGTACGCGAATGAGATGACTGATAGTTAGGGGCTTCTGAATGGCCTCAGAATAGGGTCTGGTTGCCACGGGAACCAACCATGTGTTTAGAGGGTTGGAACTTTCAGCCCCACTCCCAGACCTTGGGGAAGGAAGAGGGGCTGAAGGTTGAGTCGATCACAAATGGATAATGATTTAATCAAT	gccagcgccaggatcaacgtctaac	tgcagtctagctagagtcggggcg	gccagcgccaggatcaacgtctaacCCCAAGTGATGTGTCTGGTAGTACGCGAATGAGATGACTGATAGTTAGGGGCTTCTGAATGGCCTCAGAATAGGGTCTGGTTGCCACGGGAACCAACCATGTGTTTAGAGGGTTGGAACTTTCAGCCCCACTCCCAGACCTTGGGGAAGGAAGAGGGGCTGAAGGTTGAGTCGATCACAAATGGATAATGATTTAATCAATtgcagtctagctagagtcggggcg
chr6:116518255_A-T	WT	CTTTGTAGCCACGTCAGATAGAAGATGTGAGTAACTTTGGAACCTACTGCTTGTGACTGGTGTCTGAAGTTGGGGGAGATCTTATGGGACTGAGCTCTTAACCTGCTGGGGATCTGCACTTAATGCCGATTAATGCCAGAATTGAATTGTATGATATCCAGTTGGTATTGGAGAATTGGCCAGTGTGGGAGAAAACCCACA	gccagcgccaggatcaacgtctaac	tgcagtctagctagagtcggggcg	gccagcgccaggatcaacgtctaacCTTTGTAGCCACGTCAGATAGAAGATGTGAGTAACTTTGGAACCTACTGCTTGTGACTGGTGTCTGAAGTTGGGGGAGATCTTATGGGACTGAGCTCTTAACCTGCTGGGGATCTGCACTTAATGCCGATTAATGCCAGAATTGAATTGTATGATATCCAGTTGGTATTGGAGAATTGGCCAGTGTGGGAGAAAACCCACAtgcagtctagctagagtcggggcg
chr7:71780504_C-A	WT	TTGTGAGGAATTAGATTAACAGTCGCGGGGGACCGGCTACCTGCGACAGCCCTTTAAATGGCTAATGAGGGATGCTGAGTGCTGAGCGGTGCCTGCTTTTGATGTGGCCCACCCATGACCAGGGAGAGAGGGCAGGAAGAGAGCAGCTGCAGGATCCACAAGTCTCTAACCCTTCTGCCCCAGGCAACATAAAACCCTAGA	gccagcgccaggatcaacgtctaac	tgcagtctagctagagtcggggcg	gccagcgccaggatcaacgtctaacTTGTGAGGAATTAGATTAACAGTCGCGGGGGACCGGCTACCTGCGACAGCCCTTTAAATGGCTAATGAGGGATGCTGAGTGCTGAGCGGTGCCTGCTTTTGATGTGGCCCACCCATGACCAGGGAGAGAGGGCAGGAAGAGAGCAGCTGCAGGATCCACAAGTCTCTAACCCTTCTGCCCCAGGCAACATAAAACCCTAGAtgcagtctagctagagtcggggcg
chr7:71781469_G-C	WT	GAAAGTTCTTAAAGGGCTGCAGATGCTGTCCTCTGAAGGTCTTCTCTGGATCGCTGGCCTACTTTGGAAACATGCAGGCCATTGAGTGCCATGGGGCTGCCCATCAGTCTGATCCACACGAAAGGCTCTGTGCATTTCAAGAGCAGGCTGGTAGCTCGCCATTCCTGGGAGGATGCTGACATCTGTCAAGCCCAGAATGCC	gccagcgccaggatcaacgtctaac	tgcagtctagctagagtcggggcg	gccagcgccaggatcaacgtctaacGAAAGTTCTTAAAGGGCTGCAGATGCTGTCCTCTGAAGGTCTTCTCTGGATCGCTGGCCTACTTTGGAAACATGCAGGCCATTGAGTGCCATGGGGCTGCCCATCAGTCTGATCCACACGAAAGGCTCTGTGCATTTCAAGAGCAGGCTGGTAGCTCGCCATTCCTGGGAGGATGCTGACATCTGTCAAGCCCAGAATGCCtgcagtctagctagagtcggggcg
chr7:71783715_C-T	WT	TTTGACAATAATGCCCCTCCCAACTTCCCATTCATAGAATCATAAAGCGATATGTTTCAGAACTGAGAGAGAAAAGTTTACCTTTTATTCCAAATGCCTCGTACTCGGTTTAAGTCCAGACTCAGGTCATAAATCAAAGACAGTTTTGCACGTTGCTCTTCACCTAAATCTAGCAGTTTCCCTGAGGCCCTATGAGGGCAT	gccagcgccaggatcaacgtctaac	tgcagtctagctagagtcggggcg	gccagcgccaggatcaacgtctaacTTTGACAATAATGCCCCTCCCAACTTCCCATTCATAGAATCATAAAGCGATATGTTTCAGAACTGAGAGAGAAAAGTTTACCTTTTATTCCAAATGCCTCGTACTCGGTTTAAGTCCAGACTCAGGTCATAAATCAAAGACAGTTTTGCACGTTGCTCTTCACCTAAATCTAGCAGTTTCCCTGAGGCCCTATGAGGGCATtgcagtctagctagagtcggggcg
chr5:150221051_C-A	WT	AATCTACATGTTTTGGACTAAAAAAAAAAATAGAGGTTGTATTCTCAGTGTCCGACTCGGAATTATGTTGCTGCCTCTCTGTGCTTTTGGCCTCTGTGTGGCCGTGTTTTGCCAGCATGAGATACTGTCCCCTCTGGAGGATTTTAGGGGAGGAAGAGCCACGTCCCCAGGGATTGGAGGAGGCTCCGGTACCCTCGACCC	gccagcgccaggatcaacgtctaac	tgcagtctagctagagtcggggcg	gccagcgccaggatcaacgtctaacAATCTACATGTTTTGGACTAAAAAAAAAAATAGAGGTTGTATTCTCAGTGTCCGACTCGGAATTATGTTGCTGCCTCTCTGTGCTTTTGGCCTCTGTGTGGCCGTGTTTTGCCAGCATGAGATACTGTCCCCTCTGGAGGATTTTAGGGGAGGAAGAGCCACGTCCCCAGGGATTGGAGGAGGCTCCGGTACCCTCGACCCtgcagtctagctagagtcggggcg
chr5:150221924_G-A	WT	ATCCCTGGAGAATTCCAGCTTTGTCGTATCTCAGAGAGGGAATCTAATTGTTTTTGGGGGGCAAAAGAAAGCAACGTTTAGGTATCACTTCTACTTGGACCGCATGCCTTTTTATAGCCAAATTTCTGTGTATTTCGTAAATGGATTTCGCGTTAATGGATATTTATGTAATAACTAGACTTCTCAGATTATTGTGAGAAG	gccagcgccaggatcaacgtctaac	tgcagtctagctagagtcggggcg	gccagcgccaggatcaacgtctaacATCCCTGGAGAATTCCAGCTTTGTCGTATCTCAGAGAGGGAATCTAATTGTTTTTGGGGGGCAAAAGAAAGCAACGTTTAGGTATCACTTCTACTTGGACCGCATGCCTTTTTATAGCCAAATTTCTGTGTATTTCGTAAATGGATTTCGCGTTAATGGATATTTATGTAATAACTAGACTTCTCAGATTATTGTGAGAAGtgcagtctagctagagtcggggcg
chr5:150222324_T-C	WT	CTCAGCTGCTGTCCGCCTGATCTGTCTTGGGCTGTAGGCTAGAATGCCCGGGCTGGTGCCCACCAGGGGCTGGGGAGAAGGAGGGGTGGCATGATGAGGAAGGCAGCATCCGTCCGTCCCTCTCCCAGACCTCTCCTCTTCCAGTGTCCCCGGGGAAGGGCAGATGACACTCCCTTCCCCCTAAGCCAACCGCACTGAAGG	gccagcgccaggatcaacgtctaac	tgcagtctagctagagtcggggcg	gccagcgccaggatcaacgtctaacCTCAGCTGCTGTCCGCCTGATCTGTCTTGGGCTGTAGGCTAGAATGCCCGGGCTGGTGCCCACCAGGGGCTGGGGAGAAGGAGGGGTGGCATGATGAGGAAGGCAGCATCCGTCCGTCCCTCTCCCAGACCTCTCCTCTTCCAGTGTCCCCGGGGAAGGGCAGATGACACTCCCTTCCCCCTAAGCCAACCGCACTGAAGGtgcagtctagctagagtcggggcg
chr5:150222470_G-A	WT	TCAAGAAAACCTGCTTGTTCACAAAAGTCATCGCAACTTCAGAGCGAACGGCCACATCTCCCCACCTCTCACCCCCACCCTCTCCCCTGCCAGGCTGGGGCTTCCTCAGGCATGGGTGTCCACAGCACTGGCCCCCTCTCCCCAGCCTCAGCTGCTGTCCGCCTGATCTGTCTTGGGCTGTAGGCTAGAATGCCCGGGCTG	gccagcgccaggatcaacgtctaac	tgcagtctagctagagtcggggcg	gccagcgccaggatcaacgtctaacTCAAGAAAACCTGCTTGTTCACAAAAGTCATCGCAACTTCAGAGCGAACGGCCACATCTCCCCACCTCTCACCCCCACCCTCTCCCCTGCCAGGCTGGGGCTTCCTCAGGCATGGGTGTCCACAGCACTGGCCCCCTCTCCCCAGCCTCAGCTGCTGTCCGCCTGATCTGTCTTGGGCTGTAGGCTAGAATGCCCGGGCTGtgcagtctagctagagtcggggcg
chr7:44218062_G-A	WT	TGCTGCCCGTGCAGTGTCAGGTGTGCCAGTGCCTTGGCGGGCTGCAGTGCGTGTGAGGGCACCTTCTAGGTGGGCCAGGGATGCAGCTATGGAGATAAGGCGGGCTGGGGACAGAAACAGGTGGGCACAGGGCCCAGGACACCAGCGGATGGAGGGCAGGGTCTAGCCCTGTGCTCCTGAGCGTCGGCTGCCTGGGTTCGA	gccagcgccaggatcaacgtctaac	tgcagtctagctagagtcggggcg	gccagcgccaggatcaacgtctaacTGCTGCCCGTGCAGTGTCAGGTGTGCCAGTGCCTTGGCGGGCTGCAGTGCGTGTGAGGGCACCTTCTAGGTGGGCCAGGGATGCAGCTATGGAGATAAGGCGGGCTGGGGACAGAAACAGGTGGGCACAGGGCCCAGGACACCAGCGGATGGAGGGCAGGGTCTAGCCCTGTGCTCCTGAGCGTCGGCTGCCTGGGTTCGAtgcagtctagctagagtcggggcg
chr7:44218113_G-A	WT	CAAAAGCTACAGTGGGAGCCAGCCTAGGGCACATGGGAGGCGTGAGGGCAGTGCTGCCCGTGCAGTGTCAGGTGTGCCAGTGCCTTGGCGGGCTGCAGTGCGTGTGAGGGCACCTTCTAGGTGGGCCAGGGATGCAGCTATGGAGATAAGGCGGGCTGGGGACAGAAACAGGTGGGCACAGGGCCCAGGACACCAGCGGAT	gccagcgccaggatcaacgtctaac	tgcagtctagctagagtcggggcg	gccagcgccaggatcaacgtctaacCAAAAGCTACAGTGGGAGCCAGCCTAGGGCACATGGGAGGCGTGAGGGCAGTGCTGCCCGTGCAGTGTCAGGTGTGCCAGTGCCTTGGCGGGCTGCAGTGCGTGTGAGGGCACCTTCTAGGTGGGCCAGGGATGCAGCTATGGAGATAAGGCGGGCTGGGGACAGAAACAGGTGGGCACAGGGCCCAGGACACCAGCGGATtgcagtctagctagagtcggggcg
chr7:44219108_G-A	WT	GTGTGTCCGTCTGTGCTCCTGGCCTCTGGGGGACCAGCTGGGACATGAACTTGTCTGCCAGGCCCCCGTCGCGTGCTGAACGGTGTTAGTTTGTAGGTAACGCACACACCCCACACCTAAGGTGTCTGCATCCTCCTGCCAACGCATGGGCTCCACGTGGTGTGCTCGCTGGCTGTCGTGACTGTCAGCTGTCTCTTGGGA	gccagcgccaggatcaacgtctaac	tgcagtctagctagagtcggggcg	gccagcgccaggatcaacgtctaacGTGTGTCCGTCTGTGCTCCTGGCCTCTGGGGGACCAGCTGGGACATGAACTTGTCTGCCAGGCCCCCGTCGCGTGCTGAACGGTGTTAGTTTGTAGGTAACGCACACACCCCACACCTAAGGTGTCTGCATCCTCCTGCCAACGCATGGGCTCCACGTGGTGTGCTCGCTGGCTGTCGTGACTGTCAGCTGTCTCTTGGGAtgcagtctagctagagtcggggcg
chr5:111484752_C-T	WT	CTTCTATGGCATGTAATGGATACCTAATACCGATGAGTTAAATCTTGCAAGTTAACACAACGTAACACTTAAAAGCATACATTTTCAGCAACCAGTGGCACATATTTGAAGTGAATAGTAGCAAATTGTTTTTGCTTTGAAAATCTAGCCATCCTACATCCTTTGGATTTCTTCACAAGGCAGTAATTCCTTTGAACTACT	gccagcgccaggatcaacgtctaac	tgcagtctagctagagtcggggcg	gccagcgccaggatcaacgtctaacCTTCTATGGCATGTAATGGATACCTAATACCGATGAGTTAAATCTTGCAAGTTAACACAACGTAACACTTAAAAGCATACATTTTCAGCAACCAGTGGCACATATTTGAAGTGAATAGTAGCAAATTGTTTTTGCTTTGAAAATCTAGCCATCCTACATCCTTTGGATTTCTTCACAAGGCAGTAATTCCTTTGAACTACTtgcagtctagctagagtcggggcg
chr5:111487588_C-T	WT	GTGCATTATATAAATATAATGCAAGCACATGTCATTTAAGATTTTCTATTAGTCACATTTTAAGAAAAATAGATGAAAGTATAGTATTTTTAATCCAATTCATCCAAATTATTCTATCGATATATAGTCAATATTAAAATTTAATGTGATATTTTGAATTCTTTATTTTTATACTGTTTTCAAAATCAAGAGTGTATGTTA	gccagcgccaggatcaacgtctaac	tgcagtctagctagagtcggggcg	gccagcgccaggatcaacgtctaacGTGCATTATATAAATATAATGCAAGCACATGTCATTTAAGATTTTCTATTAGTCACATTTTAAGAAAAATAGATGAAAGTATAGTATTTTTAATCCAATTCATCCAAATTATTCTATCGATATATAGTCAATATTAAAATTTAATGTGATATTTTGAATTCTTTATTTTTATACTGTTTTCAAAATCAAGAGTGTATGTTAtgcagtctagctagagtcggggcg
chr5:111488557_G-T	WT	TTTACTGTGACTTCAATTTCATAGTATTTTAAACATATTTTGTAATTCAGAATGTTTAGCAATCCCTATGTCCTGTTTCACATGCATGGTAACTGATGGTGGGTTGCCTACAGGCTGAAGATTTGGAGAGAGCCATTTTGTTTCATAAATCAGTTTTTATTGCACAGAAGCAGCTGGTTGTATTTCAAGTTGGAAAAAGAA	gccagcgccaggatcaacgtctaac	tgcagtctagctagagtcggggcg	gccagcgccaggatcaacgtctaacTTTACTGTGACTTCAATTTCATAGTATTTTAAACATATTTTGTAATTCAGAATGTTTAGCAATCCCTATGTCCTGTTTCACATGCATGGTAACTGATGGTGGGTTGCCTACAGGCTGAAGATTTGGAGAGAGCCATTTTGTTTCATAAATCAGTTTTTATTGCACAGAAGCAGCTGGTTGTATTTCAAGTTGGAAAAAGAAtgcagtctagctagagtcggggcg
chr5:111489516_G-C	WT	TAAAGCTTGGCCATGTCTATACTTATCTTGGAGAGCAATAACAAACTTGATTAATTTGTTTGGTTATTTAAAATTCCAACTTTCATAAATGCTCTGTGATGTACTCAAGACGATTGGGTTGTGTGATACTAACTTCCTTCAAGAACTCAGTCTGTTCCCTGTTGTCTGGTTCAGAGGTCCACCAGGGCAAAATAGAAGCCT	gccagcgccaggatcaacgtctaac	tgcagtctagctagagtcggggcg	gccagcgccaggatcaacgtctaacTAAAGCTTGGCCATGTCTATACTTATCTTGGAGAGCAATAACAAACTTGATTAATTTGTTTGGTTATTTAAAATTCCAACTTTCATAAATGCTCTGTGATGTACTCAAGACGATTGGGTTGTGTGATACTAACTTCCTTCAAGAACTCAGTCTGTTCCCTGTTGTCTGGTTCAGAGGTCCACCAGGGCAAAATAGAAGCCTtgcagtctagctagagtcggggcg
chr5:111489835_G-T	WT	CCTCTGATTGAAAGTGATACAATTTGAATATTGGTATATTGTCATTGGTCAGTAATGGAAAAATGAGATTCCACCAGTGGGTTACTCTTTTCTTGTCTTGGTTTGCTATGCCTTATCCCAGATCAGTGTTTTGTTCCATCCCTATGGTCATCTCTAAAGCCCTGACAGGAGCATCCCAGACTGGAGAAATGCAGCGTATCT	gccagcgccaggatcaacgtctaac	tgcagtctagctagagtcggggcg	gccagcgccaggatcaacgtctaacCCTCTGATTGAAAGTGATACAATTTGAATATTGGTATATTGTCATTGGTCAGTAATGGAAAAATGAGATTCCACCAGTGGGTTACTCTTTTCTTGTCTTGGTTTGCTATGCCTTATCCCAGATCAGTGTTTTGTTCCATCCCTATGGTCATCTCTAAAGCCCTGACAGGAGCATCCCAGACTGGAGAAATGCAGCGTATCTtgcagtctagctagagtcggggcg
chr5:111492198_C-T	WT	TCTGTCACAGAGAAATTGTTCATTCCAAAATATCCACCTTAAGGGAAGCTAGTGACCGAGATATGGAGAAAAACATAGGCATTCATGACCTTTGTGTTTCCGTTTGACTTTCAACATCTGTAACCAAAAGGTCACAAATGAAATATTTAGTAGAAAGTGCAATATCAATTTATTAGGAGTACCTAAAATTATAACTCTAAA	gccagcgccaggatcaacgtctaac	tgcagtctagctagagtcggggcg	gccagcgccaggatcaacgtctaacTCTGTCACAGAGAAATTGTTCATTCCAAAATATCCACCTTAAGGGAAGCTAGTGACCGAGATATGGAGAAAAACATAGGCATTCATGACCTTTGTGTTTCCGTTTGACTTTCAACATCTGTAACCAAAAGGTCACAAATGAAATATTTAGTAGAAAGTGCAATATCAATTTATTAGGAGTACCTAAAATTATAACTCTAAAtgcagtctagctagagtcggggcg
chr5:111494070_A-G	WT	AGGAAAACTTCCTACTTGGGCTTTTCAGGCTTATGTGACATTATCTGGATGTGTTTTCTAGTCTTTCCTAAAGGAGAAATTTTTATTCCTGGGTTGCTGAAAGCTTTCTGGACTAAAAGGATATAAGCAGCTCAATAGCAGCATAGAGGATTAGATTAATGGAACAGCACTGCATACAGGAAAGCTACATCTCCAATAGTT	gccagcgccaggatcaacgtctaac	tgcagtctagctagagtcggggcg	gccagcgccaggatcaacgtctaacAGGAAAACTTCCTACTTGGGCTTTTCAGGCTTATGTGACATTATCTGGATGTGTTTTCTAGTCTTTCCTAAAGGAGAAATTTTTATTCCTGGGTTGCTGAAAGCTTTCTGGACTAAAAGGATATAAGCAGCTCAATAGCAGCATAGAGGATTAGATTAATGGAACAGCACTGCATACAGGAAAGCTACATCTCCAATAGTTtgcagtctagctagagtcggggcg
chr1:6887866_A-G	WT	TTCCCATCCTGCCAGCCCCATGTCTGGCTTTAAGACAGTTCTATTAGTGAATTAACTGTTCTCAAAACCCCAAATTAATTTGAACCGAATGTTACTAAAAATGAAATAGAATAAAGTGACCTACTCTTGCCTCATCCGGAGTTATTACGAAGGAGCTCCGCAGCCTGACTGAGCTCTGGAGAGCAGGGCTCTGTGCACACG	gccagcgccaggatcaacgtctaac	tgcagtctagctagagtcggggcg	gccagcgccaggatcaacgtctaacTTCCCATCCTGCCAGCCCCATGTCTGGCTTTAAGACAGTTCTATTAGTGAATTAACTGTTCTCAAAACCCCAAATTAATTTGAACCGAATGTTACTAAAAATGAAATAGAATAAAGTGACCTACTCTTGCCTCATCCGGAGTTATTACGAAGGAGCTCCGCAGCCTGACTGAGCTCTGGAGAGCAGGGCTCTGTGCACACGtgcagtctagctagagtcggggcg
chr1:7766770_C-T	WT	ATGTTTTGGTCATTGCATTTGCACTTTCATGGACAACTTTTAATTTGATCAGCAAGACATCTTGGAACTCAATCTTCTGTTGGATCACGGGAAATCAAGACACCCAGGAGGAATTGAAAGAGGCTTCCTCTTCTCAGGAAGAAGCCATTTCCTTCTCATATAGGGCTGTATTCAAACATCGTGTGGAACTGTACAAATATT	gccagcgccaggatcaacgtctaac	tgcagtctagctagagtcggggcg	gccagcgccaggatcaacgtctaacATGTTTTGGTCATTGCATTTGCACTTTCATGGACAACTTTTAATTTGATCAGCAAGACATCTTGGAACTCAATCTTCTGTTGGATCACGGGAAATCAAGACACCCAGGAGGAATTGAAAGAGGCTTCCTCTTCTCAGGAAGAAGCCATTTCCTTCTCATATAGGGCTGTATTCAAACATCGTGTGGAACTGTACAAATATTtgcagtctagctagagtcggggcg
chr1:7766861_T-A	WT	AAATCAAGACACCCAGGAGGAATTGAAAGAGGCTTCCTCTTCTCAGGAAGAAGCCATTTCCTTCTCATATAGGGCTGTATTCAAACATCGTGTGGAACTGTACAAATATTTATACCAAAAATATAGATAAGAAAAGGTGGGGCTATACTAGCAACAAAAAAAGAATGCTGTTCCTGCACCTGCCGGTTATTTCCAAGAAGC	gccagcgccaggatcaacgtctaac	tgcagtctagctagagtcggggcg	gccagcgccaggatcaacgtctaacAAATCAAGACACCCAGGAGGAATTGAAAGAGGCTTCCTCTTCTCAGGAAGAAGCCATTTCCTTCTCATATAGGGCTGTATTCAAACATCGTGTGGAACTGTACAAATATTTATACCAAAAATATAGATAAGAAAAGGTGGGGCTATACTAGCAACAAAAAAAGAATGCTGTTCCTGCACCTGCCGGTTATTTCCAAGAAGCtgcagtctagctagagtcggggcg
chr1:7768171_C-T	WT	TTAACACCATCCACTCACTCCAACAAAGAACACTTAGAATGATAAAAAAAAAAAAAAAAAACCTGACAAAAGAAATAGTATGAAAAGTAGAAAAATGTCACGTTTCCATATCTCCTGCTGGAAATCAGAAAATATAATAAAATTGCACAAAAAAAAAAATGAAAAAGATGCAGACTGGTCTTTTAGAGACGGCATGGTATA	gccagcgccaggatcaacgtctaac	tgcagtctagctagagtcggggcg	gccagcgccaggatcaacgtctaacTTAACACCATCCACTCACTCCAACAAAGAACACTTAGAATGATAAAAAAAAAAAAAAAAAACCTGACAAAAGAAATAGTATGAAAAGTAGAAAAATGTCACGTTTCCATATCTCCTGCTGGAAATCAGAAAATATAATAAAATTGCACAAAAAAAAAAATGAAAAAGATGCAGACTGGTCTTTTAGAGACGGCATGGTATAtgcagtctagctagagtcggggcg
chr12:67313737_A-G	WT	AGTAACAATTTGCCACTTTTTTCTATTATAAATCTTCTTACTTAAATTTTGAATATTTAGTTTTTCTCAGTTACCCATTTGTGTGTGTGTGATTCCACTTAGAAATTCTTAAAACCAGATTTTTCTTTCATTCCGTTTGGATGTCTACATTCCTTATCAAAGGATATAAATACTGTGTATGCTTTTGAATTTTATTTTTAG	gccagcgccaggatcaacgtctaac	tgcagtctagctagagtcggggcg	gccagcgccaggatcaacgtctaacAGTAACAATTTGCCACTTTTTTCTATTATAAATCTTCTTACTTAAATTTTGAATATTTAGTTTTTCTCAGTTACCCATTTGTGTGTGTGTGATTCCACTTAGAAATTCTTAAAACCAGATTTTTCTTTCATTCCGTTTGGATGTCTACATTCCTTATCAAAGGATATAAATACTGTGTATGCTTTTGAATTTTATTTTTAGtgcagtctagctagagtcggggcg
chr12:67317532_G-A	WT	CACATGTTGTTGATTTCTTTTTTCTTTTTTTTTCTTTCTTAATTTTTTTTTTTTTTTTTTTTTTTGAGATTGATGGAGTCTTGCTTTGTCTCCCAGGCTGGAGTGCAGTGGCGCAATATCGGCTCACTGCAACCTCTGCCTCCCGGGTTCTAGCTATTCTCCTGCCTCAGCCTCCCAAGTAGCTGTGATTACAGGCGTGTG	gccagcgccaggatcaacgtctaac	tgcagtctagctagagtcggggcg	gccagcgccaggatcaacgtctaacCACATGTTGTTGATTTCTTTTTTCTTTTTTTTTCTTTCTTAATTTTTTTTTTTTTTTTTTTTTTTGAGATTGATGGAGTCTTGCTTTGTCTCCCAGGCTGGAGTGCAGTGGCGCAATATCGGCTCACTGCAACCTCTGCCTCCCGGGTTCTAGCTATTCTCCTGCCTCAGCCTCCCAAGTAGCTGTGATTACAGGCGTGTGtgcagtctagctagagtcggggcg
chr12:67319144_C-T	WT	TTTGTATTTCTATGACGTTCCCAGGTTCTAATGCTGTTCCCCAAGGCCACACCTTGGAAACCACCACATTAAAATACCCAGAAGGCATTAATTCCCAGTCCTTCCTCTACACAGCTGCAAAACAATGGTCCTGACCATTTCATCTTTGCACTACATCCTTCACTGTCTCTCTTTTGCCCATAGGATAAGTACAAACTAGAT	gccagcgccaggatcaacgtctaac	tgcagtctagctagagtcggggcg	gccagcgccaggatcaacgtctaacTTTGTATTTCTATGACGTTCCCAGGTTCTAATGCTGTTCCCCAAGGCCACACCTTGGAAACCACCACATTAAAATACCCAGAAGGCATTAATTCCCAGTCCTTCCTCTACACAGCTGCAAAACAATGGTCCTGACCATTTCATCTTTGCACTACATCCTTCACTGTCTCTCTTTTGCCCATAGGATAAGTACAAACTAGATtgcagtctagctagagtcggggcg
chr7:116918452_A-G	WT	GTAAAGTTGAGATTAGAGGGAAAGCATTTTCTATATCAATTGTGTTTAAACCTTTCAAGAAGGTTATTTAGCTAGCTTAGTGTTGAACTAAATTTTTTTTAAACAAGGCAAGGTCTAATGCTGTTTTGAGATTCTGAAATTAATGAAAATACTTATTTCAGAAATGCATTTAATGCTTTTTTTCTTGTGACAGTTACGCAA	gccagcgccaggatcaacgtctaac	tgcagtctagctagagtcggggcg	gccagcgccaggatcaacgtctaacGTAAAGTTGAGATTAGAGGGAAAGCATTTTCTATATCAATTGTGTTTAAACCTTTCAAGAAGGTTATTTAGCTAGCTTAGTGTTGAACTAAATTTTTTTTAAACAAGGCAAGGTCTAATGCTGTTTTGAGATTCTGAAATTAATGAAAATACTTATTTCAGAAATGCATTTAATGCTTTTTTTCTTGTGACAGTTACGCAAtgcagtctagctagagtcggggcg
chr7:116918935_A-T	WT	TACATATGGTGTGCGGTTACAGTCTAAATTTTTTCATCCTCCTATGCATCATAAGCATGTTTGTAATATTTTCAAAAATAGTTCTACTGATGCTACAGGAATTTCAAGCCTGTGGTGAATGTTAGTATTTACCATAGGGAGTGAAGTGGAGTTATGGTTTCATTCAATAGAGTATTGCTGATTATACTTGAGTGGAATCCT	gccagcgccaggatcaacgtctaac	tgcagtctagctagagtcggggcg	gccagcgccaggatcaacgtctaacTACATATGGTGTGCGGTTACAGTCTAAATTTTTTCATCCTCCTATGCATCATAAGCATGTTTGTAATATTTTCAAAAATAGTTCTACTGATGCTACAGGAATTTCAAGCCTGTGGTGAATGTTAGTATTTACCATAGGGAGTGAAGTGGAGTTATGGTTTCATTCAATAGAGTATTGCTGATTATACTTGAGTGGAATCCTtgcagtctagctagagtcggggcg
chr7:116919182_T-C	WT	TATTTTATTTTATTGTTTTTTTTTTTAGAAAAACACCACTTTTATTATGTACAATAAAATATTTCATTAGCTTGAATTGTATAGATTTTTAAAAATTCAATGAAAGCATGTTGTTTAATTTCTTTTTAAAATCACTGTTGGGCTTTGAAAGCATTGAGAATATAATATGAAATTATGACATTTTGTCTAAATCATCTTTTC	gccagcgccaggatcaacgtctaac	tgcagtctagctagagtcggggcg	gccagcgccaggatcaacgtctaacTATTTTATTTTATTGTTTTTTTTTTTAGAAAAACACCACTTTTATTATGTACAATAAAATATTTCATTAGCTTGAATTGTATAGATTTTTAAAAATTCAATGAAAGCATGTTGTTTAATTTCTTTTTAAAATCACTGTTGGGCTTTGAAAGCATTGAGAATATAATATGAAATTATGACATTTTGTCTAAATCATCTTTTCtgcagtctagctagagtcggggcg
chr2:202984466_T-C	WT	ATTTGTGCTATATTGGAAGTAAAACACTATAGGCAGAAAGATGTAGAAATTAAGAGAATTGAAAAAGAATAATAGAATTCCTTGGTGTTTACAGATAATTTGGAAAACTTTTTGATGACAGCAGAGGATTTTTTCCCCCTTATTTTGTAATGAAGATCCAGCACTGGTTAAAAAATAATTTGATTTGTAGTTACATTTTTC	gccagcgccaggatcaacgtctaac	tgcagtctagctagagtcggggcg	gccagcgccaggatcaacgtctaacATTTGTGCTATATTGGAAGTAAAACACTATAGGCAGAAAGATGTAGAAATTAAGAGAATTGAAAAAGAATAATAGAATTCCTTGGTGTTTACAGATAATTTGGAAAACTTTTTGATGACAGCAGAGGATTTTTTCCCCCTTATTTTGTAATGAAGATCCAGCACTGGTTAAAAAATAATTTGATTTGTAGTTACATTTTTCtgcagtctagctagagtcggggcg
chr2:202985071_G-A	WT	GCTTGAACACCGGAGGCGGAGGTTGCAATGAGCCGAGATCGCGCCATTGCACTCCAGCCTGGGTGACAAGAGAAAAACTCCATCTCAAAAAAAAAAAAAAGATTGGTAAACTAGAAATATCAACTATAATTGTCAGGAAATTAACCTAAAGGCTTTTGTTTCTCCAGAGACCATTTGTGGGTATATTTTATATTTTAAAAA	gccagcgccaggatcaacgtctaac	tgcagtctagctagagtcggggcg	gccagcgccaggatcaacgtctaacGCTTGAACACCGGAGGCGGAGGTTGCAATGAGCCGAGATCGCGCCATTGCACTCCAGCCTGGGTGACAAGAGAAAAACTCCATCTCAAAAAAAAAAAAAAGATTGGTAAACTAGAAATATCAACTATAATTGTCAGGAAATTAACCTAAAGGCTTTTGTTTCTCCAGAGACCATTTGTGGGTATATTTTATATTTTAAAAAtgcagtctagctagagtcggggcg
chr2:202986883_T-C	WT	ATACATACTTAATCATGTGGGTATGAGAAAGATGTTGTTTAACTTGTACCAGGTTTAAAAAAAGAGGTTTAAAAAATGTCTGTGCGTATATATATATATATATATATATATATATATATATATATAGCAACTTGATGTATAGTGTCCTTGTTACCATGTATTTTTTTCATTAAAAATCCTGCTTTTTTTTTATACTTGTTA	gccagcgccaggatcaacgtctaac	tgcagtctagctagagtcggggcg	gccagcgccaggatcaacgtctaacATACATACTTAATCATGTGGGTATGAGAAAGATGTTGTTTAACTTGTACCAGGTTTAAAAAAAGAGGTTTAAAAAATGTCTGTGCGTATATATATATATATATATATATATATATATATATATATAGCAACTTGATGTATAGTGTCCTTGTTACCATGTATTTTTTTCATTAAAAATCCTGCTTTTTTTTTATACTTGTTAtgcagtctagctagagtcggggcg
chr19:15057121_G-T	WT	ACTAATAAAAATTTTCCCTATCTCCAAGGTAGGAGCTTTCTGGAAGTTTCTAGAAATTTTCAATAACCACCAGCCAAGGTTACCTCCAGGTAACCTTGCAGCACCAGGCTGGAAGTCAGATCGGCTTCACTATCTTCCAACTCTACAGCCTGTATCTCTCCATCCCCAGCTTTGACCTTTCCTGCTCAAGTAACCTACGGG	gccagcgccaggatcaacgtctaac	tgcagtctagctagagtcggggcg	gccagcgccaggatcaacgtctaacACTAATAAAAATTTTCCCTATCTCCAAGGTAGGAGCTTTCTGGAAGTTTCTAGAAATTTTCAATAACCACCAGCCAAGGTTACCTCCAGGTAACCTTGCAGCACCAGGCTGGAAGTCAGATCGGCTTCACTATCTTCCAACTCTACAGCCTGTATCTCTCCATCCCCAGCTTTGACCTTTCCTGCTCAAGTAACCTACGGGtgcagtctagctagagtcggggcg
[truncated: 13,097 more rows]
