# Supplementary material for: Multi-level functional genomics reveals molecular and cellular oncogenicity of patient-based 3′ untranslated region mutations
Source: Cell Rep. Author manuscript; Available in PMC 2023 Sep 29. (PMC10540565; doi:10.1016/j.celrep.2023.112840)
Supplement: 4 [file NIHMS1928233-supplement-4.xlsx]

## Sheet: S2A_Polysome_MPRA_Mut_Stats
barcode	Gene	Comparison	xtail_log2FC_TE	xtail_pvalue	xtail_FDR	Translation_Sig
chr1:100083669_G-T	SASS6	HighPoly:RNA	-0.498396	0.156296	0.897156	Not Significant
chr1:100083853_C-T	SASS6	HighPoly:RNA	-0.466148	0.100145	0.803542	Not Significant
chr1:100084325_C-T	SASS6	HighPoly:RNA	0.2683	0.302331	0.994525	Not Significant
chr1:100188691_G-C	DBT	HighPoly:RNA	-0.358923	0.00374981	0.207765	Not Significant
chr1:100189033_C-T	DBT	HighPoly:RNA	-0.0640991	0.586586	0.994525	Not Significant
chr1:100189357_A-T	DBT	HighPoly:RNA	0.775434	0.00443803	0.225993	Not Significant
chr1:100189358_A-T	DBT	HighPoly:RNA	0.25696	0.422861	0.994525	Not Significant
chr1:100193127_G-C	DBT	HighPoly:RNA	-0.123306	0.320187	0.994525	Not Significant
chr1:100193761_C-A	DBT	HighPoly:RNA	-0.00803837	0.935834	0.994525	Not Significant
chr1:100195153_G-A	DBT	HighPoly:RNA	0.465117	0.0617857	0.730727	Not Significant
chr1:100975161_T-A	SLC30A7	HighPoly:RNA	0.0698988	0.303704	0.994525	Not Significant
chr1:100978441_T-G	SLC30A7	HighPoly:RNA	-0.460978	0.0825899	0.775648	Not Significant
chr1:100979419_G-A	SLC30A7	HighPoly:RNA	-0.207665	0.501631	0.994525	Not Significant
chr1:102876860_T-C	COL11A1	HighPoly:RNA	-0.077623	0.650942	0.994525	Not Significant
chr1:102876965_A-C	COL11A1	HighPoly:RNA	0.179689	0.492361	0.994525	Not Significant
chr1:102877168_T-A	COL11A1	HighPoly:RNA	-0.244904	0.0887682	0.783085	Not Significant
chr1:10456820_G-A	DFFA	HighPoly:RNA	-0.0667164	0.577453	0.994525	Not Significant
chr1:10458115_A-C	DFFA	HighPoly:RNA	-0.1357	0.169974	0.91065	Not Significant
chr1:10458187_C-T	DFFA	HighPoly:RNA	0.061866	0.443071	0.994525	Not Significant
chr1:10459731_A-T	DFFA	HighPoly:RNA	0.208632	0.414694	0.994525	Not Significant
chr1:10637720_C-T	CASZ1	HighPoly:RNA	-0.184714	0.51601	0.994525	Not Significant
chr1:108637040_G-C	FAM102B	HighPoly:RNA	-0.281842	0.128638	0.847816	Not Significant
chr1:108637570_A-C	FAM102B	HighPoly:RNA	NA	NA	NA	Not Significant
chr1:108638880_G-T	FAM102B	HighPoly:RNA	0.0398119	0.773057	0.994525	Not Significant
chr1:109310031_G-A	SORT1	HighPoly:RNA	0.462723	0.0102479	0.330097	Not Significant
chr1:109310791_G-T	SORT1	HighPoly:RNA	0.224294	0.023571	0.481585	Not Significant
chr1:109310823_A-G	SORT1	HighPoly:RNA	-0.0290927	0.868311	0.994525	Not Significant
chr1:109311612_C-A	SORT1	HighPoly:RNA	-0.0633075	0.459911	0.994525	Not Significant
chr1:109312157_C-G	SORT1	HighPoly:RNA	0.028955	0.823147	0.994525	Not Significant
chr1:109312516_A-T	SORT1	HighPoly:RNA	0.0540358	0.644678	0.994525	Not Significant
chr1:109926116_C-T	CSF1	HighPoly:RNA	0.08966	0.274826	0.994525	Not Significant
chr1:109926354_C-T	CSF1	HighPoly:RNA	-0.0597795	0.511984	0.994525	Not Significant
chr1:109928994_G-A	CSF1	HighPoly:RNA	0.0634299	0.718604	0.994525	Not Significant
chr1:110600070_G-C	KCNA2	HighPoly:RNA	-0.0495208	0.579948	0.994525	Not Significant
chr1:110602231_T-G	KCNA2	HighPoly:RNA	0.077811	0.576994	0.994525	Not Significant
chr1:110602245_T-C	KCNA2	HighPoly:RNA	-0.0429458	0.675334	0.994525	Not Significant
chr1:111351672_G-T	PIFO	HighPoly:RNA	-0.00521413	0.969461	0.994525	Not Significant
chr1:111351908_G-C	PIFO	HighPoly:RNA	0.131725	0.330286	0.994525	Not Significant
chr1:111352697_C-T	PIFO	HighPoly:RNA	-0.0461289	0.59384	0.994525	Not Significant
chr1:111352772_T-C	PIFO	HighPoly:RNA	-0.0127033	0.883765	0.994525	Not Significant
chr1:111712505_A-G	RAP1A	HighPoly:RNA	-0.233949	0.0960708	0.793398	Not Significant
chr1:111712837_C-G	RAP1A	HighPoly:RNA	1.48362	0.0705173	0.743616	Not Significant
chr1:111715235_G-A	RAP1A	HighPoly:RNA	-0.0304755	0.800409	0.994525	Not Significant
chr1:115700502_A-G	CASQ2	HighPoly:RNA	0.100914	0.346709	0.994525	Not Significant
chr1:115700695_T-A	CASQ2	HighPoly:RNA	-0.0667511	0.464943	0.994525	Not Significant
chr1:115700703_T-A	CASQ2	HighPoly:RNA	-0.00562969	0.933617	0.994525	Not Significant
chr1:117865437_G-T	GDAP2	HighPoly:RNA	0.545835	0.305867	0.994525	Not Significant
chr1:117865526_C-T	GDAP2	HighPoly:RNA	-0.122892	0.433068	0.994525	Not Significant
chr1:117869120_T-C	GDAP2	HighPoly:RNA	0.25038	0.0877507	0.780877	Not Significant
chr1:117870323_C-G	GDAP2	HighPoly:RNA	1.31305	0.00296859	0.184844	Not Significant
chr1:117870333_A-G	GDAP2	HighPoly:RNA	0.511562	0.127423	0.847816	Not Significant
chr1:119913561_C-T	NOTCH2	HighPoly:RNA	-0.0426513	0.716516	0.994525	Not Significant
chr1:119913643_G-T	NOTCH2	HighPoly:RNA	-0.0227484	0.776359	0.994525	Not Significant
chr1:119913878_G-C	NOTCH2	HighPoly:RNA	0.0461542	0.564404	0.994525	Not Significant
chr1:119914126_A-G	NOTCH2	HighPoly:RNA	-0.0293634	0.757539	0.994525	Not Significant
chr1:1254818_C-T	UBE2J2	HighPoly:RNA	0.35104	0.272448	0.994525	Not Significant
chr1:13787169_C-G	PRDM2	HighPoly:RNA	-0.438673	0.0666643	0.739543	Not Significant
chr1:13823695_C-T	PRDM2	HighPoly:RNA	-0.025766	0.731948	0.994525	Not Significant
chr1:13824585_T-A	PRDM2	HighPoly:RNA	-0.0290629	0.874466	0.994525	Not Significant
chr1:145925822_G-A	RBM8A	HighPoly:RNA	-0.138082	0.243745	0.986142	Not Significant
chr1:146154003_C-G	NOTCH2NLA	HighPoly:RNA	-0.35541	0.298151	0.994525	Not Significant
chr1:149884743_A-G	HIST2H2BE	HighPoly:RNA	-0.0629844	0.38988	0.994525	Not Significant
chr1:149885747_A-T	HIST2H2BE	HighPoly:RNA	0.243417	0.0875907	0.780877	Not Significant
chr1:149885749_G-C	HIST2H2BE	HighPoly:RNA	-0.19008	0.347745	0.994525	Not Significant
chr1:149939948_G-A	OTUD7B	HighPoly:RNA	0.0737206	0.399442	0.994525	Not Significant
chr1:149941520_C-G	OTUD7B	HighPoly:RNA	0.032543	0.765753	0.994525	Not Significant
chr1:149942161_G-A	OTUD7B	HighPoly:RNA	0.0448397	0.534794	0.994525	Not Significant
chr1:150730223_T-C	CTSS	HighPoly:RNA	-0.0775218	0.714949	0.994525	Not Significant
chr1:150731303_G-A	CTSS	HighPoly:RNA	-0.0868696	0.389229	0.994525	Not Significant
chr1:150731365_G-A	CTSS	HighPoly:RNA	-0.0140883	0.910455	0.994525	Not Significant
chr1:109310031_G-A	SORT1	TotalPoly:RNA	0.561799	6.05e-05	0.00842166	Significant
chr1:150732820_G-A	CTSS	HighPoly:RNA	0.175257	0.186255	0.925619	Not Significant
chr1:151247882_G-T	PIP5K1A	HighPoly:RNA	-0.0834404	0.47427	0.994525	Not Significant
chr1:151248851_T-C	PIP5K1A	HighPoly:RNA	-0.115066	0.231093	0.978246	Not Significant
chr1:151248878_G-T	PIP5K1A	HighPoly:RNA	-0.071989	0.405329	0.994525	Not Significant
chr1:151700953_G-A	CELF3	HighPoly:RNA	-0.0799019	0.505265	0.994525	Not Significant
chr1:151702318_C-A	CELF3	HighPoly:RNA	-0.0513685	0.774824	0.994525	Not Significant
chr1:151702504_G-T	CELF3	HighPoly:RNA	NA	NA	NA	Not Significant
chr1:151702710_G-C	CELF3	HighPoly:RNA	0.064008	0.69591	0.994525	Not Significant
chr1:15219844_G-T	TMEM51	HighPoly:RNA	-0.0880262	0.736332	0.994525	Not Significant
chr1:153419426_C-T	S100A7A	HighPoly:RNA	0.0753114	0.366318	0.994525	Not Significant
chr1:153419970_T-C	S100A7A	HighPoly:RNA	-0.0860665	0.368934	0.994525	Not Significant
chr1:153420374_G-A	S100A7A	HighPoly:RNA	0.0295342	0.700579	0.994525	Not Significant
chr1:153423068_A-C	S100A7A	HighPoly:RNA	-0.00642255	0.953559	0.994525	Not Significant
chr1:153773395_G-T	INTS3	HighPoly:RNA	0.0900997	0.759029	0.994525	Not Significant
chr1:153773433_C-A	INTS3	HighPoly:RNA	0.641308	0.00822035	0.302407	Not Significant
chr1:109310791_G-T	SORT1	TotalPoly:RNA	0.260151	0.000872789	0.047454	Significant
chr1:153773999_T-G	INTS3	HighPoly:RNA	-0.0454871	0.798041	0.994525	Not Significant
chr1:153805772_G-C	GATAD2B	HighPoly:RNA	0.031004	0.719706	0.994525	Not Significant
chr1:153808382_G-T	GATAD2B	HighPoly:RNA	-0.0169413	0.873621	0.994525	Not Significant
chr1:153808669_C-G	GATAD2B	HighPoly:RNA	0.0610959	0.666075	0.994525	Not Significant
chr1:153809036_C-T	GATAD2B	HighPoly:RNA	-0.00240614	0.972937	0.994525	Not Significant
chr1:15447626_G-T	CTRC	HighPoly:RNA	0.036903	0.847826	0.994525	Not Significant
chr1:154479551_T-C	SHE	HighPoly:RNA	-0.0984579	0.620051	0.994525	Not Significant
chr1:154480010_A-T	SHE	HighPoly:RNA	-0.092372	0.64084	0.994525	Not Significant
chr1:154482219_G-T	SHE	HighPoly:RNA	0.0777349	0.588947	0.994525	Not Significant
chr1:15448642_G-A	CTRC	HighPoly:RNA	0.129852	0.157767	0.899177	Not Significant
chr1:15449076_G-C	CTRC	HighPoly:RNA	-0.0222674	0.835939	0.994525	Not Significant
chr1:154699577_G-T	KCNN3	HighPoly:RNA	0.168304	0.179077	0.923305	Not Significant
chr1:154701816_G-C	KCNN3	HighPoly:RNA	-0.0519315	0.60566	0.994525	Not Significant
chr1:154702590_A-T	KCNN3	HighPoly:RNA	0	0.990623	0.995438	Not Significant
chr1:154703831_T-C	KCNN3	HighPoly:RNA	0.0241564	0.908171	0.994525	Not Significant
chr1:154706878_T-A	KCNN3	HighPoly:RNA	-0.0227448	0.762557	0.994525	Not Significant
chr1:154707125_C-T	KCNN3	HighPoly:RNA	0.164157	0.357443	0.994525	Not Significant
chr1:154957810_A-G	PYGO2	HighPoly:RNA	-0.077015	0.657581	0.994525	Not Significant
chr1:155336351_G-A	ASH1L	HighPoly:RNA	-0.0500252	0.612505	0.994525	Not Significant
chr1:155336640_G-A	ASH1L	HighPoly:RNA	-0.0243129	0.827608	0.994525	Not Significant
chr1:155883456_G-A	SYT11	HighPoly:RNA	0.0995363	0.91199	0.994525	Not Significant
chr1:155883840_C-T	SYT11	HighPoly:RNA	-0.0576421	0.573762	0.994525	Not Significant
chr1:155885108_C-A	SYT11	HighPoly:RNA	-0.0698507	0.659216	0.994525	Not Significant
chr1:156074507_T-C	MEX3A	HighPoly:RNA	-0.782818	0.388593	0.994525	Not Significant
chr1:156465420_C-A	MEF2D	HighPoly:RNA	0.229648	0.181458	0.923305	Not Significant
chr1:156466945_G-A	MEF2D	HighPoly:RNA	-0.0369429	0.831215	0.994525	Not Significant
chr1:156467348_C-T	MEF2D	HighPoly:RNA	0.0868132	0.915674	0.994525	Not Significant
chr1:156526120_A-G	IQGAP3	HighPoly:RNA	-0.235692	0.678289	0.994525	Not Significant
chr1:15665155_G-A	DDI2	HighPoly:RNA	0.0450165	0.701667	0.994525	Not Significant
chr1:15666468_A-G	DDI2	HighPoly:RNA	-0.0612873	0.676798	0.994525	Not Significant
chr1:15667755_C-T	DDI2	HighPoly:RNA	0.0825383	0.365482	0.994525	Not Significant
chr1:156914928_C-T	PEAR1	HighPoly:RNA	-0.00682159	0.970604	0.994525	Not Significant
chr1:156915136_C-T	PEAR1	HighPoly:RNA	0.0242782	0.829864	0.994525	Not Significant
chr1:156915529_C-T	PEAR1	HighPoly:RNA	0.0822055	0.593714	0.994525	Not Significant
chr1:156915922_T-G	PEAR1	HighPoly:RNA	-0.073751	0.365586	0.994525	Not Significant
chr1:157574084_C-T	FCRL4	HighPoly:RNA	0.738558	0.305314	0.994525	Not Significant
chr1:157574118_C-G	FCRL4	HighPoly:RNA	-0.538857	0.215248	0.959297	Not Significant
chr1:157574372_G-T	FCRL4	HighPoly:RNA	0.242276	0.189215	0.928712	Not Significant
chr1:157746118_G-T	FCRL2	HighPoly:RNA	-0.0360156	0.687656	0.994525	Not Significant
chr1:157746186_C-T	FCRL2	HighPoly:RNA	0.107592	0.333699	0.994525	Not Significant
chr1:157746614_C-T	FCRL2	HighPoly:RNA	-0.0113035	0.892309	0.994525	Not Significant
chr1:158095337_C-T	KIRREL1	HighPoly:RNA	-0.0128615	0.958083	0.994525	Not Significant
chr1:158095599_G-A	KIRREL1	HighPoly:RNA	0.19365	0.30374	0.994525	Not Significant
chr1:158095852_G-T	KIRREL1	HighPoly:RNA	0.0576172	0.617017	0.994525	Not Significant
chr1:158096129_G-C	KIRREL1	HighPoly:RNA	-0.167323	0.0966709	0.794013	Not Significant
chr1:158096211_C-A	KIRREL1	HighPoly:RNA	-0.00481854	0.949609	0.994525	Not Significant
chr1:158096413_C-T	KIRREL1	HighPoly:RNA	-0.0141185	0.886347	0.994525	Not Significant
chr1:158097046_A-T	KIRREL1	HighPoly:RNA	-0.309306	0.177163	0.922208	Not Significant
chr1:158294023_A-G	CD1C	HighPoly:RNA	-0.164524	0.0277397	0.521155	Not Significant
chr1:158294055_A-T	CD1C	HighPoly:RNA	0.0812303	0.431867	0.994525	Not Significant
chr1:158294480_G-T	CD1C	HighPoly:RNA	NA	NA	NA	Not Significant
chr1:160038278_A-T	KCNJ10	HighPoly:RNA	0.179756	0.334616	0.994525	Not Significant
chr1:160039734_C-G	KCNJ10	HighPoly:RNA	-0.189174	0.133002	0.856537	Not Significant
chr1:160041124_G-A	KCNJ10	HighPoly:RNA	0.108755	0.288228	0.994525	Not Significant
chr1:16006578_T-G	SRARP	HighPoly:RNA	-0.229852	0.234015	0.982022	Not Significant
chr1:16007066_C-T	SRARP	HighPoly:RNA	-0.0945113	0.592007	0.994525	Not Significant
chr1:16008008_C-T	SRARP	HighPoly:RNA	0	0.992681	0.995506	Not Significant
chr1:160542443_G-T	CD84	HighPoly:RNA	-0.0658136	0.573358	0.994525	Not Significant
chr1:160542444_A-G	CD84	HighPoly:RNA	0.0492294	0.662576	0.994525	Not Significant
chr1:160545716_A-G	CD84	HighPoly:RNA	0.516998	0.348017	0.994525	Not Significant
chr1:160546604_A-T	CD84	HighPoly:RNA	0.0959515	0.18877	0.928712	Not Significant
chr1:160546750_T-C	CD84	HighPoly:RNA	-0.0365916	0.772795	0.994525	Not Significant
chr1:160547151_G-A	CD84	HighPoly:RNA	0.0843181	0.398453	0.994525	Not Significant
chr1:150732248_C-T	CTSS	HighPoly:RNA	-1.05107	0.000165315	0.0327524	Significant
chr1:161518174_T-C	FCGR2A	HighPoly:RNA	0.193687	0.245532	0.990918	Not Significant
chr1:161518285_C-T	FCGR2A	HighPoly:RNA	0.0268001	0.864801	0.994525	Not Significant
chr1:161518749_G-C	FCGR2A	HighPoly:RNA	0.269125	0.0124126	0.362694	Not Significant
chr1:161518767_C-A	FCGR2A	HighPoly:RNA	0.0306808	0.863495	0.994525	Not Significant
chr1:161518812_A-G	FCGR2A	HighPoly:RNA	0.00480916	0.969697	0.994525	Not Significant
chr1:161542312_T-A	FCGR3A	HighPoly:RNA	-0.058585	0.691338	0.994525	Not Significant
chr1:161542418_A-G	FCGR3A	HighPoly:RNA	0.0225951	0.858487	0.994525	Not Significant
chr1:161542507_C-G	FCGR3A	HighPoly:RNA	-0.0737095	0.425209	0.994525	Not Significant
chr1:161542649_T-C	FCGR3A	HighPoly:RNA	-0.0683381	0.53155	0.994525	Not Significant
chr1:161599807_G-T	FCGR2C	HighPoly:RNA	0.128295	0.363575	0.994525	Not Significant
chr1:161599808_T-C	FCGR2C	HighPoly:RNA	-0.0128653	0.933368	0.994525	Not Significant
chr1:161600251_G-A	FCGR2C	HighPoly:RNA	-0.0443167	0.661736	0.994525	Not Significant
chr1:161600871_G-A	FCGR2C	HighPoly:RNA	-0.0393665	0.665686	0.994525	Not Significant
chr1:161713400_G-T	FCRLA	HighPoly:RNA	0.0590613	0.604458	0.994525	Not Significant
chr1:161713426_C-T	FCRLA	HighPoly:RNA	0.0490539	0.673642	0.994525	Not Significant
chr1:161713441_C-T	FCRLA	HighPoly:RNA	0.251906	0.329026	0.994525	Not Significant
chr1:161713446_C-T	FCRLA	HighPoly:RNA	-0.181763	0.344991	0.994525	Not Significant
chr1:161713988_C-T	FCRLA	HighPoly:RNA	0.0658582	0.367405	0.994525	Not Significant
chr1:161713996_C-G	FCRLA	HighPoly:RNA	-0.0256964	0.735015	0.994525	Not Significant
chr1:161714037_C-G	FCRLA	HighPoly:RNA	-0.00320822	0.967726	0.994525	Not Significant
chr1:161714234_G-A	FCRLA	HighPoly:RNA	-0.157016	0.483743	0.994525	Not Significant
chr1:161714336_C-G	FCRLA	HighPoly:RNA	-0.178045	0.229222	0.977597	Not Significant
chr1:161960446_G-T	ATF6	HighPoly:RNA	0.0226211	0.854903	0.994525	Not Significant
chr1:161961884_G-A	ATF6	HighPoly:RNA	0.0640054	0.558439	0.994525	Not Significant
chr1:161961994_G-T	ATF6	HighPoly:RNA	0.121059	0.235479	0.982786	Not Significant
chr1:161962141_A-C	ATF6	HighPoly:RNA	-0.392218	0.00341003	0.195568	Not Significant
chr1:161962199_G-A	ATF6	HighPoly:RNA	-0.187685	0.337318	0.994525	Not Significant
chr1:161963687_C-T	ATF6	HighPoly:RNA	0.239186	0.0674888	0.739543	Not Significant
chr1:16247928_G-T	FBXO42	HighPoly:RNA	-0.0293502	0.75845	0.994525	Not Significant
chr1:16248896_G-C	FBXO42	HighPoly:RNA	-0.0161837	0.858808	0.994525	Not Significant
chr1:16249230_A-G	FBXO42	HighPoly:RNA	-0.0471481	0.64236	0.994525	Not Significant
chr1:164847066_C-T	PBX1	HighPoly:RNA	0.339718	0.00162983	0.13443	Not Significant
chr1:165725859_G-T	TMCO1	HighPoly:RNA	-0.247923	0.487208	0.994525	Not Significant
chr1:165727840_A-G	TMCO1	HighPoly:RNA	-0.273162	0.0143937	0.377888	Not Significant
chr1:165907826_C-T	UCK2	HighPoly:RNA	-0.0957955	0.237074	0.98381	Not Significant
chr1:165910752_G-T	UCK2	HighPoly:RNA	-0.0550748	0.738291	0.994525	Not Significant
chr1:165911497_T-C	UCK2	HighPoly:RNA	-0.027427	0.833962	0.994525	Not Significant
chr1:166854230_C-T	POGK	HighPoly:RNA	-0.0161713	0.854561	0.994525	Not Significant
chr1:166855248_G-C	POGK	HighPoly:RNA	0.144374	0.584814	0.994525	Not Significant
chr1:166856179_T-A	POGK	HighPoly:RNA	-0.186925	0.178486	0.923305	Not Significant
chr1:167418548_T-G	POU2F1	HighPoly:RNA	-0.289128	0.0241168	0.485156	Not Significant
chr1:167426249_G-T	POU2F1	HighPoly:RNA	0.985462	0.0433934	0.634689	Not Significant
chr1:167426364_G-T	POU2F1	HighPoly:RNA	-1.31296	0.0325757	0.557479	Not Significant
chr1:16755493_C-A	MST1L	HighPoly:RNA	0.177707	0.281291	0.994525	Not Significant
chr1:16756095_G-A	MST1L	HighPoly:RNA	0.124248	0.14888	0.885379	Not Significant
chr1:16756199_A-G	MST1L	HighPoly:RNA	-0.178557	0.148963	0.885379	Not Significant
chr1:16757157_C-T	MST1L	HighPoly:RNA	-0.229868	0.264252	0.994525	Not Significant
chr1:169691397_T-C	SELL	HighPoly:RNA	-0.0330112	0.737486	0.994525	Not Significant
chr1:170545208_A-G	GORAB	HighPoly:RNA	0.0513538	0.634293	0.994525	Not Significant
chr1:170545474_G-A	GORAB	HighPoly:RNA	-0.219468	0.363033	0.994525	Not Significant
chr1:170553526_T-A	GORAB	HighPoly:RNA	-0.216028	0.304034	0.994525	Not Significant
chr1:170736274_G-A	PRRX1	HighPoly:RNA	-0.381111	0.256332	0.993702	Not Significant
chr1:170736970_T-C	PRRX1	HighPoly:RNA	0.0926211	0.505148	0.994525	Not Significant
chr1:170737657_A-T	PRRX1	HighPoly:RNA	-0.0490161	0.690277	0.994525	Not Significant
chr1:170739105_T-A	PRRX1	HighPoly:RNA	-0.0572023	0.698367	0.994525	Not Significant
chr1:172408103_G-A	DNM3	HighPoly:RNA	0.144982	0.101288	0.803542	Not Significant
chr1:172409297_A-G	DNM3	HighPoly:RNA	0.208648	0.402028	0.994525	Not Significant
chr1:172411900_T-C	DNM3	HighPoly:RNA	0.0243101	0.830096	0.994525	Not Significant
chr1:172418361_C-A	DNM3	HighPoly:RNA	0.584721	0.300639	0.994525	Not Significant
chr1:17244854_A-G	PADI1	HighPoly:RNA	0.210113	0.0611616	0.730632	Not Significant
chr1:17244903_A-T	PADI1	HighPoly:RNA	0.107576	0.308604	0.994525	Not Significant
chr1:17245650_G-A	PADI1	HighPoly:RNA	-0.0448226	0.587615	0.994525	Not Significant
chr1:1729466_C-T	SLC35E2A	HighPoly:RNA	-0.130027	0.231322	0.978255	Not Significant
chr1:1732259_T-G	SLC35E2A	HighPoly:RNA	-0.122682	0.350977	0.994525	Not Significant
chr1:1732422_G-A	SLC35E2A	HighPoly:RNA	-1.24335	0.0145744	0.37963	Not Significant
chr1:173883620_T-C	ZBTB37	HighPoly:RNA	NA	NA	NA	Not Significant
chr1:173894582_G-C	ZBTB37	HighPoly:RNA	0.0169459	0.872519	0.994525	Not Significant
chr1:173898114_T-G	ZBTB37	HighPoly:RNA	0.129339	0.190082	0.930207	Not Significant
chr1:173931249_C-G	RC3H1	HighPoly:RNA	0.102438	0.553621	0.994525	Not Significant
chr1:173937192_C-T	RC3H1	HighPoly:RNA	0.168467	0.262754	0.993702	Not Significant
chr1:173938058_C-T	RC3H1	HighPoly:RNA	-0.132393	0.497536	0.994525	Not Significant
chr1:173938636_A-G	RC3H1	HighPoly:RNA	-0.0133626	0.842937	0.994525	Not Significant
chr1:174990994_C-T	RABGAP1L	HighPoly:RNA	0.205737	0.285823	0.994525	Not Significant
chr1:174991231_A-C	RABGAP1L	HighPoly:RNA	-0.384999	0.442151	0.994525	Not Significant
chr1:174992561_C-A	RABGAP1L	HighPoly:RNA	-0.0100257	0.965135	0.994525	Not Significant
chr1:174992578_G-T	RABGAP1L	HighPoly:RNA	-0.221232	0.209804	0.950586	Not Significant
chr1:174992783_A-G	RABGAP1L	HighPoly:RNA	0.121131	0.345642	0.994525	Not Significant
chr1:174995058_G-A	RABGAP1L	HighPoly:RNA	0.0333913	0.813176	0.994525	Not Significant
chr1:174995237_G-C	RABGAP1L	HighPoly:RNA	0.0484728	0.706986	0.994525	Not Significant
chr1:175159108_T-G	KIAA0040	HighPoly:RNA	-0.213536	0.221275	0.969659	Not Significant
chr1:175159546_C-T	KIAA0040	HighPoly:RNA	-0.0262713	0.824354	0.994525	Not Significant
chr1:175160618_G-T	KIAA0040	HighPoly:RNA	0.13652	0.0681744	0.739543	Not Significant
chr1:177281663_G-A	BRINP2	HighPoly:RNA	-0.0181239	0.881041	0.994525	Not Significant
chr1:177281797_C-A	BRINP2	HighPoly:RNA	0.065999	0.652159	0.994525	Not Significant
chr1:177282218_G-T	BRINP2	HighPoly:RNA	0.0408363	0.727232	0.994525	Not Significant
chr1:177282312_T-A	BRINP2	HighPoly:RNA	0.205721	0.260768	0.993702	Not Significant
chr1:177282313_A-T	BRINP2	HighPoly:RNA	0.247037	0.092475	0.788505	Not Significant
chr1:178475584_G-T	RASAL2	HighPoly:RNA	-0.204606	0.143683	0.879698	Not Significant
chr1:178477029_G-C	RASAL2	HighPoly:RNA	-0.00481767	0.95146	0.994525	Not Significant
chr1:178478645_G-T	RASAL2	HighPoly:RNA	0.0152597	0.956538	0.994525	Not Significant
chr1:178478770_G-A	RASAL2	HighPoly:RNA	0.226188	0.0897548	0.783085	Not Significant
chr1:179100272_A-G	ABL2	HighPoly:RNA	0.105849	0.225579	0.977597	Not Significant
chr1:179101379_T-C	ABL2	HighPoly:RNA	-0.00480916	0.983924	0.994525	Not Significant
chr1:179101619_T-C	ABL2	HighPoly:RNA	-0.504238	0.00705118	0.284429	Not Significant
chr1:179103962_G-A	ABL2	HighPoly:RNA	-0.0916042	0.561019	0.994525	Not Significant
chr1:179104032_C-T	ABL2	HighPoly:RNA	-0.111031	0.349126	0.994525	Not Significant
chr1:179354487_T-C	SOAT1	HighPoly:RNA	0.0422976	0.773382	0.994525	Not Significant
chr1:179814702_A-C	FAM163A	HighPoly:RNA	-0.0942431	0.33975	0.994525	Not Significant
chr1:179814833_G-T	FAM163A	HighPoly:RNA	-0.0315148	0.690617	0.994525	Not Significant
chr1:179815792_C-T	FAM163A	HighPoly:RNA	0.0689478	0.687822	0.994525	Not Significant
chr1:179840246_A-G	TOR1AIP2	HighPoly:RNA	-0.111969	0.134106	0.856537	Not Significant
chr1:179840247_C-T	TOR1AIP2	HighPoly:RNA	-0.033339	0.649842	0.994525	Not Significant
chr1:179843366_C-T	TOR1AIP2	HighPoly:RNA	-0.0587574	0.640939	0.994525	Not Significant
chr1:179843820_C-A	TOR1AIP2	HighPoly:RNA	-0.988077	0.18073	0.923305	Not Significant
chr1:179844599_G-C	TOR1AIP2	HighPoly:RNA	-0.069269	0.722333	0.994525	Not Significant
chr1:179844980_G-A	TOR1AIP2	HighPoly:RNA	-0.0144784	0.925116	0.994525	Not Significant
chr1:179863566_C-T	TOR1AIP2	HighPoly:RNA	0.0615626	0.501428	0.994525	Not Significant
chr1:179863668_T-A	TOR1AIP2	HighPoly:RNA	-0.0731551	0.787063	0.994525	Not Significant
chr1:180886756_T-A	XPR1	HighPoly:RNA	-0.0896633	0.333226	0.994525	Not Significant
chr1:180886841_G-T	XPR1	HighPoly:RNA	0.0465533	0.709431	0.994525	Not Significant
chr1:180887911_G-A	XPR1	HighPoly:RNA	-0.12822	0.608491	0.994525	Not Significant
chr1:180888068_C-T	XPR1	HighPoly:RNA	0.0684762	0.382228	0.994525	Not Significant
chr1:180888396_G-T	XPR1	HighPoly:RNA	-0.22083	0.109078	0.823654	Not Significant
chr1:180889991_C-T	XPR1	HighPoly:RNA	-0.148431	0.0380703	0.612502	Not Significant
chr1:180890227_T-C	XPR1	HighPoly:RNA	0.0161802	0.852336	0.994525	Not Significant
chr1:180974640_C-T	STX6	HighPoly:RNA	-0.203109	0.403203	0.994525	Not Significant
chr1:180975055_C-A	STX6	HighPoly:RNA	-0.00481264	0.969522	0.994525	Not Significant
chr1:180975111_A-T	STX6	HighPoly:RNA	0.00988006	0.891315	0.994525	Not Significant
chr1:181799672_G-A	CACNA1E	HighPoly:RNA	0.031148	0.78369	0.994525	Not Significant
chr1:181799933_G-T	CACNA1E	HighPoly:RNA	-0.057643	0.601991	0.994525	Not Significant
chr1:181799975_C-A	CACNA1E	HighPoly:RNA	0.013263	0.939796	0.994525	Not Significant
chr1:181800556_C-T	CACNA1E	HighPoly:RNA	-0.0580986	0.557743	0.994525	Not Significant
chr1:181802681_G-C	CACNA1E	HighPoly:RNA	-0.129768	0.495547	0.994525	Not Significant
chr1:181805062_A-C	CACNA1E	HighPoly:RNA	0.11325	0.381839	0.994525	Not Significant
chr1:181806527_C-T	CACNA1E	HighPoly:RNA	-0.0403844	0.764369	0.994525	Not Significant
chr1:181807334_G-T	CACNA1E	HighPoly:RNA	0.0136692	0.919216	0.994525	Not Significant
chr1:183248897_T-A	NMNAT2	HighPoly:RNA	-0.0853082	0.666776	0.994525	Not Significant
chr1:183249196_T-C	NMNAT2	HighPoly:RNA	0.015529	0.908009	0.994525	Not Significant
chr1:183250320_C-T	NMNAT2	HighPoly:RNA	0.0553398	0.490899	0.994525	Not Significant
chr1:183251825_G-T	NMNAT2	HighPoly:RNA	0.0985953	0.266539	0.994525	Not Significant
chr1:183252102_T-C	NMNAT2	HighPoly:RNA	-0.0316327	0.508292	0.994525	Not Significant
chr1:184620313_A-G	C1orf21	HighPoly:RNA	0.00482066	0.94752	0.994525	Not Significant
chr1:184622263_A-T	C1orf21	HighPoly:RNA	0.0205435	0.919082	0.994525	Not Significant
chr1:184623608_G-T	C1orf21	HighPoly:RNA	0.024326	0.812016	0.994525	Not Significant
chr1:184624357_T-C	C1orf21	HighPoly:RNA	-0.0711798	0.530811	0.994525	Not Significant
chr1:184627365_C-T	C1orf21	HighPoly:RNA	0.0511368	0.781559	0.994525	Not Significant
chr1:185100423_C-T	RNF2	HighPoly:RNA	0.524882	0.129275	0.84945	Not Significant
chr1:185101209_C-G	RNF2	HighPoly:RNA	0.051087	0.799515	0.994525	Not Significant
chr1:185101521_A-C	RNF2	HighPoly:RNA	-0.113174	0.632117	0.994525	Not Significant
chr1:185101645_A-G	RNF2	HighPoly:RNA	0.182871	0.256728	0.993702	Not Significant
chr1:185101751_T-G	RNF2	HighPoly:RNA	-0.640699	0.203808	0.945033	Not Significant
chr1:192366740_A-G	RGS21	HighPoly:RNA	-0.0363771	0.852075	0.994525	Not Significant
chr1:192366954_A-T	RGS21	HighPoly:RNA	0	0.99982	0.99982	Not Significant
chr1:192367205_T-A	RGS21	HighPoly:RNA	-0.0440211	0.737712	0.994525	Not Significant
chr1:193085125_C-A	RO60	HighPoly:RNA	-0.0875271	0.814984	0.994525	Not Significant
chr1:193085928_A-C	RO60	HighPoly:RNA	0.00441151	0.968407	0.994525	Not Significant
chr1:193090469_G-T	RO60	HighPoly:RNA	0.422794	0.0311577	0.546137	Not Significant
chr1:193091136_T-G	RO60	HighPoly:RNA	0.557821	0.108095	0.823654	Not Significant
chr1:19338781_C-T	CAPZB	HighPoly:RNA	0.393461	0.0613516	0.730632	Not Significant
chr1:153773433_C-A	INTS3	TotalPoly:RNA	0.607116	0.000790791	0.044632	Significant
chr1:197156839_A-G	ZBTB41	HighPoly:RNA	-0.0102341	0.947432	0.994525	Not Significant
chr1:197157113_A-G	ZBTB41	HighPoly:RNA	0.514355	0.39854	0.994525	Not Significant
chr1:197506057_G-T	DENND1B	HighPoly:RNA	0.011451	0.94447	0.994525	Not Significant
chr1:197506741_T-C	DENND1B	HighPoly:RNA	-0.0365709	0.770984	0.994525	Not Significant
chr1:197509160_T-G	DENND1B	HighPoly:RNA	0.00180288	0.984236	0.994525	Not Significant
chr1:197509689_T-A	DENND1B	HighPoly:RNA	-0.467039	0.0650138	0.739543	Not Significant
chr1:197509710_G-C	DENND1B	HighPoly:RNA	NA	NA	NA	Not Significant
chr1:197509865_A-G	DENND1B	HighPoly:RNA	-0.110638	0.729995	0.994525	Not Significant
chr1:197929835_A-G	LHX9	HighPoly:RNA	0.0307127	0.904646	0.994525	Not Significant
chr1:197929971_A-T	LHX9	HighPoly:RNA	0.09484	0.425393	0.994525	Not Significant
chr1:197931774_A-C	LHX9	HighPoly:RNA	0.138766	0.542204	0.994525	Not Significant
chr1:197932180_G-T	LHX9	HighPoly:RNA	-0.0392733	0.894703	0.994525	Not Significant
chr1:197933757_A-G	LHX9	HighPoly:RNA	-0.604862	0.298252	0.994525	Not Significant
chr1:197934417_G-A	LHX9	HighPoly:RNA	-0.158134	0.443609	0.994525	Not Significant
chr1:197935433_G-T	LHX9	HighPoly:RNA	0.0241446	0.911889	0.994525	Not Significant
chr1:200970183_C-T	KIF21B	HighPoly:RNA	-0.0335351	0.819133	0.994525	Not Significant
chr1:200970491_T-A	KIF21B	HighPoly:RNA	-0.0369695	0.791157	0.994525	Not Significant
chr1:200971052_G-A	KIF21B	HighPoly:RNA	0.00380924	0.975787	0.994525	Not Significant
chr1:200972127_C-T	KIF21B	HighPoly:RNA	-0.0829108	0.834362	0.994525	Not Significant
chr1:200972829_C-T	KIF21B	HighPoly:RNA	-0.230521	0.337504	0.994525	Not Significant
chr1:20149636_C-T	PLA2G2F	HighPoly:RNA	-0.0455003	0.808589	0.994525	Not Significant
chr1:20192393_A-G	UBXN10	HighPoly:RNA	0.0768706	0.30279	0.994525	Not Significant
chr1:202580860_T-G	PPP1R12B	HighPoly:RNA	-0.136948	0.106975	0.821128	Not Significant
chr1:202581098_C-T	PPP1R12B	HighPoly:RNA	-0.0878727	0.306864	0.994525	Not Significant
chr1:202584248_G-A	PPP1R12B	HighPoly:RNA	0.0539554	0.472569	0.994525	Not Significant
chr1:202585077_A-G	PPP1R12B	HighPoly:RNA	0.0440498	0.710088	0.994525	Not Significant
chr1:202586780_C-T	PPP1R12B	HighPoly:RNA	0.123126	0.203776	0.945033	Not Significant
chr1:202587528_G-A	PPP1R12B	HighPoly:RNA	0.220532	0.0325817	0.557479	Not Significant
chr1:202589048_C-T	PPP1R12B	HighPoly:RNA	-0.0311573	0.835343	0.994525	Not Significant
chr1:202592850_G-C	SYT2	HighPoly:RNA	0.280949	0.00811864	0.301589	Not Significant
chr1:202595779_G-A	SYT2	HighPoly:RNA	0.126116	0.0977743	0.799955	Not Significant
chr1:202596296_C-T	SYT2	HighPoly:RNA	-0.0112934	0.909765	0.994525	Not Significant
chr1:202596300_C-T	SYT2	HighPoly:RNA	-0.0896858	0.418815	0.994525	Not Significant
chr1:203740280_G-A	ATP2B4	HighPoly:RNA	-0.0640005	0.603399	0.994525	Not Significant
chr1:204221699_C-T	PLEKHA6	HighPoly:RNA	-0.119634	0.610401	0.994525	Not Significant
chr1:204222206_C-T	PLEKHA6	HighPoly:RNA	-0.0197651	0.891347	0.994525	Not Significant
chr1:204222515_C-A	PLEKHA6	HighPoly:RNA	0.0630827	0.745281	0.994525	Not Significant
chr1:204222516_C-G	PLEKHA6	HighPoly:RNA	-0.0415646	0.835576	0.994525	Not Significant
chr1:204403698_G-A	PPP1R15B	HighPoly:RNA	0.166348	0.64634	0.994525	Not Significant
chr1:204404401_C-T	PPP1R15B	HighPoly:RNA	0.116948	0.435763	0.994525	Not Significant
chr1:204404664_C-G	PPP1R15B	HighPoly:RNA	-0.582012	0.143701	0.879698	Not Significant
chr1:204550398_C-A	MDM4	HighPoly:RNA	-0.519664	0.19194	0.932522	Not Significant
chr1:204551043_T-A	MDM4	HighPoly:RNA	0	0.990443	0.995438	Not Significant
chr1:204552343_G-T	MDM4	HighPoly:RNA	0.153716	0.545177	0.994525	Not Significant
chr1:205717848_A-G	NUCKS1	HighPoly:RNA	0.092336	0.57877	0.994525	Not Significant
chr1:206454415_G-A	SRGAP2	HighPoly:RNA	-0.0128663	0.941744	0.994525	Not Significant
chr1:206462140_G-C	SRGAP2	HighPoly:RNA	-0.0121366	0.855888	0.994525	Not Significant
chr1:206464119_C-T	SRGAP2	HighPoly:RNA	0.0100595	0.927843	0.994525	Not Significant
chr1:206464120_G-A	SRGAP2	HighPoly:RNA	0.130064	0.264571	0.994525	Not Significant
chr1:207045405_G-A	YOD1	HighPoly:RNA	0.147975	0.252816	0.99207	Not Significant
chr1:207046921_G-T	YOD1	HighPoly:RNA	-0.0897212	0.513825	0.994525	Not Significant
chr1:207048850_C-A	YOD1	HighPoly:RNA	0.129875	0.123739	0.839439	Not Significant
chr1:20744260_T-C	HP1BP3	HighPoly:RNA	-0.284972	0.0286353	0.530157	Not Significant
chr1:20744408_G-A	HP1BP3	HighPoly:RNA	-0.0100198	0.975691	0.994525	Not Significant
chr1:20744419_C-T	HP1BP3	HighPoly:RNA	-0.208084	0.20771	0.949187	Not Significant
chr1:20744450_C-A	HP1BP3	HighPoly:RNA	0.150623	0.206108	0.946508	Not Significant
chr1:20744646_C-T	HP1BP3	HighPoly:RNA	0.172062	0.209001	0.950586	Not Significant
chr1:209854591_T-C	UTP25	HighPoly:RNA	-0.106186	0.457399	0.994525	Not Significant
chr1:209854951_C-A	UTP25	HighPoly:RNA	-0.0702255	0.394663	0.994525	Not Significant
chr1:209857466_C-G	UTP25	HighPoly:RNA	-0.204453	0.1835	0.925619	Not Significant
chr1:210161325_T-C	SYT14	HighPoly:RNA	0.0174703	0.921049	0.994525	Not Significant
chr1:210161560_G-A	SYT14	HighPoly:RNA	-0.116108	0.52236	0.994525	Not Significant
chr1:210170152_C-G	SYT14	HighPoly:RNA	0.0518646	0.655527	0.994525	Not Significant
chr1:210170858_T-C	SYT14	HighPoly:RNA	1.48991	0.00522978	0.25262	Not Significant
chr1:210243897_C-G	SERTAD4	HighPoly:RNA	0.100056	0.815075	0.994525	Not Significant
chr1:210244926_A-T	SERTAD4	HighPoly:RNA	0.0775715	0.685352	0.994525	Not Significant
chr1:210245589_A-C	SERTAD4	HighPoly:RNA	-0.185763	0.323627	0.994525	Not Significant
chr1:211743531_G-T	LPGAT1	HighPoly:RNA	-0.123261	0.302196	0.994525	Not Significant
chr1:211744693_C-T	LPGAT1	HighPoly:RNA	0.221394	0.229888	0.978246	Not Significant
chr1:211747319_G-T	LPGAT1	HighPoly:RNA	0.169207	0.426757	0.994525	Not Significant
chr1:211747988_C-A	LPGAT1	HighPoly:RNA	0.221001	0.219829	0.967983	Not Significant
chr1:21219815_C-T	ECE1	HighPoly:RNA	0.0200073	0.897403	0.994525	Not Significant
chr1:212727593_C-G	NSL1	HighPoly:RNA	-0.135182	0.381738	0.994525	Not Significant
chr1:212727615_C-T	NSL1	HighPoly:RNA	-0.0651538	0.721315	0.994525	Not Significant
chr1:212733593_C-T	NSL1	HighPoly:RNA	0.0548655	0.770811	0.994525	Not Significant
chr1:212734574_C-T	NSL1	HighPoly:RNA	0.0661622	0.568267	0.994525	Not Significant
chr1:214349119_C-G	PTPN14	HighPoly:RNA	-0.646959	0.090596	0.786491	Not Significant
chr1:214349184_G-A	PTPN14	HighPoly:RNA	0.0207697	0.744924	0.994525	Not Significant
chr1:214350565_A-T	PTPN14	HighPoly:RNA	0.224687	0.256467	0.993702	Not Significant
chr1:214355357_G-A	PTPN14	HighPoly:RNA	0.0579244	0.424395	0.994525	Not Significant
chr1:214356278_C-T	PTPN14	HighPoly:RNA	-0.028444	0.789975	0.994525	Not Significant
chr1:215623206_T-C	USH2A	HighPoly:RNA	-0.060085	0.66311	0.994525	Not Significant
chr1:215625752_C-A	USH2A	HighPoly:RNA	0.0731521	0.740484	0.994525	Not Significant
chr1:216174438_C-T	USH2A	HighPoly:RNA	-0.125665	0.516875	0.994525	Not Significant
chr1:217429843_A-G	GPATCH2	HighPoly:RNA	0.552182	0.125336	0.84199	Not Significant
chr1:217429965_A-G	GPATCH2	HighPoly:RNA	-0.0435874	0.870263	0.994525	Not Significant
chr1:217431094_A-G	GPATCH2	HighPoly:RNA	-0.0670502	0.718229	0.994525	Not Significant
chr1:217610096_C-T	GPATCH2	HighPoly:RNA	0.0243295	0.786485	0.994525	Not Significant
chr1:218331411_G-A	RRP15	HighPoly:RNA	0.0812099	0.438509	0.994525	Not Significant
chr1:2184834_G-T	FAAP20	HighPoly:RNA	0.175445	0.369404	0.994525	Not Significant
chr1:2192093_G-A	FAAP20	HighPoly:RNA	-0.165918	0.540405	0.994525	Not Significant
chr1:2192167_G-A	FAAP20	HighPoly:RNA	-0.0290804	0.887602	0.994525	Not Significant
chr1:2192460_G-A	FAAP20	HighPoly:RNA	-0.121709	0.607131	0.994525	Not Significant
chr1:220150111_T-C	RAB3GAP2	HighPoly:RNA	-0.271107	0.254664	0.993486	Not Significant
chr1:220662669_T-G	MARK1	HighPoly:RNA	-0.0356383	0.815885	0.994525	Not Significant
chr1:220664314_C-T	MARK1	HighPoly:RNA	0.0427039	0.728599	0.994525	Not Significant
chr1:220664378_A-G	MARK1	HighPoly:RNA	-0.0900551	0.648508	0.994525	Not Significant
chr1:220697446_C-A	C1orf115	HighPoly:RNA	-0.171654	0.158047	0.899177	Not Significant
chr1:224158028_T-C	FBXO28	HighPoly:RNA	0.162313	0.150584	0.885382	Not Significant
chr1:224159727_A-T	FBXO28	HighPoly:RNA	-0.185409	0.45614	0.994525	Not Significant
chr1:224160636_C-T	FBXO28	HighPoly:RNA	0.102737	0.426821	0.994525	Not Significant
chr1:225487220_C-A	ENAH	HighPoly:RNA	0.140607	0.227695	0.977597	Not Significant
chr1:225488300_G-A	ENAH	HighPoly:RNA	-0.026039	0.766994	0.994525	Not Significant
chr1:225489220_C-G	ENAH	HighPoly:RNA	0.0243152	0.802988	0.994525	Not Significant
chr1:225489262_C-T	ENAH	HighPoly:RNA	0.139128	0.196919	0.938686	Not Significant
chr1:227658204_T-A	ZNF678	HighPoly:RNA	-0.698442	0.122902	0.839439	Not Significant
chr1:229324488_A-G	CCSAP	HighPoly:RNA	-0.0181252	0.901774	0.994525	Not Significant
chr1:230318960_C-T	PGBD5	HighPoly:RNA	0.00805033	0.909311	0.994525	Not Significant
chr1:230319580_G-A	PGBD5	HighPoly:RNA	0	0.994121	0.99594	Not Significant
chr1:230323323_G-T	PGBD5	HighPoly:RNA	0.0520965	0.774797	0.994525	Not Significant
chr1:2306854_C-T	SKI	HighPoly:RNA	0.147852	0.779044	0.994525	Not Significant
chr1:2308136_T-G	SKI	HighPoly:RNA	0.0222744	0.827023	0.994525	Not Significant
chr1:2309623_G-A	SKI	HighPoly:RNA	NA	NA	NA	Not Significant
chr1:231216281_T-C	TRIM67	HighPoly:RNA	-0.102707	0.609956	0.994525	Not Significant
chr1:231216296_A-T	TRIM67	HighPoly:RNA	0.150462	0.420302	0.994525	Not Significant
chr1:231216309_C-G	TRIM67	HighPoly:RNA	0.0126973	0.897731	0.994525	Not Significant
chr1:231217562_G-A	TRIM67	HighPoly:RNA	0.252514	0.0257067	0.498726	Not Significant
chr1:231217637_G-A	TRIM67	HighPoly:RNA	-0.094166	0.479341	0.994525	Not Significant
chr1:231218856_T-C	TRIM67	HighPoly:RNA	1.53999	0.00131964	0.121533	Not Significant
chr1:234323705_T-G	SLC35F3	HighPoly:RNA	0.0374654	0.862839	0.994525	Not Significant
chr1:236762731_A-G	ACTN2	HighPoly:RNA	0.0462123	0.788247	0.994525	Not Significant
chr1:239909299_G-A	CHRM3	HighPoly:RNA	0.0900534	0.628313	0.994525	Not Significant
chr1:239909665_G-A	CHRM3	HighPoly:RNA	0.0181745	0.855157	0.994525	Not Significant
chr1:239912633_T-C	CHRM3	HighPoly:RNA	0.0127069	0.903224	0.994525	Not Significant
chr1:239913147_G-C	CHRM3	HighPoly:RNA	-0.0225988	0.858166	0.994525	Not Significant
chr1:239914977_C-G	CHRM3	HighPoly:RNA	0.120236	0.128554	0.847816	Not Significant
chr1:2403384_C-T	RER1	HighPoly:RNA	NA	NA	NA	Not Significant
chr1:2403536_G-A	RER1	HighPoly:RNA	-0.0183428	0.890411	0.994525	Not Significant
chr1:2404286_A-C	RER1	HighPoly:RNA	0.0615477	0.446264	0.994525	Not Significant
chr1:240489709_A-G	GREM2	HighPoly:RNA	0.410359	0.135719	0.859381	Not Significant
chr1:240489989_C-T	GREM2	HighPoly:RNA	-0.171856	0.389156	0.994525	Not Significant
chr1:240490691_T-C	GREM2	HighPoly:RNA	0.0102428	0.940233	0.994525	Not Significant
chr1:240492327_G-A	GREM2	HighPoly:RNA	0.0809663	0.413671	0.994525	Not Significant
chr1:241629247_A-G	CHML	HighPoly:RNA	-0.228819	0.199019	0.940768	Not Significant
chr1:241629542_C-T	CHML	HighPoly:RNA	0.780596	0.0589175	0.722706	Not Significant
chr1:241630734_C-A	CHML	HighPoly:RNA	-0.32431	0.374028	0.994525	Not Significant
chr1:241633028_C-T	CHML	HighPoly:RNA	-0.149833	0.496298	0.994525	Not Significant
chr1:241633726_C-A	CHML	HighPoly:RNA	-0.0120915	0.894459	0.994525	Not Significant
chr1:242084185_A-T	PLD5	HighPoly:RNA	0.25421	0.0593082	0.723894	Not Significant
chr1:242084186_A-T	PLD5	HighPoly:RNA	0.385749	0.011006	0.341031	Not Significant
chr1:242084444_G-C	PLD5	HighPoly:RNA	-0.0787841	0.621043	0.994525	Not Significant
chr1:242087682_C-G	PLD5	HighPoly:RNA	0.0736748	0.686136	0.994525	Not Significant
chr1:242089426_G-T	PLD5	HighPoly:RNA	-0.0968577	0.262687	0.993702	Not Significant
chr1:243500174_A-G	AKT3	HighPoly:RNA	-0.0338889	0.848036	0.994525	Not Significant
chr1:243502975_C-G	AKT3	HighPoly:RNA	-0.0487693	0.77706	0.994525	Not Significant
chr1:243503034_C-T	AKT3	HighPoly:RNA	0.279524	0.0508731	0.677209	Not Significant
chr1:243503674_G-A	AKT3	HighPoly:RNA	0.0129134	0.882637	0.994525	Not Significant
chr1:243504466_C-G	AKT3	HighPoly:RNA	0.0461824	0.644028	0.994525	Not Significant
chr1:244707506_G-T	DESI2	HighPoly:RNA	-0.096211	0.564776	0.994525	Not Significant
chr1:244707912_T-A	DESI2	HighPoly:RNA	0.145226	0.283583	0.994525	Not Significant
chr1:244708214_C-T	DESI2	HighPoly:RNA	-0.0448321	0.560225	0.994525	Not Significant
chr1:244708319_T-A	DESI2	HighPoly:RNA	-0.0316272	0.819281	0.994525	Not Significant
chr1:244850484_C-A	HNRNPU	HighPoly:RNA	-0.375407	0.00668258	0.279751	Not Significant
chr1:244852569_C-G	HNRNPU	HighPoly:RNA	-0.0565796	0.673218	0.994525	Not Significant
chr1:246666017_A-G	CNST	HighPoly:RNA	0.0518352	0.618001	0.994525	Not Significant
chr1:246666051_C-T	CNST	HighPoly:RNA	0.069198	0.523262	0.994525	Not Significant
chr1:246667978_A-G	CNST	HighPoly:RNA	-0.154553	0.045802	0.655495	Not Significant
chr1:24841857_C-T	CLIC4	HighPoly:RNA	0.242849	0.341029	0.994525	Not Significant
chr1:24842163_A-C	CLIC4	HighPoly:RNA	0.0706359	0.359414	0.994525	Not Significant
chr1:24842941_T-C	CLIC4	HighPoly:RNA	0.202005	0.0739725	0.747632	Not Significant
chr1:248810582_G-A	SH3BP5L	HighPoly:RNA	0.361579	0.168095	0.906432	Not Significant
chr1:248810646_G-A	SH3BP5L	HighPoly:RNA	0.0640118	0.681529	0.994525	Not Significant
chr1:248811795_G-A	SH3BP5L	HighPoly:RNA	-0.0776277	0.751472	0.994525	Not Significant
chr1:28147406_C-T	PTAFR	HighPoly:RNA	-0.00280523	0.984871	0.994525	Not Significant
chr1:28147473_G-A	PTAFR	HighPoly:RNA	-0.136201	0.666674	0.994525	Not Significant
chr1:28149225_T-A	PTAFR	HighPoly:RNA	0.0719473	0.443739	0.994525	Not Significant
chr1:28149304_C-A	PTAFR	HighPoly:RNA	0.081423	0.736062	0.994525	Not Significant
chr1:28538522_G-A	RCC1	HighPoly:RNA	-0.112899	0.276132	0.994525	Not Significant
chr1:30732703_G-A	LAPTM5	HighPoly:RNA	0.0390626	0.854468	0.994525	Not Significant
chr1:30733366_A-T	LAPTM5	HighPoly:RNA	-0.801054	0.00202357	0.15207	Not Significant
chr1:30733703_A-C	LAPTM5	HighPoly:RNA	0.342078	0.392155	0.994525	Not Significant
chr1:30869542_A-C	SDC3	HighPoly:RNA	-0.510781	0.586639	0.994525	Not Significant
chr1:30872202_A-G	SDC3	HighPoly:RNA	-0.00603592	0.938303	0.994525	Not Significant
chr1:30872381_C-T	SDC3	HighPoly:RNA	-0.223169	0.0742858	0.747632	Not Significant
chr1:31652496_C-A	COL16A1	HighPoly:RNA	-0.00260599	0.970051	0.994525	Not Significant
chr1:153773998_G-T	INTS3	TotalPoly:RNA	-1.49955	2.32e-15	3.8e-12	Significant
chr1:32171682_G-T	KPNA6	HighPoly:RNA	-0.0657599	0.649739	0.994525	Not Significant
chr1:32171904_T-A	KPNA6	HighPoly:RNA	0.0182887	0.756178	0.994525	Not Significant
chr1:32172126_C-T	KPNA6	HighPoly:RNA	-0.20981	0.269064	0.994525	Not Significant
chr1:32173449_G-A	KPNA6	HighPoly:RNA	-0.0260364	0.749629	0.994525	Not Significant
chr1:32174341_A-C	KPNA6	HighPoly:RNA	-0.0316143	0.819137	0.994525	Not Significant
chr1:32174343_G-A	KPNA6	HighPoly:RNA	-0.118724	0.273739	0.994525	Not Significant
chr1:32174805_C-T	KPNA6	HighPoly:RNA	-0.0195324	0.777961	0.994525	Not Significant
chr1:32175516_G-A	KPNA6	HighPoly:RNA	0.132345	0.23729	0.98381	Not Significant
chr1:32334227_G-A	MARCKSL1	HighPoly:RNA	-0.147573	0.447762	0.994525	Not Significant
chr1:32679736_C-G	RBBP4	HighPoly:RNA	-0.0718874	0.604232	0.994525	Not Significant
chr1:32682060_G-A	RBBP4	HighPoly:RNA	0.01819	0.854	0.994525	Not Significant
chr1:32685110_A-G	RBBP4	HighPoly:RNA	-0.128826	0.677909	0.994525	Not Significant
chr1:32773733_A-G	KIAA1522	HighPoly:RNA	-0.0343928	0.871858	0.994525	Not Significant
chr1:33120453_T-G	AZIN2	HighPoly:RNA	-0.211776	0.226878	0.977597	Not Significant
chr1:33121979_A-G	AZIN2	HighPoly:RNA	0	0.985834	0.994525	Not Significant
chr1:33122800_G-A	AZIN2	HighPoly:RNA	-0.0227473	0.808257	0.994525	Not Significant
chr1:33145607_G-T	TRIM62	HighPoly:RNA	-0.169061	0.54168	0.994525	Not Significant
chr1:33145727_C-G	TRIM62	HighPoly:RNA	0.0769947	0.684324	0.994525	Not Significant
chr1:33145769_G-A	TRIM62	HighPoly:RNA	-0.0772737	0.714177	0.994525	Not Significant
chr1:33146391_G-C	TRIM62	HighPoly:RNA	-0.00987987	0.908705	0.994525	Not Significant
chr1:3434372_T-G	PRDM16	HighPoly:RNA	0.179531	0.447646	0.994525	Not Significant
chr1:3434956_G-C	PRDM16	HighPoly:RNA	-0.113598	0.690581	0.994525	Not Significant
chr1:3436587_C-T	PRDM16	HighPoly:RNA	-0.0225256	0.929459	0.994525	Not Significant
chr1:3437555_C-A	PRDM16	HighPoly:RNA	0.0311518	0.772915	0.994525	Not Significant
chr1:3437752_A-T	PRDM16	HighPoly:RNA	-0.314475	0.203099	0.944426	Not Significant
chr1:3438144_C-T	PRDM16	HighPoly:RNA	-0.272182	0.135242	0.859381	Not Significant
chr1:3438145_G-A	PRDM16	HighPoly:RNA	-0.0591017	0.641079	0.994525	Not Significant
chr1:34853017_G-A	SMIM12	HighPoly:RNA	0.104671	0.489139	0.994525	Not Significant
chr1:34855007_G-C	SMIM12	HighPoly:RNA	-0.0129194	0.87502	0.994525	Not Significant
chr1:34855428_A-C	SMIM12	HighPoly:RNA	0.0893489	0.546484	0.994525	Not Significant
chr1:3489457_G-T	MEGF6	HighPoly:RNA	0.189125	0.590619	0.994525	Not Significant
chr1:3489861_G-T	MEGF6	HighPoly:RNA	-0.0254475	0.897476	0.994525	Not Significant
chr1:3490169_G-A	MEGF6	HighPoly:RNA	-0.0776364	0.73332	0.994525	Not Significant
chr1:35919961_C-A	AGO1	HighPoly:RNA	-0.157629	0.0287054	0.530157	Not Significant
chr1:35921214_T-C	AGO1	HighPoly:RNA	-0.501169	0.174257	0.920529	Not Significant
chr1:35923069_T-C	AGO1	HighPoly:RNA	-0.413983	0.00137639	0.121533	Not Significant
chr1:36796143_G-A	GRIK3	HighPoly:RNA	0.160629	0.248928	0.991215	Not Significant
chr1:36796203_G-T	GRIK3	HighPoly:RNA	0.0448148	0.829297	0.994525	Not Significant
chr1:36796573_G-A	GRIK3	HighPoly:RNA	-0.00200485	0.975707	0.994525	Not Significant
chr1:36797811_A-T	GRIK3	HighPoly:RNA	-0.148868	0.120168	0.833418	Not Significant
chr1:36798786_G-T	GRIK3	HighPoly:RNA	0.10693	0.365513	0.994525	Not Significant
chr1:3733347_C-T	TP73	HighPoly:RNA	0.0036064	0.98436	0.994525	Not Significant
chr1:3733679_C-G	TP73	HighPoly:RNA	-0.0550335	0.826692	0.994525	Not Significant
chr1:3734280_G-T	TP73	HighPoly:RNA	0.034554	0.869342	0.994525	Not Significant
chr1:3734540_T-C	TP73	HighPoly:RNA	0	0.993359	0.995506	Not Significant
chr1:37484234_T-C	ZC3H12A	HighPoly:RNA	0.0554048	0.783293	0.994525	Not Significant
chr1:37611790_G-A	RSPO1	HighPoly:RNA	-0.00643061	0.935395	0.994525	Not Significant
chr1:37611838_C-G	RSPO1	HighPoly:RNA	0.110191	0.0862217	0.780877	Not Significant
chr1:37612522_A-G	RSPO1	HighPoly:RNA	0.00220424	0.984103	0.994525	Not Significant
chr1:37811282_T-G	MTF1	HighPoly:RNA	0.508758	0.00306136	0.188822	Not Significant
chr1:37814795_T-C	MTF1	HighPoly:RNA	0.0701996	0.451125	0.994525	Not Significant
chr1:3812759_G-A	CEP104	HighPoly:RNA	-0.143915	0.423392	0.994525	Not Significant
chr1:3813792_G-A	CEP104	HighPoly:RNA	-0.473634	0.000918001	0.100032	Not Significant
chr1:40622218_T-C	RIMS3	HighPoly:RNA	0.0211024	0.81709	0.994525	Not Significant
chr1:40625998_G-T	RIMS3	HighPoly:RNA	0.0782101	0.829374	0.994525	Not Significant
chr1:40626324_G-A	RIMS3	HighPoly:RNA	0.17196	0.0539367	0.690215	Not Significant
chr1:42799140_C-A	TMEM269	HighPoly:RNA	-0.0753878	0.797758	0.994525	Not Significant
chr1:42799840_C-A	TMEM269	HighPoly:RNA	0.0916526	0.487663	0.994525	Not Significant
chr1:42800649_C-T	TMEM269	HighPoly:RNA	0.0478097	0.630751	0.994525	Not Significant
chr1:47761352_C-A	TRABD2B	HighPoly:RNA	0.0177682	0.896755	0.994525	Not Significant
chr1:47761747_C-T	TRABD2B	HighPoly:RNA	0.0513449	0.677706	0.994525	Not Significant
chr1:47762122_A-G	TRABD2B	HighPoly:RNA	-0.210208	0.0202582	0.455291	Not Significant
chr1:47762155_G-A	TRABD2B	HighPoly:RNA	0.0359254	0.691777	0.994525	Not Significant
chr1:47763616_C-G	TRABD2B	HighPoly:RNA	0.0255913	0.794282	0.994525	Not Significant
chr1:47765039_C-T	TRABD2B	HighPoly:RNA	-0.12115	0.360201	0.994525	Not Significant
chr1:47765154_G-A	TRABD2B	HighPoly:RNA	0.0495297	0.601874	0.994525	Not Significant
chr1:4782625_G-A	AJAP1	HighPoly:RNA	-0.102817	0.397836	0.994525	Not Significant
chr1:4783208_T-C	AJAP1	HighPoly:RNA	0.0177534	0.899217	0.994525	Not Significant
chr1:4791890_C-T	AJAP1	HighPoly:RNA	-0.071949	0.396808	0.994525	Not Significant
chr1:51354583_G-T	EPS15	HighPoly:RNA	0.282641	0.0657165	0.739543	Not Significant
chr1:51354876_A-T	EPS15	HighPoly:RNA	1.13937	0.117536	0.826598	Not Significant
chr1:51355042_G-C	EPS15	HighPoly:RNA	-0.273067	0.0575235	0.71599	Not Significant
chr1:51355749_G-C	EPS15	HighPoly:RNA	0.890447	0.0105522	0.330097	Not Significant
chr1:51355779_C-A	EPS15	HighPoly:RNA	0.226376	0.352923	0.994525	Not Significant
chr1:51355803_C-T	EPS15	HighPoly:RNA	-0.148793	0.564811	0.994525	Not Significant
chr1:51913284_A-G	RAB3B	HighPoly:RNA	-0.18088	0.18935	0.928712	Not Significant
chr1:51913628_C-T	RAB3B	HighPoly:RNA	-0.0968123	0.325691	0.994525	Not Significant
chr1:51914408_C-T	RAB3B	HighPoly:RNA	0.0871763	0.504777	0.994525	Not Significant
chr1:51917539_T-A	RAB3B	HighPoly:RNA	0.508832	0.00160722	0.13443	Not Significant
chr1:52351798_C-T	CC2D1B	HighPoly:RNA	-0.344655	0.0347284	0.57628	Not Significant
chr1:52352083_G-C	CC2D1B	HighPoly:RNA	-0.255199	0.0116274	0.350322	Not Significant
chr1:52352915_G-A	CC2D1B	HighPoly:RNA	0.00180312	0.985012	0.994525	Not Significant
chr1:52353002_C-T	CC2D1B	HighPoly:RNA	0.124121	0.685133	0.994525	Not Significant
chr1:52822488_G-A	ZYG11B	HighPoly:RNA	0.0291042	0.847963	0.994525	Not Significant
chr1:52823303_T-A	ZYG11B	HighPoly:RNA	0.419683	0.240133	0.983949	Not Significant
chr1:52823576_G-A	ZYG11B	HighPoly:RNA	-0.050097	0.780541	0.994525	Not Significant
chr1:52824119_G-A	ZYG11B	HighPoly:RNA	-0.037831	0.831312	0.994525	Not Significant
chr1:53243686_C-G	LRP8	HighPoly:RNA	-0.24739	0.0501585	0.674767	Not Significant
chr1:53243904_C-A	LRP8	HighPoly:RNA	0.0141099	0.892169	0.994525	Not Significant
chr1:53244513_G-A	LRP8	HighPoly:RNA	0.0546312	0.537065	0.994525	Not Significant
chr1:53245028_T-C	LRP8	HighPoly:RNA	-0.282515	0.0834308	0.777024	Not Significant
chr1:53246384_T-G	LRP8	HighPoly:RNA	-0.0819657	0.511574	0.994525	Not Significant
chr1:56709082_T-C	PRKAA2	HighPoly:RNA	-0.146807	0.653395	0.994525	Not Significant
chr1:56711941_G-A	PRKAA2	HighPoly:RNA	0.167133	0.541734	0.994525	Not Significant
chr1:56712362_A-C	PRKAA2	HighPoly:RNA	-0.19184	0.335186	0.994525	Not Significant
chr1:56714856_T-C	PRKAA2	HighPoly:RNA	0.268878	0.248422	0.991215	Not Significant
chr1:56996142_A-T	DAB1	HighPoly:RNA	-0.172089	0.332615	0.994525	Not Significant
chr1:56996438_A-G	DAB1	HighPoly:RNA	-0.0750988	0.439837	0.994525	Not Significant
chr1:56996456_G-A	DAB1	HighPoly:RNA	-0.00846992	0.891248	0.994525	Not Significant
chr1:62211471_C-T	L1TD1	HighPoly:RNA	-0.0193749	0.840264	0.994525	Not Significant
chr1:62211482_G-A	L1TD1	HighPoly:RNA	0.112433	0.46133	0.994525	Not Significant
chr1:62211775_C-G	L1TD1	HighPoly:RNA	-0.0488	0.770835	0.994525	Not Significant
chr1:62212201_A-G	L1TD1	HighPoly:RNA	0.0757981	0.879381	0.994525	Not Significant
chr1:62212202_A-C	L1TD1	HighPoly:RNA	-0.285624	0.53703	0.994525	Not Significant
chr1:62864385_A-C	ATG4C	HighPoly:RNA	-0.248409	0.148059	0.885338	Not Significant
chr1:6416437_G-A	HES2	HighPoly:RNA	0.00521711	0.968431	0.994525	Not Significant
chr1:6416585_T-C	HES2	HighPoly:RNA	-0.0128683	0.94215	0.994525	Not Significant
chr1:64179797_G-A	ROR1	HighPoly:RNA	0.0576508	0.536567	0.994525	Not Significant
chr1:6521640_G-C	NOL9	HighPoly:RNA	-0.228554	0.0605262	0.730632	Not Significant
chr1:65226828_G-T	AK4	HighPoly:RNA	-0.257274	0.0538569	0.690215	Not Significant
chr1:65229233_C-T	AK4	HighPoly:RNA	-0.029301	0.770182	0.994525	Not Significant
chr1:65229688_G-T	AK4	HighPoly:RNA	-0.0949261	0.440473	0.994525	Not Significant
chr1:6523172_A-G	NOL9	HighPoly:RNA	0.0495329	0.707824	0.994525	Not Significant
chr1:6524193_G-T	NOL9	HighPoly:RNA	0	0.986819	0.994525	Not Significant
chr1:66743633_C-G	SGIP1	HighPoly:RNA	0.0739443	0.744507	0.994525	Not Significant
chr1:66744070_C-T	SGIP1	HighPoly:RNA	0.308768	0.0231642	0.48107	Not Significant
chr1:6887866_A-G	CAMTA1	HighPoly:RNA	-0.0255786	0.791181	0.994525	Not Significant
chr1:70125326_T-C	LRRC7	HighPoly:RNA	-0.0777044	0.610908	0.994525	Not Significant
chr1:70125669_G-C	LRRC7	HighPoly:RNA	0.158068	0.457422	0.994525	Not Significant
chr1:70136462_C-A	LRRC7	HighPoly:RNA	0.130561	0.624019	0.994525	Not Significant
chr1:70852376_A-T	PTGER3	HighPoly:RNA	-0.132606	0.50105	0.994525	Not Significant
chr1:70971405_A-T	PTGER3	HighPoly:RNA	0.141284	0.345981	0.994525	Not Significant
chr1:71007335_A-T	PTGER3	HighPoly:RNA	0.126482	0.325145	0.994525	Not Significant
chr1:71007415_C-A	PTGER3	HighPoly:RNA	0.0326804	0.662274	0.994525	Not Significant
chr1:71009186_A-C	PTGER3	HighPoly:RNA	-0.2661	0.151667	0.886149	Not Significant
chr1:71011474_G-T	PTGER3	HighPoly:RNA	-0.146173	0.136787	0.862407	Not Significant
chr1:71011649_C-T	PTGER3	HighPoly:RNA	-0.33556	0.312714	0.994525	Not Significant
chr1:71400900_G-A	NEGR1	HighPoly:RNA	-0.0418125	0.887688	0.994525	Not Significant
chr1:71404721_G-T	NEGR1	HighPoly:RNA	0.297012	0.330775	0.994525	Not Significant
chr1:71406899_A-G	NEGR1	HighPoly:RNA	0.126015	0.414404	0.994525	Not Significant
chr1:74568721_G-A	ERICH3	HighPoly:RNA	-0.0718487	0.63427	0.994525	Not Significant
chr1:74568937_G-T	ERICH3	HighPoly:RNA	-0.0161442	0.877371	0.994525	Not Significant
chr1:74569238_C-A	ERICH3	HighPoly:RNA	0.0572073	0.671632	0.994525	Not Significant
chr1:74569812_T-C	ERICH3	HighPoly:RNA	-0.0465369	0.703559	0.994525	Not Significant
chr1:74569854_G-C	ERICH3	HighPoly:RNA	0.108921	0.277906	0.994525	Not Significant
chr1:76576950_C-G	ST6GALNAC3	HighPoly:RNA	0.00340585	0.969719	0.994525	Not Significant
chr1:76630850_C-A	ST6GALNAC3	HighPoly:RNA	0.508769	0.135412	0.859381	Not Significant
chr1:76631659_G-T	ST6GALNAC3	HighPoly:RNA	0.0392301	0.901582	0.994525	Not Significant
chr1:76634226_T-A	ST6GALNAC3	HighPoly:RNA	0.123311	0.349499	0.994525	Not Significant
chr1:7766770_C-T	CAMTA1	HighPoly:RNA	-0.240326	0.105164	0.817549	Not Significant
chr1:7766861_T-A	CAMTA1	HighPoly:RNA	-0.0465147	0.717233	0.994525	Not Significant
chr1:7768171_C-T	CAMTA1	HighPoly:RNA	1.12384	0.0631421	0.737184	Not Significant
chr1:78016713_T-C	DNAJB4	HighPoly:RNA	0.0169203	0.877824	0.994525	Not Significant
chr1:78136296_G-A	GIPC2	HighPoly:RNA	-0.113095	0.0831586	0.77573	Not Significant
chr1:78136478_T-C	GIPC2	HighPoly:RNA	-0.0267357	0.827267	0.994525	Not Significant
chr1:78137701_C-A	GIPC2	HighPoly:RNA	-0.270892	0.0673395	0.739543	Not Significant
chr1:78643553_T-C	IFI44L	HighPoly:RNA	0.160322	0.0635744	0.737511	Not Significant
chr1:84204844_T-C	PRKACB	HighPoly:RNA	NA	NA	NA	Not Significant
chr1:84236017_G-C	PRKACB	HighPoly:RNA	0.0736936	0.434638	0.994525	Not Significant
chr1:84237522_C-T	PRKACB	HighPoly:RNA	0.125548	0.56438	0.994525	Not Significant
chr1:84811746_C-A	LPAR3	HighPoly:RNA	0.523073	0.121168	0.837417	Not Significant
chr1:84813278_T-A	LPAR3	HighPoly:RNA	0.00723398	0.941228	0.994525	Not Significant
chr1:87346008_G-T	LMO4	HighPoly:RNA	0.158021	0.378903	0.994525	Not Significant
chr1:87346903_C-T	LMO4	HighPoly:RNA	0.365266	0.0024035	0.162135	Not Significant
chr1:87347648_T-C	LMO4	HighPoly:RNA	NA	NA	NA	Not Significant
chr1:87347835_C-G	LMO4	HighPoly:RNA	0.0422992	0.827996	0.994525	Not Significant
chr1:89107365_T-G	GBP2	HighPoly:RNA	0.120273	0.148648	0.885379	Not Significant
chr1:89107415_G-T	GBP2	HighPoly:RNA	0.204135	0.0290489	0.530736	Not Significant
chr1:89108128_T-A	GBP2	HighPoly:RNA	-0.0683133	0.547677	0.994525	Not Significant
chr1:89715649_T-A	LRRC8C	HighPoly:RNA	-0.229822	0.257714	0.993702	Not Significant
chr1:89717111_T-G	LRRC8C	HighPoly:RNA	0.160303	0.24933	0.991215	Not Significant
chr1:89719028_A-G	LRRC8C	HighPoly:RNA	-0.0480904	0.600002	0.994525	Not Significant
chr1:91682108_C-T	TGFBR3	HighPoly:RNA	0.0492172	0.649266	0.994525	Not Significant
chr1:9265181_G-A	H6PD	HighPoly:RNA	-0.0896423	0.290819	0.994525	Not Significant
chr1:9266833_T-C	H6PD	HighPoly:RNA	-0.0512632	0.605612	0.994525	Not Significant
chr1:93151622_C-A	TMED5	HighPoly:RNA	0.075094	0.455972	0.994525	Not Significant
chr1:93152552_G-A	TMED5	HighPoly:RNA	0.712225	0.0119153	0.354828	Not Significant
chr1:93154034_T-C	TMED5	HighPoly:RNA	-0.0340436	0.817934	0.994525	Not Significant
chr1:93552678_T-A	FNBP1L	HighPoly:RNA	-0.00963143	0.950227	0.994525	Not Significant
chr1:93553271_T-C	FNBP1L	HighPoly:RNA	0.0770101	0.459322	0.994525	Not Significant
chr1:93553747_C-T	FNBP1L	HighPoly:RNA	0.0680822	0.618848	0.994525	Not Significant
chr1:93554165_T-A	FNBP1L	HighPoly:RNA	-0.00843486	0.944715	0.994525	Not Significant
chr1:93554270_C-T	FNBP1L	HighPoly:RNA	0.0908862	0.334158	0.994525	Not Significant
chr1:9369388_C-A	SPSB1	HighPoly:RNA	-0.0833647	0.597721	0.994525	Not Significant
chr1:9602296_G-T	TMEM201	HighPoly:RNA	0.0342662	0.853246	0.994525	Not Significant
chr1:9602299_G-T	TMEM201	HighPoly:RNA	-0.0896899	0.663468	0.994525	Not Significant
chr1:9604166_G-T	TMEM201	HighPoly:RNA	-0.183816	0.0161099	0.402011	Not Significant
chr1:9613784_G-A	TMEM201	HighPoly:RNA	-0.264063	0.16696	0.905481	Not Significant
chr1:9928567_T-A	LZIC	HighPoly:RNA	0.0293551	0.712413	0.994525	Not Significant
chr1:9929387_C-T	LZIC	HighPoly:RNA	-0.108154	0.642202	0.994525	Not Significant
chr1:9930225_G-A	LZIC	HighPoly:RNA	-0.0718853	0.631843	0.994525	Not Significant
chr1:99307250_G-A	PLPPR4	HighPoly:RNA	-0.145219	0.287846	0.994525	Not Significant
chr1:99307352_C-A	PLPPR4	HighPoly:RNA	0.10774	0.219953	0.967983	Not Significant
chr1:99309113_A-G	PLPPR4	HighPoly:RNA	0.00962019	0.948217	0.994525	Not Significant
chr1:99309135_G-T	PLPPR4	HighPoly:RNA	-0.363496	0.278419	0.994525	Not Significant
chr10:100548173_C-T	HIF1AN	HighPoly:RNA	0.243543	0.0395537	0.614256	Not Significant
chr10:100548180_G-A	HIF1AN	HighPoly:RNA	-0.0523122	0.589406	0.994525	Not Significant
chr10:100550313_T-G	HIF1AN	HighPoly:RNA	0.116901	0.171349	0.913023	Not Significant
chr10:100552081_G-T	HIF1AN	HighPoly:RNA	-0.115046	0.313507	0.994525	Not Significant
chr10:100556466_G-T	HIF1AN	HighPoly:RNA	-0.0236258	0.875791	0.994525	Not Significant
chr10:103453420_C-A	CALHM1	HighPoly:RNA	NA	NA	NA	Not Significant
chr10:103453504_C-A	CALHM1	HighPoly:RNA	0.145036	0.722259	0.994525	Not Significant
chr10:103454121_C-T	CALHM1	HighPoly:RNA	-0.0666999	0.417748	0.994525	Not Significant
chr10:103454734_G-A	CALHM1	HighPoly:RNA	0.0737086	0.529874	0.994525	Not Significant
chr10:103596665_T-A	SH3PXD2A	HighPoly:RNA	-0.089665	0.539962	0.994525	Not Significant
chr10:103596685_T-A	SH3PXD2A	HighPoly:RNA	-0.131535	0.146543	0.884063	Not Significant
chr10:103599089_G-T	SH3PXD2A	HighPoly:RNA	0.0667499	0.656019	0.994525	Not Significant
chr10:103600714_G-C	SH3PXD2A	HighPoly:RNA	-0.022584	0.896207	0.994525	Not Significant
chr10:103879120_G-T	STN1	HighPoly:RNA	0.105608	0.46961	0.994525	Not Significant
chr10:103879404_G-A	STN1	HighPoly:RNA	0	0.992496	0.995506	Not Significant
chr10:103880250_G-T	STN1	HighPoly:RNA	-0.358398	0.403706	0.994525	Not Significant
chr10:103880502_C-A	STN1	HighPoly:RNA	0.100152	0.193883	0.935247	Not Significant
chr10:106574036_A-T	SORCS1	HighPoly:RNA	-0.403814	0.0794554	0.762818	Not Significant
chr10:106574936_C-A	SORCS1	HighPoly:RNA	0.299899	0.0908537	0.786491	Not Significant
chr10:106574996_A-G	SORCS1	HighPoly:RNA	0.00200362	0.97995	0.994525	Not Significant
chr10:106578155_C-T	SORCS1	HighPoly:RNA	0.484523	0.0021185	0.155626	Not Significant
chr10:111013344_C-T	SHOC2	HighPoly:RNA	-0.0174623	0.950642	0.994525	Not Significant
chr10:111013593_T-C	SHOC2	HighPoly:RNA	-0.159265	0.0407775	0.618434	Not Significant
chr10:111013624_A-C	SHOC2	HighPoly:RNA	-0.0630372	0.667592	0.994525	Not Significant
chr10:111013629_G-T	SHOC2	HighPoly:RNA	-0.181494	0.260905	0.993702	Not Significant
chr10:112150230_C-T	GPAM	HighPoly:RNA	0.00681922	0.970229	0.994525	Not Significant
chr10:112150597_G-T	GPAM	HighPoly:RNA	0.029531	0.690537	0.994525	Not Significant
chr10:112425568_G-C	ZDHHC6	HighPoly:RNA	-0.128374	0.593236	0.994525	Not Significant
chr10:112430678_G-A	ZDHHC6	HighPoly:RNA	-0.160919	0.0963533	0.793398	Not Significant
chr10:112430701_A-G	ZDHHC6	HighPoly:RNA	-0.138504	0.456941	0.994525	Not Significant
chr10:113908875_A-G	NHLRC2	HighPoly:RNA	0.00580749	0.968624	0.994525	Not Significant
chr10:113909317_G-T	NHLRC2	HighPoly:RNA	0.0387512	0.697535	0.994525	Not Significant
chr10:113910863_G-A	NHLRC2	HighPoly:RNA	-0.369736	0.0447893	0.64643	Not Significant
chr10:113914388_G-A	NHLRC2	HighPoly:RNA	0.0258445	0.859866	0.994525	Not Significant
chr10:113915859_C-G	NHLRC2	HighPoly:RNA	-0.0343605	0.6934	0.994525	Not Significant
chr10:113916364_T-A	NHLRC2	HighPoly:RNA	0.0254539	0.845694	0.994525	Not Significant
chr10:114045797_C-T	ADRB1	HighPoly:RNA	-0.707245	0.0985632	0.800505	Not Significant
chr10:114046257_G-T	ADRB1	HighPoly:RNA	0.31525	0.0510389	0.677209	Not Significant
chr10:114046660_G-A	ADRB1	HighPoly:RNA	NA	NA	NA	Not Significant
chr10:114120897_T-C	CCDC186	HighPoly:RNA	0.0734828	0.646889	0.994525	Not Significant
chr10:114121019_G-A	CCDC186	HighPoly:RNA	0.22135	0.553656	0.994525	Not Significant
chr10:114124969_C-T	CCDC186	HighPoly:RNA	0.0130769	0.924291	0.994525	Not Significant
chr10:114125052_A-T	CCDC186	HighPoly:RNA	-0.0768947	0.561161	0.994525	Not Significant
chr10:116059708_A-T	GFRA1	HighPoly:RNA	-0.162587	0.10482	0.815896	Not Significant
chr10:116062135_T-A	GFRA1	HighPoly:RNA	0.163207	0.266249	0.994525	Not Significant
chr10:116062745_A-G	GFRA1	HighPoly:RNA	-0.0433379	0.611293	0.994525	Not Significant
chr10:116063781_A-G	GFRA1	HighPoly:RNA	-0.047702	0.715207	0.994525	Not Significant
chr10:116064088_C-G	GFRA1	HighPoly:RNA	-0.172039	0.188115	0.928226	Not Significant
chr10:116672027_C-A	HSPA12A	HighPoly:RNA	-0.0120859	0.905512	0.994525	Not Significant
chr10:116672321_G-A	HSPA12A	HighPoly:RNA	-0.020769	0.790523	0.994525	Not Significant
chr10:116672988_A-G	HSPA12A	HighPoly:RNA	0.0040124	0.965133	0.994525	Not Significant
chr10:116673600_C-T	HSPA12A	HighPoly:RNA	-0.128974	0.393003	0.994525	Not Significant
chr10:116674119_C-T	HSPA12A	HighPoly:RNA	-0.0334009	0.81929	0.994525	Not Significant
chr10:117130226_T-C	VAX1	HighPoly:RNA	0.0896381	0.27864	0.994525	Not Significant
chr10:117279515_T-A	PDZD8	HighPoly:RNA	0.461951	0.0362524	0.597024	Not Significant
chr10:117279516_T-A	PDZD8	HighPoly:RNA	0.178089	0.259106	0.993702	Not Significant
chr10:117282350_A-C	PDZD8	HighPoly:RNA	0.721185	0.149463	0.885382	Not Significant
chr10:117282648_T-A	PDZD8	HighPoly:RNA	0.0364834	0.79231	0.994525	Not Significant
chr10:119574970_G-T	TIAL1	HighPoly:RNA	0.379061	0.095689	0.793398	Not Significant
chr10:119575132_A-G	TIAL1	HighPoly:RNA	-0.173947	0.0679068	0.739543	Not Significant
chr10:119575627_G-T	TIAL1	HighPoly:RNA	-0.252831	0.299972	0.994525	Not Significant
chr10:123688833_A-T	GPR26	HighPoly:RNA	-0.0690899	0.374337	0.994525	Not Significant
chr10:123690105_G-A	GPR26	HighPoly:RNA	-0.00482332	0.931377	0.994525	Not Significant
chr10:123691945_T-C	GPR26	HighPoly:RNA	-0.352546	0.00234761	0.162135	Not Significant
chr10:123692691_G-T	GPR26	HighPoly:RNA	-0.01835	0.890414	0.994525	Not Significant
chr10:123693745_C-T	GPR26	HighPoly:RNA	-0.0442989	0.684776	0.994525	Not Significant
chr10:124758154_G-A	EEF1AKMT2	HighPoly:RNA	-0.00441105	0.968847	0.994525	Not Significant
chr10:124759064_T-C	EEF1AKMT2	HighPoly:RNA	0.0423134	0.739394	0.994525	Not Significant
chr10:124759672_C-T	EEF1AKMT2	HighPoly:RNA	-0.163215	0.206343	0.946648	Not Significant
chr10:126012965_G-T	ADAM12	HighPoly:RNA	0.229391	0.0996259	0.803149	Not Significant
chr10:126013418_A-G	ADAM12	HighPoly:RNA	-0.0849283	0.374482	0.994525	Not Significant
chr10:126014742_T-C	ADAM12	HighPoly:RNA	0.00721861	0.967904	0.994525	Not Significant
chr10:126014743_G-A	ADAM12	HighPoly:RNA	0.142313	0.483951	0.994525	Not Significant
chr10:127136071_G-T	INSYN2A	HighPoly:RNA	0.0683536	0.524593	0.994525	Not Significant
chr10:127137259_G-A	INSYN2A	HighPoly:RNA	0.0692097	0.542638	0.994525	Not Significant
chr10:127137354_G-T	INSYN2A	HighPoly:RNA	-0.0311791	0.822237	0.994525	Not Significant
chr10:127739622_C-T	FOXI2	HighPoly:RNA	0.00220465	0.979048	0.994525	Not Significant
chr10:127739833_C-T	FOXI2	HighPoly:RNA	0.0440218	0.741873	0.994525	Not Significant
chr10:127739839_T-C	FOXI2	HighPoly:RNA	-0.108938	0.550942	0.994525	Not Significant
chr10:12829328_A-G	CAMK1D	HighPoly:RNA	0.250353	0.173529	0.918649	Not Significant
chr10:12832728_G-A	CAMK1D	HighPoly:RNA	-0.0513336	0.643457	0.994525	Not Significant
chr10:132376434_G-T	LRRC27	HighPoly:RNA	-0.188449	0.224298	0.97561	Not Significant
chr10:132376439_G-C	LRRC27	HighPoly:RNA	0.00360987	0.972436	0.994525	Not Significant
chr10:132378941_G-T	LRRC27	HighPoly:RNA	-0.013367	0.890625	0.994525	Not Significant
chr10:132378942_G-C	LRRC27	HighPoly:RNA	-0.0605694	0.571101	0.994525	Not Significant
chr10:132379363_C-T	LRRC27	HighPoly:RNA	0.00846058	0.928063	0.994525	Not Significant
chr10:132379388_C-A	LRRC27	HighPoly:RNA	0.00482425	0.96228	0.994525	Not Significant
chr10:132380354_G-T	LRRC27	HighPoly:RNA	-0.0316491	0.791673	0.994525	Not Significant
chr10:132380533_C-T	LRRC27	HighPoly:RNA	-0.0394039	0.648624	0.994525	Not Significant
chr10:133169942_C-T	KNDC1	HighPoly:RNA	-0.0145282	0.897339	0.994525	Not Significant
chr10:133180425_G-A	KNDC1	HighPoly:RNA	0.083226	0.64668	0.994525	Not Significant
chr10:133225197_C-T	KNDC1	HighPoly:RNA	0.0595897	0.549979	0.994525	Not Significant
chr10:133225669_C-T	KNDC1	HighPoly:RNA	0.0245008	0.854025	0.994525	Not Significant
chr10:17315673_C-G	ST8SIA6	HighPoly:RNA	-0.207562	0.376526	0.994525	Not Significant
chr10:17316240_C-T	ST8SIA6	HighPoly:RNA	0.0857704	0.6829	0.994525	Not Significant
chr10:17316270_A-G	ST8SIA6	HighPoly:RNA	-0.0848013	0.639365	0.994525	Not Significant
chr10:17317273_G-T	ST8SIA6	HighPoly:RNA	0.0644086	0.689302	0.994525	Not Significant
chr10:17318464_C-T	ST8SIA6	HighPoly:RNA	-0.0683341	0.488662	0.994525	Not Significant
chr10:17318921_A-C	ST8SIA6	HighPoly:RNA	0.163218	0.228096	0.977597	Not Significant
chr10:17320139_A-C	ST8SIA6	HighPoly:RNA	-0.303817	0.129251	0.84945	Not Significant
chr10:17714972_C-T	STAM	HighPoly:RNA	-0.0333973	0.825754	0.994525	Not Significant
chr10:17715403_G-A	STAM	HighPoly:RNA	1.63474	0.024848	0.49054	Not Significant
chr10:17715409_G-A	STAM	HighPoly:RNA	0.871587	0.271962	0.994525	Not Significant
chr10:18675256_C-T	ARL5B	HighPoly:RNA	0.121138	0.196223	0.938686	Not Significant
chr10:18676317_G-T	ARL5B	HighPoly:RNA	0.593374	0.0214392	0.468793	Not Significant
chr10:18678688_C-A	ARL5B	HighPoly:RNA	0.0346249	0.707188	0.994525	Not Significant
chr10:23203985_C-T	C10orf67	HighPoly:RNA	0.155581	0.212073	0.955282	Not Significant
chr10:23203986_G-A	C10orf67	HighPoly:RNA	0.148528	0.349965	0.994525	Not Significant
chr10:23318545_C-A	C10orf67	HighPoly:RNA	-0.0941933	0.423414	0.994525	Not Significant
chr10:25599309_C-A	GPR158	HighPoly:RNA	-0.0830728	0.670468	0.994525	Not Significant
chr10:25599444_C-T	GPR158	HighPoly:RNA	0.0819795	0.478673	0.994525	Not Significant
chr10:25602150_A-G	GPR158	HighPoly:RNA	-0.00240556	0.975114	0.994525	Not Significant
chr10:26301192_G-A	GAD2	HighPoly:RNA	0.00561355	0.978313	0.994525	Not Significant
chr10:26301346_A-T	GAD2	HighPoly:RNA	0.198739	0.670543	0.994525	Not Significant
chr10:26301813_G-A	GAD2	HighPoly:RNA	0.0130807	0.915871	0.994525	Not Significant
chr10:26302665_A-T	GAD2	HighPoly:RNA	0.11502	0.222272	0.971401	Not Significant
chr10:26303932_C-T	GAD2	HighPoly:RNA	0.415215	0.00666182	0.279751	Not Significant
chr10:27542019_T-C	RAB18	HighPoly:RNA	-0.0706384	0.341333	0.994525	Not Significant
chr10:27673652_T-C	MKX	HighPoly:RNA	NA	NA	NA	Not Significant
chr10:27674502_A-T	MKX	HighPoly:RNA	-0.445326	0.135782	0.859381	Not Significant
chr10:27674519_C-T	MKX	HighPoly:RNA	-0.480988	0.132701	0.856537	Not Significant
chr10:27674892_G-T	MKX	HighPoly:RNA	-0.0209794	0.85259	0.994525	Not Significant
chr10:28619961_A-T	WAC	HighPoly:RNA	0.30958	0.277531	0.994525	Not Significant
chr10:28622334_A-T	WAC	HighPoly:RNA	0.0284174	0.770073	0.994525	Not Significant
chr10:28622805_G-A	WAC	HighPoly:RNA	-0.0284147	0.803795	0.994525	Not Significant
chr10:28622964_C-T	WAC	HighPoly:RNA	-0.17944	0.446487	0.994525	Not Significant
chr10:28623073_G-T	WAC	HighPoly:RNA	-0.0971288	0.482033	0.994525	Not Significant
chr10:30015009_G-T	JCAD	HighPoly:RNA	-0.0576617	0.615244	0.994525	Not Significant
chr10:30015441_T-G	JCAD	HighPoly:RNA	-0.238778	0.0846651	0.780753	Not Significant
chr10:30015751_C-T	JCAD	HighPoly:RNA	-0.385734	0.124157	0.839439	Not Significant
chr10:37775962_G-T	ZNF248	HighPoly:RNA	-0.0335477	0.772646	0.994525	Not Significant
chr10:37830223_A-G	ZNF248	HighPoly:RNA	-0.0777917	0.587799	0.994525	Not Significant
chr10:37830683_T-A	ZNF248	HighPoly:RNA	0.193996	0.0291426	0.530736	Not Significant
chr10:37950130_A-T	ZNF25	HighPoly:RNA	0.240308	0.094428	0.791557	Not Significant
chr10:37950218_T-C	ZNF25	HighPoly:RNA	0.0881446	0.67519	0.994525	Not Significant
chr10:37950933_G-A	ZNF25	HighPoly:RNA	-0.0474485	0.500694	0.994525	Not Significant
chr10:38056580_A-T	ZNF33A	HighPoly:RNA	0.345111	0.0140646	0.374605	Not Significant
chr10:38056784_A-G	ZNF33A	HighPoly:RNA	-0.241974	0.401491	0.994525	Not Significant
chr10:38058413_T-G	ZNF33A	HighPoly:RNA	-0.128173	0.296665	0.994525	Not Significant
chr10:38120018_C-T	ZNF37A	HighPoly:RNA	-0.336415	0.0609234	0.730632	Not Significant
chr10:38122153_G-A	ZNF37A	HighPoly:RNA	0.350928	0.29762	0.994525	Not Significant
chr10:38147308_C-T	ZNF37A	HighPoly:RNA	0.10775	0.227795	0.977597	Not Significant
chr10:42589729_T-G	ZNF33B	HighPoly:RNA	-0.27491	0.110002	0.823654	Not Significant
chr10:42590533_T-A	ZNF33B	HighPoly:RNA	0.0423192	0.804541	0.994525	Not Significant
chr10:42591414_G-A	ZNF33B	HighPoly:RNA	0.0335433	0.783408	0.994525	Not Significant
chr10:43127236_T-C	RET	HighPoly:RNA	0	0.987031	0.994525	Not Significant
chr10:43129484_C-T	RET	HighPoly:RNA	0.0539587	0.45375	0.994525	Not Significant
chr10:43130204_T-C	RET	HighPoly:RNA	0.00420742	0.960509	0.994525	Not Significant
chr10:44371102_G-T	CXCL12	HighPoly:RNA	0.0282774	0.695947	0.994525	Not Significant
chr10:44371239_T-C	CXCL12	HighPoly:RNA	-0.0667285	0.624784	0.994525	Not Significant
chr10:44371706_A-G	CXCL12	HighPoly:RNA	0.0253642	0.871362	0.994525	Not Significant
chr10:44373108_C-T	CXCL12	HighPoly:RNA	0.00966582	0.899673	0.994525	Not Significant
chr10:46545037_A-C	GPRIN2	HighPoly:RNA	-0.046084	0.473005	0.994525	Not Significant
chr10:46547489_C-T	GPRIN2	HighPoly:RNA	0.0243082	0.84779	0.994525	Not Significant
chr10:46549197_G-A	GPRIN2	HighPoly:RNA	0.0483129	0.841903	0.994525	Not Significant
chr10:47366347_C-T	ZNF488	HighPoly:RNA	0.0112946	0.915332	0.994525	Not Significant
chr10:47366705_G-A	ZNF488	HighPoly:RNA	-0.159192	0.0391885	0.614227	Not Significant
chr10:47367736_C-T	ZNF488	HighPoly:RNA	-0.00521397	0.970938	0.994525	Not Significant
chr10:48435623_G-A	MAPK8	HighPoly:RNA	0.00602724	0.934067	0.994525	Not Significant
chr10:48436308_C-T	MAPK8	HighPoly:RNA	-0.0490187	0.688819	0.994525	Not Significant
chr10:48436327_T-G	MAPK8	HighPoly:RNA	0.404054	0.0288186	0.530736	Not Significant
chr10:49015368_G-A	VSTM4	HighPoly:RNA	-0.196006	0.386656	0.994525	Not Significant
chr10:49015884_T-G	VSTM4	HighPoly:RNA	0.0448586	0.555039	0.994525	Not Significant
chr10:49016004_A-G	VSTM4	HighPoly:RNA	0.0289444	0.88777	0.994525	Not Significant
chr10:49016392_T-C	VSTM4	HighPoly:RNA	0.0691974	0.575367	0.994525	Not Significant
chr10:49018760_G-A	VSTM4	HighPoly:RNA	-0.0660647	0.493056	0.994525	Not Significant
chr10:49709942_T-C	C10orf53	HighPoly:RNA	-0.0255758	0.827849	0.994525	Not Significant
chr10:49709963_G-C	C10orf53	HighPoly:RNA	-0.0925995	0.407789	0.994525	Not Significant
chr10:49710226_G-T	C10orf53	HighPoly:RNA	-0.0260421	0.728005	0.994525	Not Significant
chr10:4978054_G-A	AKR1C1	HighPoly:RNA	0.0227504	0.787115	0.994525	Not Significant
chr10:4978787_G-T	AKR1C1	HighPoly:RNA	-1.14884	0.0168173	0.411805	Not Significant
chr10:4978851_C-G	AKR1C1	HighPoly:RNA	-0.0423255	0.81252	0.994525	Not Significant
chr10:4979440_A-T	AKR1C1	HighPoly:RNA	-0.00220474	0.978151	0.994525	Not Significant
chr10:4983073_G-A	AKR1C1	HighPoly:RNA	-0.102193	0.311397	0.994525	Not Significant
chr10:4988274_G-C	AKR1C2	HighPoly:RNA	-0.0477053	0.728487	0.994525	Not Significant
chr10:4988621_A-C	AKR1C2	HighPoly:RNA	0.0661888	0.51638	0.994525	Not Significant
chr10:4989587_A-G	AKR1C2	HighPoly:RNA	-0.100821	0.368308	0.994525	Not Significant
chr10:5000040_A-C	AKR1C2	HighPoly:RNA	-0.0742756	0.572829	0.994525	Not Significant
chr10:5000259_C-T	AKR1C2	HighPoly:RNA	-0.0326887	0.714071	0.994525	Not Significant
chr10:50185732_C-T	ASAH2	HighPoly:RNA	-0.205209	0.0728186	0.747632	Not Significant
chr10:50187131_C-T	ASAH2	HighPoly:RNA	0.00723337	0.936633	0.994525	Not Significant
chr10:50187162_A-C	ASAH2	HighPoly:RNA	-0.00220365	0.984918	0.994525	Not Significant
chr10:50755595_G-T	ASAH2B	HighPoly:RNA	0.0427681	0.621348	0.994525	Not Significant
chr10:50755802_C-A	ASAH2B	HighPoly:RNA	-0.29667	0.122342	0.838438	Not Significant
chr10:50755816_T-C	ASAH2B	HighPoly:RNA	-0.237016	0.111018	0.823654	Not Significant
chr10:52293959_C-T	PRKG1	HighPoly:RNA	0.037172	0.585655	0.994525	Not Significant
chr10:52295510_G-A	PRKG1	HighPoly:RNA	0.0790864	0.476878	0.994525	Not Significant
chr10:52295543_A-G	PRKG1	HighPoly:RNA	0.026751	0.810239	0.994525	Not Significant
chr10:52295579_T-G	PRKG1	HighPoly:RNA	0.131789	0.329348	0.994525	Not Significant
chr10:52765716_T-C	MBL2	HighPoly:RNA	-0.0343538	0.715553	0.994525	Not Significant
chr1:153773998_G-T	INTS3	HighPoly:RNA	-1.40258	3.99e-09	3.72e-06	Significant
chr10:52767218_A-G	MBL2	HighPoly:RNA	0.056867	0.445538	0.994525	Not Significant
chr10:53803049_G-C	PCDH15	HighPoly:RNA	0.134367	0.277678	0.994525	Not Significant
chr10:53805214_C-A	PCDH15	HighPoly:RNA	-0.194296	0.270414	0.994525	Not Significant
chr10:53806186_G-T	PCDH15	HighPoly:RNA	0.200439	0.68536	0.994525	Not Significant
chr10:58369775_A-G	UBE2D1	HighPoly:RNA	0.0969282	0.672594	0.994525	Not Significant
chr10:58369828_G-A	UBE2D1	HighPoly:RNA	0.0510643	0.804192	0.994525	Not Significant
chr10:58370047_A-T	UBE2D1	HighPoly:RNA	0.116416	0.651504	0.994525	Not Significant
chr10:58370048_C-T	UBE2D1	HighPoly:RNA	0.61421	0.0289869	0.530736	Not Significant
chr10:58370068_T-A	UBE2D1	HighPoly:RNA	-1.65279	0.0140562	0.374605	Not Significant
chr10:58396068_A-T	TFAM	HighPoly:RNA	0.282968	0.171263	0.913023	Not Significant
chr10:58396181_C-T	TFAM	HighPoly:RNA	-0.0218199	0.841098	0.994525	Not Significant
chr10:58396739_T-G	TFAM	HighPoly:RNA	-0.0226094	0.854957	0.994525	Not Significant
chr10:59789833_A-G	CCDC6	HighPoly:RNA	0.142839	0.320575	0.994525	Not Significant
chr10:59790052_C-A	CCDC6	HighPoly:RNA	-0.152823	0.357717	0.994525	Not Significant
chr10:59790498_G-T	CCDC6	HighPoly:RNA	0.0170181	0.829122	0.994525	Not Significant
chr10:6011502_T-C	IL2RA	HighPoly:RNA	0.180001	0.040134	0.617402	Not Significant
chr10:6011984_G-A	IL2RA	HighPoly:RNA	0.12291	0.433546	0.994525	Not Significant
chr10:6012824_T-A	IL2RA	HighPoly:RNA	0.0225945	0.869704	0.994525	Not Significant
chr10:60786320_A-C	CDK1	HighPoly:RNA	-0.145531	0.382655	0.994525	Not Significant
chr10:60786334_T-A	CDK1	HighPoly:RNA	0.0943887	0.581302	0.994525	Not Significant
chr10:60794571_G-T	CDK1	HighPoly:RNA	-0.255913	0.134186	0.856537	Not Significant
chr10:62193238_G-A	RTKN2	HighPoly:RNA	1.06246	0.0873586	0.780877	Not Significant
chr10:62196691_C-T	RTKN2	HighPoly:RNA	-0.122196	0.591142	0.994525	Not Significant
chr10:62196835_G-T	RTKN2	HighPoly:RNA	0.797578	0.0992562	0.803149	Not Significant
chr10:62197110_G-T	RTKN2	HighPoly:RNA	NA	NA	NA	Not Significant
chr10:62238556_G-A	RTKN2	HighPoly:RNA	-0.0449537	0.70352	0.994525	Not Significant
chr10:62400471_C-T	ZNF365	HighPoly:RNA	0.102231	0.181107	0.923305	Not Significant
chr10:62401011_C-G	ZNF365	HighPoly:RNA	0.118719	0.269388	0.994525	Not Significant
chr10:62401546_T-C	ZNF365	HighPoly:RNA	-0.371286	0.266649	0.994525	Not Significant
chr10:62402256_C-T	ZNF365	HighPoly:RNA	0.0393646	0.624308	0.994525	Not Significant
chr10:62807151_T-C	ADO	HighPoly:RNA	0.0538336	0.597698	0.994525	Not Significant
chr10:62807853_C-T	ADO	HighPoly:RNA	0.42235	0.226228	0.977597	Not Significant
chr10:62807881_T-C	ADO	HighPoly:RNA	-0.277729	0.150982	0.885382	Not Significant
chr10:62812632_G-T	EGR2	HighPoly:RNA	0.139909	0.376013	0.994525	Not Significant
chr10:63623287_A-T	REEP3	HighPoly:RNA	0.0330214	0.76114	0.994525	Not Significant
chr10:63623300_C-T	REEP3	HighPoly:RNA	-0.00905811	0.917541	0.994525	Not Significant
chr10:63623900_C-A	REEP3	HighPoly:RNA	-0.906238	0.137277	0.862962	Not Significant
chr10:651663_G-A	PRR26	HighPoly:RNA	-0.00361394	0.952703	0.994525	Not Significant
chr10:651965_C-A	PRR26	HighPoly:RNA	-0.0831531	0.302648	0.994525	Not Significant
chr10:652116_C-A	PRR26	HighPoly:RNA	0.0393708	0.646114	0.994525	Not Significant
chr10:652254_C-T	PRR26	HighPoly:RNA	0.0717551	0.680929	0.994525	Not Significant
chr10:652578_A-C	PRR26	HighPoly:RNA	-0.252466	0.033365	0.562931	Not Significant
chr10:67098645_A-C	LRRTM3	HighPoly:RNA	-0.0267358	0.813975	0.994525	Not Significant
chr10:67099415_G-T	LRRTM3	HighPoly:RNA	-0.101671	0.506626	0.994525	Not Significant
chr10:67100149_C-A	LRRTM3	HighPoly:RNA	0.145219	0.473368	0.994525	Not Significant
chr10:68693074_T-C	TET1	HighPoly:RNA	-0.0520907	0.735642	0.994525	Not Significant
chr10:69958907_A-G	COL13A1	HighPoly:RNA	0	0.992563	0.995506	Not Significant
chr10:7159088_G-A	SFMBT2	HighPoly:RNA	-0.565036	0.0770974	0.753457	Not Significant
chr10:7160462_C-T	SFMBT2	HighPoly:RNA	0.00481907	0.94616	0.994525	Not Significant
chr10:7163358_G-T	SFMBT2	HighPoly:RNA	0.105293	0.396465	0.994525	Not Significant
chr10:7163393_C-T	SFMBT2	HighPoly:RNA	0.0222539	0.85255	0.994525	Not Significant
chr10:71646999_G-A	CDH23	HighPoly:RNA	0.245216	0.391367	0.994525	Not Significant
chr10:71647131_T-C	CDH23	HighPoly:RNA	0.0586087	0.727512	0.994525	Not Significant
chr10:72013104_G-T	CHST3	HighPoly:RNA	0.0133662	0.858307	0.994525	Not Significant
chr10:72060782_T-C	SPOCK2	HighPoly:RNA	0.0098804	0.911794	0.994525	Not Significant
chr10:72060928_G-T	SPOCK2	HighPoly:RNA	0.0751451	0.61058	0.994525	Not Significant
chr10:72061140_A-C	SPOCK2	HighPoly:RNA	-0.0614387	0.4842	0.994525	Not Significant
chr10:72061343_G-T	SPOCK2	HighPoly:RNA	-0.148131	0.597915	0.994525	Not Significant
chr10:72333064_G-A	DNAJB12	HighPoly:RNA	-1.57175	0.0300206	0.539216	Not Significant
chr10:72333246_G-A	DNAJB12	HighPoly:RNA	-0.0748359	0.798013	0.994525	Not Significant
chr10:72333654_T-A	DNAJB12	HighPoly:RNA	-0.143902	0.491115	0.994525	Not Significant
chr10:72335036_A-C	DNAJB12	HighPoly:RNA	-0.13411	0.488707	0.994525	Not Significant
chr10:73241179_A-G	FAM149B1	HighPoly:RNA	-0.0611042	0.602404	0.994525	Not Significant
chr10:73241670_A-G	FAM149B1	HighPoly:RNA	0.0242733	0.83826	0.994525	Not Significant
chr10:73241890_G-A	FAM149B1	HighPoly:RNA	-0.161551	0.510796	0.994525	Not Significant
chr10:73243589_G-A	FAM149B1	HighPoly:RNA	-0.475053	0.015977	0.400221	Not Significant
chr10:73437246_A-C	PPP3CB	HighPoly:RNA	0.21675	0.290196	0.994525	Not Significant
chr10:73437482_T-G	PPP3CB	HighPoly:RNA	-0.619717	0.241037	0.984017	Not Significant
chr10:73437580_T-C	PPP3CB	HighPoly:RNA	-0.218388	0.450955	0.994525	Not Significant
chr10:73444418_G-T	PPP3CB	HighPoly:RNA	-0.236212	0.557324	0.994525	Not Significant
chr10:76871579_T-A	KCNMA1	HighPoly:RNA	-0.291835	0.0893211	0.783085	Not Significant
chr10:76873501_T-A	KCNMA1	HighPoly:RNA	-0.105512	0.580646	0.994525	Not Significant
chr10:76874638_A-G	KCNMA1	HighPoly:RNA	-0.0451931	0.85982	0.994525	Not Significant
chr10:76885718_C-T	KCNMA1	HighPoly:RNA	0.128516	0.0910635	0.786491	Not Significant
chr10:77635031_A-T	KCNMA1	HighPoly:RNA	-0.0227422	0.781821	0.994525	Not Significant
chr10:79314690_A-T	ZMIZ1	HighPoly:RNA	-0.0323473	0.828869	0.994525	Not Significant
chr10:79315614_G-A	ZMIZ1	HighPoly:RNA	-0.128332	0.456438	0.994525	Not Significant
chr10:79513880_G-T	EIF5AL1	HighPoly:RNA	-0.111379	0.195169	0.937557	Not Significant
chr10:79513894_G-T	EIF5AL1	HighPoly:RNA	-0.0632456	0.448371	0.994525	Not Significant
chr10:79513977_G-A	EIF5AL1	HighPoly:RNA	0.148186	0.337042	0.994525	Not Significant
chr10:79514048_T-C	EIF5AL1	HighPoly:RNA	-0.137621	0.18679	0.925619	Not Significant
chr10:79514130_G-C	EIF5AL1	HighPoly:RNA	-0.0684958	0.434114	0.994525	Not Significant
chr10:79515479_G-A	EIF5AL1	HighPoly:RNA	0.280878	0.00747974	0.291086	Not Significant
chr10:79516420_C-T	EIF5AL1	HighPoly:RNA	-0.211129	0.122163	0.838438	Not Significant
chr10:79614505_C-G	SFTPA1	HighPoly:RNA	0.0612825	0.716558	0.994525	Not Significant
chr10:79614506_T-C	SFTPA1	HighPoly:RNA	-0.0886521	0.661757	0.994525	Not Significant
chr10:79614514_A-G	SFTPA1	HighPoly:RNA	-0.0450252	0.737197	0.994525	Not Significant
chr10:79614740_C-T	SFTPA1	HighPoly:RNA	-0.018351	0.911236	0.994525	Not Significant
chr10:80517997_G-A	TSPAN14	HighPoly:RNA	-0.0775406	0.531221	0.994525	Not Significant
chr10:80518378_G-T	TSPAN14	HighPoly:RNA	-0.0948561	0.629671	0.994525	Not Significant
chr10:80518520_G-A	TSPAN14	HighPoly:RNA	-0.111251	0.626313	0.994525	Not Significant
chr10:80520204_C-T	TSPAN14	HighPoly:RNA	0.0369259	0.842927	0.994525	Not Significant
chr10:80520255_C-G	TSPAN14	HighPoly:RNA	-0.0130812	0.922721	0.994525	Not Significant
chr10:80520384_C-T	TSPAN14	HighPoly:RNA	-0.119608	0.637436	0.994525	Not Significant
chr10:80521606_C-T	TSPAN14	HighPoly:RNA	0.0320353	0.677024	0.994525	Not Significant
chr10:80521757_A-C	TSPAN14	HighPoly:RNA	-0.0583856	0.794921	0.994525	Not Significant
chr10:8075091_G-A	GATA3	HighPoly:RNA	-0.307198	0.393825	0.994525	Not Significant
chr10:87752851_A-G	ATAD1	HighPoly:RNA	0.483721	0.0466928	0.661027	Not Significant
chr10:87753567_G-A	ATAD1	HighPoly:RNA	NA	NA	NA	Not Significant
chr10:87754324_G-A	ATAD1	HighPoly:RNA	0.361242	0.283674	0.994525	Not Significant
chr10:87965676_G-T	PTEN	HighPoly:RNA	-0.113064	0.649891	0.994525	Not Significant
chr10:87971728_C-G	PTEN	HighPoly:RNA	0.316095	0.0817036	0.771934	Not Significant
chr10:89582596_A-G	PANK1	HighPoly:RNA	-0.0461947	0.789035	0.994525	Not Significant
chr10:90901559_A-C	RPP30	HighPoly:RNA	-0.70373	0.036738	0.600483	Not Significant
chr10:90907868_C-T	RPP30	HighPoly:RNA	-0.00662782	0.946137	0.994525	Not Significant
chr10:90908257_A-G	RPP30	HighPoly:RNA	0.0310267	0.724504	0.994525	Not Significant
chr10:92029248_A-G	BTAF1	HighPoly:RNA	0.0242813	0.840331	0.994525	Not Significant
chr10:92654983_T-C	KIF11	HighPoly:RNA	-0.0571732	0.698633	0.994525	Not Significant
chr10:93077336_G-T	CYP26A1	HighPoly:RNA	NA	NA	NA	Not Significant
chr10:93077664_A-T	CYP26A1	HighPoly:RNA	0.313058	0.0764225	0.753457	Not Significant
chr10:93077794_T-C	CYP26A1	HighPoly:RNA	-0.0289394	0.829029	0.994525	Not Significant
chr10:95312970_A-C	SORBS1	HighPoly:RNA	0.0922869	0.455061	0.994525	Not Significant
chr10:95312971_A-C	SORBS1	HighPoly:RNA	0.131561	0.383989	0.994525	Not Significant
chr10:97320607_A-G	FRAT1	HighPoly:RNA	-0.0374029	0.731391	0.994525	Not Significant
chr10:97333581_G-A	FRAT2	HighPoly:RNA	0.130604	0.309533	0.994525	Not Significant
chr10:98248107_C-G	LOXL4	HighPoly:RNA	-0.036959	0.768662	0.994525	Not Significant
chr10:99707266_C-A	ENTPD7	HighPoly:RNA	-0.10769	0.473459	0.994525	Not Significant
chr10:99708687_G-T	ENTPD7	HighPoly:RNA	-0.0888489	0.592022	0.994525	Not Significant
chr10:99710066_G-C	ENTPD7	HighPoly:RNA	0.00360991	0.966209	0.994525	Not Significant
chr11:100308917_G-C	CNTN5	HighPoly:RNA	0.13118	0.343479	0.994525	Not Significant
chr11:100309003_T-A	CNTN5	HighPoly:RNA	0.190118	0.273623	0.994525	Not Significant
chr11:100309664_G-A	CNTN5	HighPoly:RNA	-0.0390721	0.712299	0.994525	Not Significant
chr11:100991250_G-T	ARHGAP42	HighPoly:RNA	-0.0380663	0.743874	0.994525	Not Significant
chr11:100991991_C-G	ARHGAP42	HighPoly:RNA	0.0871633	0.498036	0.994525	Not Significant
chr11:100993331_T-C	ARHGAP42	HighPoly:RNA	-0.143222	0.661132	0.994525	Not Significant
chr11:101031270_G-T	PGR	HighPoly:RNA	0.097385	0.188115	0.928226	Not Significant
chr11:101033794_G-T	PGR	HighPoly:RNA	0.171707	0.118204	0.827426	Not Significant
chr11:101034061_G-T	PGR	HighPoly:RNA	-0.605784	0.0780897	0.755917	Not Significant
chr11:101034746_T-G	PGR	HighPoly:RNA	0.0796079	0.770697	0.994525	Not Significant
chr11:101035331_C-T	PGR	HighPoly:RNA	-0.0650741	0.731072	0.994525	Not Significant
chr11:101036511_C-T	PGR	HighPoly:RNA	0.201714	0.30397	0.994525	Not Significant
chr11:101038848_A-C	PGR	HighPoly:RNA	0.192606	0.718135	0.994525	Not Significant
chr11:102000707_A-G	CEP126	HighPoly:RNA	0.438215	0.444287	0.994525	Not Significant
chr11:102000817_G-T	CEP126	HighPoly:RNA	0.080734	0.550786	0.994525	Not Significant
chr11:103050905_T-C	DCUN1D5	HighPoly:RNA	-0.00200356	0.981471	0.994525	Not Significant
chr11:103053151_T-A	DCUN1D5	HighPoly:RNA	-0.656846	0.0663891	0.739543	Not Significant
chr11:103056552_C-T	DCUN1D5	HighPoly:RNA	0.0136686	0.932453	0.994525	Not Significant
chr11:103056821_G-C	DCUN1D5	HighPoly:RNA	0.293947	0.12708	0.847816	Not Significant
chr11:103907328_G-A	PDGFD	HighPoly:RNA	-0.211832	0.115623	0.826298	Not Significant
chr11:103907891_C-A	PDGFD	HighPoly:RNA	0.457004	0.0062684	0.270263	Not Significant
chr11:103908213_C-T	PDGFD	HighPoly:RNA	0.128332	0.330664	0.994525	Not Significant
chr11:105912891_T-C	GRIA4	HighPoly:RNA	0.174071	0.3665	0.994525	Not Significant
chr11:105979818_G-A	GRIA4	HighPoly:RNA	0.133093	0.294875	0.994525	Not Significant
chr11:105979917_C-G	GRIA4	HighPoly:RNA	NA	NA	NA	Not Significant
chr11:105980054_C-A	GRIA4	HighPoly:RNA	-0.13466	0.443003	0.994525	Not Significant
chr11:106674793_C-A	GUCY1A2	HighPoly:RNA	-0.201361	0.162786	0.90158	Not Significant
chr11:106675177_A-T	GUCY1A2	HighPoly:RNA	-0.180938	0.201577	0.943319	Not Significant
chr11:106678503_C-G	GUCY1A2	HighPoly:RNA	0.103124	0.385587	0.994525	Not Significant
chr11:106678517_T-A	GUCY1A2	HighPoly:RNA	-0.220541	0.0667932	0.739543	Not Significant
chr11:106679588_G-T	GUCY1A2	HighPoly:RNA	-0.384071	0.0862237	0.780877	Not Significant
chr11:106679859_A-G	GUCY1A2	HighPoly:RNA	0.0896447	0.283354	0.994525	Not Significant
chr11:106680630_G-C	GUCY1A2	HighPoly:RNA	0.486272	0.00671779	0.279751	Not Significant
chr11:106682314_G-T	GUCY1A2	HighPoly:RNA	0.303971	0.0731481	0.747632	Not Significant
chr11:106685176_A-T	GUCY1A2	HighPoly:RNA	0.2604	0.0894981	0.783085	Not Significant
chr11:106685371_G-A	GUCY1A2	HighPoly:RNA	0.131512	0.70943	0.994525	Not Significant
chr11:106685588_A-T	GUCY1A2	HighPoly:RNA	0.0555447	0.599182	0.994525	Not Significant
chr11:106687543_C-A	GUCY1A2	HighPoly:RNA	0.0410566	0.64221	0.994525	Not Significant
chr11:109425045_C-A	C11orf87	HighPoly:RNA	0.938674	0.0025702	0.170581	Not Significant
chr11:109425430_T-G	C11orf87	HighPoly:RNA	-0.138242	0.361147	0.994525	Not Significant
chr11:109426100_A-T	C11orf87	HighPoly:RNA	-0.226296	0.561679	0.994525	Not Significant
chr11:109426114_C-G	C11orf87	HighPoly:RNA	0.27389	0.0570498	0.712732	Not Significant
chr11:110171052_A-G	ZC3H12C	HighPoly:RNA	0.089678	0.561095	0.994525	Not Significant
chr11:111294231_G-T	COLCA1	HighPoly:RNA	-0.0100583	0.930103	0.994525	Not Significant
chr11:111294688_C-T	COLCA1	HighPoly:RNA	0.0660051	0.645724	0.994525	Not Significant
chr11:111294962_G-T	COLCA1	HighPoly:RNA	0.196591	0.0097179	0.324162	Not Significant
chr11:111353001_G-A	POU2AF1	HighPoly:RNA	0.00603801	0.927524	0.994525	Not Significant
chr11:111353545_G-C	POU2AF1	HighPoly:RNA	-0.427629	0.19307	0.93432	Not Significant
chr11:111354221_A-C	POU2AF1	HighPoly:RNA	0.0181762	0.860242	0.994525	Not Significant
chr11:111783937_A-C	ALG9	HighPoly:RNA	0.296948	0.150715	0.885382	Not Significant
chr11:111784461_T-C	ALG9	HighPoly:RNA	-0.193195	0.0642294	0.739317	Not Significant
chr11:111785087_T-G	ALG9	HighPoly:RNA	-0.158338	0.0513589	0.679271	Not Significant
chr11:111785214_G-A	ALG9	HighPoly:RNA	-0.0662156	0.531676	0.994525	Not Significant
chr11:111884091_T-C	C11orf1	HighPoly:RNA	0.114202	0.728905	0.994525	Not Significant
chr11:111884678_C-T	C11orf1	HighPoly:RNA	-0.461959	0.0264822	0.506259	Not Significant
chr11:111885597_G-A	C11orf1	HighPoly:RNA	-0.0501244	0.76234	0.994525	Not Significant
chr11:113264284_T-C	NCAM1	HighPoly:RNA	-0.211264	0.0120286	0.355849	Not Significant
chr11:113264437_T-A	NCAM1	HighPoly:RNA	-0.132104	0.446536	0.994525	Not Significant
chr11:113265184_A-G	NCAM1	HighPoly:RNA	0.0834337	0.462641	0.994525	Not Significant
chr11:113276461_C-A	NCAM1	HighPoly:RNA	0.112071	0.305044	0.994525	Not Significant
chr11:113277120_T-C	NCAM1	HighPoly:RNA	-0.464111	0.0695608	0.743119	Not Significant
chr11:115173138_T-G	CADM1	HighPoly:RNA	0.263622	0.0828978	0.77573	Not Significant
chr11:115173960_A-T	CADM1	HighPoly:RNA	0.071854	0.621623	0.994525	Not Significant
chr11:115175529_C-A	CADM1	HighPoly:RNA	0.193592	0.0493798	0.669804	Not Significant
chr11:118133536_C-A	SCN4B	HighPoly:RNA	0.163182	0.111583	0.823654	Not Significant
chr11:118134028_A-G	SCN4B	HighPoly:RNA	-0.00782816	0.961189	0.994525	Not Significant
chr11:118134424_C-A	SCN4B	HighPoly:RNA	0.0112904	0.889067	0.994525	Not Significant
chr11:118136247_G-T	SCN4B	HighPoly:RNA	0.0658014	0.781427	0.994525	Not Significant
chr11:118748067_A-T	DDX6	HighPoly:RNA	0.356391	0.104539	0.815682	Not Significant
chr11:118748746_T-C	DDX6	HighPoly:RNA	NA	NA	NA	Not Significant
chr11:118748910_A-G	DDX6	HighPoly:RNA	0.0141167	0.887465	0.994525	Not Significant
chr11:118749133_T-C	DDX6	HighPoly:RNA	0.0176923	0.929795	0.994525	Not Significant
chr11:118750596_G-T	DDX6	HighPoly:RNA	0.0210899	0.811741	0.994525	Not Significant
chr11:118751154_C-G	DDX6	HighPoly:RNA	NA	NA	NA	Not Significant
chr11:119118524_T-C	C2CD2L	HighPoly:RNA	-0.0538148	0.590456	0.994525	Not Significant
chr11:119161121_C-A	ABCG4	HighPoly:RNA	0.0954153	0.755385	0.994525	Not Significant
chr11:119161959_G-A	ABCG4	HighPoly:RNA	-0.0680868	0.677041	0.994525	Not Significant
chr11:119162147_C-A	ABCG4	HighPoly:RNA	0.178187	0.15364	0.889395	Not Significant
chr11:119302835_C-G	CBL	HighPoly:RNA	0.145414	0.0458185	0.655495	Not Significant
chr11:119303530_G-A	CBL	HighPoly:RNA	-0.0576525	0.538392	0.994525	Not Significant
chr11:119303887_C-T	CBL	HighPoly:RNA	0.0220139	0.72565	0.994525	Not Significant
chr11:119304756_G-T	CBL	HighPoly:RNA	-0.160405	0.102534	0.807418	Not Significant
chr11:119305210_T-C	CBL	HighPoly:RNA	0.0303323	0.836109	0.994525	Not Significant
chr11:119305399_G-A	CBL	HighPoly:RNA	0.131824	0.336941	0.994525	Not Significant
chr11:119661889_G-T	NECTIN1	HighPoly:RNA	-0.0967763	0.302679	0.994525	Not Significant
chr11:119663260_G-A	NECTIN1	HighPoly:RNA	0.0177557	0.915937	0.994525	Not Significant
chr11:123624001_A-G	GRAMD1B	HighPoly:RNA	-0.0869695	0.468685	0.994525	Not Significant
chr11:123624248_G-C	GRAMD1B	HighPoly:RNA	-0.0546331	0.535717	0.994525	Not Significant
chr11:123624544_G-T	GRAMD1B	HighPoly:RNA	-0.226394	0.279921	0.994525	Not Significant
chr11:123624652_C-T	GRAMD1B	HighPoly:RNA	0.0290052	0.890439	0.994525	Not Significant
chr11:123626176_G-A	GRAMD1B	HighPoly:RNA	-0.0380926	0.7397	0.994525	Not Significant
chr11:123627244_A-T	GRAMD1B	HighPoly:RNA	-0.1481	0.28793	0.994525	Not Significant
chr11:123627595_G-T	GRAMD1B	HighPoly:RNA	0.0883299	0.919392	0.994525	Not Significant
chr11:123629998_A-T	SCN3B	HighPoly:RNA	0.0764294	0.819476	0.994525	Not Significant
chr11:123630377_G-T	SCN3B	HighPoly:RNA	0.141233	0.0610128	0.730632	Not Significant
chr11:123631992_G-A	SCN3B	HighPoly:RNA	-0.0181897	0.84769	0.994525	Not Significant
chr11:123632354_C-A	SCN3B	HighPoly:RNA	-0.110705	0.479157	0.994525	Not Significant
chr11:12533080_A-G	PARVA	HighPoly:RNA	-0.121089	0.395129	0.994525	Not Significant
chr11:125497628_C-A	LOC403312	HighPoly:RNA	-0.0887798	0.523806	0.994525	Not Significant
chr11:125497757_C-A	LOC403312	HighPoly:RNA	0.233886	0.156737	0.898849	Not Significant
chr11:1274507_G-A	TOLLIP	HighPoly:RNA	0.362533	0.109382	0.823654	Not Significant
chr11:128460095_C-A	ETS1	HighPoly:RNA	-0.0848178	0.646928	0.994525	Not Significant
chr11:128460099_C-A	ETS1	HighPoly:RNA	0.10006	0.460851	0.994525	Not Significant
chr11:128462137_A-T	ETS1	HighPoly:RNA	0.0450508	0.688541	0.994525	Not Significant
chr11:128462209_T-A	ETS1	HighPoly:RNA	-0.0640313	0.634901	0.994525	Not Significant
chr11:128899761_G-A	C11orf45	HighPoly:RNA	0.0343684	0.673031	0.994525	Not Significant
chr11:128901479_G-A	C11orf45	HighPoly:RNA	0.082141	0.257451	0.993702	Not Significant
chr11:128902129_C-A	C11orf45	HighPoly:RNA	-0.244822	0.420072	0.994525	Not Significant
chr11:128917004_G-A	KCNJ5	HighPoly:RNA	0	0.99422	0.99594	Not Significant
chr11:128918099_C-A	KCNJ5	HighPoly:RNA	-0.0243877	0.788265	0.994525	Not Significant
chr11:128918199_A-G	KCNJ5	HighPoly:RNA	-0.15999	0.237844	0.98381	Not Significant
chr11:132415815_C-A	OPCML	HighPoly:RNA	-0.00340644	0.982507	0.994525	Not Significant
chr11:132417055_T-C	OPCML	HighPoly:RNA	-0.0209978	0.878392	0.994525	Not Significant
chr11:132418217_A-G	OPCML	HighPoly:RNA	-0.0244011	0.77968	0.994525	Not Significant
chr11:132419197_T-C	OPCML	HighPoly:RNA	0.0474748	0.793248	0.994525	Not Significant
chr11:132419929_G-A	OPCML	HighPoly:RNA	0.129028	0.431352	0.994525	Not Significant
chr11:1554214_C-T	DUSP8	HighPoly:RNA	0.0692459	0.811122	0.994525	Not Significant
chr11:1555077_G-C	DUSP8	HighPoly:RNA	-0.0891522	0.760352	0.994525	Not Significant
chr11:1556404_A-G	DUSP8	HighPoly:RNA	0.0362185	0.908672	0.994525	Not Significant
chr11:17772712_G-A	KCNC1	HighPoly:RNA	0.0488457	0.763253	0.994525	Not Significant
chr11:17774374_C-T	KCNC1	HighPoly:RNA	-0.00682346	0.967076	0.994525	Not Significant
chr11:17774538_G-T	KCNC1	HighPoly:RNA	-0.0384402	0.564305	0.994525	Not Significant
chr11:17781788_C-A	KCNC1	HighPoly:RNA	0.244713	0.0645119	0.739543	Not Significant
chr11:17782373_G-A	KCNC1	HighPoly:RNA	-0.0449404	0.759932	0.994525	Not Significant
chr11:19224471_G-A	E2F8	HighPoly:RNA	0.353933	0.37783	0.994525	Not Significant
chr11:19224493_G-A	E2F8	HighPoly:RNA	-1.0757	0.0044301	0.225993	Not Significant
chr11:22820586_A-G	SVIP	HighPoly:RNA	0.204557	0.162956	0.90158	Not Significant
chr11:22821716_G-A	SVIP	HighPoly:RNA	0.0209083	0.910352	0.994525	Not Significant
chr11:22822712_G-T	SVIP	HighPoly:RNA	-0.0193245	0.897821	0.994525	Not Significant
chr11:2296713_C-A	C11orf21	HighPoly:RNA	-0.0197663	0.91434	0.994525	Not Significant
chr11:2297625_G-A	C11orf21	HighPoly:RNA	-0.0427476	0.655823	0.994525	Not Significant
chr11:2297636_C-A	C11orf21	HighPoly:RNA	0.105345	0.399478	0.994525	Not Significant
chr11:25080964_T-C	LUZP2	HighPoly:RNA	0.223087	0.424627	0.994525	Not Significant
chr11:25081901_A-T	LUZP2	HighPoly:RNA	-0.034394	0.839327	0.994525	Not Significant
chr11:26667819_A-G	SLC5A12	HighPoly:RNA	-0.207545	0.349176	0.994525	Not Significant
chr11:26668054_A-T	SLC5A12	HighPoly:RNA	0.881841	0.0159711	0.400221	Not Significant
chr11:26668372_A-G	SLC5A12	HighPoly:RNA	-0.038765	0.705687	0.994525	Not Significant
chr11:26670888_T-C	SLC5A12	HighPoly:RNA	-0.0712484	0.305262	0.994525	Not Significant
chr11:26671068_G-T	SLC5A12	HighPoly:RNA	0.219613	0.226887	0.977597	Not Significant
chr11:26671073_T-C	SLC5A12	HighPoly:RNA	0.167348	0.562699	0.994525	Not Significant
chr11:26995424_T-C	FIBIN	HighPoly:RNA	-0.207217	0.0982254	0.799955	Not Significant
chr11:26995459_G-A	FIBIN	HighPoly:RNA	-0.0455827	0.715906	0.994525	Not Significant
chr11:26996394_A-G	FIBIN	HighPoly:RNA	-0.110555	0.361264	0.994525	Not Significant
chr11:27496001_A-C	LIN7C	HighPoly:RNA	-0.156977	0.44249	0.994525	Not Significant
chr11:28332812_C-T	METTL15	HighPoly:RNA	-0.129802	0.186199	0.925619	Not Significant
chr11:32104705_T-G	RCN1	HighPoly:RNA	0.271618	0.0132818	0.368775	Not Significant
chr11:32605545_G-A	EIF3M	HighPoly:RNA	0.228515	0.0728918	0.747632	Not Significant
chr11:32605828_C-G	EIF3M	HighPoly:RNA	-0.178798	0.124372	0.840026	Not Significant
chr11:32606014_T-A	EIF3M	HighPoly:RNA	-0.104221	0.723429	0.994525	Not Significant
chr11:33356617_A-C	HIPK3	HighPoly:RNA	0.31779	0.116054	0.826298	Not Significant
chr11:33356857_G-C	HIPK3	HighPoly:RNA	-0.184673	0.0830876	0.77573	Not Significant
chr11:33356910_C-G	HIPK3	HighPoly:RNA	-0.167169	0.523849	0.994525	Not Significant
chr11:33668591_G-T	KIAA1549L	HighPoly:RNA	0.0471204	0.649629	0.994525	Not Significant
chr11:33670460_C-T	KIAA1549L	HighPoly:RNA	-0.0653435	0.705515	0.994525	Not Significant
chr11:33670853_G-T	KIAA1549L	HighPoly:RNA	0.0422829	0.598524	0.994525	Not Significant
chr11:33671275_G-T	KIAA1549L	HighPoly:RNA	0.0672645	0.563456	0.994525	Not Significant
chr11:33741410_G-T	FBXO3	HighPoly:RNA	-0.0291738	0.906208	0.994525	Not Significant
chr11:33741524_C-A	FBXO3	HighPoly:RNA	0.0944783	0.664077	0.994525	Not Significant
chr11:33744391_C-T	FBXO3	HighPoly:RNA	0.0346144	0.633041	0.994525	Not Significant
chr11:33746866_A-T	FBXO3	HighPoly:RNA	-0.0387592	0.862918	0.994525	Not Significant
chr11:34479583_G-A	ELF5	HighPoly:RNA	0.14375	0.164796	0.905262	Not Significant
chr11:35229940_T-C	CD44	HighPoly:RNA	-0.0161528	0.868923	0.994525	Not Significant
chr11:35255152_C-A	SLC1A2	HighPoly:RNA	-0.490925	0.0915683	0.787484	Not Significant
chr11:35257542_G-A	SLC1A2	HighPoly:RNA	-0.252981	0.0393648	0.614227	Not Significant
chr11:35259963_T-C	SLC1A2	HighPoly:RNA	-0.0202336	0.847909	0.994525	Not Significant
chr11:35260057_C-T	SLC1A2	HighPoly:RNA	-0.584479	0.0895709	0.783085	Not Significant
chr11:35260796_A-G	SLC1A2	HighPoly:RNA	-0.0100636	0.914671	0.994525	Not Significant
chr11:36229984_A-G	LDLRAD3	HighPoly:RNA	0.03103	0.722938	0.994525	Not Significant
chr11:36231732_C-T	LDLRAD3	HighPoly:RNA	0.204889	0.489172	0.994525	Not Significant
chr11:36231867_T-C	LDLRAD3	HighPoly:RNA	-0.107629	0.540867	0.994525	Not Significant
chr11:36486326_A-G	TRAF6	HighPoly:RNA	-0.291938	0.0208923	0.463031	Not Significant
chr11:36486874_A-T	TRAF6	HighPoly:RNA	-0.0178113	0.850581	0.994525	Not Significant
chr11:36488447_C-T	TRAF6	HighPoly:RNA	0.0845705	0.438887	0.994525	Not Significant
chr11:36576696_G-A	RAG1	HighPoly:RNA	-0.145693	0.314963	0.994525	Not Significant
chr11:45229118_G-T	PRDM11	HighPoly:RNA	-0.514389	0.00989053	0.327228	Not Significant
chr11:45229483_G-C	PRDM11	HighPoly:RNA	-0.112912	0.604318	0.994525	Not Significant
chr11:45229501_G-C	PRDM11	HighPoly:RNA	0.0987659	0.648702	0.994525	Not Significant
chr11:45233467_C-T	PRDM11	HighPoly:RNA	-0.12705	0.580644	0.994525	Not Significant
chr11:45647960_C-T	CHST1	HighPoly:RNA	-0.224184	0.491863	0.994525	Not Significant
chr11:45648759_C-G	CHST1	HighPoly:RNA	-0.0611375	0.639759	0.994525	Not Significant
chr11:45649480_G-T	CHST1	HighPoly:RNA	-0.160309	0.569007	0.994525	Not Significant
chr11:45882281_C-T	CRY2	HighPoly:RNA	0.0271533	0.755728	0.994525	Not Significant
chr11:45931431_G-C	PHF21A	HighPoly:RNA	0.106194	0.440748	0.994525	Not Significant
chr11:45931927_C-T	PHF21A	HighPoly:RNA	0.036974	0.806286	0.994525	Not Significant
chr11:45933776_T-G	PHF21A	HighPoly:RNA	0.0365937	0.751161	0.994525	Not Significant
chr11:46673251_G-T	ATG13	HighPoly:RNA	0.0120686	0.929793	0.994525	Not Significant
chr11:46675048_G-T	ATG13	HighPoly:RNA	-0.0680704	0.841222	0.994525	Not Significant
chr11:46675661_C-T	ATG13	HighPoly:RNA	0.00482426	0.941703	0.994525	Not Significant
chr11:4680216_C-T	OR51E2	HighPoly:RNA	0.170138	0.756046	0.994525	Not Significant
chr11:4680488_G-T	OR51E2	HighPoly:RNA	0.011288	0.897539	0.994525	Not Significant
chr11:4681399_G-A	OR51E2	HighPoly:RNA	-0.0193634	0.873054	0.994525	Not Significant
chr11:5709679_A-G	TRIM22	HighPoly:RNA	-0.139465	0.0473911	0.661223	Not Significant
chr11:59801561_C-G	STX3	HighPoly:RNA	0.098768	0.325724	0.994525	Not Significant
chr11:60394003_T-C	MS4A7	HighPoly:RNA	0.326166	0.0913716	0.787484	Not Significant
chr11:60394179_G-A	MS4A7	HighPoly:RNA	-0.794012	0.141201	0.871738	Not Significant
chr11:60468943_C-A	MS4A1	HighPoly:RNA	-0.0415269	0.754971	0.994525	Not Significant
chr11:60469938_G-A	MS4A1	HighPoly:RNA	0.358766	0.253101	0.99207	Not Significant
chr11:60470129_A-G	MS4A1	HighPoly:RNA	0.0490334	0.663528	0.994525	Not Significant
chr11:60470404_C-T	MS4A1	HighPoly:RNA	-0.0559192	0.801709	0.994525	Not Significant
chr11:60470591_T-C	MS4A1	HighPoly:RNA	0.396616	0.00533214	0.25262	Not Significant
chr11:60470663_T-C	MS4A1	HighPoly:RNA	-0.0056133	0.962059	0.994525	Not Significant
chr11:60922216_C-T	TMEM109	HighPoly:RNA	-0.108839	0.592864	0.994525	Not Significant
chr11:61349921_G-A	CYB561A3	HighPoly:RNA	0.102546	0.509127	0.994525	Not Significant
chr11:61350260_C-T	CYB561A3	HighPoly:RNA	0.170633	0.512895	0.994525	Not Significant
chr11:61350336_A-C	CYB561A3	HighPoly:RNA	0.232634	0.623492	0.994525	Not Significant
chr11:61350337_G-T	CYB561A3	HighPoly:RNA	0.00821714	0.980709	0.994525	Not Significant
chr11:61350338_A-T	CYB561A3	HighPoly:RNA	0.154664	0.72928	0.994525	Not Significant
chr11:61515212_G-A	SYT7	HighPoly:RNA	0.165957	0.423509	0.994525	Not Significant
chr11:61516925_T-C	SYT7	HighPoly:RNA	0.0155802	0.872453	0.994525	Not Significant
chr11:61518111_C-T	SYT7	HighPoly:RNA	0.0262881	0.865098	0.994525	Not Significant
chr11:61787818_T-C	MYRF	HighPoly:RNA	-0.0770294	0.74912	0.994525	Not Significant
chr11:61800199_T-G	FADS1	HighPoly:RNA	-0.1607	0.159948	0.899177	Not Significant
chr11:61800607_C-T	FADS1	HighPoly:RNA	0.169517	0.078443	0.755917	Not Significant
chr11:61802208_G-C	FADS1	HighPoly:RNA	0.0176848	0.940428	0.994525	Not Significant
chr11:65777850_C-T	AP5B1	HighPoly:RNA	0.108462	0.68341	0.994525	Not Significant
chr11:65997397_C-T	EIF1AD	HighPoly:RNA	0.103334	0.674206	0.994525	Not Significant
chr11:65997745_G-T	EIF1AD	HighPoly:RNA	0.0227909	0.808705	0.994525	Not Significant
chr11:65998020_T-C	EIF1AD	HighPoly:RNA	-0.0360142	0.706058	0.994525	Not Significant
chr11:6609897_C-T	TAF10	HighPoly:RNA	-0.489253	0.0946662	0.791557	Not Significant
chr11:66532383_G-A	BBS1	HighPoly:RNA	-0.0343431	0.73518	0.994525	Not Significant
chr11:66532460_C-T	BBS1	HighPoly:RNA	-0.0660021	0.71648	0.994525	Not Significant
chr11:66532678_G-T	BBS1	HighPoly:RNA	-0.112736	0.617657	0.994525	Not Significant
chr11:68707699_G-A	TESMIN	HighPoly:RNA	-0.0429621	0.68842	0.994525	Not Significant
chr11:68707905_C-T	TESMIN	HighPoly:RNA	0.117012	0.318577	0.994525	Not Significant
chr11:68736389_T-G	TESMIN	HighPoly:RNA	0.150575	0.28319	0.994525	Not Significant
chr11:68755161_T-C	CPT1A	HighPoly:RNA	-0.0513657	0.583583	0.994525	Not Significant
chr11:68755212_G-A	CPT1A	HighPoly:RNA	0.293387	0.0415313	0.621501	Not Significant
chr11:68755708_C-T	CPT1A	HighPoly:RNA	0.383315	0.115776	0.826298	Not Significant
chr11:68757106_C-T	CPT1A	HighPoly:RNA	0.0384358	0.617322	0.994525	Not Significant
chr11:68757396_A-T	CPT1A	HighPoly:RNA	-0.0403697	0.768104	0.994525	Not Significant
chr11:69651298_G-A	CCND1	HighPoly:RNA	0.099003	0.697237	0.994525	Not Significant
chr11:69651432_C-G	CCND1	HighPoly:RNA	0.186012	0.0879053	0.780877	Not Significant
chr11:69651507_A-G	CCND1	HighPoly:RNA	0.27636	0.396056	0.994525	Not Significant
chr11:69652145_C-G	CCND1	HighPoly:RNA	0.0242677	0.814243	0.994525	Not Significant
chr11:69653303_T-C	CCND1	HighPoly:RNA	-0.00603505	0.916542	0.994525	Not Significant
chr11:69653707_G-A	CCND1	HighPoly:RNA	0.099171	0.698676	0.994525	Not Significant
chr11:69653771_T-A	CCND1	HighPoly:RNA	0.0296249	0.934202	0.994525	Not Significant
chr11:73237451_T-C	P2RY2	HighPoly:RNA	-0.00521673	0.955128	0.994525	Not Significant
chr11:73239634_G-A	P2RY2	HighPoly:RNA	0.0126979	0.91943	0.994525	Not Significant
chr11:73241375_T-A	P2RY2	HighPoly:RNA	-0.171133	0.429889	0.994525	Not Significant
chr11:74000463_T-G	UCP3	HighPoly:RNA	2.51902	0.00871888	0.309501	Not Significant
chr11:74000535_C-T	UCP3	HighPoly:RNA	0.119485	0.846217	0.994525	Not Significant
chr11:74001030_G-A	UCP3	HighPoly:RNA	0.156941	0.271687	0.994525	Not Significant
chr11:74001354_T-G	UCP3	HighPoly:RNA	0.169517	0.295882	0.994525	Not Significant
chr11:74331284_T-C	PGM2L1	HighPoly:RNA	-0.0713448	0.86845	0.994525	Not Significant
chr11:74332154_C-A	PGM2L1	HighPoly:RNA	0.156066	0.235698	0.982786	Not Significant
chr11:74335190_C-T	PGM2L1	HighPoly:RNA	0.140603	0.234573	0.982786	Not Significant
chr11:74837896_A-T	RNF169	HighPoly:RNA	0.154659	0.319324	0.994525	Not Significant
chr11:74839987_G-A	RNF169	HighPoly:RNA	0.265323	0.486477	0.994525	Not Significant
chr11:74840027_A-G	RNF169	HighPoly:RNA	0.268982	0.647425	0.994525	Not Significant
chr11:74978222_A-G	SPCS2	HighPoly:RNA	-0.00180345	0.98055	0.994525	Not Significant
chr11:75006694_G-T	NEU3	HighPoly:RNA	0.0384096	0.500529	0.994525	Not Significant
chr11:75006787_G-A	NEU3	HighPoly:RNA	0.0163652	0.857954	0.994525	Not Significant
chr11:75007884_G-A	NEU3	HighPoly:RNA	-0.335714	0.0311254	0.546137	Not Significant
chr11:76383060_G-A	GVQW3	HighPoly:RNA	-0.470396	0.21628	0.961931	Not Significant
chr11:76387449_C-G	GVQW3	HighPoly:RNA	-0.181357	0.404181	0.994525	Not Significant
chr11:76405798_T-C	GVQW3	HighPoly:RNA	-0.0267503	0.832351	0.994525	Not Significant
chr11:76406161_C-G	GVQW3	HighPoly:RNA	-0.00642096	0.965158	0.994525	Not Significant
chr11:77020430_C-T	ACER3	HighPoly:RNA	-0.078737	0.644815	0.994525	Not Significant
chr11:77021423_A-C	ACER3	HighPoly:RNA	0.0581532	0.674697	0.994525	Not Significant
chr11:77026083_G-T	ACER3	HighPoly:RNA	-0.0423141	0.76405	0.994525	Not Significant
chr11:77026255_C-T	ACER3	HighPoly:RNA	0.0120688	0.922786	0.994525	Not Significant
chr11:77040982_C-T	B3GNT6	HighPoly:RNA	0.0158242	0.831024	0.994525	Not Significant
chr11:77041452_C-A	B3GNT6	HighPoly:RNA	0.0754143	0.813627	0.994525	Not Significant
chr11:77041906_G-A	B3GNT6	HighPoly:RNA	-0.0032099	0.962331	0.994525	Not Significant
chr11:77041950_G-A	B3GNT6	HighPoly:RNA	0.101313	0.413254	0.994525	Not Significant
chr11:77125838_T-C	CAPN5	HighPoly:RNA	0.016925	0.924995	0.994525	Not Significant
chr11:8101675_C-T	TUB	HighPoly:RNA	-0.0241026	0.930564	0.994525	Not Significant
chr11:8104611_G-T	TUB	HighPoly:RNA	0.040452	0.844249	0.994525	Not Significant
chr11:8107280_G-T	RIC3	HighPoly:RNA	0.0400623	0.817657	0.994525	Not Significant
chr11:8107299_A-T	RIC3	HighPoly:RNA	0.174968	0.258569	0.993702	Not Significant
chr11:8110275_G-T	RIC3	HighPoly:RNA	0.17871	0.426053	0.994525	Not Significant
chr11:82730426_C-T	FAM181B	HighPoly:RNA	0.6239	0.228535	0.977597	Not Significant
chr11:82730924_C-A	FAM181B	HighPoly:RNA	-0.049532	0.583474	0.994525	Not Significant
chr11:82731409_C-T	FAM181B	HighPoly:RNA	-0.179927	0.109646	0.823654	Not Significant
chr11:82974945_C-T	RAB30	HighPoly:RNA	-1.25105	0.0404904	0.618434	Not Significant
chr11:82976604_T-C	RAB30	HighPoly:RNA	-0.07801	0.220493	0.968157	Not Significant
chr11:82978228_A-G	RAB30	HighPoly:RNA	-0.0499912	0.616632	0.994525	Not Significant
chr11:82978291_G-A	RAB30	HighPoly:RNA	0.0227378	0.807054	0.994525	Not Significant
chr11:82979114_T-C	RAB30	HighPoly:RNA	-0.407734	0.0144044	0.377888	Not Significant
chr11:82981018_A-C	RAB30	HighPoly:RNA	0.073453	0.646393	0.994525	Not Significant
chr11:83457926_T-A	DLG2	HighPoly:RNA	-0.083261	0.567983	0.994525	Not Significant
chr11:83458150_C-T	DLG2	HighPoly:RNA	-0.0371684	0.654645	0.994525	Not Significant
chr11:83458162_G-C	DLG2	HighPoly:RNA	-0.19675	0.145984	0.884063	Not Significant
chr11:8613825_G-T	TRIM66	HighPoly:RNA	0.0987782	0.339007	0.994525	Not Significant
chr11:8615566_C-T	TRIM66	HighPoly:RNA	-0.0200348	0.833814	0.994525	Not Significant
chr11:8617177_C-T	TRIM66	HighPoly:RNA	-0.143945	0.184726	0.925619	Not Significant
chr11:8688216_G-C	RPL27A	HighPoly:RNA	-0.0343474	0.727563	0.994525	Not Significant
chr11:8688822_G-A	RPL27A	HighPoly:RNA	0.23379	0.0592076	0.723894	Not Significant
chr11:8689237_G-C	RPL27A	HighPoly:RNA	-0.0170631	0.826818	0.994525	Not Significant
chr11:86946575_C-T	FZD4	HighPoly:RNA	0.0529696	0.546404	0.994525	Not Significant
chr11:86947240_A-C	FZD4	HighPoly:RNA	0.0429227	0.68295	0.994525	Not Significant
chr11:86949420_G-A	FZD4	HighPoly:RNA	-0.991648	0.00844888	0.305799	Not Significant
chr11:87323596_A-G	TMEM135	HighPoly:RNA	0.154117	0.396569	0.994525	Not Significant
chr11:87323656_T-C	TMEM135	HighPoly:RNA	-0.123866	0.53275	0.994525	Not Significant
chr11:87324935_A-G	TMEM135	HighPoly:RNA	-0.0284265	0.780042	0.994525	Not Significant
chr11:87327813_G-A	TMEM135	HighPoly:RNA	0	0.991945	0.995506	Not Significant
chr11:88293641_A-G	CTSC	HighPoly:RNA	NA	NA	NA	Not Significant
chr11:88322575_G-T	CTSC	HighPoly:RNA	0.206161	0.135936	0.859523	Not Significant
chr11:88326207_G-A	CTSC	HighPoly:RNA	0.00200313	0.984538	0.994525	Not Significant
chr11:92891716_A-T	FAT3	HighPoly:RNA	-0.0335445	0.764064	0.994525	Not Significant
chr11:92892043_C-T	FAT3	HighPoly:RNA	0.435019	0.114148	0.825917	Not Significant
chr11:92893064_A-C	FAT3	HighPoly:RNA	-0.11866	0.457444	0.994525	Not Significant
chr11:92893720_A-G	FAT3	HighPoly:RNA	0.0366922	0.729725	0.994525	Not Significant
chr11:92894195_G-A	FAT3	HighPoly:RNA	-0.109844	0.287838	0.994525	Not Significant
chr11:92894519_C-A	FAT3	HighPoly:RNA	0.233691	0.191274	0.931315	Not Significant
chr11:95167879_C-G	SESN3	HighPoly:RNA	-0.096578	0.411994	0.994525	Not Significant
chr11:95171962_C-T	SESN3	HighPoly:RNA	0.0492151	0.665458	0.994525	Not Significant
chr11:95173110_G-A	SESN3	HighPoly:RNA	0.230571	0.15965	0.899177	Not Significant
chr11:9750056_G-A	SWAP70	HighPoly:RNA	0.0704677	0.645469	0.994525	Not Significant
chr11:9752021_T-C	SWAP70	HighPoly:RNA	-0.0325528	0.7631	0.994525	Not Significant
chr11:9752146_C-T	SWAP70	HighPoly:RNA	-0.204181	0.0239553	0.484532	Not Significant
chr12:101155616_A-G	SLC5A8	HighPoly:RNA	0.090876	0.596048	0.994525	Not Significant
chr12:101155769_G-T	SLC5A8	HighPoly:RNA	1.93974	0.00880501	0.309501	Not Significant
chr12:101155968_A-T	SLC5A8	HighPoly:RNA	0.4378	0.146319	0.884063	Not Significant
chr12:10158568_G-A	OLR1	HighPoly:RNA	0.107965	0.393889	0.994525	Not Significant
chr12:10158709_G-T	OLR1	HighPoly:RNA	0.211548	0.60451	0.994525	Not Significant
chr12:10159313_C-G	OLR1	HighPoly:RNA	0.0856016	0.662188	0.994525	Not Significant
chr12:10159471_T-C	OLR1	HighPoly:RNA	0.161506	0.461601	0.994525	Not Significant
chr12:102397151_G-A	IGF1	HighPoly:RNA	0.10467	0.596887	0.994525	Not Significant
chr12:102397282_G-T	IGF1	HighPoly:RNA	-0.125272	0.118686	0.829058	Not Significant
chr12:102399147_C-G	IGF1	HighPoly:RNA	-0.531452	0.272339	0.994525	Not Significant
chr12:102400130_T-A	IGF1	HighPoly:RNA	-0.244852	0.119766	0.833418	Not Significant
chr12:102401894_C-A	IGF1	HighPoly:RNA	-0.0181713	0.856026	0.994525	Not Significant
chr12:102959884_T-G	ASCL1	HighPoly:RNA	0.0426627	0.724197	0.994525	Not Significant
chr12:102960480_G-A	ASCL1	HighPoly:RNA	-0.244814	0.689435	0.994525	Not Significant
chr12:102960501_T-A	ASCL1	HighPoly:RNA	0.218452	0.42374	0.994525	Not Significant
chr12:10316698_C-T	KLRD1	HighPoly:RNA	-0.0668328	0.814717	0.994525	Not Significant
chr12:10316785_C-T	KLRD1	HighPoly:RNA	-0.659197	0.00514699	0.25262	Not Significant
chr12:10318117_T-A	KLRD1	HighPoly:RNA	-0.162244	0.1302	0.852098	Not Significant
chr12:10325957_C-T	KLRD1	HighPoly:RNA	-0.0553342	0.756325	0.994525	Not Significant
chr12:10329442_G-A	KLRD1	HighPoly:RNA	0.119794	0.407204	0.994525	Not Significant
chr12:103772476_G-A	NT5DC3	HighPoly:RNA	0.11294	0.285929	0.994525	Not Significant
chr12:103772506_G-T	NT5DC3	HighPoly:RNA	0.0967701	0.269365	0.994525	Not Significant
chr12:103773409_C-T	NT5DC3	HighPoly:RNA	0.0393962	0.655783	0.994525	Not Significant
chr12:103776153_G-C	NT5DC3	HighPoly:RNA	0.0753426	0.330866	0.994525	Not Significant
chr12:103988540_G-T	TDG	HighPoly:RNA	-0.051908	0.725419	0.994525	Not Significant
chr12:103988613_T-C	TDG	HighPoly:RNA	-0.142862	0.271865	0.994525	Not Significant
chr12:103988688_G-T	TDG	HighPoly:RNA	-0.058576	0.671153	0.994525	Not Significant
chr12:104117089_T-G	NFYB	HighPoly:RNA	-0.300879	0.0366024	0.599766	Not Significant
chr12:104117093_A-G	NFYB	HighPoly:RNA	0.403427	0.180694	0.923305	Not Significant
chr12:104117389_T-C	NFYB	HighPoly:RNA	-0.116103	0.513117	0.994525	Not Significant
chr12:104760492_G-C	CHST11	HighPoly:RNA	0.0315106	0.708041	0.994525	Not Significant
chr12:108288966_C-A	CMKLR1	HighPoly:RNA	-0.0157096	0.9063	0.994525	Not Significant
chr12:108289089_C-T	CMKLR1	HighPoly:RNA	0.0171013	0.920363	0.994525	Not Significant
chr12:108289883_G-A	CMKLR1	HighPoly:RNA	-0.0534344	0.621333	0.994525	Not Significant
chr12:108289884_C-T	CMKLR1	HighPoly:RNA	0.0928002	0.394592	0.994525	Not Significant
chr12:108621948_C-T	SELPLG	HighPoly:RNA	-0.0736952	0.435355	0.994525	Not Significant
chr12:108622761_C-G	SELPLG	HighPoly:RNA	0.0860881	0.51431	0.994525	Not Significant
chr12:108623034_A-C	SELPLG	HighPoly:RNA	-0.119586	0.700476	0.994525	Not Significant
chr12:108646922_C-A	CORO1C	HighPoly:RNA	-0.0437544	0.801921	0.994525	Not Significant
chr12:108647320_C-T	CORO1C	HighPoly:RNA	0.235751	0.00368699	0.20603	Not Significant
chr12:108782948_C-A	SSH1	HighPoly:RNA	-0.103905	0.190518	0.931315	Not Significant
chr12:108783736_T-A	SSH1	HighPoly:RNA	-0.133637	0.152818	0.888112	Not Significant
chr12:108784555_A-G	SSH1	HighPoly:RNA	-0.0495135	0.754737	0.994525	Not Significant
chr12:108787421_C-T	SSH1	HighPoly:RNA	0.00320454	0.977851	0.994525	Not Significant
chr12:108787578_G-A	SSH1	HighPoly:RNA	0.0277047	0.731855	0.994525	Not Significant
chr12:108787603_G-A	SSH1	HighPoly:RNA	-0.0121363	0.853356	0.994525	Not Significant
chr12:109447742_T-C	MYO1H	HighPoly:RNA	0.60377	0.00221166	0.1589	Not Significant
chr12:109448030_C-A	MYO1H	HighPoly:RNA	0.0285917	0.706545	0.994525	Not Significant
chr12:109448030_C-T	MYO1H	HighPoly:RNA	0.0112913	0.881043	0.994525	Not Significant
chr12:109449791_A-C	KCTD10	HighPoly:RNA	0.188368	0.0719605	0.747632	Not Significant
chr12:109450163_C-T	KCTD10	HighPoly:RNA	-0.0340551	0.807287	0.994525	Not Significant
chr12:109451139_G-C	KCTD10	HighPoly:RNA	0.0935693	0.669889	0.994525	Not Significant
chr12:110349224_C-A	ATP2A2	HighPoly:RNA	-0.156932	0.433671	0.994525	Not Significant
chr12:110349848_C-A	ATP2A2	HighPoly:RNA	0.226347	0.240113	0.983949	Not Significant
chr12:110350201_G-T	ATP2A2	HighPoly:RNA	0.0770003	0.46082	0.994525	Not Significant
chr12:112152979_G-T	TRAFD1	HighPoly:RNA	-0.260684	0.425436	0.994525	Not Significant
chr12:112153200_G-A	TRAFD1	HighPoly:RNA	-0.0731581	0.541272	0.994525	Not Significant
chr12:112153422_A-G	TRAFD1	HighPoly:RNA	0.0197551	0.908788	0.994525	Not Significant
chr12:113158194_G-A	DDX54	HighPoly:RNA	0.0316583	0.847152	0.994525	Not Significant
chr12:114671485_A-T	TBX3	HighPoly:RNA	-0.12103	0.258398	0.993702	Not Significant
chr12:117208431_C-T	NOS1	HighPoly:RNA	0.0155224	0.913807	0.994525	Not Significant
chr12:117212075_T-A	NOS1	HighPoly:RNA	0.0943347	0.398694	0.994525	Not Significant
chr12:117212076_A-T	NOS1	HighPoly:RNA	-0.193873	0.010342	0.330097	Not Significant
chr12:117212883_G-A	NOS1	HighPoly:RNA	-0.0640414	0.56462	0.994525	Not Significant
chr12:117213235_A-G	NOS1	HighPoly:RNA	-0.0200404	0.845093	0.994525	Not Significant
chr12:117213573_C-T	NOS1	HighPoly:RNA	-0.0199042	0.799531	0.994525	Not Significant
chr12:117213723_C-G	NOS1	HighPoly:RNA	-0.0277797	0.629363	0.994525	Not Significant
chr12:117214242_C-G	NOS1	HighPoly:RNA	0.0834731	0.229707	0.978246	Not Significant
chr12:117214302_A-G	NOS1	HighPoly:RNA	0.166822	0.406346	0.994525	Not Significant
chr12:117215191_A-T	NOS1	HighPoly:RNA	0.0726883	0.771321	0.994525	Not Significant
chr12:117453322_C-G	KSR2	HighPoly:RNA	-0.0461398	0.509315	0.994525	Not Significant
chr12:117454559_C-T	KSR2	HighPoly:RNA	-0.1211	0.185403	0.925619	Not Significant
chr12:117454834_G-A	KSR2	HighPoly:RNA	-0.0512592	0.537471	0.994525	Not Significant
chr12:117459203_G-A	KSR2	HighPoly:RNA	0.0455981	0.71716	0.994525	Not Significant
chr12:117459923_T-C	KSR2	HighPoly:RNA	-0.119068	0.212113	0.955282	Not Significant
chr12:117463238_C-T	KSR2	HighPoly:RNA	-0.0789835	0.463212	0.994525	Not Significant
chr12:117464723_G-T	KSR2	HighPoly:RNA	-0.820808	0.112086	0.823654	Not Significant
chr12:118063859_C-T	VSIG10	HighPoly:RNA	0.113212	0.36586	0.994525	Not Significant
chr12:118066020_A-G	VSIG10	HighPoly:RNA	-0.0145428	0.840615	0.994525	Not Significant
chr12:118066625_G-A	VSIG10	HighPoly:RNA	0.0312841	0.828294	0.994525	Not Significant
chr12:11893083_C-T	ETV6	HighPoly:RNA	0.105505	0.18241	0.925619	Not Significant
chr12:11894124_G-C	ETV6	HighPoly:RNA	0.0649568	0.445926	0.994525	Not Significant
chr12:119156820_G-A	SRRM4	HighPoly:RNA	0.0558229	0.793867	0.994525	Not Significant
chr12:119156835_C-T	SRRM4	HighPoly:RNA	-0.0515078	0.809224	0.994525	Not Significant
chr12:119157744_G-A	SRRM4	HighPoly:RNA	0.360875	0.222226	0.971401	Not Significant
chr12:119158318_G-T	SRRM4	HighPoly:RNA	0.0444268	0.614567	0.994525	Not Significant
chr12:119160277_G-C	SRRM4	HighPoly:RNA	-0.0255892	0.793384	0.994525	Not Significant
chr12:119160289_G-C	SRRM4	HighPoly:RNA	-0.0380791	0.805244	0.994525	Not Significant
chr12:119161304_C-A	SRRM4	HighPoly:RNA	0.0243088	0.80652	0.994525	Not Significant
chr12:119161635_T-C	SRRM4	HighPoly:RNA	0.0454967	0.754733	0.994525	Not Significant
chr12:119687778_A-G	CIT	HighPoly:RNA	0.484109	0.0224705	0.477116	Not Significant
chr12:120697501_C-A	MLEC	HighPoly:RNA	-0.220443	0.180354	0.923305	Not Significant
chr12:120698756_C-G	MLEC	HighPoly:RNA	0.0529699	0.62525	0.994525	Not Significant
chr12:120699544_C-T	MLEC	HighPoly:RNA	-0.127304	0.190929	0.931315	Not Significant
chr12:120701390_C-A	MLEC	HighPoly:RNA	-0.0360468	0.682844	0.994525	Not Significant
chr12:121831274_C-G	SETD1B	HighPoly:RNA	0.0531179	0.841884	0.994525	Not Significant
chr12:121831624_A-G	SETD1B	HighPoly:RNA	-0.162603	0.387557	0.994525	Not Significant
chr12:121832258_G-A	SETD1B	HighPoly:RNA	0.200144	0.436964	0.994525	Not Significant
chr12:122060006_A-C	BCL7A	HighPoly:RNA	-0.167406	0.569195	0.994525	Not Significant
chr12:122060495_G-A	BCL7A	HighPoly:RNA	0.0565715	0.644894	0.994525	Not Significant
chr12:123156730_A-C	MPHOSPH9	HighPoly:RNA	-0.186817	0.414275	0.994525	Not Significant
chr12:124324907_G-T	NCOR2	HighPoly:RNA	0.0527614	0.858578	0.994525	Not Significant
chr12:124777154_A-T	SCARB1	HighPoly:RNA	0.0722099	0.556974	0.994525	Not Significant
chr12:124777284_C-T	SCARB1	HighPoly:RNA	-0.0615221	0.467351	0.994525	Not Significant
chr12:124777949_G-T	SCARB1	HighPoly:RNA	0.00481275	0.975074	0.994525	Not Significant
chr12:124785715_C-T	SCARB1	HighPoly:RNA	-0.0720271	0.589846	0.994525	Not Significant
chr12:124785948_C-T	SCARB1	HighPoly:RNA	-0.205336	0.0472533	0.661223	Not Significant
chr12:125657168_C-T	TMEM132B	HighPoly:RNA	-0.0739457	0.278946	0.994525	Not Significant
chr12:125659043_C-A	TMEM132B	HighPoly:RNA	-0.138979	0.50333	0.994525	Not Significant
chr12:125659414_T-C	TMEM132B	HighPoly:RNA	0.0565386	0.747966	0.994525	Not Significant
chr12:125659571_T-A	TMEM132B	HighPoly:RNA	-0.0752855	0.300872	0.994525	Not Significant
chr12:125661112_T-G	TMEM132B	HighPoly:RNA	0.277821	0.220187	0.967983	Not Significant
chr12:125661435_A-G	TMEM132B	HighPoly:RNA	-0.0917802	0.460709	0.994525	Not Significant
chr12:128983321_T-C	GLT1D1	HighPoly:RNA	0.0384226	0.612511	0.994525	Not Significant
chr12:128983968_G-A	GLT1D1	HighPoly:RNA	-0.00361564	0.971826	0.994525	Not Significant
chr12:128984285_C-A	GLT1D1	HighPoly:RNA	0.0531227	0.716212	0.994525	Not Significant
chr12:131139556_A-G	ADGRD1	HighPoly:RNA	-0.0794543	0.732687	0.994525	Not Significant
chr12:131140774_G-T	ADGRD1	HighPoly:RNA	-0.172112	0.429495	0.994525	Not Significant
chr12:131141201_G-A	ADGRD1	HighPoly:RNA	-0.267247	0.0707832	0.745163	Not Significant
chr12:131943696_C-G	PUS1	HighPoly:RNA	0.153419	0.501644	0.994525	Not Significant
chr12:131944953_C-T	PUS1	HighPoly:RNA	-0.00320602	0.982736	0.994525	Not Significant
chr12:131945264_G-C	PUS1	HighPoly:RNA	-0.0564657	0.746246	0.994525	Not Significant
chr12:132583806_C-T	FBRSL1	HighPoly:RNA	0.238416	0.447327	0.994525	Not Significant
chr12:132725625_G-A	ANKLE2	HighPoly:RNA	0.0202139	0.866726	0.994525	Not Significant
chr12:132725808_G-A	ANKLE2	HighPoly:RNA	-0.091757	0.498259	0.994525	Not Significant
chr12:132725921_T-C	ANKLE2	HighPoly:RNA	-0.0957047	0.504796	0.994525	Not Significant
chr12:132918515_G-A	ZNF605	HighPoly:RNA	-0.0512712	0.552179	0.994525	Not Significant
chr12:132921448_G-A	ZNF605	HighPoly:RNA	0.16706	0.116495	0.826598	Not Significant
chr12:132921901_C-T	ZNF605	HighPoly:RNA	-0.0593725	0.284061	0.994525	Not Significant
chr12:132921951_T-C	ZNF605	HighPoly:RNA	-0.110561	0.354017	0.994525	Not Significant
chr12:133016136_G-A	ZNF26	HighPoly:RNA	0.198157	0.555564	0.994525	Not Significant
chr12:133017020_C-T	ZNF26	HighPoly:RNA	0.13074	0.441046	0.994525	Not Significant
chr12:133019771_C-G	ZNF26	HighPoly:RNA	-0.0472387	0.665565	0.994525	Not Significant
chr12:133019821_C-T	ZNF26	HighPoly:RNA	-0.0526626	0.508812	0.994525	Not Significant
chr12:133024747_A-G	ZNF26	HighPoly:RNA	0.0429474	0.686088	0.994525	Not Significant
chr12:133059401_T-G	ZNF84	HighPoly:RNA	0.0268264	0.877093	0.994525	Not Significant
chr12:133061211_A-G	ZNF84	HighPoly:RNA	0.324979	0.0336924	0.564824	Not Significant
chr12:133062571_C-T	ZNF84	HighPoly:RNA	-0.205046	0.16561	0.905262	Not Significant
chr1:161190542_A-G	ADAMTS4	TotalPoly:RNA	0.604852	3.36e-11	2e-08	Significant
chr12:133206125_G-A	ZNF268	HighPoly:RNA	-0.22329	0.0962686	0.793398	Not Significant
chr12:133206698_A-G	ZNF268	HighPoly:RNA	-0.174096	0.11121	0.823654	Not Significant
chr12:133210134_C-T	ZNF268	HighPoly:RNA	-0.0699218	0.402389	0.994525	Not Significant
chr12:133213259_G-T	ZNF268	HighPoly:RNA	0	0.99644	0.997202	Not Significant
chr12:133213512_C-T	ZNF268	HighPoly:RNA	0.107589	0.337546	0.994525	Not Significant
chr12:13538817_A-T	GRIN2B	HighPoly:RNA	0.150569	0.252988	0.99207	Not Significant
chr12:13540030_G-C	GRIN2B	HighPoly:RNA	-0.320122	0.0703492	0.743616	Not Significant
chr12:13541549_G-A	GRIN2B	HighPoly:RNA	-0.0183457	0.894432	0.994525	Not Significant
chr12:13542961_A-T	GRIN2B	HighPoly:RNA	0.0812436	0.459005	0.994525	Not Significant
chr12:13550059_C-G	GRIN2B	HighPoly:RNA	-0.503446	0.205429	0.945456	Not Significant
chr12:13553819_C-A	GRIN2B	HighPoly:RNA	-0.0821731	0.261346	0.993702	Not Significant
chr12:13561383_G-A	GRIN2B	HighPoly:RNA	-0.0518636	0.67196	0.994525	Not Significant
chr12:13562280_G-A	GRIN2B	HighPoly:RNA	-0.0856058	0.428459	0.994525	Not Significant
chr12:14481935_G-A	ATF7IP	HighPoly:RNA	NA	NA	NA	Not Significant
chr12:14501163_A-C	ATF7IP	HighPoly:RNA	0.160892	0.0898308	0.783085	Not Significant
chr12:14501563_A-T	ATF7IP	HighPoly:RNA	0.14184	0.404498	0.994525	Not Significant
chr12:1491197_C-G	ERC1	HighPoly:RNA	0.105892	0.614578	0.994525	Not Significant
chr12:1491769_A-T	ERC1	HighPoly:RNA	0.00200347	0.981325	0.994525	Not Significant
chr12:15595793_C-T	PTPRO	HighPoly:RNA	-0.301382	0.0982508	0.799955	Not Significant
chr12:175862_G-A	IQSEC3	HighPoly:RNA	-0.108915	0.283664	0.994525	Not Significant
chr12:176173_C-T	IQSEC3	HighPoly:RNA	-0.212306	0.348707	0.994525	Not Significant
chr12:176544_G-A	IQSEC3	HighPoly:RNA	-0.0862219	0.364106	0.994525	Not Significant
chr12:178002_C-T	IQSEC3	HighPoly:RNA	0.00361138	0.968546	0.994525	Not Significant
chr12:1792511_A-T	CACNA2D4	HighPoly:RNA	0.123278	0.334475	0.994525	Not Significant
chr12:1792887_G-A	CACNA2D4	HighPoly:RNA	0.00240419	0.985026	0.994525	Not Significant
chr12:1793264_C-T	CACNA2D4	HighPoly:RNA	0	0.991594	0.995506	Not Significant
chr12:1793465_T-C	CACNA2D4	HighPoly:RNA	-0.0478487	0.706007	0.994525	Not Significant
chr12:20683560_G-A	PDE3A	HighPoly:RNA	NA	NA	NA	Not Significant
chr12:21266565_C-A	SLCO1A2	HighPoly:RNA	-0.14353	0.757975	0.994525	Not Significant
chr12:21266566_C-A	SLCO1A2	HighPoly:RNA	-0.511552	0.376541	0.994525	Not Significant
chr12:21267508_G-A	SLCO1A2	HighPoly:RNA	-0.0979905	0.585877	0.994525	Not Significant
chr12:21268180_C-T	SLCO1A2	HighPoly:RNA	-0.119838	0.39376	0.994525	Not Significant
chr12:21269033_G-A	SLCO1A2	HighPoly:RNA	-0.149559	0.471919	0.994525	Not Significant
chr12:21797426_T-C	ABCC9	HighPoly:RNA	-0.32509	0.349596	0.994525	Not Significant
chr12:21797568_C-A	ABCC9	HighPoly:RNA	0.212448	0.357188	0.994525	Not Significant
chr12:21799826_C-T	ABCC9	HighPoly:RNA	-0.175017	0.369866	0.994525	Not Significant
chr12:22196192_G-T	ST8SIA1	HighPoly:RNA	-0.0600833	0.688127	0.994525	Not Significant
chr12:22201112_G-A	ST8SIA1	HighPoly:RNA	-0.166596	0.558897	0.994525	Not Significant
chr12:22686408_T-C	ETNK1	HighPoly:RNA	-0.108434	0.434851	0.994525	Not Significant
chr12:22687529_C-T	ETNK1	HighPoly:RNA	0.0726329	0.475106	0.994525	Not Significant
chr12:22688010_G-T	ETNK1	HighPoly:RNA	0.190564	0.298627	0.994525	Not Significant
chr12:22689749_G-T	ETNK1	HighPoly:RNA	0.0356315	0.82742	0.994525	Not Significant
chr1:161190542_A-G	ADAMTS4	HighPoly:RNA	0.494379	7.33e-07	0.000479068	Significant
chr12:23529665_T-A	SOX5	HighPoly:RNA	0.107945	0.753584	0.994525	Not Significant
chr12:23530708_C-T	SOX5	HighPoly:RNA	0.273044	0.563553	0.994525	Not Significant
chr12:23530818_T-C	SOX5	HighPoly:RNA	-0.0511841	0.811685	0.994525	Not Significant
chr12:23531235_T-A	SOX5	HighPoly:RNA	-0.0837138	0.549121	0.994525	Not Significant
chr12:23531417_T-C	SOX5	HighPoly:RNA	0.16947	0.291406	0.994525	Not Significant
chr12:23531441_G-A	SOX5	HighPoly:RNA	0.00843631	0.947896	0.994525	Not Significant
chr12:23532401_C-T	SOX5	HighPoly:RNA	-0.138902	0.537224	0.994525	Not Significant
chr12:23533494_A-G	SOX5	HighPoly:RNA	-0.0034063	0.975037	0.994525	Not Significant
chr12:24810027_C-T	BCAT1	HighPoly:RNA	0.382604	0.0424419	0.627794	Not Significant
chr12:24812069_G-C	BCAT1	HighPoly:RNA	-0.125663	0.301816	0.994525	Not Significant
chr12:24814263_C-A	BCAT1	HighPoly:RNA	0.10885	0.55704	0.994525	Not Significant
chr12:24817574_G-T	BCAT1	HighPoly:RNA	-0.0877499	0.408658	0.994525	Not Significant
chr12:24993660_A-T	C12orf77	HighPoly:RNA	-0.271171	0.109024	0.823654	Not Significant
chr12:24993661_A-T	C12orf77	HighPoly:RNA	-0.19418	0.124517	0.840139	Not Significant
chr12:24994285_G-C	C12orf77	HighPoly:RNA	0.117336	0.699135	0.994525	Not Significant
chr12:26234019_A-G	SSPN	HighPoly:RNA	0.0120818	0.899207	0.994525	Not Significant
chr12:2692470_C-T	CACNA1C	HighPoly:RNA	0.0112942	0.906838	0.994525	Not Significant
chr12:2692966_A-T	CACNA1C	HighPoly:RNA	0.0707074	0.371031	0.994525	Not Significant
chr12:2693143_T-C	CACNA1C	HighPoly:RNA	0.0384483	0.522256	0.994525	Not Significant
chr12:2695144_C-T	CACNA1C	HighPoly:RNA	0.481036	0.00290754	0.182784	Not Significant
chr12:27323318_A-G	STK38L	HighPoly:RNA	0.169105	0.461154	0.994525	Not Significant
chr12:27323390_T-A	STK38L	HighPoly:RNA	-0.56096	0.114319	0.825917	Not Significant
chr12:27325190_T-G	STK38L	HighPoly:RNA	0.153347	0.210909	0.952297	Not Significant
chr12:29337878_A-C	ERGIC2	HighPoly:RNA	-0.00481529	0.96288	0.994525	Not Significant
chr12:29340939_C-T	ERGIC2	HighPoly:RNA	-0.674769	0.0744879	0.748083	Not Significant
chr12:29502379_A-T	TMTC1	HighPoly:RNA	0.467638	0.0679832	0.739543	Not Significant
chr12:29504810_T-A	TMTC1	HighPoly:RNA	0.187039	0.531426	0.994525	Not Significant
chr12:30629062_C-T	IPO8	HighPoly:RNA	-0.186293	0.108967	0.823654	Not Significant
chr12:30629271_A-G	IPO8	HighPoly:RNA	-0.111343	0.442947	0.994525	Not Significant
chr12:30629476_G-A	IPO8	HighPoly:RNA	0.0943452	0.378328	0.994525	Not Significant
chr12:30630237_T-A	IPO8	HighPoly:RNA	0.0409939	0.574561	0.994525	Not Significant
chr12:30992865_G-T	TSPAN11	HighPoly:RNA	0.0860369	0.631704	0.994525	Not Significant
chr12:30993228_C-T	TSPAN11	HighPoly:RNA	0.61503	0.296019	0.994525	Not Significant
chr12:30994458_C-T	TSPAN11	HighPoly:RNA	-0.10248	0.642862	0.994525	Not Significant
chr12:30995695_G-A	TSPAN11	HighPoly:RNA	-0.153113	0.179748	0.923305	Not Significant
chr12:31382680_C-A	DENND5B	HighPoly:RNA	-0.00240601	0.973549	0.994525	Not Significant
chr12:31385545_A-T	DENND5B	HighPoly:RNA	0.028598	0.695025	0.994525	Not Significant
chr12:31385838_G-A	DENND5B	HighPoly:RNA	0.0290654	0.876076	0.994525	Not Significant
chr12:31387117_C-T	DENND5B	HighPoly:RNA	0.150608	0.0606641	0.730632	Not Significant
chr12:31451718_C-G	DENND5B	HighPoly:RNA	-0.140921	0.464082	0.994525	Not Significant
chr12:32641987_A-G	FGD4	HighPoly:RNA	-0.644074	0.0510652	0.677209	Not Significant
chr12:32644099_C-A	FGD4	HighPoly:RNA	-0.0540288	0.675689	0.994525	Not Significant
chr12:32645246_G-A	FGD4	HighPoly:RNA	-0.283895	0.123627	0.839439	Not Significant
chr12:3283200_C-G	TSPAN9	HighPoly:RNA	-0.00761919	0.976622	0.994525	Not Significant
chr12:3285787_G-T	TSPAN9	HighPoly:RNA	-0.0722566	0.630106	0.994525	Not Significant
chr12:3286059_C-T	TSPAN9	HighPoly:RNA	0.179256	0.507276	0.994525	Not Significant
chr12:38321747_A-G	ALG10B	HighPoly:RNA	0.119818	0.477466	0.994525	Not Significant
chr12:38321960_G-C	ALG10B	HighPoly:RNA	-0.11974	0.3911	0.994525	Not Significant
chr12:38324265_C-G	ALG10B	HighPoly:RNA	0.0855233	0.665241	0.994525	Not Significant
chr12:38326646_G-A	ALG10B	HighPoly:RNA	-0.660092	0.128033	0.847816	Not Significant
chr12:38327987_C-A	ALG10B	HighPoly:RNA	0.0229694	0.895309	0.994525	Not Significant
chr12:38328003_T-G	ALG10B	HighPoly:RNA	-0.0801176	0.638612	0.994525	Not Significant
chr12:38329375_A-T	ALG10B	HighPoly:RNA	-0.184217	0.372339	0.994525	Not Significant
chr12:39550928_A-G	ABCD2	HighPoly:RNA	-0.181394	0.225795	0.977597	Not Significant
chr12:39552779_G-A	ABCD2	HighPoly:RNA	0.200202	0.551383	0.994525	Not Significant
chr12:39552834_A-G	ABCD2	HighPoly:RNA	-0.528505	0.0079663	0.297621	Not Significant
chr12:39553112_G-A	ABCD2	HighPoly:RNA	-0.123169	0.603221	0.994525	Not Significant
chr12:39757124_G-A	SLC2A13	HighPoly:RNA	0.176004	0.152778	0.888112	Not Significant
chr12:39757155_G-A	SLC2A13	HighPoly:RNA	-0.134579	0.494187	0.994525	Not Significant
chr12:39757795_T-C	SLC2A13	HighPoly:RNA	-0.149176	0.35719	0.994525	Not Significant
chr12:39758881_A-G	SLC2A13	HighPoly:RNA	-0.22414	0.479647	0.994525	Not Significant
chr12:41573893_G-A	PDZRN4	HighPoly:RNA	-0.0366994	0.723582	0.994525	Not Significant
chr12:41573987_T-A	PDZRN4	HighPoly:RNA	0.0471502	0.655474	0.994525	Not Significant
chr12:41574668_C-T	PDZRN4	HighPoly:RNA	-0.174794	0.2321	0.978894	Not Significant
chr12:42083829_C-G	GXYLT1	HighPoly:RNA	-0.125475	0.346274	0.994525	Not Significant
chr12:42086328_T-G	GXYLT1	HighPoly:RNA	0.0267123	0.842733	0.994525	Not Significant
chr12:42086625_A-T	GXYLT1	HighPoly:RNA	-0.0960105	0.541918	0.994525	Not Significant
chr12:42087118_T-A	GXYLT1	HighPoly:RNA	0.322472	0.0524047	0.685244	Not Significant
chr12:42441540_A-C	PPHLN1	HighPoly:RNA	-0.164514	0.446568	0.994525	Not Significant
chr12:42441640_G-A	PPHLN1	HighPoly:RNA	-0.450967	0.027733	0.521155	Not Significant
chr12:42447849_T-C	PPHLN1	HighPoly:RNA	0.0386713	0.866793	0.994525	Not Significant
chr12:4303272_G-T	CCND2	HighPoly:RNA	-0.0488403	0.807964	0.994525	Not Significant
chr12:4303713_G-A	CCND2	HighPoly:RNA	0.133956	0.543397	0.994525	Not Significant
chr1:161518749_G-C	FCGR2A	TotalPoly:RNA	0.260735	0.00239442	0.093311	Significant
chr12:4355967_C-T	TIGAR	HighPoly:RNA	0.0615873	0.713463	0.994525	Not Significant
chr12:4357648_C-T	TIGAR	HighPoly:RNA	-0.0529378	0.547929	0.994525	Not Significant
chr12:4358366_C-T	TIGAR	HighPoly:RNA	-0.23985	0.337026	0.994525	Not Significant
chr12:43794307_A-G	TWF1	HighPoly:RNA	-0.0136454	0.963368	0.994525	Not Significant
chr12:47734679_T-A	RAPGEF3	HighPoly:RNA	-0.0908876	0.342602	0.994525	Not Significant
chr12:47734886_G-T	RAPGEF3	HighPoly:RNA	0.0110689	0.962059	0.994525	Not Significant
chr12:47735780_C-T	RAPGEF3	HighPoly:RNA	0.125265	0.288965	0.994525	Not Significant
chr12:47736114_G-A	RAPGEF3	HighPoly:RNA	-0.00120239	0.979111	0.994525	Not Significant
chr12:47968315_C-T	TMEM106C	HighPoly:RNA	-0.0896463	0.342509	0.994525	Not Significant
chr12:4811709_C-G	KCNA6	HighPoly:RNA	-0.0989707	0.116389	0.826598	Not Significant
chr12:4812853_G-T	KCNA6	HighPoly:RNA	0.0371487	0.570389	0.994525	Not Significant
chr12:4812904_C-T	KCNA6	HighPoly:RNA	-0.0282911	0.727001	0.994525	Not Significant
chr12:4813100_T-C	KCNA6	HighPoly:RNA	0.0316362	0.805669	0.994525	Not Significant
chr12:4814547_C-T	KCNA6	HighPoly:RNA	0.125474	0.218682	0.966781	Not Significant
chr12:48767777_G-A	ADCY6	HighPoly:RNA	-0.0343849	0.869304	0.994525	Not Significant
chr12:4913437_C-T	KCNA1	HighPoly:RNA	-0.395663	0.0680033	0.739543	Not Significant
chr12:4915542_G-A	KCNA1	HighPoly:RNA	-0.0158204	0.774675	0.994525	Not Significant
chr12:4916988_T-C	KCNA1	HighPoly:RNA	0.10409	0.186083	0.925619	Not Significant
chr12:4917922_G-T	KCNA1	HighPoly:RNA	-0.523964	0.00838636	0.305799	Not Significant
chr12:4918200_C-T	KCNA1	HighPoly:RNA	0.0408797	0.708285	0.994525	Not Significant
chr12:49637719_C-A	FMNL3	HighPoly:RNA	-0.0552508	0.984435	0.994525	Not Significant
chr12:49640047_T-G	FMNL3	HighPoly:RNA	-0.316225	0.112051	0.823654	Not Significant
chr12:49640064_T-G	FMNL3	HighPoly:RNA	0.0798467	0.580178	0.994525	Not Significant
chr12:49643553_C-A	FMNL3	HighPoly:RNA	0.0893479	0.641543	0.994525	Not Significant
chr12:49643842_G-T	FMNL3	HighPoly:RNA	-0.0731446	0.442144	0.994525	Not Significant
chr12:49867421_C-A	FAIM2	HighPoly:RNA	0.028306	0.887759	0.994525	Not Significant
chr12:49869185_T-A	FAIM2	HighPoly:RNA	0.357956	0.201161	0.943319	Not Significant
chr12:49869203_C-T	FAIM2	HighPoly:RNA	0.205333	0.519929	0.994525	Not Significant
chr12:49869481_G-T	FAIM2	HighPoly:RNA	0.00704255	0.938424	0.994525	Not Significant
chr12:49869492_T-C	FAIM2	HighPoly:RNA	0.0374078	0.749343	0.994525	Not Significant
chr12:51351527_T-A	GALNT6	HighPoly:RNA	-0.0481098	0.619232	0.994525	Not Significant
chr12:51352858_G-T	GALNT6	HighPoly:RNA	0.0513374	0.635976	0.994525	Not Significant
chr12:51353331_C-A	GALNT6	HighPoly:RNA	0.0454503	0.822104	0.994525	Not Significant
chr12:51353662_G-T	GALNT6	HighPoly:RNA	-0.0704591	0.465268	0.994525	Not Significant
chr12:51809357_C-T	SCN8A	HighPoly:RNA	0.159937	0.308147	0.994525	Not Significant
chr12:51994284_G-C	ACVR1B	HighPoly:RNA	0.0389109	0.866055	0.994525	Not Significant
chr12:51994734_G-A	ACVR1B	HighPoly:RNA	0.0423126	0.815883	0.994525	Not Significant
chr12:51996886_C-T	ACVR1B	HighPoly:RNA	0.00320856	0.965562	0.994525	Not Significant
chr12:52077393_A-G	ATG101	HighPoly:RNA	-0.0197579	0.905801	0.994525	Not Significant
chr12:53945778_G-A	HOXC13	HighPoly:RNA	0.0330404	0.725948	0.994525	Not Significant
chr12:53945982_C-A	HOXC13	HighPoly:RNA	-0.0660098	0.730558	0.994525	Not Significant
chr12:53946388_A-T	HOXC13	HighPoly:RNA	-0.356033	0.178633	0.923305	Not Significant
chr12:54232500_A-G	CBX5	HighPoly:RNA	0.359594	0.3935	0.994525	Not Significant
chr12:54233939_T-C	CBX5	HighPoly:RNA	-0.0651113	0.786225	0.994525	Not Significant
chr12:54237003_A-G	CBX5	HighPoly:RNA	0.00724916	0.916424	0.994525	Not Significant
chr12:54239946_G-T	CBX5	HighPoly:RNA	-0.0742734	0.569242	0.994525	Not Significant
chr12:54240380_C-A	CBX5	HighPoly:RNA	-0.315032	0.0525099	0.685249	Not Significant
chr12:54578044_C-G	PDE1B	HighPoly:RNA	0.201836	0.3529	0.994525	Not Significant
chr12:54578816_T-C	PDE1B	HighPoly:RNA	-0.0422018	0.824386	0.994525	Not Significant
chr12:54579233_G-T	PDE1B	HighPoly:RNA	-0.269558	0.758841	0.994525	Not Significant
chr12:55027675_T-G	NEUROD4	HighPoly:RNA	-0.026718	0.818964	0.994525	Not Significant
chr12:55028279_G-A	NEUROD4	HighPoly:RNA	0.069452	0.611728	0.994525	Not Significant
chr12:55029929_G-T	NEUROD4	HighPoly:RNA	-0.0241052	0.907775	0.994525	Not Significant
chr12:55029959_A-C	NEUROD4	HighPoly:RNA	-0.184326	0.38503	0.994525	Not Significant
chr12:56239300_G-T	ANKRD52	HighPoly:RNA	0.130653	0.64414	0.994525	Not Significant
chr12:56240257_C-T	ANKRD52	HighPoly:RNA	-0.114041	0.487304	0.994525	Not Significant
chr12:56240860_C-G	ANKRD52	HighPoly:RNA	-0.229812	0.425743	0.994525	Not Significant
chr12:56241718_G-T	ANKRD52	HighPoly:RNA	-0.0356469	0.846083	0.994525	Not Significant
chr12:56590128_G-A	RBMS2	HighPoly:RNA	0.0788755	0.247556	0.991215	Not Significant
chr12:56590310_G-A	RBMS2	HighPoly:RNA	0.0232719	0.775563	0.994525	Not Significant
chr12:56590502_A-G	RBMS2	HighPoly:RNA	-0.365527	0.112898	0.824452	Not Significant
chr1:1732422_G-A	SLC35E2A	TotalPoly:RNA	-1.57873	0.00028977	0.0249622	Significant
chr12:56591776_A-C	RBMS2	HighPoly:RNA	-0.211251	0.537892	0.994525	Not Significant
chr12:56592236_C-T	RBMS2	HighPoly:RNA	0.105867	0.198793	0.940768	Not Significant
chr12:56594868_C-T	RBMS2	HighPoly:RNA	-0.0291939	0.816534	0.994525	Not Significant
chr12:57000163_C-T	ZBTB39	HighPoly:RNA	0.0244993	0.841199	0.994525	Not Significant
chr12:57000730_G-A	ZBTB39	HighPoly:RNA	0.0675793	0.363156	0.994525	Not Significant
chr12:57001827_C-T	ZBTB39	HighPoly:RNA	-0.0515453	0.74389	0.994525	Not Significant
chr12:57821369_C-T	CTDSP2	HighPoly:RNA	0.0552855	0.619058	0.994525	Not Significant
chr12:57821495_A-G	CTDSP2	HighPoly:RNA	-0.0948383	0.49122	0.994525	Not Significant
chr12:57821790_A-T	CTDSP2	HighPoly:RNA	0.0960457	0.582798	0.994525	Not Significant
chr12:57822113_G-A	CTDSP2	HighPoly:RNA	0.536479	0.27069	0.994525	Not Significant
chr12:59779921_A-C	SLC16A7	HighPoly:RNA	0.166181	0.241113	0.984017	Not Significant
chr12:59779974_G-A	SLC16A7	HighPoly:RNA	-0.240022	0.0217361	0.473701	Not Significant
chr12:59780214_T-A	SLC16A7	HighPoly:RNA	0.807862	0.00936395	0.321883	Not Significant
chr12:59783328_C-T	SLC16A7	HighPoly:RNA	-0.697827	0.0475336	0.661223	Not Significant
chr12:59787365_A-G	SLC16A7	HighPoly:RNA	-0.167788	0.309482	0.994525	Not Significant
chr12:59788580_A-C	SLC16A7	HighPoly:RNA	-1.23418	0.00483765	0.243297	Not Significant
chr12:59788856_C-T	SLC16A7	HighPoly:RNA	0.106875	0.578688	0.994525	Not Significant
chr12:59789179_G-C	SLC16A7	HighPoly:RNA	0.445777	0.19703	0.938686	Not Significant
chr12:62594453_C-T	MON2	HighPoly:RNA	-0.162724	0.414973	0.994525	Not Significant
chr12:62595391_C-T	MON2	HighPoly:RNA	0.0798641	0.486494	0.994525	Not Significant
chr12:62597458_C-G	MON2	HighPoly:RNA	0.0917205	0.35812	0.994525	Not Significant
chr12:64147993_T-G	SRGAP1	HighPoly:RNA	-0.201224	0.175738	0.921899	Not Significant
chr12:64151145_C-A	SRGAP1	HighPoly:RNA	-0.0144658	0.928847	0.994525	Not Significant
chr12:64153489_G-T	SRGAP1	HighPoly:RNA	0.123073	0.627019	0.994525	Not Significant
chr12:64156629_A-C	SRGAP1	HighPoly:RNA	-0.16734	0.525144	0.994525	Not Significant
chr12:64449337_T-A	XPOT	HighPoly:RNA	-0.0170955	0.904672	0.994525	Not Significant
chr12:64449761_G-A	XPOT	HighPoly:RNA	-0.57869	0.0714081	0.747632	Not Significant
chr12:6462852_G-A	VAMP1	HighPoly:RNA	-0.0169278	0.918185	0.994525	Not Significant
chr12:6463432_G-T	VAMP1	HighPoly:RNA	0.269397	0.00903435	0.314184	Not Significant
chr12:6463476_C-T	VAMP1	HighPoly:RNA	0.00843092	0.962354	0.994525	Not Significant
chr12:6464130_G-T	VAMP1	HighPoly:RNA	0.0366907	0.747659	0.994525	Not Significant
chr12:65465262_A-G	MSRB3	HighPoly:RNA	0.0871096	0.494646	0.994525	Not Significant
chr12:65465913_C-G	MSRB3	HighPoly:RNA	-0.0870569	0.179226	0.923305	Not Significant
chr12:65466091_G-A	MSRB3	HighPoly:RNA	0.029371	0.71591	0.994525	Not Significant
chr12:65964310_A-T	HMGA2	HighPoly:RNA	-0.177665	0.284782	0.994525	Not Significant
chr12:65964899_C-T	HMGA2	HighPoly:RNA	0.0873187	0.605626	0.994525	Not Significant
chr12:65964921_G-T	HMGA2	HighPoly:RNA	-0.160733	0.186757	0.925619	Not Significant
chr12:66117301_T-C	LLPH	HighPoly:RNA	-0.147937	0.240178	0.983949	Not Significant
chr12:66119549_T-C	LLPH	HighPoly:RNA	-0.0790917	0.482419	0.994525	Not Significant
chr12:66120124_C-T	LLPH	HighPoly:RNA	0.127788	0.252259	0.99207	Not Significant
chr12:66249805_G-A	IRAK3	HighPoly:RNA	0.0878461	0.289319	0.994525	Not Significant
chr12:66250918_T-C	IRAK3	HighPoly:RNA	-0.041716	0.441968	0.994525	Not Significant
chr12:66252096_A-T	IRAK3	HighPoly:RNA	0.114497	0.101667	0.803761	Not Significant
chr12:66252141_C-G	IRAK3	HighPoly:RNA	-0.00642927	0.931044	0.994525	Not Significant
chr12:66252185_G-T	IRAK3	HighPoly:RNA	0.00502827	0.921284	0.994525	Not Significant
chr12:66252493_G-C	IRAK3	HighPoly:RNA	0.0276912	0.783163	0.994525	Not Significant
chr12:6694398_C-A	PIANP	HighPoly:RNA	0.0518455	0.762043	0.994525	Not Significant
chr12:6694989_G-A	PIANP	HighPoly:RNA	-0.0796786	0.75452	0.994525	Not Significant
chr12:6694994_C-T	PIANP	HighPoly:RNA	0.268715	0.235085	0.982786	Not Significant
chr12:6695327_G-A	PIANP	HighPoly:RNA	-0.00340537	0.989995	0.995288	Not Significant
chr12:67313737_A-G	CAND1	HighPoly:RNA	0.126433	0.362431	0.994525	Not Significant
chr12:67317532_G-A	CAND1	HighPoly:RNA	0.289607	0.704562	0.994525	Not Significant
chr12:67319144_C-T	CAND1	HighPoly:RNA	-0.00441402	0.960143	0.994525	Not Significant
chr12:68765302_G-A	SLC35E3	HighPoly:RNA	-0.572347	0.0577128	0.71599	Not Significant
chr12:68765636_G-A	SLC35E3	HighPoly:RNA	-0.536695	0.123497	0.839439	Not Significant
chr12:68768221_G-A	SLC35E3	HighPoly:RNA	-0.212533	0.624161	0.994525	Not Significant
chr12:68775793_T-C	SLC35E3	HighPoly:RNA	0.0072244	0.947176	0.994525	Not Significant
chr12:68778078_T-G	SLC35E3	HighPoly:RNA	0.0865648	0.712109	0.994525	Not Significant
chr12:68840206_G-A	MDM2	HighPoly:RNA	0.0290894	0.840388	0.994525	Not Significant
chr12:68840285_C-G	MDM2	HighPoly:RNA	-0.0222475	0.863181	0.994525	Not Significant
chr12:68840438_C-A	MDM2	HighPoly:RNA	-0.100901	0.346214	0.994525	Not Significant
chr12:68840439_C-T	MDM2	HighPoly:RNA	-0.0326739	0.691051	0.994525	Not Significant
chr12:68856132_C-A	CPM	HighPoly:RNA	0.130068	0.39647	0.994525	Not Significant
chr12:69816511_A-T	RAB3IP	HighPoly:RNA	-0.106356	0.708334	0.994525	Not Significant
chr12:69816630_T-C	RAB3IP	HighPoly:RNA	-0.235437	0.269007	0.994525	Not Significant
chr12:69821716_C-T	RAB3IP	HighPoly:RNA	0.051511	0.668606	0.994525	Not Significant
chr12:70430943_A-C	KCNMB4	HighPoly:RNA	0.144356	0.322281	0.994525	Not Significant
chr12:70431373_C-A	KCNMB4	HighPoly:RNA	0.100883	0.295358	0.994525	Not Significant
chr12:70431688_G-C	KCNMB4	HighPoly:RNA	0.0790497	0.486367	0.994525	Not Significant
chr12:70432383_C-T	KCNMB4	HighPoly:RNA	0.484649	0.00103346	0.10898	Not Significant
chr12:70432754_G-A	KCNMB4	HighPoly:RNA	0.0750218	0.562115	0.994525	Not Significant
chr12:70433445_A-C	KCNMB4	HighPoly:RNA	-0.220124	0.122242	0.838438	Not Significant
chr12:70433996_G-T	KCNMB4	HighPoly:RNA	0.143093	0.117806	0.826598	Not Significant
chr12:71679130_C-T	THAP2	HighPoly:RNA	0.465519	0.378834	0.994525	Not Significant
chr12:71679747_G-T	THAP2	HighPoly:RNA	-0.191706	0.282661	0.994525	Not Significant
chr12:71680376_T-C	THAP2	HighPoly:RNA	0.119628	0.434535	0.994525	Not Significant
chr12:74538677_G-T	ATXN7L3B	HighPoly:RNA	0.0610951	0.647574	0.994525	Not Significant
chr12:74539869_T-G	ATXN7L3B	HighPoly:RNA	-0.0761962	0.813687	0.994525	Not Significant
chr12:74540101_G-T	ATXN7L3B	HighPoly:RNA	0.0346304	0.736537	0.994525	Not Significant
chr12:74544019_C-T	ATXN7L3B	HighPoly:RNA	-0.54699	0.0517827	0.682038	Not Significant
chr12:75040708_G-T	KCNC2	HighPoly:RNA	0.242083	0.0639597	0.737511	Not Significant
chr12:75042219_A-T	KCNC2	HighPoly:RNA	0	0.99105	0.995466	Not Significant
chr12:75043725_A-C	KCNC2	HighPoly:RNA	-0.027445	0.864459	0.994525	Not Significant
chr12:75501374_G-T	GLIPR1	HighPoly:RNA	0.0112592	0.925078	0.994525	Not Significant
chr12:75501375_A-T	GLIPR1	HighPoly:RNA	0.0484753	0.710437	0.994525	Not Significant
chr12:75502130_C-T	GLIPR1	HighPoly:RNA	0	0.993374	0.995506	Not Significant
chr12:75503570_C-G	GLIPR1	HighPoly:RNA	-0.0120725	0.920547	0.994525	Not Significant
chr12:75503808_T-C	GLIPR1	HighPoly:RNA	-2.70031	0.00126192	0.120049	Not Significant
chr12:76029645_T-C	PHLDA1	HighPoly:RNA	0.231061	0.395707	0.994525	Not Significant
chr12:76046441_T-C	NAP1L1	HighPoly:RNA	0.289967	0.0995118	0.803149	Not Significant
chr12:76047389_A-T	NAP1L1	HighPoly:RNA	0.286984	0.510118	0.994525	Not Significant
chr12:76047914_G-A	NAP1L1	HighPoly:RNA	-0.0651036	0.706963	0.994525	Not Significant
chr12:76352150_A-G	OSBPL8	HighPoly:RNA	0.151059	0.332319	0.994525	Not Significant
chr12:76353344_C-G	OSBPL8	HighPoly:RNA	0.572517	0.23692	0.98381	Not Significant
chr12:76354905_T-G	OSBPL8	HighPoly:RNA	-0.650206	0.0105159	0.330097	Not Significant
chr12:76354932_T-C	OSBPL8	HighPoly:RNA	-0.0171077	0.909958	0.994525	Not Significant
chr12:76355041_C-T	OSBPL8	HighPoly:RNA	0.149463	0.466301	0.994525	Not Significant
chr12:76355743_A-G	OSBPL8	HighPoly:RNA	-0.118495	0.362948	0.994525	Not Significant
chr12:76851971_G-C	ZDHHC17	HighPoly:RNA	-0.220678	0.136137	0.859965	Not Significant
chr12:76852608_A-G	ZDHHC17	HighPoly:RNA	-0.053464	0.585451	0.994525	Not Significant
chr12:76852810_C-A	ZDHHC17	HighPoly:RNA	-0.103442	0.59579	0.994525	Not Significant
chr12:7795266_T-A	NANOG	HighPoly:RNA	-0.619328	0.00138366	0.121533	Not Significant
chr12:7795471_G-A	NANOG	HighPoly:RNA	-0.0323527	0.863368	0.994525	Not Significant
chr12:7795482_C-T	NANOG	HighPoly:RNA	-0.182925	0.373348	0.994525	Not Significant
chr12:7795921_C-T	NANOG	HighPoly:RNA	-0.0988561	0.313999	0.994525	Not Significant
chr12:7795988_C-A	NANOG	HighPoly:RNA	0.021102	0.778149	0.994525	Not Significant
chr12:7921220_A-C	SLC2A3	HighPoly:RNA	-0.027013	0.676545	0.994525	Not Significant
chr12:7921301_G-A	SLC2A3	HighPoly:RNA	0.0632194	0.384311	0.994525	Not Significant
chr12:7921305_T-C	SLC2A3	HighPoly:RNA	-0.105825	0.225881	0.977597	Not Significant
chr12:7921387_G-A	SLC2A3	HighPoly:RNA	-0.0461765	0.53308	0.994525	Not Significant
chr12:79449451_A-C	SYT1	HighPoly:RNA	NA	NA	NA	Not Significant
chr12:79449852_T-G	SYT1	HighPoly:RNA	-0.0897512	0.491175	0.994525	Not Significant
chr12:79450384_A-G	SYT1	HighPoly:RNA	0.0471118	0.678796	0.994525	Not Significant
chr12:83132669_G-A	TMTC2	HighPoly:RNA	-0.141132	0.119368	0.832011	Not Significant
chr12:83133090_G-T	TMTC2	HighPoly:RNA	-0.183901	0.226612	0.977597	Not Significant
chr12:84860818_C-A	SLC6A15	HighPoly:RNA	-0.489822	0.170149	0.91065	Not Significant
chr12:84860938_T-G	SLC6A15	HighPoly:RNA	0.0400896	0.823818	0.994525	Not Significant
chr12:84881244_G-T	SLC6A15	HighPoly:RNA	-0.2265	0.0981243	0.799955	Not Significant
chr12:84881760_A-G	SLC6A15	HighPoly:RNA	-0.356201	0.133882	0.856537	Not Significant
chr12:84882187_G-T	SLC6A15	HighPoly:RNA	0	0.98895	0.994731	Not Significant
chr12:84882550_C-A	SLC6A15	HighPoly:RNA	-0.107642	0.454115	0.994525	Not Significant
chr12:84882842_C-T	SLC6A15	HighPoly:RNA	-0.50041	0.0587039	0.722706	Not Significant
chr12:85963055_A-T	MGAT4C	HighPoly:RNA	-0.0362258	0.878445	0.994525	Not Significant
chr12:85967607_T-C	MGAT4C	HighPoly:RNA	0.348196	0.401939	0.994525	Not Significant
chr12:85971872_T-A	MGAT4C	HighPoly:RNA	-0.0327128	0.85037	0.994525	Not Significant
chr12:85977535_G-A	MGAT4C	HighPoly:RNA	-0.107582	0.573643	0.994525	Not Significant
chr12:88197323_G-T	TMTC3	HighPoly:RNA	NA	NA	NA	Not Significant
chr12:88199665_A-G	TMTC3	HighPoly:RNA	0.075454	0.415999	0.994525	Not Significant
chr12:91145955_T-C	DCN	HighPoly:RNA	0.0738689	0.609268	0.994525	Not Significant
chr12:93400630_T-G	NUDT4	HighPoly:RNA	-0.0120908	0.888621	0.994525	Not Significant
chr12:93402050_G-A	NUDT4	HighPoly:RNA	0.259626	0.127593	0.847816	Not Significant
chr12:93403139_G-A	NUDT4	HighPoly:RNA	0.051913	0.572234	0.994525	Not Significant
chr12:93403140_A-T	NUDT4	HighPoly:RNA	0.0725942	0.484359	0.994525	Not Significant
chr12:93404371_G-A	NUDT4	HighPoly:RNA	0.247541	0.0284421	0.528279	Not Significant
chr12:93404923_A-T	NUDT4	HighPoly:RNA	0.166436	0.46942	0.994525	Not Significant
chr12:93501999_G-A	MRPL42	HighPoly:RNA	0.0537851	0.579754	0.994525	Not Significant
chr12:93502013_C-T	MRPL42	HighPoly:RNA	-0.0661791	0.505282	0.994525	Not Significant
chr12:93505522_T-G	MRPL42	HighPoly:RNA	0.440955	0.0394521	0.614227	Not Significant
chr12:93512092_T-C	MRPL42	HighPoly:RNA	-0.19935	0.100759	0.803542	Not Significant
chr12:93514745_T-G	MRPL42	HighPoly:RNA	0.217821	0.231774	0.978894	Not Significant
chr12:95078313_G-A	FGD6	HighPoly:RNA	-0.138142	0.365098	0.994525	Not Significant
chr12:95079688_G-A	FGD6	HighPoly:RNA	0.0619168	0.56015	0.994525	Not Significant
chr12:95079737_G-T	FGD6	HighPoly:RNA	0.184387	0.0100845	0.330097	Not Significant
chr12:98534823_T-C	TMPO	HighPoly:RNA	-0.156922	0.349441	0.994525	Not Significant
chr13:100530822_C-T	GGACT	HighPoly:RNA	0.0712426	0.348399	0.994525	Not Significant
chr13:101712582_C-A	FGF14	HighPoly:RNA	-0.14046	0.381005	0.994525	Not Significant
chr13:101721697_G-A	FGF14	HighPoly:RNA	-0.00541377	0.970024	0.994525	Not Significant
chr13:101722020_T-A	FGF14	HighPoly:RNA	0	0.987545	0.994525	Not Significant
chr13:101722073_A-G	FGF14	HighPoly:RNA	0.0333398	0.611384	0.994525	Not Significant
chr13:101722575_G-T	FGF14	HighPoly:RNA	0.0387826	0.723162	0.994525	Not Significant
chr13:107167604_C-T	FAM155A	HighPoly:RNA	0.141465	0.181656	0.923305	Not Significant
chr13:107169473_A-G	FAM155A	HighPoly:RNA	-0.0358598	0.621729	0.994525	Not Significant
chr13:107169640_T-A	FAM155A	HighPoly:RNA	-0.105651	0.437503	0.994525	Not Significant
chr13:108207466_A-T	LIG4	HighPoly:RNA	-0.293822	0.656696	0.994525	Not Significant
chr13:108208062_A-T	LIG4	HighPoly:RNA	0.207709	0.372821	0.994525	Not Significant
chr13:108208462_G-T	LIG4	HighPoly:RNA	0.822597	0.0114049	0.34521	Not Significant
chr13:110149376_A-G	COL4A1	HighPoly:RNA	0.0805451	0.536198	0.994525	Not Significant
chr13:110191276_G-T	COL4A1	HighPoly:RNA	0.0880738	0.699888	0.994525	Not Significant
chr13:110191407_A-T	COL4A1	HighPoly:RNA	0.0775097	0.545059	0.994525	Not Significant
chr13:111292348_T-G	ARHGEF7	HighPoly:RNA	-0.0227977	0.763976	0.994525	Not Significant
chr13:111294001_C-T	ARHGEF7	HighPoly:RNA	0.534882	0.205389	0.945456	Not Significant
chr1:197153964_A-G	ZBTB41	HighPoly:RNA	1.63809	1.04e-06	0.000615811	Significant
chr13:111303164_G-T	ARHGEF7	HighPoly:RNA	-0.431187	0.158744	0.899177	Not Significant
chr13:111304533_C-T	ARHGEF7	HighPoly:RNA	-0.0539899	0.413653	0.994525	Not Significant
chr13:112882229_C-T	ATP11A	HighPoly:RNA	-0.011072	0.950913	0.994525	Not Significant
chr13:112882958_G-A	ATP11A	HighPoly:RNA	-0.149548	0.590044	0.994525	Not Significant
chr13:112883255_T-G	ATP11A	HighPoly:RNA	-0.0396543	0.806552	0.994525	Not Significant
chr13:112884688_A-G	ATP11A	HighPoly:RNA	-0.0790827	0.4671	0.994525	Not Significant
chr13:112885465_G-C	ATP11A	HighPoly:RNA	0.0634433	0.611776	0.994525	Not Significant
chr13:113954448_C-T	C13orf46	HighPoly:RNA	-0.14487	0.471729	0.994525	Not Significant
chr13:113955370_G-A	C13orf46	HighPoly:RNA	-0.076835	0.705528	0.994525	Not Significant
chr13:113955787_C-T	C13orf46	HighPoly:RNA	0.116952	0.613663	0.994525	Not Significant
chr13:113956501_C-T	C13orf46	HighPoly:RNA	0.0310167	0.723122	0.994525	Not Significant
chr13:24304556_C-T	SPATA13	HighPoly:RNA	-0.0869858	0.473551	0.994525	Not Significant
chr13:24305671_A-C	SPATA13	HighPoly:RNA	-0.0512367	0.575506	0.994525	Not Significant
chr13:24306876_A-C	SPATA13	HighPoly:RNA	-0.0639992	0.644135	0.994525	Not Significant
chr13:25162172_C-T	AMER2	HighPoly:RNA	0.0241142	0.935743	0.994525	Not Significant
chr13:25163494_A-T	AMER2	HighPoly:RNA	-0.059793	0.578992	0.994525	Not Significant
chr13:25165132_G-A	AMER2	HighPoly:RNA	0.179081	0.336368	0.994525	Not Significant
chr13:25168723_C-T	AMER2	HighPoly:RNA	0.187106	0.649302	0.994525	Not Significant
chr13:25168855_A-C	AMER2	HighPoly:RNA	-0.0548613	0.766097	0.994525	Not Significant
chr13:26020374_C-T	ATP8A2	HighPoly:RNA	-0.00804502	0.929054	0.994525	Not Significant
chr13:26021852_T-A	ATP8A2	HighPoly:RNA	-0.0657465	0.603272	0.994525	Not Significant
chr13:26022995_C-G	ATP8A2	HighPoly:RNA	0.0890575	0.282328	0.994525	Not Significant
chr13:26025088_T-C	ATP8A2	HighPoly:RNA	-0.349937	0.512761	0.994525	Not Significant
chr13:26756751_G-A	GPR12	HighPoly:RNA	0.0618182	0.734583	0.994525	Not Significant
chr13:26757256_T-G	GPR12	HighPoly:RNA	0.16906	0.233275	0.980204	Not Significant
chr13:26758598_T-G	GPR12	HighPoly:RNA	-0.157588	0.140558	0.869414	Not Significant
chr13:26758767_T-G	GPR12	HighPoly:RNA	-0.0692226	0.495858	0.994525	Not Significant
chr13:28300984_A-G	FLT1	HighPoly:RNA	-0.319728	0.199764	0.940963	Not Significant
chr13:28368230_G-A	FLT1	HighPoly:RNA	0.330887	0.679644	0.994525	Not Significant
chr13:28387473_G-T	FLT1	HighPoly:RNA	0.00160314	0.981813	0.994525	Not Significant
chr13:28388721_A-G	FLT1	HighPoly:RNA	0.184903	0.564343	0.994525	Not Significant
chr13:28389178_G-T	FLT1	HighPoly:RNA	-0.0798957	0.464263	0.994525	Not Significant
chr13:29503861_G-T	MTUS2	HighPoly:RNA	-0.0579234	0.399404	0.994525	Not Significant
chr13:29505272_A-G	MTUS2	HighPoly:RNA	-0.0769047	0.547227	0.994525	Not Significant
chr13:29505615_C-T	MTUS2	HighPoly:RNA	-0.00723834	0.942589	0.994525	Not Significant
chr13:32777355_T-C	PDS5B	HighPoly:RNA	-0.150785	0.626234	0.994525	Not Significant
chr13:35773819_C-T	DCLK1	HighPoly:RNA	-0.00845859	0.909055	0.994525	Not Significant
chr13:36696618_G-T	SERTM1	HighPoly:RNA	0.0555473	0.585121	0.994525	Not Significant
chr13:36697565_A-C	SERTM1	HighPoly:RNA	0.276449	0.0384974	0.612865	Not Significant
chr13:38881145_C-T	FREM2	HighPoly:RNA	-0.394386	0.00401075	0.212023	Not Significant
chr13:38885204_A-G	FREM2	HighPoly:RNA	0.625743	0.0740855	0.747632	Not Significant
chr13:38886213_C-T	FREM2	HighPoly:RNA	0	0.998967	0.99912	Not Significant
chr13:39788375_A-G	COG6	HighPoly:RNA	-0.195852	0.133326	0.856537	Not Significant
chr13:39789589_A-G	COG6	HighPoly:RNA	-0.0749859	0.594807	0.994525	Not Significant
chr13:39789828_C-T	COG6	HighPoly:RNA	-0.0268023	0.878488	0.994525	Not Significant
chr13:42789900_A-C	FAM216B	HighPoly:RNA	-0.0798749	0.498502	0.994525	Not Significant
chr1:197153964_A-G	ZBTB41	TotalPoly:RNA	1.22943	0.000303953	0.0258439	Significant
chr13:42791180_G-T	FAM216B	HighPoly:RNA	-0.328733	0.177162	0.922208	Not Significant
chr13:45536629_T-C	COG3	HighPoly:RNA	-0.167969	0.742888	0.994525	Not Significant
chr13:46742093_G-A	LRCH1	HighPoly:RNA	-0.0856287	0.445947	0.994525	Not Significant
chr13:46743516_A-G	LRCH1	HighPoly:RNA	-0.222689	0.184792	0.925619	Not Significant
chr13:46750920_C-T	LRCH1	HighPoly:RNA	0.227027	0.313185	0.994525	Not Significant
chr13:51283276_C-T	FAM124A	HighPoly:RNA	-0.0546701	0.523625	0.994525	Not Significant
chr13:51362138_T-A	INTS6	HighPoly:RNA	0.40043	0.224056	0.97561	Not Significant
chr13:51364485_C-A	INTS6	HighPoly:RNA	0.499051	0.00713466	0.284429	Not Significant
chr13:51449764_A-C	INTS6	HighPoly:RNA	-0.00602631	0.941804	0.994525	Not Significant
chr13:51760469_G-A	WDFY2	HighPoly:RNA	0.0931913	0.331643	0.994525	Not Significant
chr13:51760526_C-A	WDFY2	HighPoly:RNA	-0.178533	0.150231	0.885382	Not Significant
chr13:51761074_T-C	WDFY2	HighPoly:RNA	-0.0546609	0.523572	0.994525	Not Significant
chr13:51761709_G-A	WDFY2	HighPoly:RNA	0.0245174	0.718386	0.994525	Not Significant
chr13:51764815_C-T	WDFY2	HighPoly:RNA	-0.0592662	0.437889	0.994525	Not Significant
chr13:51768070_G-A	DHRS12	HighPoly:RNA	-0.0471373	0.666397	0.994525	Not Significant
chr13:57725480_C-A	PCDH17	HighPoly:RNA	-0.232565	0.0919558	0.787484	Not Significant
chr13:57726079_C-A	PCDH17	HighPoly:RNA	0.51323	0.0406213	0.618434	Not Significant
chr13:57726643_C-A	PCDH17	HighPoly:RNA	0.154426	0.276347	0.994525	Not Significant
chr13:57726759_G-C	PCDH17	HighPoly:RNA	-0.11704	0.281988	0.994525	Not Significant
chr13:66304005_C-A	PCDH9	HighPoly:RNA	0.135529	0.0951714	0.791557	Not Significant
chr13:67212389_G-C	PCDH9	HighPoly:RNA	0	0.986081	0.994525	Not Significant
chr13:67212685_G-A	PCDH9	HighPoly:RNA	0.441455	0.0238703	0.484532	Not Significant
chr13:67220509_C-T	PCDH9	HighPoly:RNA	0.390508	0.346158	0.994525	Not Significant
chr13:83877287_A-C	SLITRK1	HighPoly:RNA	-0.505385	0.180834	0.923305	Not Significant
chr13:83877543_A-G	SLITRK1	HighPoly:RNA	-0.0274359	0.774094	0.994525	Not Significant
chr13:83878672_C-G	SLITRK1	HighPoly:RNA	0.130248	0.0697595	0.743589	Not Significant
chr13:83878745_G-A	SLITRK1	HighPoly:RNA	0.0120723	0.921481	0.994525	Not Significant
chr13:83879318_C-T	SLITRK1	HighPoly:RNA	0.0397315	0.589402	0.994525	Not Significant
chr13:94628835_A-G	GPR180	HighPoly:RNA	-0.0659845	0.655975	0.994525	Not Significant
chr13:94629917_G-T	GPR180	HighPoly:RNA	0.183833	0.135699	0.859381	Not Significant
chr13:94630688_T-A	GPR180	HighPoly:RNA	-0.111095	0.390242	0.994525	Not Significant
chr13:94631097_G-T	GPR180	HighPoly:RNA	0.0809645	0.547714	0.994525	Not Significant
chr13:95020664_G-T	ABCC4	HighPoly:RNA	-0.0305038	0.780298	0.994525	Not Significant
chr13:96834204_G-T	HS6ST3	HighPoly:RNA	-0.225894	0.287383	0.994525	Not Significant
chr13:96836000_C-T	HS6ST3	HighPoly:RNA	0.0789825	0.43924	0.994525	Not Significant
chr13:96836167_T-C	HS6ST3	HighPoly:RNA	-0.166971	0.186848	0.925619	Not Significant
chr13:96836198_A-G	HS6ST3	HighPoly:RNA	0.00400964	0.969722	0.994525	Not Significant
chr13:99985929_A-G	ZIC2	HighPoly:RNA	NA	NA	NA	Not Significant
chr13:99986066_T-G	ZIC2	HighPoly:RNA	-0.200524	0.260186	0.993702	Not Significant
chr13:99986097_T-C	ZIC2	HighPoly:RNA	-0.103837	0.266849	0.994525	Not Significant
chr13:99986383_C-A	ZIC2	HighPoly:RNA	-0.00723785	0.932601	0.994525	Not Significant
chr14:100278212_A-C	YY1	HighPoly:RNA	-0.202788	0.321715	0.994525	Not Significant
chr14:100280705_G-A	YY1	HighPoly:RNA	0.0634278	0.622474	0.994525	Not Significant
chr14:100281310_G-T	YY1	HighPoly:RNA	-0.022524	0.921839	0.994525	Not Significant
chr14:101925516_G-A	PPP2R5C	HighPoly:RNA	0.00481901	0.944728	0.994525	Not Significant
chr14:101925594_G-T	PPP2R5C	HighPoly:RNA	-0.436342	0.0461807	0.658634	Not Significant
chr14:101925727_C-T	PPP2R5C	HighPoly:RNA	-0.0513574	0.620493	0.994525	Not Significant
chr14:101926650_T-G	PPP2R5C	HighPoly:RNA	0.0423282	0.741613	0.994525	Not Significant
chr14:101926770_A-C	PPP2R5C	HighPoly:RNA	-0.0834918	0.281382	0.994525	Not Significant
chr14:101927042_A-T	PPP2R5C	HighPoly:RNA	-0.0396303	0.77652	0.994525	Not Significant
chr14:102210164_A-G	WDR20	HighPoly:RNA	-0.141319	0.627482	0.994525	Not Significant
chr14:102210449_A-T	WDR20	HighPoly:RNA	-0.0244917	0.831807	0.994525	Not Significant
chr14:102213654_G-A	WDR20	HighPoly:RNA	-0.0989297	0.468896	0.994525	Not Significant
chr14:102213972_T-C	WDR20	HighPoly:RNA	0.112982	0.642243	0.994525	Not Significant
chr14:102905879_C-T	TRAF3	HighPoly:RNA	0.271988	0.110375	0.823654	Not Significant
chr14:102908664_T-A	TRAF3	HighPoly:RNA	0.251353	0.301678	0.994525	Not Significant
chr14:102910717_C-T	TRAF3	HighPoly:RNA	NA	NA	NA	Not Significant
chr14:103137094_C-A	TNFAIP2	HighPoly:RNA	-0.221467	0.44855	0.994525	Not Significant
chr14:104718868_C-T	INF2	HighPoly:RNA	-0.0588786	0.821015	0.994525	Not Significant
chr14:20367564_G-T	TEP1	HighPoly:RNA	0.317485	0.0738344	0.747632	Not Significant
chr14:20457921_G-A	PIP4P1	HighPoly:RNA	-0.0444982	0.850682	0.994525	Not Significant
chr14:20458031_A-G	PIP4P1	HighPoly:RNA	-0.129982	0.625093	0.994525	Not Significant
chr14:20458060_C-T	PIP4P1	HighPoly:RNA	0.102617	0.695314	0.994525	Not Significant
chr14:21385220_A-C	CHD8	HighPoly:RNA	NA	NA	NA	Not Significant
chr1:202592850_G-C	SYT2	TotalPoly:RNA	0.282759	0.000933835	0.0493373	Significant
chr14:21497534_T-G	TOX4	HighPoly:RNA	1.12526	0.0353854	0.584216	Not Significant
chr14:21498068_T-C	TOX4	HighPoly:RNA	0.0777791	0.739692	0.994525	Not Significant
chr14:22878204_T-C	LRP10	HighPoly:RNA	-0.0948416	0.320378	0.994525	Not Significant
chr14:22878309_G-T	LRP10	HighPoly:RNA	0.103145	0.431463	0.994525	Not Significant
chr14:22878749_G-A	LRP10	HighPoly:RNA	-0.11755	0.637925	0.994525	Not Significant
chr14:22879702_C-A	LRP10	HighPoly:RNA	0.0807242	0.606228	0.994525	Not Significant
chr14:22881135_G-T	LRP10	HighPoly:RNA	-0.0772472	0.219391	0.967983	Not Significant
chr14:23297058_G-A	PPP1R3E	HighPoly:RNA	0.0553743	0.509206	0.994525	Not Significant
chr14:23297279_A-G	PPP1R3E	HighPoly:RNA	-0.0384481	0.637479	0.994525	Not Significant
chr14:23298043_G-C	PPP1R3E	HighPoly:RNA	0	0.987917	0.994525	Not Significant
chr14:26443333_T-A	NOVA1	HighPoly:RNA	0.286894	0.673411	0.994525	Not Significant
chr14:26446415_C-T	NOVA1	HighPoly:RNA	0.0809647	0.478443	0.994525	Not Significant
chr14:26446585_G-T	NOVA1	HighPoly:RNA	0.204767	0.0491984	0.669804	Not Significant
chr14:26446644_T-C	NOVA1	HighPoly:RNA	-0.113693	0.463397	0.994525	Not Significant
chr1:231218856_T-C	TRIM67	TotalPoly:RNA	1.66046	7.5e-05	0.00962487	Significant
chr14:31084999_A-T	AP4S1	HighPoly:RNA	0.00725289	0.914283	0.994525	Not Significant
chr14:31085188_C-G	AP4S1	HighPoly:RNA	0.123455	0.645105	0.994525	Not Significant
chr14:31093257_G-T	AP4S1	HighPoly:RNA	0.171567	0.250996	0.99207	Not Significant
chr14:31094015_G-A	AP4S1	HighPoly:RNA	-0.0781993	0.178496	0.923305	Not Significant
chr14:32155616_G-C	ARHGAP5	HighPoly:RNA	0.00884099	0.938621	0.994525	Not Significant
chr14:32159638_T-G	ARHGAP5	HighPoly:RNA	-0.0341187	0.76824	0.994525	Not Significant
chr14:32159686_G-T	ARHGAP5	HighPoly:RNA	-0.0193379	0.888829	0.994525	Not Significant
chr14:37548553_G-A	MIPOL1	HighPoly:RNA	-0.191809	0.406772	0.994525	Not Significant
chr14:37549115_G-A	MIPOL1	HighPoly:RNA	0.122859	0.410072	0.994525	Not Significant
chr14:37549712_G-C	MIPOL1	HighPoly:RNA	-0.0794163	0.532924	0.994525	Not Significant
chr14:37589927_T-G	FOXA1	HighPoly:RNA	-0.0647147	0.822346	0.994525	Not Significant
chr14:37589957_A-T	FOXA1	HighPoly:RNA	0.397938	0.110185	0.823654	Not Significant
chr14:37589975_G-C	FOXA1	HighPoly:RNA	NA	NA	NA	Not Significant
chr14:37590138_A-G	FOXA1	HighPoly:RNA	0.675807	0.0187906	0.442216	Not Significant
chr14:37590139_A-G	FOXA1	HighPoly:RNA	-0.123077	0.607564	0.994525	Not Significant
chr14:37590467_A-C	FOXA1	HighPoly:RNA	0.137679	0.164873	0.905262	Not Significant
chr14:37590478_G-C	FOXA1	HighPoly:RNA	0.051355	0.714582	0.994525	Not Significant
chr14:37590814_T-G	FOXA1	HighPoly:RNA	0.212788	0.26052	0.993702	Not Significant
chr14:37591169_A-T	FOXA1	HighPoly:RNA	-0.149183	0.385774	0.994525	Not Significant
chr14:38210609_C-T	SSTR1	HighPoly:RNA	-0.192038	0.546093	0.994525	Not Significant
chr14:38210812_G-A	SSTR1	HighPoly:RNA	0.267108	0.00263516	0.170581	Not Significant
chr14:38211680_C-T	SSTR1	HighPoly:RNA	0.0588454	0.773498	0.994525	Not Significant
chr14:38254137_T-A	CLEC14A	HighPoly:RNA	0	0.975489	0.994525	Not Significant
chr14:38254219_A-C	CLEC14A	HighPoly:RNA	NA	NA	NA	Not Significant
chr14:38254338_C-T	CLEC14A	HighPoly:RNA	-0.217426	0.0798498	0.763242	Not Significant
chr14:41904414_T-A	LRFN5	HighPoly:RNA	0.84987	0.00863018	0.309501	Not Significant
chr14:41904415_A-T	LRFN5	HighPoly:RNA	-0.213844	0.544553	0.994525	Not Significant
chr14:49753098_T-C	KLHDC1	HighPoly:RNA	0.637631	0.00791432	0.297378	Not Significant
chr14:50975442_A-G	TRIM9	HighPoly:RNA	-0.057681	0.574648	0.994525	Not Significant
chr14:50975572_T-A	TRIM9	HighPoly:RNA	-0.0944127	0.497703	0.994525	Not Significant
chr14:50977034_G-A	TRIM9	HighPoly:RNA	-0.0211053	0.800174	0.994525	Not Significant
chr14:51729199_G-A	FRMD6	HighPoly:RNA	0.056547	0.664996	0.994525	Not Significant
chr14:52275285_T-A	PTGDR	HighPoly:RNA	0.162593	0.321055	0.994525	Not Significant
chr14:52275286_T-G	PTGDR	HighPoly:RNA	-0.0623904	0.69009	0.994525	Not Significant
chr14:52635134_A-G	GPR137C	HighPoly:RNA	0.0144944	0.906598	0.994525	Not Significant
chr14:52640200_G-T	ERO1A	HighPoly:RNA	-0.0541348	0.656131	0.994525	Not Significant
chr14:52640403_G-A	ERO1A	HighPoly:RNA	-0.146879	0.128401	0.847816	Not Significant
chr14:52642833_A-G	ERO1A	HighPoly:RNA	NA	NA	NA	Not Significant
chr14:52643261_G-A	ERO1A	HighPoly:RNA	NA	NA	NA	Not Significant
chr14:53036949_C-G	DDHD1	HighPoly:RNA	-0.03461	0.752462	0.994525	Not Significant
chr14:53042449_C-T	DDHD1	HighPoly:RNA	-0.154336	0.429227	0.994525	Not Significant
chr14:53046740_T-G	DDHD1	HighPoly:RNA	-0.0554062	0.735893	0.994525	Not Significant
chr14:54792273_T-C	SAMD4A	HighPoly:RNA	-0.135628	0.358789	0.994525	Not Significant
chr14:55065445_A-G	MAPK1IP1L	HighPoly:RNA	-0.0429539	0.656316	0.994525	Not Significant
chr14:56800211_A-C	OTX2	HighPoly:RNA	0.598627	0.00134928	0.121533	Not Significant
chr14:56800957_G-A	OTX2	HighPoly:RNA	0.115339	0.568932	0.994525	Not Significant
chr14:56801397_C-T	OTX2	HighPoly:RNA	-0.21173	0.1766	0.921899	Not Significant
chr14:56801398_C-A	OTX2	HighPoly:RNA	-0.394052	0.0784476	0.755917	Not Significant
chr14:57202803_C-G	EXOC5	HighPoly:RNA	0.293696	0.411834	0.994525	Not Significant
chr14:57206393_T-C	EXOC5	HighPoly:RNA	-0.00200368	0.984435	0.994525	Not Significant
chr14:57207454_T-C	EXOC5	HighPoly:RNA	-0.266615	0.314698	0.994525	Not Significant
chr14:57289011_G-C	AP5M1	HighPoly:RNA	0.429199	0.00584968	0.261954	Not Significant
chr14:57289462_C-T	AP5M1	HighPoly:RNA	-0.0854881	0.59416	0.994525	Not Significant
chr14:57290854_G-C	AP5M1	HighPoly:RNA	0.00966315	0.923823	0.994525	Not Significant
chr14:57411076_A-T	NAA30	HighPoly:RNA	NA	NA	NA	Not Significant
chr14:57414478_T-G	NAA30	HighPoly:RNA	-0.0195267	0.790428	0.994525	Not Significant
chr14:57415900_C-T	NAA30	HighPoly:RNA	-0.00421011	0.976864	0.994525	Not Significant
chr14:58000889_G-A	ARMH4	HighPoly:RNA	-0.103147	0.295924	0.994525	Not Significant
chr14:58002233_A-G	ARMH4	HighPoly:RNA	0.0513472	0.603987	0.994525	Not Significant
chr14:58002487_A-G	ARMH4	HighPoly:RNA	0.150557	0.0867315	0.780877	Not Significant
chr14:58002612_C-T	ARMH4	HighPoly:RNA	0.0377251	0.616448	0.994525	Not Significant
chr14:58002696_C-T	ARMH4	HighPoly:RNA	-0.0145512	0.862901	0.994525	Not Significant
chr14:58003000_C-G	ARMH4	HighPoly:RNA	0.0262976	0.84253	0.994525	Not Significant
chr14:58003166_G-T	ARMH4	HighPoly:RNA	-0.0702335	0.409258	0.994525	Not Significant
chr14:58003397_G-T	ARMH4	HighPoly:RNA	-0.0369259	0.801398	0.994525	Not Significant
chr14:59369960_C-T	DAAM1	HighPoly:RNA	0.252283	0.163312	0.902565	Not Significant
chr14:59370396_C-A	DAAM1	HighPoly:RNA	NA	NA	NA	Not Significant
chr14:59371109_C-A	DAAM1	HighPoly:RNA	0.453196	0.249699	0.991215	Not Significant
chr14:60298102_G-T	PPM1A	HighPoly:RNA	-0.942462	0.153574	0.889395	Not Significant
chr14:60298156_G-C	PPM1A	HighPoly:RNA	0.0576026	0.888736	0.994525	Not Significant
chr14:60298319_G-T	PPM1A	HighPoly:RNA	0.0193352	0.901484	0.994525	Not Significant
chr14:60710475_T-C	SIX4	HighPoly:RNA	-0.0870057	0.423152	0.994525	Not Significant
chr14:60711967_T-C	SIX4	HighPoly:RNA	-0.30237	0.19916	0.940768	Not Significant
chr14:60711975_G-A	SIX4	HighPoly:RNA	0.341724	0.128333	0.847816	Not Significant
chr14:62104283_G-T	SYT16	HighPoly:RNA	-0.237414	0.206076	0.946508	Not Significant
chr14:62107442_A-G	SYT16	HighPoly:RNA	-0.0163682	0.860435	0.994525	Not Significant
chr14:62111845_C-A	SYT16	HighPoly:RNA	-0.219019	0.194936	0.93739	Not Significant
chr14:63371744_C-A	PPP2R5E	HighPoly:RNA	-0.0694422	0.610141	0.994525	Not Significant
chr14:63372997_A-G	PPP2R5E	HighPoly:RNA	0.00965054	0.92335	0.994525	Not Significant
chr14:63374377_C-A	PPP2R5E	HighPoly:RNA	-0.553192	0.282695	0.994525	Not Significant
chr14:64226879_C-T	ESR2	HighPoly:RNA	0.028308	0.831933	0.994525	Not Significant
chr14:69352309_G-A	GALNT16	HighPoly:RNA	0.10593	0.599689	0.994525	Not Significant
chr14:69352871_A-C	GALNT16	HighPoly:RNA	-0.0424401	0.682061	0.994525	Not Significant
chr14:69458773_A-C	SLC39A9	HighPoly:RNA	-0.106131	0.376757	0.994525	Not Significant
chr14:69461640_T-G	SLC39A9	HighPoly:RNA	-0.006022	0.952428	0.994525	Not Significant
chr14:69461996_T-A	SLC39A9	HighPoly:RNA	0.0580761	0.53895	0.994525	Not Significant
chr14:70032075_G-A	SMOC1	HighPoly:RNA	0.0292954	0.790422	0.994525	Not Significant
chr14:70366673_T-A	SYNJ2BP	HighPoly:RNA	-0.0989317	0.400178	0.994525	Not Significant
chr14:70366721_G-A	SYNJ2BP	HighPoly:RNA	0.0860249	0.560227	0.994525	Not Significant
chr1:32171640_T-C	KPNA6	TotalPoly:RNA	-0.433028	6.7e-07	0.000199417	Significant
chr14:70368973_A-G	SYNJ2BP	HighPoly:RNA	-0.113005	0.228757	0.977597	Not Significant
chr14:70369162_G-T	SYNJ2BP	HighPoly:RNA	0.0484777	0.722637	0.994525	Not Significant
chr14:70673350_G-A	TTC9	HighPoly:RNA	0.0410901	0.622205	0.994525	Not Significant
chr14:70674027_G-A	TTC9	HighPoly:RNA	0.12244	0.177132	0.922208	Not Significant
chr14:70674122_C-A	TTC9	HighPoly:RNA	0.0546926	0.510659	0.994525	Not Significant
chr14:72662735_G-A	DPF3	HighPoly:RNA	-0.00542231	0.954424	0.994525	Not Significant
chr14:72670221_C-T	DPF3	HighPoly:RNA	0.451777	0.165314	0.905262	Not Significant
chr14:74499646_G-A	LTBP2	HighPoly:RNA	0.0667409	0.494602	0.994525	Not Significant
chr14:74500422_C-A	LTBP2	HighPoly:RNA	-0.0910585	0.297482	0.994525	Not Significant
chr14:75470478_C-T	JDP2	HighPoly:RNA	0.0330163	0.760607	0.994525	Not Significant
chr14:75470974_G-T	JDP2	HighPoly:RNA	-0.0727671	0.570058	0.994525	Not Significant
chr14:75472973_G-T	JDP2	HighPoly:RNA	-0.0380806	0.791365	0.994525	Not Significant
chr14:75473295_C-T	JDP2	HighPoly:RNA	-0.0242647	0.835478	0.994525	Not Significant
chr14:75473771_G-C	JDP2	HighPoly:RNA	-0.0222463	0.858554	0.994525	Not Significant
chr14:76179857_A-G	GPATCH2L	HighPoly:RNA	-0.0750881	0.435857	0.994525	Not Significant
chr14:76197974_G-A	GPATCH2L	HighPoly:RNA	-0.255618	0.165893	0.905262	Not Significant
chr14:76205407_T-C	GPATCH2L	HighPoly:RNA	-0.428514	0.0105294	0.330097	Not Significant
chr14:76209519_G-C	GPATCH2L	HighPoly:RNA	0.0267591	0.83225	0.994525	Not Significant
[truncated: 11,545 more rows]

## Sheet: S2B_Poly_MPRA_Control_Stats
barcode	TE_1	TE_2	TE_3	TE_4	TE_5	TE_6	Txn_1	Txn_2	Txn_3	Txn_4	Txn_5	Txn_6
Cottrell_AABB_Control	2	NA	NA	0.428571	1	1	1	0	0	1.4	1.5	7
Cottrell_ABAB_Control	2.8	3.95	3.38889	1.69444	1.37736	2.10811	0.220588	0.266667	0.391304	0.521739	1.10417	0.660714
Cottrell_BBAA_Control	2	2.66667	8	NA	0.625	2.66667	1	NA	0.5	NA	1.33333	1
Cottrell_BBBB_Control	1.58608	1.95486	2.58794	1.63008	1.73353	1.79104	1.06226	0.935065	0.839662	0.984	1.36885	1.43777
Cottrell_BBPBBP_Control	1.26923	1.68421	1.54545	1.45455	2	1.96154	0.684211	0.463415	0.611111	0.758621	0.5	0.666667
Cottrell_BPBB_Control	1.42949	1.98013	2.43925	1.65278	2.05128	1.61017	0.981132	0.82967	0.703947	0.818182	0.975	1.31111
Cottrell_BPBP_Control	1.24742	2.08046	1.90667	1.39326	1.77381	1.7551	0.932692	0.861386	0.572519	0.839623	0.682927	0.837607
Cottrell_PBPBPP_Control	0.75	3.5	3.66667	1.4	2	0.818182	1	0.444444	0.375	0.714286	0.538462	0.916667
Cottrell_PPPP_Control	1.80435	2.33333	2	1.84746	1.89552	1.80263	0.469388	0.553398	0.571429	0.561905	0.744444	1.0411
Cottrell_PPPPPP_Control	3.125	2.66667	1.25	1.73333	2.05882	1.5	0.195122	0.517241	0.355556	0.625	0.5	0.62069
Cottrell_BBBBBB_Control	1.37509	1.78571	2.22898	1.58408	1.70554	1.88638	1.08145	0.948665	0.810762	0.995548	1.25511	1.24517
Oikonomou_Activator_C3U-seq10512_Control	2.28571	2.7	2.2	1.7	4.66667	5.42857	0.7	1.42857	0.909091	2	0.75	0.4375
Oikonomou_Activator_C3U-seq1204_Control	3.01972	3.41075	3.07007	2.34258	2.29041	3.03836	0.736515	0.992176	0.93236	1.04116	1.27071	1.20123
Oikonomou_Activator_C3U-seq13367_Control	2.69014	3.60674	2.38372	2.41573	2.06154	3.36697	0.601695	0.669173	0.601399	0.659259	0.726257	0.712418
Oikonomou_Activator_C3U-seq15901_Control	2.5	4.45455	2.36842	2.81818	2.625	4.5625	0.333333	1.22222	1.35714	2.2	1.14286	1.14286
Oikonomou_Activator_C3U-seq477_Control	2.54839	4.21875	2.52381	2.18519	1.7971	2.50943	0.424658	0.653061	0.857143	0.870968	1.30189	0.883333
Oikonomou_Activator_C3U-seq5184_Control	3.98077	4.75758	4.1	3.41667	2.9375	3.4466	0.419355	0.6	0.526316	0.555556	0.509554	1.0198
Oikonomou_Activator_C3U-seq8665_Control	1.81818	3.125	5.8	1.42857	2.81818	3.09091	1.22222	0.571429	0.384615	2.33333	1.22222	1.375
Oikonomou_Activator_C3U-seq8718_Control	3	2.89922	2.76596	1.8797	1.87805	3.20155	0.902913	0.934783	0.79661	1.064	1.13103	0.992308
Oikonomou_Repressor_C3U-seq10077_Control	2.2437	3.38333	2.48352	2.30172	2.4966	2.94697	0.626316	0.655738	0.538462	0.560386	0.63913	0.666667
Oikonomou_Repressor_C3U-seq12277_Control	2.25032	3.05977	2.55838	1.85771	2.10551	3.04352	1.08543	1.08614	0.831224	1.14112	1.24526	1.55145
Oikonomou_Repressor_C3U-seq1502_Control	3.11321	3.42629	2.81188	2.92308	2.17726	3.41091	0.476048	0.868512	0.662295	0.719723	0.928571	0.961538
Oikonomou_Repressor_C3U-seq15834_Control	1.13187	1.03053	1.57843	1.11811	1.24841	1.05303	0.25419	0.352151	0.346939	0.427609	0.460411	0.423077
Oikonomou_Repressor_C3U-seq5228_Control	3.53704	3.66316	2.86747	3.18293	2.95833	3.22034	0.529412	1.10465	0.902174	0.911111	0.786885	1.18
Oikonomou_Repressor_C3U-seq7443_Control	2.88381	3.35131	2.68956	2.12201	1.93665	3.0641	0.621302	1.06167	1.05749	1.37031	1.44256	1.41818
Oikonomou_Repressor_C3U-seq9938_Control	2.64878	2.89091	2.45487	2.20561	2.07619	2.18764	1	1.30952	1.385	1.64615	1.65354	2.15714
Oikonomou_ValidatedAct_C3U-seq12462_Control	3	4.25714	2.68085	2.22917	2.04688	4.36585	0.397436	0.603448	0.691176	0.666667	0.876712	0.66129
Oikonomou_ValidatedAct_C3U-seq13645_Control	2.16807	3.10294	2.82105	1.71333	2.53968	2.91892	0.944444	1.13333	0.87963	1.64835	0.919708	1.1746
Average ALL INSERT TEs across MPRA	2.71788	3.19733	2.95921	2.26066	2.23011	2.44593	0.584158	0.978723	0.871795	1.05682	1.04301	0.989796
