# Supplementary material for: Multi-level functional genomics reveals molecular and cellular oncogenicity of patient-based 3′ untranslated region mutations
Source: Cell Rep. Author manuscript; Available in PMC 2023 Sep 29. (PMC10540565; doi:10.1016/j.celrep.2023.112840)
Supplement: 5 [file NIHMS1928233-supplement-5.xlsx]

## Sheet: S3A_IVT_Mut_Stats
barcode	Gene	WT_hr1_total_reads	Mut_hr1_total_reads	FC_half_life	log2FC_halflife	hr3_log2FC_decay	hr6_log2FC_decay	hr3_pval	hr6_pval	IVT_Significant
chr11:82974945_C-T	RAB30	38	37	3.10599	1.63505	0.893714	1.04382	0.0228542	0.110536	Sig
chr1:204403698_G-A	PPP1R15B	295	35	2.51147	1.32853	1.28967	-0.111893	0.0317367	0.774058	Sig
chr14:96284257_G-T	ATG2B	95	39	2.24198	1.16478	0.806398	1.14002	0.0426248	0.00179323	Sig
chr16:50637044_C-A	NKD1	42	35	2.23808	1.16226	0.848311	0.902046	0.13051	0.0400742	Sig
chr18:54154901_T-A	MBD2	221	56	2.23545	1.16057	0.60049	0.642749	0.160223	0.0373438	Sig
chr3:72376924_T-A	RYBP	220	364	2.16529	1.11456	0.821187	0.291397	0.0122142	0.243078	Sig
chr12:10158709_G-T	OLR1	55	41	2.10309	1.07251	0.972024	0.226369	0.00583423	0.661184	Sig
chr3:107806140_G-A	BBX	88	50	2.08297	1.05864	0.550883	1.17784	0.247769	0.0193312	Sig
chr11:27496001_A-C	LIN7C	137	65	2.05709	1.04061	0.854777	0.260224	0.0237218	0.363899	Sig
chr19:5892123_G-A	NDUFA11	125	218	2.02916	1.02089	0.901809	0.337822	0.0102482	0.365833	Sig
chr3:180978239_A-G	FXR1	133	330	1.93132	0.94959	0.814243	0.404063	0.00181141	0.134657	Sig
chr10:58370068_T-A	UBE2D1	237	76	1.91601	0.938104	0.540362	0.495342	0.0123282	0.0147698	Sig
chr9:26995124_T-C	LRRC19	207	309	1.86587	0.899848	0.649544	0.178127	0.0198671	0.439914	Sig
chr1:52823303_T-A	ZYG11B	98	106	1.77459	0.827487	0.662289	-0.00198036	0.0384305	0.991652	Sig
chr1:32175516_G-A	KPNA6	223	224	1.7471	0.804958	0.641006	0.0563074	0.0108694	0.795844	Sig
chr6:167138397_G-A	CCR6	223	75	1.73571	0.795529	0.700546	0.0870619	0.0264538	0.564775	Sig
chr4:89247311_G-A	GPRIN3	81	107	1.72377	0.785569	0.727929	0.601706	0.0499315	0.0249863	Sig
chr11:26668054_A-T	SLC5A12	270	262	1.72072	0.783016	0.463102	0.414159	0.0425291	0.0437652	Sig
chr16:1089308_T-C	C1QTNF8	389	31	1.72028	0.782641	0.485584	0.768002	0.270616	0.0370712	Sig
chr1:161518812_A-G	FCGR2A	47	274	1.71345	0.776903	0.586159	0.988627	0.109229	0.00589085	Sig
chr8:87872460_G-A	DCAF4L2	107	207	1.67998	0.748443	0.577376	0.442274	0.0464981	0.142894	Sig
chr1:117865437_G-T	GDAP2	223	136	1.66442	0.735018	0.378512	0.478073	0.0736156	0.0336747	Sig
chr4:91600049_A-G	CCSER1	209	123	1.6481	0.720808	0.577694	0.165387	0.0135431	0.584467	Sig
chr20:63404583_C-T	KCNQ2	330	403	1.644	0.71721	0.662363	0.250822	0.0263044	0.173135	Sig
chr11:45647960_C-T	CHST1	95	49	1.63636	0.710487	0.495133	0.722679	0.213061	0.0437371	Sig
chr4:88261694_C-T	PPM1K	140	208	1.63394	0.708352	0.48475	0.495273	0.0225836	0.0411914	Sig
chr5:43380776_C-G	CCL28	183	200	1.63231	0.706913	0.480535	0.13505	0.0141541	0.436153	Sig
chr18:62385485_T-G	TNFRSF11A	408	575	1.59834	0.67657	0.572286	0.216333	0.00862156	0.172626	Sig
chr12:102960501_T-A	ASCL1	741	262	1.56811	0.649023	0.525203	0.107294	0.001755	0.664423	Sig
chr8:115413639_T-C	TRPS1	913	354	1.55192	0.63405	0.469862	0.163707	0.0160672	0.507281	Sig
chr4:137520587_A-G	PCDH18	125	135	1.54495	0.627561	0.452538	0.649238	0.17235	0.0223584	Sig
chr12:14481935_G-A	ATF7IP	82	67	1.54153	0.624364	0.158269	1.02901	0.648849	0.0441277	Sig
chr12:85967607_T-C	MGAT4C	259	364	1.50516	0.589914	0.4558	0.205688	0.00247037	0.357265	Sig
chr6:44449535_C-G	CDC5L	115	235	1.4827	0.568223	0.366044	0.244581	0.0288094	0.487718	Sig
chr5:45261488_A-T	HCN1	112	1349	1.45141	0.537454	0.496025	0.477886	0.0170202	0.206308	Sig
chr12:75040708_G-T	KCNC2	5176	3043	1.41808	0.503938	0.34127	0.426561	0.0315223	0.0334686	Sig
chr14:89160728_G-A	FOXN3	348	162	1.40679	0.492406	0.52897	-0.00290573	0.0203223	0.990847	Sig
chr10:28622334_A-T	WAC	572	442	1.40214	0.487629	0.440847	0.148066	0.0321436	0.284562	Sig
chr14:70369162_G-T	SYNJ2BP	2992	385	1.39819	0.483563	0.391191	0.309591	0.0239833	0.0057665	Sig
chr4:17843037_C-T	LCORL	646	281	1.39724	0.482583	0.436713	-0.0162232	0.0275217	0.923155	Sig
chr18:54154476_T-C	MBD2	483	524	1.39079	0.475901	0.415615	0.643856	0.0266073	0.00074373	Sig
chr12:4917922_G-T	KCNA1	632	633	1.38776	0.472754	0.382907	0.410478	0.002206	0.0233017	Sig
chr1:179104032_C-T	ABL2	755	1587	1.36767	0.451725	0.393296	0.11427	0.00374872	0.40109	Sig
chr9:34978431_C-A	PHF24	254	193	1.36681	0.450816	0.344128	-0.131525	0.0238572	0.519422	Sig
chr19:1925667_G-A	SCAMP4	844	652	1.36411	0.447961	0.349611	0.00433568	0.00645219	0.974841	Sig
chr19:51855801_C-A	ZNF577	481	731	1.36364	0.447461	0.342946	-0.0690753	0.0462741	0.639975	Sig
chr6:24805400_T-G	RIPOR2	1199	415	1.35064	0.433641	0.346828	0.257626	0.0253289	0.289545	Sig
chr5:176381433_T-G	ARL10	287	724	1.34814	0.430968	0.378252	0.442772	0.0910408	0.0154819	Sig
chr11:123624001_A-G	GRAMD1B	532	475	1.34566	0.428315	0.338487	0.228819	0.034579	0.0267603	Sig
chr2:140231938_G-A	LRP1B	425	972	1.33484	0.416672	0.301324	0.115797	0.042051	0.56658	Sig
chr15:55539235_G-A	PYGO1	569	1870	1.32769	0.408916	0.367628	-0.0625491	0.0367909	0.67795	Sig
chr16:13950536_G-C	ERCC4	558	699	1.3269	0.408065	0.289038	0.390941	0.152991	0.0334746	Sig
chr18:12794016_A-G	PTPN2	305	1066	1.31793	0.398278	0.330301	0.226965	0.0384658	0.0788876	Sig
chr6:116250269_G-A	TSPYL4	1127	2044	1.31228	0.392079	0.310434	0.126514	0.0471292	0.210412	Sig
chr4:140860114_C-G	RNF150	1245	1007	1.31183	0.391579	0.330619	0.11841	0.033822	0.383737	Sig
chr2:29064326_G-A	PCARE	112	477	1.31122	0.390911	0.522303	1.06244	0.0535177	0.00164547	Sig
chr1:52824119_G-A	ZYG11B	284	116	1.29863	0.376993	0.389555	-0.725143	0.144534	0.015137	Sig
chr13:111303164_G-T	ARHGEF7	116	197	1.29268	0.370363	0.30925	0.547251	0.364952	0.0249487	Sig
chr1:181807334_G-T	CACNA1E	322	595	1.27763	0.353474	0.309779	0.241913	0.0179471	0.227002	Sig
chr9:69073811_G-C	FXN	671	273	1.2674	0.341867	0.254297	0.346721	0.0938997	0.0237093	Sig
chr1:224159727_A-T	FBXO28	321	989	1.24484	0.315963	0.308122	-0.0227957	0.0315392	0.890797	Sig
chr19:21967475_T-A	ZNF208	2284	662	1.23947	0.309725	0.207196	0.424681	0.293864	0.0360266	Sig
chr4:174643240_T-C	GLRA3	93	114	1.22209	0.28935	0.134448	0.476215	0.509385	0.0198643	Sig
chr1:242087682_C-G	PLD5	478	559	1.1909	0.252049	0.226808	0.335449	0.273776	0.0427102	Sig
chr2:203443599_T-C	ABI2	329	504	1.18894	0.249675	0.183487	0.362254	0.320479	0.0390199	Sig
chr10:127739839_T-C	FOXI2	770	1287	0.869199	-0.202242	-0.131919	-0.415388	0.315978	0.00156428	Sig
chr10:116672027_C-A	HSPA12A	1255	1238	0.866935	-0.206004	-0.153764	-0.339002	0.0702399	0.00876861	Sig
chr19:58340480_C-T	ZSCAN22	380	186	0.86678	-0.206263	-0.0727724	-0.487632	0.7881	0.0466505	Sig
chr7:148420895_A-C	CNTNAP2	784	667	0.858023	-0.220911	-0.0971412	-0.308382	0.669956	0.00643864	Sig
chr22:37967875_G-A	POLR2F	293	438	0.853802	-0.228026	-0.0484031	-0.359646	0.816722	0.0496649	Sig
chr11:100309003_T-A	CNTN5	279	288	0.850335	-0.233898	-0.150228	-0.514573	0.64738	0.0010351	Sig
chr6:123216367_C-T	TRDN	269	97	0.847843	-0.238131	-0.0317754	-0.4429	0.879492	0.0392404	Sig
chr2:100279282_G-A	LONRF2	467	590	0.844124	-0.244472	-0.215956	-0.338667	0.142973	0.0302158	Sig
chr14:76205407_T-C	GPATCH2L	555	779	0.844083	-0.244544	-0.200235	-0.350186	0.305752	0.0228727	Sig
chr3:44923589_G-C	ZDHHC3	2262	1142	0.840064	-0.251429	-0.237701	-0.320199	0.134205	0.00586957	Sig
chr9:97031703_G-C	CTSV	117	126	0.835554	-0.259196	-0.155166	-0.794066	0.550919	0.04004	Sig
chr5:148994537_G-C	SH3TC2	128	1513	0.834328	-0.261314	-0.177089	-0.526034	0.224114	0.014371	Sig
chr22:40328681_G-T	TNRC6B	322	317	0.804774	-0.313345	-0.327823	0.0747678	0.0442162	0.638168	Sig
chr12:30629476_G-A	IPO8	562	630	0.797856	-0.3258	-0.305457	-0.189806	0.027225	0.263422	Sig
chr18:9957994_T-A	VAPA	570	1180	0.79055	-0.339072	-0.265427	-0.336572	0.132162	0.0115995	Sig
chr5:111127930_T-G	WDR36	375	924	0.784555	-0.350053	-0.288728	-0.337695	0.072142	0.0410977	Sig
chr6:154155905_A-G	IPCEF1	484	180	0.783161	-0.35262	-0.266532	-0.750581	0.0920762	1.82e-05	Sig
chr8:73791268_A-G	UBE2W	376	861	0.777228	-0.36359	-0.297197	-0.318471	0.0582878	0.0204406	Sig
chr9:110172057_T-C	PALM2-AKAP2	1090	633	0.776433	-0.365066	-0.266804	-0.539786	0.188815	0.021123	Sig
chr1:2308136_T-G	SKI	527	604	0.775135	-0.367481	-0.352477	-0.00562455	0.00502248	0.960545	Sig
chr5:50397978_T-C	EMB	650	295	0.76828	-0.380297	-0.241764	-0.326532	0.284906	0.0298003	Sig
chr12:4813100_T-C	KCNA6	568	637	0.767899	-0.381011	-0.228892	-0.402132	0.17072	0.014804	Sig
chr14:52275285_T-A	PTGDR	223	946	0.755805	-0.403913	-0.369924	-0.114058	0.00232302	0.354763	Sig
chr10:112425568_G-C	ZDHHC6	84	193	0.749672	-0.415668	-0.238541	-0.637339	0.366766	0.0116433	Sig
chr10:76874638_A-G	KCNMA1	457	532	0.748365	-0.418185	-0.345958	-0.24156	0.0353976	0.0805103	Sig
chr2:69463364_T-C	AAK1	2105	8568	0.747976	-0.418936	-0.361847	-0.33996	0.0354269	0.0127218	Sig
chr2:239960037_C-A	NDUFA10	301	599	0.744036	-0.426556	-0.410575	-0.281362	0.0105059	0.306008	Sig
chr1:36796203_G-T	GRIK3	461	465	0.740728	-0.432984	-0.350589	-0.491713	0.0443412	0.00376576	Sig
chr14:72670221_C-T	DPF3	78	68	0.737288	-0.4397	-0.532442	-0.383231	0.0331963	0.323926	Sig
chr13:26025088_T-C	ATP8A2	495	171	0.735932	-0.442356	-0.360052	-0.35463	0.061885	0.0242209	Sig
chr4:17845415_T-C	LCORL	523	523	0.734639	-0.444892	-0.408259	-0.129977	0.0398499	0.416258	Sig
chr1:17244903_A-T	PADI1	319	1830	0.732932	-0.448248	-0.410752	-0.154849	0.00775641	0.199029	Sig
chr6:55754046_T-A	BMP5	149	589	0.731239	-0.451585	-0.200999	-0.481951	0.243307	0.0497938	Sig
chr5:111077105_C-T	TSLP	988	2431	0.724482	-0.464979	-0.368281	-0.184847	0.0211931	0.0133361	Sig
chr1:66743633_C-G	SGIP1	1639	800	0.720532	-0.472865	-0.391894	-0.231597	0.0253152	0.125416	Sig
chr15:42740573_G-T	TTBK2	111	123	0.708242	-0.497685	-0.223931	-0.675365	0.395919	0.0348018	Sig
chr5:83638404_C-T	HAPLN1	1525	330	0.707257	-0.499694	-0.495266	-0.242692	0.0231205	0.3213	Sig
chr9:97031954_C-A	CTSV	52	184	0.701618	-0.511242	-0.498258	-0.868945	0.22494	0.0489692	Sig
chr2:100283379_T-C	LONRF2	2277	592	0.700338	-0.513876	-0.419983	-0.248982	0.0254737	0.149409	Sig
chr3:186743186_C-G	KNG1	405	385	0.692982	-0.52911	-0.389692	-0.180505	0.00599997	0.277121	Sig
chr5:149983109_C-T	SLC26A2	212	121	0.691693	-0.531797	-0.526701	-0.0171162	0.0267766	0.946309	Sig
chr15:63267772_G-T	RAB8B	792	394	0.689987	-0.535358	-0.438884	-0.370491	0.0188348	0.0753675	Sig
chr10:26301813_G-A	GAD2	462	313	0.686142	-0.543421	-0.540568	0.04224	0.0204821	0.777889	Sig
chr2:69942938_T-G	MXD1	1619	5031	0.685193	-0.545418	-0.418373	-0.30308	0.024395	0.118701	Sig
chr1:56714856_T-C	PRKAA2	391	732	0.684885	-0.546065	-0.381804	-0.418999	0.0404525	0.0520394	Sig
chr11:36231867_T-C	LDLRAD3	85	113	0.674697	-0.567689	-0.612707	0.203974	0.0490083	0.617164	Sig
chr20:62887675_G-A	DIDO1	138	240	0.672403	-0.572603	-0.476903	-0.570161	0.00635325	0.0307515	Sig
chr19:4047035_C-T	ZBTB7A	170	107	0.670523	-0.576641	-0.487115	-0.140048	0.0498701	0.596782	Sig
chr4:144741906_T-A	HHIP	240	99	0.668894	-0.580151	-0.523955	-0.361044	0.217699	0.0215662	Sig
chr20:23628032_T-A	CST3	99	452	0.660721	-0.597887	-0.426481	-0.398845	0.271009	0.0314627	Sig
chr10:28619961_A-T	WAC	102	118	0.659123	-0.601379	-0.419763	-0.26011	0.0391321	0.160352	Sig
chr18:46816338_T-C	PIAS2	614	1924	0.65688	-0.606299	-0.464615	-0.356178	0.0233577	0.0760116	Sig
chr4:154570954_G-A	FGB	583	648	0.649567	-0.62245	-0.477662	-0.131434	0.0262005	0.589481	Sig
chr1:217429843_A-G	GPATCH2	97	123	0.642353	-0.638561	-0.433386	-0.84695	0.250153	0.00673397	Sig
chr14:56800211_A-C	OTX2	73	283	0.641197	-0.64116	-0.352493	-0.492865	0.0451159	0.223997	Sig
chr3:9477702_A-T	SETD5	374	122	0.638894	-0.646351	-0.476653	-0.4975	0.0156541	0.0244356	Sig
chr3:115802443_C-T	LSAMP	90	79	0.636451	-0.651879	-0.388648	-0.682479	0.29192	0.0268332	Sig
chr16:13951163_A-G	ERCC4	466	1573	0.633441	-0.658718	-0.435755	-0.369843	0.0328345	0.0434254	Sig
chr2:231454867_C-A	NCL	200	262	0.632386	-0.661122	-0.514079	-0.176757	0.0177653	0.113944	Sig
chr18:72746187_C-T	NETO1	106	146	0.623862	-0.680701	-0.351547	-0.575342	0.119002	0.0261803	Sig
chr3:188884086_T-A	LPP	156	67	0.622756	-0.68326	-0.702313	0.0183097	0.0277047	0.945157	Sig
chr19:10692113_G-T	ILF3	236	106	0.616598	-0.697598	-0.429271	0.647007	0.105434	0.0146438	Sig
chr1:51355749_G-C	EPS15	104	349	0.614335	-0.702902	-0.529485	-0.35102	0.0334085	0.216116	Sig
chr17:9910684_A-T	GAS7	644	830	0.608704	-0.716188	-0.593882	-0.252941	0.00424119	0.20232	Sig
chr1:161518174_T-C	FCGR2A	156	755	0.605667	-0.723403	-0.399501	-0.510678	0.163446	0.0404623	Sig
chr17:21417668_C-A	KCNJ12	144	103	0.596454	-0.745518	-0.557218	0.106596	0.0453453	0.47714	Sig
chr18:31625375_G-A	B4GALT6	241	464	0.580626	-0.784319	-0.499364	-0.484576	0.00642602	0.00727413	Sig
chr14:37589975_G-C	FOXA1	128	132	0.576339	-0.795011	-0.533079	-0.659427	0.031786	0.0348695	Sig
chr5:136975591_G-T	SPOCK1	130	79	0.568641	-0.814409	-0.744652	-0.123521	0.0440824	0.621758	Sig
chr14:37590029_C-G	FOXA1	24	27	0.567775	-0.816609	-0.898325	1.09581	0.043133	0.256469	Sig
chr19:22667434_T-C	ZNF492	364	485	0.565656	-0.822004	-0.476007	-0.627739	0.00681523	0.0073807	Sig
chr10:93077336_G-T	CYP26A1	27	95	0.546961	-0.87049	-0.85083	-0.249077	0.0478996	0.729968	Sig
chr1:197509710_G-C	DENND1B	48	144	0.543045	-0.880856	-0.888028	-0.18646	0.00750867	0.29504	Sig
chr12:119687778_A-G	CIT	68	151	0.523238	-0.934461	-0.753076	-0.238182	0.0153019	0.164639	Sig
chr18:67508688_C-T	DSEL	46	160	0.518184	-0.948463	-0.938858	0.059067	0.00698599	0.860674	Sig
chr9:126884992_A-G	ZBTB34	246	2303	0.515568	-0.955765	-0.638704	-0.749743	0.00735907	0.0378789	Sig
chr2:170993606_T-G	TLK1	32	58	0.428057	-1.22412	-0.78632	-0.892061	0.0457134	0.0179794	Sig
chr3:188877075_C-T	LPP	43	33	0.427287	-1.22672	-0.671625	-0.544546	0.00955313	0.291995	Sig
chr17:20317259_A-T	SPECC1	36	55	0.426644	-1.22889	-1.07798	-0.234333	0.00915008	0.534746	Sig
chr14:21497528_T-G	TOX4	101	339	0.415825	-1.26595	-0.954142	-0.873079	0.0411777	0.0112169	Sig
chr14:57411076_A-T	NAA30	33	49	0.394865	-1.34057	-0.989952	-0.496642	0.0151136	0.257617	Sig
chr1:3436587_C-T	PRDM16	28	55	0.377065	-1.40712	-0.737145	-0.381501	0.0278923	0.353295	Sig
chr12:59788580_A-C	SLC16A7	24	716	0.370051	-1.43421	-1.1062	-0.533782	0.0688632	0.0158286	Sig
chr11:100993331_T-C	ARHGAP42	29	394	0.347761	-1.52383	-0.69432	-0.997218	0.0889352	0.00324953	Sig
chr15:98958058_G-A	IGF1R	36	24	0.339394	-1.55897	-1.1765	-0.4314	0.0317388	0.344814	Sig
chr1:62212201_A-G	L1TD1	23	20	4.35768	2.12356	1.57569	0.704562	0.0745122	0.296594	Not Sig
chr3:71682974_A-C	EIF4E3	18	90	3.57244	1.83691	1.27183	1.7642	0.0281019	0.000722187	Not Sig
chr1:200972127_C-T	KIF21B	82	21	3.12178	1.64237	1.19265	0.417582	0.0593007	0.353625	Not Sig
chr4:119058790_T-A	SYNPO2	20	22	2.86748	1.51978	1.20882	0.527975	0.104248	0.30169	Not Sig
chr2:144385779_G-T	ZEB2	22	18	2.81299	1.49211	1.13045	1.34235	0.0571555	0.115757	Not Sig
chr3:107810213_A-T	BBX	21	23	2.74381	1.45618	0.901246	1.78979	0.258653	0.0338639	Not Sig
chr14:103137094_C-A	TNFAIP2	24	75	2.15587	1.10827	0.743563	-0.523062	0.0714451	0.415969	Not Sig
chr6:70859799_G-A	B3GAT2	102	20	2.15449	1.10734	0.65527	0.679859	0.208488	0.245824	Not Sig
chr5:91370960_T-C	ARRDC3	37	25	2.12651	1.08849	0.901551	0.744094	0.18085	0.148202	Not Sig
chr10:106578155_C-T	SORCS1	49	84	2.08358	1.05907	0.706897	0.334651	0.0729654	0.172349	Not Sig
chr21:42580551_G-T	SLC37A1	21	82	2.06479	1.046	0.796845	-0.6837	0.149178	0.25307	Not Sig
chr11:8101675_C-T	TUB	22	25	2.02658	1.01905	1.04456	0.71093	0.269381	0.307691	Not Sig
chr14:57207837_C-A	EXOC5	37	18	1.95725	0.968826	0.773472	0.302296	0.068268	0.582437	Not Sig
chr7:90385170_T-C	GTPBP10	45	43	1.94396	0.958997	0.794527	0.465254	0.165813	0.294937	Not Sig
chr6:43616015_G-A	POLH	46	27	1.93875	0.955129	0.76058	1.05143	0.163848	0.069764	Not Sig
chr12:75503808_T-C	GLIPR1	19	27	1.90058	0.92644	1.11233	0.0541558	0.204187	0.952134	Not Sig
chr3:190651173_A-T	IL1RAP	156	18	1.86777	0.901319	0.383956	0.855795	0.444579	0.0109481	Not Sig
chr18:67507910_A-T	DSEL	240	66	1.7432	0.801742	0.734756	0.0692366	0.0680739	0.808399	Not Sig
chr11:45649480_G-T	CHST1	52	37	1.72544	0.786961	0.559734	0.42494	0.12084	0.178201	Not Sig
chr12:49637719_C-A	FMNL3	21	482	1.71651	0.779475	0.345118	-0.616504	0.621817	0.14008	Not Sig
chr14:26443333_T-A	NOVA1	48	46	1.68641	0.753959	0.588347	0.210348	0.200207	0.728397	Not Sig
chr3:9476459_T-A	SETD5	99	57	1.67219	0.741742	0.662798	-0.246223	0.124864	0.43963	Not Sig
chr16:28321218_C-T	SBK1	33	41	1.67005	0.739895	0.464254	0.289784	0.267512	0.516399	Not Sig
chr1:70123137_T-A	LRRC7	18	73	1.66896	0.738946	0.386741	-0.609926	0.507784	0.356723	Not Sig
chr6:166412483_A-C	RPS6KA2	49	53	1.66017	0.73133	0.679326	-0.521329	0.231009	0.318402	Not Sig
chr3:9477701_T-A	SETD5	85	106	1.65116	0.723479	0.530297	0.490019	0.0684412	0.186391	Not Sig
chr19:3592591_G-A	GIPC3	178	48	1.64857	0.721214	0.479862	0.294076	0.0988773	0.522237	Not Sig
chr12:29340939_C-T	ERGIC2	116	93	1.63609	0.710256	0.572039	-0.284217	0.0935634	0.427825	Not Sig
chr8:43024413_C-A	HOOK3	1308	217	1.62994	0.704817	0.423597	0.497246	0.256002	0.279468	Not Sig
chr1:56713820_C-T	PRKAA2	105	68	1.62638	0.701667	0.582224	-0.336003	0.118195	0.261388	Not Sig
chr1:174992578_G-T	RABGAP1L	135	177	1.6083	0.68554	0.552919	-0.102605	0.12773	0.748116	Not Sig
chr2:88186183_G-A	THNSL2	42	91	1.5988	0.67699	0.493617	0.625091	0.410696	0.348429	Not Sig
chr12:22201112_G-A	ST8SIA1	348	294	1.59269	0.67147	0.404231	0.33932	0.156862	0.165553	Not Sig
chr1:179863668_T-A	TOR1AIP2	124	141	1.58637	0.665733	0.593938	-0.232548	0.143373	0.45085	Not Sig
chr2:241573532_G-A	BOK	42	81	1.56795	0.648877	0.555088	0.66223	0.186602	0.129842	Not Sig
chr6:55755295_G-T	BMP5	441	270	1.56575	0.646852	0.361296	0.402455	0.102239	0.110817	Not Sig
chr14:81260665_T-A	STON2	77	74	1.55094	0.633146	0.42417	0.478863	0.278713	0.100338	Not Sig
chr3:101766625_A-G	CEP97	23	21	1.54221	0.625	0.274134	0.63647	0.508607	0.40616	Not Sig
chr13:25168723_C-T	AMER2	377	152	1.53807	0.621118	0.48383	0.230519	0.181971	0.285025	Not Sig
chr18:46817410_G-A	PIAS2	370	158	1.52304	0.606955	0.486496	0.433662	0.0585883	0.117536	Not Sig
chr5:43445313_T-C	TMEM267	23	260	1.51749	0.601685	0.483498	0.0765416	0.252074	0.815964	Not Sig
chr19:58339992_A-G	ZSCAN22	140	111	1.50398	0.588781	0.508064	0.0426443	0.0913152	0.816916	Not Sig
chr13:51362138_T-A	INTS6	37	94	1.4997	0.584677	0.403177	0.3679	0.180173	0.112209	Not Sig
chr5:41307522_G-C	PLCXD3	100	39	1.47717	0.562835	0.526712	-0.122606	0.276423	0.812332	Not Sig
chr19:24128887_A-T	ZNF254	178	147	1.45302	0.539051	0.414547	0.232515	0.186853	0.239874	Not Sig
chr7:1093808_G-A	GPER1	97	111	1.44562	0.531685	0.36444	0.603702	0.236011	0.264535	Not Sig
chr2:231523438_G-T	NMUR1	48	70	1.44265	0.528719	0.0800145	0.524775	0.812029	0.258479	Not Sig
chr14:59371109_C-A	DAAM1	598	212	1.44203	0.528102	0.380873	0.23078	0.07464	0.202538	Not Sig
chr9:122844900_T-C	RC3H2	157	80	1.44101	0.52708	0.293704	0.330298	0.153835	0.138758	Not Sig
chr3:86074425_G-C	CADM2	328	446	1.43809	0.52415	0.332589	0.288738	0.133632	0.195267	Not Sig
chr1:170553526_T-A	GORAB	139	468	1.4371	0.523161	0.259131	0.322826	0.152361	0.180222	Not Sig
chr22:38866164_C-T	CBX6	240	498	1.43587	0.521926	0.329599	0.250797	0.188915	0.158752	Not Sig
chr18:27951104_A-T	CDH2	831	162	1.43247	0.518502	0.378212	0.084014	0.17197	0.659146	Not Sig
chr5:90460359_T-C	MBLAC2	39	760	1.43226	0.518297	0.183922	0.299245	0.746483	0.588978	Not Sig
chr3:169998134_G-A	SEC62	135	94	1.43107	0.517093	0.43221	-0.0295157	0.141992	0.920896	Not Sig
chr1:156074507_T-C	MEX3A	48	408	1.4264	0.51238	0.36704	0.201695	0.120733	0.505533	Not Sig
chr11:101038848_A-C	PGR	46	53	1.42458	0.510532	0.503835	0.111142	0.158545	0.831014	Not Sig
chr16:13237723_A-G	SHISA9	173	114	1.41751	0.503363	0.28703	0.189432	0.257016	0.521311	Not Sig
chr4:15445624_C-T	C1QTNF7	236	294	1.40985	0.495539	0.457381	-0.0256866	0.134916	0.904566	Not Sig
chr4:94667061_A-C	PDLIM5	154	39	1.40678	0.492397	0.619253	-0.0686127	0.063425	0.824466	Not Sig
chr14:81261961_A-G	STON2	62	159	1.40658	0.492196	0.306458	0.23637	0.244569	0.348241	Not Sig
chrX:87666867_T-C	KLHL4	512	510	1.40522	0.490793	0.404295	0.192333	0.0789167	0.159346	Not Sig
chr2:198147520_G-A	PLCL1	78	248	1.4051	0.490677	0.390743	-0.0652237	0.0990871	0.852681	Not Sig
chr3:30727266_G-T	GADL1	423	566	1.40449	0.490046	0.372294	0.0430163	0.0794615	0.822638	Not Sig
chr18:14101947_G-A	ZNF519	200	298	1.40294	0.488458	0.297333	0.311059	0.250547	0.213483	Not Sig
chr4:105846307_C-T	GSTCD	248	260	1.40287	0.488377	0.277548	0.00714011	0.220419	0.984195	Not Sig
chr5:156767771_T-C	SGCD	37	42	1.40272	0.488227	-0.0108571	0.788023	0.973271	0.0818899	Not Sig
chr19:57222518_C-A	ZNF264	337	443	1.4007	0.486152	0.371504	0.256162	0.132398	0.138994	Not Sig
chr17:40282957_C-T	WIPF2	1094	157	1.38887	0.473917	0.332941	-0.111252	0.213804	0.47689	Not Sig
chr17:68422051_G-A	ARSG	441	271	1.37514	0.459583	0.423767	0.157217	0.165237	0.556868	Not Sig
chr6:109164705_C-T	CEP57L1	398	429	1.37363	0.457997	0.294092	0.370988	0.115153	0.0679983	Not Sig
chr11:60394179_G-A	MS4A7	813	222	1.37331	0.457658	0.36453	0.268105	0.0629463	0.401387	Not Sig
chr20:57518570_G-A	CTCFL	323	173	1.37282	0.457148	0.211866	0.32111	0.306374	0.215619	Not Sig
chr10:58370047_A-T	UBE2D1	355	143	1.3722	0.456493	0.333602	-0.00554528	0.137638	0.970542	Not Sig
chr1:66744465_C-A	SGIP1	30	32	1.36959	0.45374	0.488821	-0.26784	0.168916	0.502501	Not Sig
chr11:69653771_T-A	CCND1	57	51	1.36811	0.452181	0.48274	-0.00466353	0.28709	0.991084	Not Sig
chr1:19338781_C-T	CAPZB	93	239	1.36576	0.449703	0.43456	0.30451	0.153856	0.183628	Not Sig
chr8:74853586_T-C	PI15	219	821	1.36013	0.443749	0.376633	0.27771	0.0599591	0.374982	Not Sig
chr5:31326612_C-T	CDH6	31	35	1.35964	0.44322	0.282318	0.631404	0.424285	0.231282	Not Sig
chr7:64520599_G-A	ZNF680	113	256	1.3592	0.442759	0.310319	0.122995	0.218691	0.689921	Not Sig
chr1:3734280_G-T	TP73	325	428	1.35753	0.440989	0.294813	-0.167545	0.034166	0.374543	Not Sig
chr5:107380812_T-G	EFNA5	87	34	1.35481	0.438086	0.568843	-0.112566	0.315259	0.782983	Not Sig
chr3:97750517_C-T	EPHA6	435	428	1.35395	0.437172	0.333686	0.292984	0.130569	0.091422	Not Sig
chr6:24805831_G-A	RIPOR2	101	827	1.35355	0.436752	0.369138	0.00987024	0.10634	0.950935	Not Sig
chr12:57821790_A-T	CTDSP2	547	484	1.35084	0.43386	0.29584	0.186931	0.160245	0.199741	Not Sig
chr5:83942399_T-A	EDIL3	60	214	1.35025	0.433229	0.191299	0.344236	0.716927	0.393739	Not Sig
chr8:50794135_T-A	SNTG1	615	224	1.34606	0.428738	0.231908	0.360495	0.316267	0.0854341	Not Sig
chr3:179795884_C-T	PEX5L	206	502	1.34591	0.428585	0.291947	0.0175322	0.224932	0.94729	Not Sig
chr12:13550059_C-G	GRIN2B	223	109	1.34492	0.427516	0.327882	0.501781	0.266205	0.126664	Not Sig
chr5:132822769_G-A	SHROOM1	157	1044	1.34371	0.426222	0.334769	0.491737	0.0833648	0.0844604	Not Sig
chr1:244850484_C-A	HNRNPU	191	196	1.34361	0.426113	0.341077	-0.238858	0.151712	0.318865	Not Sig
chr2:28416481_T-A	FOSL2	363	619	1.34335	0.42584	0.363673	-0.0693636	0.0628795	0.58377	Not Sig
chr10:44371706_A-G	CXCL12	299	1364	1.34297	0.425428	0.25577	-0.0956219	0.252112	0.668696	Not Sig
chr8:81759041_T-G	CHMP4C	297	116	1.34175	0.424113	0.27585	0.427041	0.380718	0.193743	Not Sig
chr11:68755708_C-T	CPT1A	103	298	1.34109	0.423411	0.351956	0.149176	0.0940009	0.670554	Not Sig
chr17:61942669_T-A	MED13	141	117	1.34064	0.422925	0.471621	-0.318608	0.153052	0.322654	Not Sig
chr12:38326646_G-A	ALG10B	129	72	1.33793	0.420005	0.310773	0.172419	0.380469	0.628363	Not Sig
chr7:44877804_G-A	PURB	49	46	1.33688	0.418873	0.348804	-0.507613	0.524819	0.109468	Not Sig
chr16:72085743_C-T	TXNL4B	266	174	1.33375	0.415486	0.325559	0.236879	0.20949	0.420876	Not Sig
chr4:37449368_G-A	NWD2	1649	859	1.33176	0.413334	0.300151	0.233199	0.0562115	0.160308	Not Sig
chr11:113277120_T-C	NCAM1	117	319	1.32841	0.409704	0.391579	-0.200372	0.296102	0.423541	Not Sig
chr1:227658204_T-A	ZNF678	63	31	1.32622	0.407316	0.374418	-0.00760984	0.175176	0.983487	Not Sig
chr9:97031646_T-C	CTSV	167	95	1.32611	0.407197	0.236914	0.634039	0.420537	0.157182	Not Sig
chr3:73067596_T-C	PPP4R2	543	586	1.32459	0.405548	0.291577	0.0875074	0.128011	0.571748	Not Sig
chr2:85607047_T-A	C2orf68	158	53	1.32428	0.405212	0.321444	0.692867	0.134999	0.0814112	Not Sig
chr4:46040822_G-T	GABRG1	518	158	1.32206	0.402789	0.260513	0.0664357	0.273895	0.755531	Not Sig
chr8:28566075_G-C	FZD3	490	236	1.32117	0.401816	0.317103	0.0796937	0.375952	0.69111	Not Sig
chr5:2746675_G-T	IRX2	49	29	1.32069	0.401292	0.541389	0.097323	0.295553	0.870629	Not Sig
chr9:98290278_T-G	GABBR2	66	33	1.31953	0.400028	0.327333	0.34964	0.518717	0.353141	Not Sig
chr2:206619519_T-C	ADAM23	780	217	1.319	0.399446	0.315045	0.248595	0.0999406	0.062316	Not Sig
chr3:62334236_A-T	C3orf14	65	224	1.31876	0.399184	0.283242	0.209486	0.365187	0.296795	Not Sig
chr11:19224471_G-A	E2F8	420	310	1.3175	0.397802	0.347408	-0.185636	0.0693596	0.489886	Not Sig
chr3:142159853_C-T	GK5	460	659	1.3166	0.396813	0.366184	0.0672279	0.062039	0.589916	Not Sig
chr6:89926941_G-T	BACH2	667	199	1.31536	0.395455	0.318168	0.186114	0.252312	0.542252	Not Sig
chr4:7741636_C-G	SORCS2	1107	1233	1.31461	0.394631	0.281738	0.208466	0.0995518	0.0879573	Not Sig
chr5:43175643_G-A	ZNF131	1126	394	1.31412	0.394099	0.25986	0.299244	0.202765	0.108884	Not Sig
chr7:115939639_T-A	TFEC	1494	1211	1.31208	0.391858	0.297603	0.16125	0.0809114	0.305903	Not Sig
chr6:89930241_T-C	BACH2	42	42	1.31063	0.390263	0.315816	0.497606	0.369454	0.525252	Not Sig
chr18:46812295_C-T	PIAS2	409	653	1.31061	0.390241	0.266102	0.065337	0.242422	0.635921	Not Sig
chr2:26395241_A-G	SELENOI	502	1454	1.31022	0.389811	0.273436	-0.121015	0.113411	0.492875	Not Sig
chr9:78274865_G-T	CEP78	204	123	1.3085	0.387918	0.37355	-0.12072	0.0886184	0.65018	Not Sig
chr5:72913913_C-T	TNPO1	632	2195	1.30844	0.387844	0.284923	0.142512	0.0547734	0.378369	Not Sig
chr20:44493143_G-C	TTPAL	398	304	1.30828	0.387666	0.224813	0.180303	0.395514	0.482749	Not Sig
chr10:58369828_G-A	UBE2D1	656	346	1.30822	0.387601	0.265764	0.225358	0.27357	0.191816	Not Sig
chrX:87666732_T-C	KLHL4	402	162	1.30741	0.386708	0.251267	0.435615	0.306053	0.0554429	Not Sig
chr1:117870333_A-G	GDAP2	182	261	1.30701	0.386269	0.348792	-0.147135	0.115229	0.370164	Not Sig
chr6:149658432_G-T	LATS1	190	613	1.30671	0.385943	0.352374	-0.0357598	0.108444	0.887761	Not Sig
chr10:63623900_C-A	REEP3	674	425	1.30632	0.385508	0.134906	0.271967	0.485422	0.186111	Not Sig
chr3:197887584_G-T	LRCH3	191	332	1.30036	0.378908	0.303543	0.308753	0.244377	0.146301	Not Sig
chr16:69701338_T-A	NFAT5	78	98	1.29858	0.376935	0.00684716	0.613456	0.986109	0.267462	Not Sig
chr12:27323318_A-G	STK38L	636	931	1.29526	0.373242	0.233367	0.187511	0.231886	0.162971	Not Sig
chr12:76047914_G-A	NAP1L1	313	103	1.29446	0.372351	0.300708	0.302292	0.138872	0.0672671	Not Sig
chr18:46816622_G-T	PIAS2	100	41	1.29435	0.372229	0.379534	-0.065376	0.416734	0.852611	Not Sig
chr3:196585253_G-A	FBXO45	1069	1123	1.29363	0.371428	0.313417	0.265428	0.0919428	0.125012	Not Sig
chr5:45258864_C-T	HCN1	678	299	1.29337	0.371141	0.197142	0.336341	0.523035	0.390255	Not Sig
chr2:231524469_C-T	NMUR1	652	623	1.29334	0.371106	0.301932	0.0314959	0.139991	0.739193	Not Sig
chr7:139562121_C-T	HIPK2	4057	669	1.293	0.370725	0.274383	0.195598	0.104796	0.388545	Not Sig
chr6:136261102_C-T	BCLAF1	2983	1265	1.29202	0.369623	0.230855	0.273915	0.184119	0.155316	Not Sig
chr1:100979419_G-A	SLC30A7	298	141	1.28944	0.366744	0.273565	0.0623617	0.0475873	0.781776	Not Sig
chr11:61350260_C-T	CYB561A3	630	962	1.28759	0.364675	0.274228	0.180253	0.222372	0.220561	Not Sig
chr10:63621256_A-G	REEP3	136	119	1.28747	0.364544	0.221175	0.349731	0.546931	0.346154	Not Sig
chr1:100189357_A-T	DBT	19	124	1.28666	0.363635	0.313337	0.389295	0.597243	0.531551	Not Sig
chr5:157760025_C-T	LSM11	231	240	1.28659	0.363556	0.228351	0.0996024	0.222258	0.709237	Not Sig
chr22:32112668_A-G	SLC5A1	216	490	1.28437	0.361058	0.337431	-0.0981461	0.0550817	0.688791	Not Sig
chr17:57683623_C-T	MSI2	350	80	1.28404	0.360686	0.353284	-0.503682	0.303123	0.111804	Not Sig
chr15:38353380_C-T	SPRED1	231	683	1.28335	0.359912	0.315305	0.0631584	0.246585	0.662467	Not Sig
chr1:37484234_T-C	ZC3H12A	384	281	1.28278	0.359276	0.252395	0.0803056	0.24928	0.676041	Not Sig
chr1:197934417_G-A	LHX9	771	618	1.2788	0.354787	0.242774	0.173408	0.18465	0.345533	Not Sig
chr6:96207987_C-T	FUT9	320	268	1.27734	0.353143	0.291385	0.374476	0.108811	0.247453	Not Sig
chr4:129037166_G-A	SCLT1	276	160	1.27621	0.351862	0.296923	0.243953	0.160719	0.166874	Not Sig
chr11:92892043_C-T	FAT3	553	379	1.27564	0.351225	0.3006	0.204673	0.0847616	0.242285	Not Sig
chr1:76631659_G-T	ST6GALNAC3	319	329	1.2756	0.351181	0.250661	0.23574	0.191494	0.278238	Not Sig
chr14:37589957_A-T	FOXA1	862	292	1.27493	0.350422	0.211113	-0.0771679	0.357084	0.607388	Not Sig
chr5:175708979_G-A	HRH2	880	672	1.27362	0.348933	0.328623	0.208016	0.0764638	0.0348414	Not Sig
chr6:132448996_G-C	STX7	86	148	1.2736	0.348914	0.314916	0.323982	0.14267	0.343854	Not Sig
chr7:49913690_A-G	VWC2	1005	924	1.27241	0.347569	0.253286	0.00734197	0.0576282	0.959581	Not Sig
chr16:50233094_G-A	TENT4B	408	170	1.27052	0.345425	0.177966	0.42216	0.29203	0.163117	Not Sig
chr10:62196691_C-T	RTKN2	263	219	1.27027	0.345131	0.273222	0.141092	0.206854	0.519713	Not Sig
chr12:38321960_G-C	ALG10B	1232	1681	1.26993	0.344749	0.259058	0.119781	0.0964593	0.13686	Not Sig
chr16:12909843_T-C	SHISA9	306	147	1.26982	0.344629	0.30953	0.221384	0.199189	0.429831	Not Sig
chr2:227555476_T-A	AGFG1	683	377	1.26706	0.341485	0.269712	0.0824622	0.107967	0.652561	Not Sig
chr1:179844980_G-A	TOR1AIP2	540	410	1.26698	0.341397	0.292027	0.0874628	0.156206	0.670149	Not Sig
chr8:43019160_C-T	HOOK3	295	179	1.26638	0.340709	0.301909	0.00810712	0.212879	0.967773	Not Sig
chr7:83959134_T-C	SEMA3A	459	591	1.26476	0.338858	0.24043	0.162508	0.294014	0.393952	Not Sig
chr19:22665987_C-A	ZNF492	348	192	1.26453	0.338606	0.188528	0.175239	0.361282	0.390366	Not Sig
chr16:8646387_C-T	METTL22	2303	1548	1.26314	0.337013	0.255864	0.262847	0.0754941	0.00986433	Not Sig
chr6:154108263_C-T	OPRM1	360	105	1.26308	0.336949	0.169155	0.460527	0.518078	0.110836	Not Sig
chr2:196989539_C-T	ANKRD44	3310	1403	1.26298	0.336833	0.28513	0.19013	0.164454	0.319491	Not Sig
chr7:2527583_C-T	LFNG	745	606	1.26169	0.335356	0.228098	0.23137	0.199743	0.115876	Not Sig
chrX:148998695_G-A	AFF2	10414	2561	1.26161	0.335265	0.253215	0.18138	0.0193261	0.163993	Not Sig
chr11:74331284_T-C	PGM2L1	83	416	1.25925	0.332563	0.27551	0.133413	0.26654	0.54514	Not Sig
chr18:79467871_G-A	NFATC1	462	908	1.2588	0.332052	0.259058	0.092631	0.294033	0.373148	Not Sig
chr2:241573236_T-C	BOK	1529	546	1.25799	0.331125	0.215544	0.160572	0.182657	0.314296	Not Sig
chr4:142024835_T-C	INPP4B	383	547	1.25795	0.331076	0.230521	0.117686	0.364088	0.706664	Not Sig
chr22:50611147_G-A	MAPK8IP2	125	176	1.25773	0.330827	0.242901	0.493303	0.164057	0.231394	Not Sig
chr14:102213972_T-C	WDR20	807	556	1.25765	0.330733	0.237634	-0.0990213	0.136649	0.378868	Not Sig
chr4:139718029_C-A	MAML3	460	839	1.25756	0.330632	0.27004	0.125234	0.0646371	0.196164	Not Sig
chr3:50584131_T-G	HEMK1	6192	156	1.25563	0.328408	0.255994	-0.108558	0.215781	0.501928	Not Sig
chr19:51588854_A-G	ZNF175	75	73	1.25556	0.328327	0.0996783	0.339621	0.834923	0.360406	Not Sig
chr1:153773998_G-T	INTS3	203	158	1.25531	0.328047	0.271177	0.42414	0.308174	0.148092	Not Sig
chr4:46246496_T-C	GABRA2	306	198	1.25522	0.327941	0.30482	0.041307	0.267809	0.876153	Not Sig
chr20:62889358_C-T	DIDO1	1278	1187	1.25493	0.327611	0.220898	0.103807	0.30933	0.331175	Not Sig
chr3:170088789_T-C	PHC3	1362	495	1.2548	0.327454	0.23202	0.321928	0.201325	0.2264	Not Sig
chr18:72745721_G-A	NETO1	530	380	1.25281	0.325165	0.249833	0.377283	0.238825	0.0520538	Not Sig
chr16:47079097_T-C	NETO2	335	171	1.25274	0.325083	0.280916	0.389522	0.278792	0.0867455	Not Sig
chr16:69117553_G-T	HAS3	2031	1218	1.25173	0.32392	0.170201	0.272352	0.193015	0.136843	Not Sig
chr16:48354488_C-T	LONP2	843	2068	1.25096	0.323038	0.277681	0.151389	0.0251689	0.210917	Not Sig
chr2:157312139_G-T	GALNT5	613	432	1.2508	0.322855	0.272479	-0.0844692	0.265245	0.522591	Not Sig
chr1:241633028_C-T	CHML	375	115	1.25043	0.322419	0.260613	0.301717	0.0827526	0.100976	Not Sig
chrX:658831_C-T	SHOX	310	333	1.2498	0.321695	0.237917	0.352153	0.247052	0.088306	Not Sig
chr19:17894143_C-T	SLC5A5	439	336	1.24908	0.320871	0.22299	0.252175	0.450754	0.289353	Not Sig
chr14:88467975_C-T	PTPN21	477	488	1.24838	0.320058	0.259344	0.30744	0.0697511	0.0831076	Not Sig
chr17:47117889_C-G	CDC27	509	466	1.24821	0.319857	0.229642	0.0320375	0.198235	0.841479	Not Sig
chr15:49647956_T-C	DTWD1	515	273	1.24815	0.319792	0.229482	0.143497	0.0882053	0.469844	Not Sig
chr2:196834839_C-T	PGAP1	1080	805	1.24815	0.319786	0.266909	0.319977	0.172439	0.141404	Not Sig
chr12:27323390_T-A	STK38L	642	543	1.24743	0.318963	0.199146	0.0231549	0.142265	0.884575	Not Sig
chr2:231523473_C-T	NMUR1	267	464	1.24623	0.317568	0.195187	0.114441	0.406075	0.640077	Not Sig
chr2:200974936_A-G	FAM126B	460	897	1.24541	0.31662	0.270118	0.0635221	0.129573	0.658919	Not Sig
chr14:72670791_C-G	DPF3	182	193	1.24533	0.316531	0.126838	0.291853	0.504531	0.237601	Not Sig
chr5:41311969_G-T	PLCXD3	103	82	1.24488	0.316005	0.307161	0.309314	0.513814	0.364786	Not Sig
chr9:98288547_G-T	GABBR2	443	322	1.24207	0.312747	0.278496	-0.127896	0.199928	0.57194	Not Sig
chr11:123629998_A-T	SCN3B	243	81	1.24041	0.310811	0.363475	-0.164893	0.18811	0.660839	Not Sig
chr9:72249715_G-T	GDA	51	30	1.23985	0.310163	0.0597629	0.27617	0.87663	0.596294	Not Sig
chr2:48378705_G-T	FOXN2	519	398	1.2398	0.310103	0.210603	0.217161	0.0348568	0.235945	Not Sig
chr1:242084444_G-C	PLD5	959	723	1.23764	0.30759	0.205551	0.197939	0.155235	0.21746	Not Sig
chr6:150401280_G-A	IYD	255	232	1.23751	0.307444	0.19443	0.0294799	0.44939	0.898588	Not Sig
chr10:126012965_G-T	ADAM12	7940	894	1.23699	0.306831	0.284303	0.104947	0.176905	0.385808	Not Sig
chr4:84671846_A-C	WDFY3	119	162	1.2368	0.306616	0.287951	0.284089	0.404818	0.175108	Not Sig
chr16:1986829_G-A	GFER	866	748	1.2358	0.305447	0.241586	-0.00205952	0.0474957	0.98624	Not Sig
chrX:154029977_G-A	MECP2	26	235	1.23546	0.305053	0.38499	0.137682	0.300926	0.652607	Not Sig
chr3:186149236_G-T	DGKG	219	531	1.23545	0.305036	0.182587	0.0834975	0.343032	0.699625	Not Sig
chr2:108686424_T-C	LIMS1	27	19	1.23524	0.304795	0.563389	-0.135334	0.350137	0.840605	Not Sig
chr5:81416226_G-A	SSBP2	737	355	1.23466	0.304113	0.244265	0.163622	0.219383	0.40398	Not Sig
chr3:9477679_A-T	SETD5	293	1023	1.23449	0.303918	0.259888	0.235526	0.292375	0.112587	Not Sig
chr17:49295226_G-T	ZNF652	1566	700	1.23446	0.303879	0.284977	0.156687	0.16616	0.444251	Not Sig
chr17:79049587_G-T	C1QTNF1	102	45	1.2343	0.303698	0.154202	-0.27728	0.76465	0.496587	Not Sig
chr10:114045797_C-T	ADRB1	2920	1229	1.234	0.303345	0.211607	0.150935	0.411836	0.339935	Not Sig
chr5:37814623_G-A	GDNF	709	143	1.23332	0.302548	0.141053	0.21036	0.636345	0.52104	Not Sig
chr3:170466156_G-T	SLC7A14	786	605	1.23311	0.302307	0.192164	0.139831	0.254965	0.453491	Not Sig
chr1:200971052_G-A	KIF21B	1413	1056	1.23302	0.302192	0.213155	0.14449	0.139727	0.28745	Not Sig
chr2:46385362_T-C	EPAS1	1759	419	1.23291	0.302066	0.220478	0.106984	0.177125	0.544911	Not Sig
chr12:84860818_C-A	SLC6A15	531	1573	1.23242	0.301497	0.211756	0.0374747	0.0954446	0.865285	Not Sig
chr6:96207174_C-A	FUT9	224	165	1.23239	0.301464	0.333662	-0.359019	0.131724	0.0987684	Not Sig
chr17:68441493_C-A	ARSG	1401	2950	1.22979	0.298411	0.23016	0.15654	0.152148	0.0592581	Not Sig
chr11:66532678_G-T	BBS1	1976	2301	1.22963	0.298221	0.167884	0.230664	0.157186	0.0427908	Not Sig
chr10:79315614_G-A	ZMIZ1	338	333	1.22891	0.297382	0.253736	0.301719	0.367685	0.0658686	Not Sig
chr19:21291216_C-T	ZNF708	1143	218	1.22748	0.295701	0.201314	0.222779	0.234451	0.193382	Not Sig
chr1:241629542_C-T	CHML	354	853	1.22722	0.295389	0.268136	-0.0940315	0.106631	0.605147	Not Sig
chr4:38824516_A-T	TLR6	550	136	1.22703	0.295171	0.154514	0.181644	0.473455	0.186438	Not Sig
chr12:69821716_C-T	RAB3IP	413	4827	1.2269	0.295012	0.252515	-0.0955777	0.114502	0.493464	Not Sig
chr14:53042449_C-T	DDHD1	487	499	1.22677	0.29487	0.247735	0.0247389	0.107845	0.896648	Not Sig
chr10:71647131_T-C	CDH23	274	351	1.22663	0.294695	0.282684	0.287995	0.278065	0.117006	Not Sig
chr12:41574668_C-T	PDZRN4	1062	3336	1.22521	0.293032	0.236948	0.101749	0.148023	0.540395	Not Sig
chr7:114693073_C-A	FOXP2	1417	971	1.22455	0.292252	0.226296	0.118766	0.224038	0.557745	Not Sig
chr12:54240380_C-A	CBX5	852	265	1.22438	0.292052	0.225073	0.0515632	0.137301	0.76341	Not Sig
chr16:70379442_A-G	ST3GAL2	342	156	1.22409	0.291714	0.217606	0.225461	0.526556	0.217018	Not Sig
chr1:166855248_G-C	POGK	398	441	1.2237	0.291246	0.201934	-0.033717	0.246673	0.751551	Not Sig
chr12:101155968_A-T	SLC5A8	406	613	1.22366	0.291206	0.193149	0.135568	0.285842	0.483991	Not Sig
chr7:154893502_A-G	DPP6	112	105	1.22204	0.289294	0.233591	-0.184053	0.482535	0.563631	Not Sig
chrX:47922153_C-G	ZNF81	329	269	1.22163	0.288812	0.299944	0.241174	0.0812476	0.215381	Not Sig
chr1:154479551_T-C	SHE	651	936	1.22066	0.287659	0.211419	0.0952763	0.303313	0.441968	Not Sig
chr3:109327692_G-T	DPPA4	1925	1963	1.22041	0.287364	0.259087	0.117419	0.0591694	0.452801	Not Sig
chr18:65881858_G-T	CDH7	358	496	1.2195	0.286285	0.187835	-0.132719	0.346477	0.471056	Not Sig
chr12:38324265_C-G	ALG10B	2185	1630	1.21872	0.285365	0.229691	0.16191	0.189925	0.169283	Not Sig
chr17:30467563_G-T	CPD	1909	1660	1.21817	0.284713	0.222392	0.110558	0.13094	0.313187	Not Sig
chr1:47765039_C-T	TRABD2B	2466	707	1.218	0.284517	0.218936	0.113063	0.123151	0.407413	Not Sig
chr16:61649873_T-C	CDH8	1798	1395	1.21783	0.284313	0.239991	0.0904738	0.091266	0.315732	Not Sig
chr2:165688983_C-G	CSRNP3	1066	980	1.21754	0.283974	0.238323	0.122567	0.123414	0.455047	Not Sig
chr7:31786196_C-A	PDE1C	198	192	1.21703	0.283367	0.261404	0.140626	0.172285	0.360035	Not Sig
chr12:108623034_A-C	SELPLG	14243	5905	1.21692	0.283236	0.19	0.15691	0.142485	0.0376657	Not Sig
chrX:21654295_C-A	CNKSR2	220	48	1.21595	0.282087	0.164857	0.21623	0.449827	0.469788	Not Sig
chr3:133827755_C-G	RAB6B	186	1599	1.21376	0.279478	0.23544	0.0194616	0.19392	0.902522	Not Sig
chr11:77041950_G-A	B3GNT6	1205	647	1.21282	0.278361	0.216554	0.0887702	0.100635	0.623407	Not Sig
chr7:11374625_C-T	THSD7A	589	164	1.21252	0.278008	0.308314	0.092837	0.252322	0.702752	Not Sig
chr22:38041165_G-A	POLR2F	288	325	1.21229	0.27773	0.251824	0.0503785	0.0883855	0.792244	Not Sig
chr7:12236484_T-G	TMEM106B	147	133	1.21187	0.277232	0.220121	0.119591	0.444742	0.616491	Not Sig
chr8:88033492_C-G	MMP16	471	351	1.2113	0.276555	0.226641	-0.176672	0.271564	0.309776	Not Sig
chr14:101926650_T-G	PPP2R5C	795	605	1.21007	0.275089	0.227209	0.0547854	0.0952228	0.708274	Not Sig
chr9:136009719_C-G	NACC2	1924	477	1.20903	0.273853	0.177268	0.209785	0.0932067	0.0554271	Not Sig
chr12:21266566_C-A	SLCO1A2	155	77	1.20832	0.273008	0.224896	0.113871	0.527566	0.739514	Not Sig
chr8:66861452_A-T	C8orf44-SGK3,SGK3	223	567	1.20801	0.272627	0.165357	0.558727	0.492561	0.0523165	Not Sig
chr1:155883456_G-A	SYT11	741	373	1.20799	0.272606	0.198627	0.0636284	0.506685	0.535341	Not Sig
chr10:30015751_C-T	JCAD	1522	1123	1.20781	0.272388	0.221344	0.229208	0.152897	0.240262	Not Sig
chr18:5144929_A-C	AKAIN1	1864	1575	1.20763	0.272176	0.202454	0.0672586	0.0977953	0.595961	Not Sig
chr12:68765636_G-A	SLC35E3	885	161	1.20756	0.272089	0.295962	0.344019	0.165307	0.153742	Not Sig
chr8:91959827_C-T	RUNX1T1	1549	554	1.20723	0.271701	0.244685	0.307938	0.241548	0.118372	Not Sig
chr2:100279540_G-T	LONRF2	702	539	1.20699	0.271408	0.210953	0.129793	0.25736	0.468895	Not Sig
chr3:169788143_C-T	MYNN	1019	670	1.206	0.270225	0.144943	0.13239	0.308335	0.465761	Not Sig
chr1:197506057_G-T	DENND1B	1715	781	1.20542	0.269539	0.200871	0.140317	0.341609	0.539197	Not Sig
chr8:41262569_A-T	SFRP1	2212	1018	1.2039	0.267718	0.226615	-0.073529	0.22533	0.522393	Not Sig
chr5:112868472_C-T	SRP19	985	1714	1.20349	0.267227	0.219158	0.140539	0.129207	0.283938	Not Sig
chr10:37950218_T-C	ZNF25	670	246	1.20336	0.267073	0.27208	0.0534647	0.214563	0.846772	Not Sig
chr6:138089015_T-A	PERP	773	819	1.20332	0.267017	0.163685	0.150417	0.448343	0.306596	Not Sig
chr19:58262983_G-C	ZNF544	213	367	1.20292	0.266535	0.323356	-0.234967	0.118051	0.269111	Not Sig
chr14:22878749_G-A	LRP10	740	514	1.20263	0.266189	0.225258	0.125216	0.0751931	0.39085	Not Sig
chr6:133989714_C-T	SLC2A12,TBPL1	697	674	1.20147	0.264796	0.227957	0.31263	0.107151	0.0914711	Not Sig
chr11:26670888_T-C	SLC5A12	1318	2256	1.20142	0.264736	0.214936	0.107983	0.171163	0.363995	Not Sig
chr16:47267_C-T	POLR3K	663	749	1.20073	0.263906	0.228612	0.165955	0.169487	0.273588	Not Sig
chr5:135448702_C-G	TIFAB	768	772	1.20016	0.263231	0.223938	0.1357	0.260312	0.347662	Not Sig
chr1:1732422_G-A	SLC35E2A	85	116	1.20011	0.263164	0.325741	0.421213	0.477294	0.212816	Not Sig
chr15:52066621_C-T	MAPK6	240	58	1.19983	0.262825	0.279235	-0.150592	0.315757	0.618744	Not Sig
chr7:1093534_C-T	GPER1	2289	1709	1.19981	0.262805	0.192402	0.19408	0.329535	0.0541569	Not Sig
chr19:7926926_C-T	TIMM44	253	1033	1.19971	0.26269	0.181469	-0.260671	0.392895	0.232561	Not Sig
chr8:108783598_C-G	TMEM74	648	516	1.19967	0.262639	0.13365	0.0725611	0.432943	0.643744	Not Sig
chr2:178398214_C-T	OSBPL6	2440	842	1.1994	0.262309	0.183307	0.090455	0.230053	0.546806	Not Sig
chr1:185101209_C-G	RNF2	995	796	1.19931	0.2622	0.205846	0.0721212	0.264176	0.773775	Not Sig
chr6:118461035_A-T	CEP85L	1452	2150	1.19922	0.262092	0.21583	0.147186	0.195928	0.389867	Not Sig
chr2:127306667_G-A	MAP3K2	1458	2564	1.1992	0.262075	0.215055	0.111119	0.0864118	0.212413	Not Sig
chr19:17894145_T-C	SLC5A5	185	202	1.19887	0.26167	0.337862	-0.11037	0.171876	0.593239	Not Sig
chr11:69651298_G-A	CCND1	1195	1209	1.19637	0.258665	0.219621	0.0965015	0.387424	0.595822	Not Sig
chr18:62306012_C-G	RELCH	1796	2465	1.19622	0.258481	0.207126	0.034207	0.19173	0.846918	Not Sig
chr9:121158604_T-C	CNTRL	168	298	1.19594	0.258142	0.201218	0.0466795	0.484407	0.87269	Not Sig
chr9:127941412_G-A	FAM102A	981	830	1.1949	0.256892	0.197264	-0.00100501	0.349207	0.994217	Not Sig
chr7:92611124_C-A	CDK6	383	392	1.19458	0.256508	0.210718	0.155961	0.191455	0.135757	Not Sig
chrX:154025453_C-T	MECP2	1854	5288	1.19448	0.256386	0.229792	0.111732	0.052281	0.310771	Not Sig
chr6:33300617_T-C	TAPBP	187	184	1.19444	0.25633	0.155164	-0.0162624	0.632195	0.949924	Not Sig
chr12:62595391_C-T	MON2	1413	902	1.1944	0.256286	0.220192	0.065448	0.132523	0.478925	Not Sig
chr15:82543822_A-T	CPEB1	1514	2967	1.19411	0.25594	0.203249	-0.0757954	0.254629	0.519411	Not Sig
chr19:40576110_G-A	SPTBN4	302	780	1.19384	0.255604	0.18955	0.389019	0.23265	0.0526173	Not Sig
chr12:117212075_T-A	NOS1	644	547	1.19194	0.253311	0.196711	0.144029	0.253195	0.250705	Not Sig
chr3:142158772_T-A	GK5	350	191	1.19168	0.252993	0.201919	0.0812398	0.517367	0.828927	Not Sig
chr20:16052403_C-A	MACROD2	1158	951	1.1914	0.252656	0.205589	0.0111501	0.180447	0.938462	Not Sig
chr10:26303932_C-T	GAD2	413	282	1.19092	0.252071	0.225829	0.210968	0.0550263	0.237633	Not Sig
chr1:216174438_C-T	USH2A	274	385	1.19004	0.251009	0.16693	0.10733	0.489697	0.69264	Not Sig
chr5:180236367_T-A	MAPK9	225	77	1.18987	0.250806	0.241117	0.50017	0.365212	0.114331	Not Sig
chr2:70296241_G-A	FAM136A	4343	1628	1.18973	0.25063	0.187643	0.106334	0.164335	0.0975016	Not Sig
chr8:130052729_G-T	ASAP1	227	488	1.18923	0.250031	0.185683	0.263639	0.432953	0.26861	Not Sig
chrX:3606587_C-T	PRKX	1125	1227	1.18921	0.249999	0.184679	0.00411025	0.19618	0.975216	Not Sig
chr7:83958695_G-T	SEMA3A	373	331	1.18901	0.249756	0.156735	0.287163	0.499213	0.104285	Not Sig
chr7:138118026_A-G	AKR1D1	862	2179	1.18898	0.249723	0.162963	0.0891159	0.310175	0.380262	Not Sig
chr18:12793733_C-T	PTPN2	286	242	1.1887	0.249391	0.143538	0.112639	0.495925	0.637639	Not Sig
chr7:20660212_G-A	ABCB5	715	310	1.18703	0.247353	0.157652	-0.0669362	0.352693	0.691613	Not Sig
chr12:56241718_G-T	ANKRD52	154	380	1.18647	0.246673	0.179865	0.146247	0.530048	0.542102	Not Sig
chr19:52013861_A-G	ZNF614	1308	925	1.18644	0.24664	0.210363	-0.051893	0.224151	0.751809	Not Sig
chr1:99309135_G-T	PLPPR4	109	162	1.18601	0.246115	0.206615	-0.0573779	0.510599	0.765555	Not Sig
chr10:119575627_G-T	TIAL1	928	1102	1.18582	0.24589	0.150055	0.076107	0.404347	0.50465	Not Sig
chr10:23318545_C-A	C10orf67	1621	1507	1.18563	0.245659	0.183477	0.110765	0.236211	0.215231	Not Sig
chr5:134606908_G-T	SAR1B	507	587	1.18511	0.245025	0.183198	0.161628	0.320086	0.364131	Not Sig
chr2:231047034_T-C	C2orf72	454	461	1.18476	0.244597	0.232342	0.248725	0.156594	0.266641	Not Sig
chr3:179399488_C-G	GNB4	687	1565	1.18466	0.244478	0.149461	0.125531	0.226296	0.467293	Not Sig
chr1:56712362_A-C	PRKAA2	1566	1677	1.1843	0.244035	0.173399	0.0298953	0.150547	0.82422	Not Sig
chr17:73337182_C-T	SDK2	711	2018	1.18412	0.243811	0.171294	-0.0862403	0.185788	0.569822	Not Sig
chr20:2146172_C-G	STK35	962	1264	1.18392	0.243577	0.190913	0.0527594	0.106465	0.596312	Not Sig
chr1:87346008_G-T	LMO4	1564	2758	1.18311	0.242582	0.181694	-0.0997015	0.262732	0.46615	Not Sig
chr7:120748110_G-A	KCND2	1169	1050	1.18291	0.242342	0.208966	0.0384998	0.201655	0.790255	Not Sig
chr3:186744405_C-T	KNG1	543	594	1.18246	0.241794	0.186164	0.154359	0.358273	0.237464	Not Sig
chr2:202985071_G-A	CARF	1140	219	1.18239	0.241704	0.183015	0.127204	0.275833	0.430467	Not Sig
chr6:144187680_G-A	STX11	427	924	1.18182	0.241011	0.21595	0.170872	0.232946	0.273871	Not Sig
chr5:2753532_G-A	C5orf38	876	1034	1.18076	0.23972	0.162729	0.326293	0.410116	0.0835363	Not Sig
chr12:74544019_C-T	ATXN7L3B	1397	585	1.18034	0.239204	0.205685	0.249702	0.31769	0.204327	Not Sig
chr9:69077512_G-A	FXN	1783	5328	1.18024	0.239079	0.174121	0.100865	0.243139	0.294763	Not Sig
chr7:106659346_T-A	CCDC71L	172	215	1.18006	0.238861	0.230606	0.286477	0.304449	0.162339	Not Sig
chr1:108637040_G-C	FAM102B	743	317	1.17999	0.238771	0.153419	0.287743	0.412348	0.209297	Not Sig
chr4:1640817_G-A	FAM53A	1342	3201	1.1779	0.236222	0.170915	0.150617	0.378469	0.0492069	Not Sig
chr3:89479776_A-T	EPHA3	407	1029	1.17704	0.235159	0.178337	0.0479074	0.31754	0.803659	Not Sig
chr7:44061751_A-T	DBNL	863	492	1.17692	0.235014	0.165222	0.206799	0.352953	0.132258	Not Sig
chr6:49727513_A-T	CRISP3	1447	614	1.17686	0.234937	0.189187	0.0972972	0.317825	0.291267	Not Sig
chr19:53874617_C-T	MYADM	435	4412	1.17665	0.234686	0.245786	0.209413	0.172029	0.100423	Not Sig
chr8:42752637_T-A	CHRNA6	720	1721	1.17619	0.234123	0.184617	0.0346308	0.227777	0.841222	Not Sig
chr6:163570055_G-T	QKI	1186	568	1.17543	0.233184	0.2117	-0.0272729	0.264564	0.909779	Not Sig
chr2:25735177_T-C	ASXL2	565	592	1.175	0.232655	0.204838	-0.00500415	0.177102	0.9869	Not Sig
chr19:36337498_A-C	ZFP14	512	673	1.17439	0.231912	0.240145	0.105913	0.353433	0.668617	Not Sig
chr4:1640769_T-C	FAM53A	572	513	1.17409	0.231538	0.12993	0.132744	0.503707	0.232774	Not Sig
chr3:197885597_C-T	LRCH3	481	513	1.17402	0.231461	0.157876	0.256368	0.248227	0.0925428	Not Sig
chr19:22754003_G-T	ZNF99	762	966	1.17394	0.231357	0.178665	0.0415107	0.237692	0.78949	Not Sig
chr8:11759484_C-A	GATA4	474	288	1.17306	0.230277	0.193029	0.18198	0.321428	0.310222	Not Sig
chr10:87971728_C-G	PTEN	595	1171	1.1728	0.229959	0.22439	0.136353	0.319836	0.466635	Not Sig
chr6:159670934_G-C	SOD2	3074	3201	1.17259	0.229705	0.168485	0.0252006	0.194739	0.710269	Not Sig
chr1:174990994_C-T	RABGAP1L	1662	1425	1.17235	0.229404	0.180572	0.0697883	0.348855	0.672759	Not Sig
chr1:20744408_G-A	HP1BP3	72	93	1.17184	0.228771	0.280472	-0.568295	0.501947	0.328418	Not Sig
chr6:118463929_C-A	CEP85L	426	692	1.17137	0.228193	0.19126	0.25842	0.22959	0.10939	Not Sig
chr16:50799448_T-C	CYLD	3237	1699	1.17136	0.22818	0.1961	-0.0026423	0.165835	0.98392	Not Sig
chr7:143356122_G-A	FAM131B	1076	958	1.1706	0.227247	0.191853	-0.0493558	0.192043	0.719786	Not Sig
chr6:55435639_G-T	HMGCLL1	2127	348	1.17052	0.227148	0.141109	0.155736	0.418807	0.311996	Not Sig
chr10:111013629_G-T	SHOC2	698	322	1.1704	0.227001	0.201894	0.0766957	0.23965	0.568935	Not Sig
chr9:122328719_G-C	MRRF	294	489	1.17022	0.226783	0.0984926	0.25795	0.442654	0.151235	Not Sig
chr3:179799523_C-A	PEX5L	2637	1800	1.17011	0.226642	0.189554	0.0577636	0.28874	0.581757	Not Sig
chr15:79295278_G-A	ANKRD34C	818	515	1.1701	0.226626	0.180572	0.18336	0.426868	0.288953	Not Sig
chr3:174286122_T-A	NLGN1	356	190	1.17008	0.226602	0.212494	0.125385	0.465271	0.631725	Not Sig
chr12:76354905_T-G	OSBPL8	374	632	1.16991	0.226402	0.156339	0.284322	0.395753	0.0581576	Not Sig
chr9:23690377_C-A	ELAVL2	81	381	1.16987	0.226349	0.0955241	0.326277	0.765949	0.25431	Not Sig
chr1:100195153_G-A	DBT	382	481	1.16903	0.225307	0.220278	0.125844	0.0975819	0.366661	Not Sig
chr2:207079366_A-G	KLF7	1947	1839	1.16885	0.22509	0.18123	0.0370576	0.269567	0.729626	Not Sig
chr16:61653376_T-G	CDH8	94	107	1.16864	0.224826	0.284993	-0.762479	0.423714	0.0834105	Not Sig
chr1:173937192_C-T	RC3H1	1925	3621	1.16855	0.224715	0.183282	0.170534	0.153366	0.0453058	Not Sig
chr11:65777850_C-T	AP5B1	1404	663	1.16827	0.22438	0.221452	-0.110336	0.241009	0.244386	Not Sig
chr6:26377150_G-T	BTN3A2	689	493	1.16825	0.224344	0.122993	0.232382	0.504372	0.374159	Not Sig
chr5:90459036_A-T	MBLAC2	696	681	1.16812	0.224184	0.113803	0.074485	0.554558	0.618066	Not Sig
chr1:177282313_A-T	BRINP2	1391	1139	1.16782	0.223819	0.182832	-0.00225245	0.173676	0.986402	Not Sig
chr8:117173726_T-C	SLC30A8	545	749	1.1677	0.223676	0.151863	0.144948	0.378435	0.166223	Not Sig
chr12:10316698_C-T	KLRD1	341	498	1.16754	0.223474	0.203314	0.0690416	0.505124	0.81771	Not Sig
chr12:59780214_T-A	SLC16A7	729	146	1.16743	0.223332	0.225245	0.0142402	0.309578	0.938445	Not Sig
chr6:116250699_C-T	TSPYL4	816	1136	1.16719	0.223041	0.164833	0.286682	0.311655	0.0190732	Not Sig
chr15:71780991_A-G	THSD4	2436	769	1.16696	0.222754	0.17897	0.0866254	0.0597033	0.622187	Not Sig
chr8:55525107_C-T	XKR4	1286	809	1.16669	0.222425	0.139377	0.0613547	0.339776	0.656057	Not Sig
chr16:69700771_C-A	NFAT5	3867	764	1.16669	0.222419	0.203151	0.208329	0.210084	0.0989125	Not Sig
chr14:85640100_G-A	FLRT2	357	284	1.16606	0.221637	0.160312	0.146798	0.469545	0.44136	Not Sig
chr9:19514590_G-A	SLC24A2	2297	878	1.16584	0.221373	0.21717	-0.020741	0.119675	0.855482	Not Sig
chr5:150221051_C-A	CAMK2A	121	134	1.16561	0.221081	0.174251	0.30088	0.499077	0.422929	Not Sig
chr18:54152065_A-C	MBD2	1036	526	1.16534	0.220757	0.214178	0.0814462	0.377391	0.627552	Not Sig
chr16:83812593_G-T	HSBP1	4537	1519	1.16434	0.219508	0.176196	0.147625	0.283402	0.226909	Not Sig
chr18:14100859_T-C	ZNF519	302	126	1.16418	0.219317	0.0401824	0.29871	0.88719	0.437584	Not Sig
chr4:146442501_A-G	SLC10A7	397	330	1.16413	0.219253	0.215553	0.051678	0.273303	0.824241	Not Sig
chr12:10316785_C-T	KLRD1	1965	154	1.16366	0.218668	0.21409	0.0767095	0.472186	0.815477	Not Sig
chr1:193085125_C-A	RO60	1680	390	1.16362	0.218621	0.181324	0.273018	0.0613052	0.0476031	Not Sig
chr17:35350654_A-C	SLFN11	852	209	1.16355	0.218531	0.188363	0.157709	0.597794	0.480561	Not Sig
chr15:32733102_G-T	GREM1	885	694	1.16303	0.217894	0.18168	0.0493163	0.178737	0.780674	Not Sig
chr1:4782625_G-A	AJAP1	2668	374	1.16278	0.21758	0.154175	0.313706	0.387725	0.0807883	Not Sig
chr6:50845619_T-C	TFAP2B	426	256	1.16254	0.217287	0.209139	-0.247516	0.0781202	0.318754	Not Sig
chr7:143354635_A-T	FAM131B	2506	3710	1.16231	0.216993	0.182413	0.194434	0.140556	0.00140916	Not Sig
chr19:3632306_C-T	PIP5K1C	1450	1419	1.1622	0.216859	0.157348	0.0983494	0.267179	0.309768	Not Sig
chr2:231524942_G-T	NMUR1	1058	1308	1.16179	0.216351	0.16665	0.176878	0.164197	0.167204	Not Sig
chr3:43721595_G-T	ABHD5	853	358	1.16111	0.215504	0.125366	0.162166	0.575347	0.435363	Not Sig
chr8:132127455_G-A	KCNQ3	1811	441	1.16092	0.215266	0.196786	0.00754681	0.290667	0.955858	Not Sig
chr2:166404415_C-T	SCN7A	535	1018	1.16031	0.214505	0.145127	0.256787	0.295568	0.0134778	Not Sig
chr19:7740021_G-T	CD209	3363	4733	1.16014	0.214299	0.188518	0.112475	0.132671	0.162335	Not Sig
chr9:108868764_A-C	ELP1	4341	1589	1.15916	0.213075	0.156818	0.149711	0.146242	0.213446	Not Sig
chr14:85629366_C-A	FLRT2	663	1159	1.15892	0.212781	0.153905	-0.0227389	0.309905	0.883538	Not Sig
chr5:140852307_G-A	PCDHA9	2113	1029	1.15858	0.212358	0.151708	0.147618	0.473126	0.368619	Not Sig
chr7:138118114_T-C	AKR1D1	455	205	1.15848	0.212239	0.150128	0.113529	0.500048	0.679931	Not Sig
chr15:64139189_G-T	SNX1	892	528	1.15832	0.212034	0.180078	0.178019	0.158356	0.30276	Not Sig
chr3:196584925_G-T	FBXO45	604	409	1.15815	0.211819	0.148937	0.120021	0.39255	0.364449	Not Sig
chr11:132415815_C-A	OPCML	615	1042	1.15802	0.211661	0.129571	0.0772125	0.195391	0.61371	Not Sig
chr14:38210609_C-T	SSTR1	619	695	1.15725	0.210697	0.117863	0.126572	0.553105	0.214729	Not Sig
chr6:35823477_A-T	LHFPL5	2169	1994	1.15724	0.210691	0.187878	0.0706919	0.118722	0.609708	Not Sig
chr3:141951676_T-C	TFDP2	1297	3348	1.15683	0.210174	0.196449	0.0491596	0.149901	0.591762	Not Sig
chr15:62841691_G-T	TLN2	1722	3278	1.15681	0.210146	0.179215	0.0473057	0.286283	0.735776	Not Sig
chr14:93288259_T-C	BTBD7	75	92	1.15661	0.209904	-0.0687436	0.350382	0.827822	0.396682	Not Sig
chr2:96833612_C-G	CNNM3	2517	1939	1.15657	0.209854	0.149132	0.0591214	0.204223	0.436324	Not Sig
chr22:37831328_T-C	ANKRD54	1472	3932	1.15615	0.209329	0.156003	0.0164131	0.331733	0.850853	Not Sig
chr16:84906675_A-T	CRISPLD2	1766	2353	1.15517	0.208108	0.164427	0.042297	0.327213	0.68619	Not Sig
chr2:101348577_T-C	CREG2	583	1243	1.15504	0.207938	0.198112	0.223471	0.26453	0.356818	Not Sig
chr3:50325380_G-A	TUSC2	1393	3212	1.15494	0.207815	0.126187	0.29216	0.385928	0.00855301	Not Sig
chr12:84881760_A-G	SLC6A15	993	681	1.1549	0.207771	0.181148	0.103093	0.178048	0.480582	Not Sig
chr3:25597831_G-C	RARB	254	423	1.15489	0.20776	0.149996	0.128561	0.472592	0.473255	Not Sig
chr7:107202688_G-C	COG5	2015	2183	1.15456	0.207345	0.128931	0.184344	0.170881	0.122964	Not Sig
chr7:105607150_C-T	ATXN7L1	2219	2168	1.15429	0.20701	0.133459	0.170817	0.141152	0.0704055	Not Sig
chr4:99306731_A-T	ADH1B	1624	1719	1.15369	0.206261	0.198973	0.144087	0.227344	0.207081	Not Sig
chr8:26656062_T-C	DPYSL2	136	477	1.15342	0.205917	0.219806	0.0866333	0.42398	0.705572	Not Sig
chr10:6011984_G-A	IL2RA	2450	505	1.15309	0.205511	0.188256	0.136312	0.0906408	0.287637	Not Sig
chr3:129128264_C-G	ISY1	646	819	1.15308	0.205496	0.119242	0.176796	0.298587	0.187609	Not Sig
chr1:53246384_T-G	LRP8	1659	1401	1.15307	0.205483	0.165546	-0.0545301	0.297317	0.722665	Not Sig
chr1:248810582_G-A	SH3BP5L	901	794	1.15295	0.205327	0.164609	0.0931846	0.272633	0.495406	Not Sig
chr14:88181030_A-T	KCNK10	976	1067	1.15257	0.204852	0.193394	0.0454072	0.130961	0.558661	Not Sig
chr13:113954448_C-T	C13orf46	1083	2227	1.15249	0.204749	0.173108	0.00409566	0.127183	0.953153	Not Sig
chr12:42441640_G-A	PPHLN1	547	911	1.15243	0.204682	0.101612	0.152381	0.640573	0.388233	Not Sig
chrX:63348667_G-T	SPIN4	624	957	1.15231	0.204528	0.131532	0.0415193	0.412229	0.745748	Not Sig
chr6:73827821_G-T	CD109	1754	956	1.15209	0.204259	0.191224	0.18227	0.3291	0.0692758	Not Sig
chr6:65331499_C-A	EYS	245	201	1.15209	0.204248	0.0526158	0.29972	0.819063	0.194016	Not Sig
chr19:57872817_C-A	ZNF814	4623	2042	1.15197	0.204099	0.15562	0.1484	0.233693	0.118354	Not Sig
chr11:17774374_C-T	KCNC1	1090	2296	1.15196	0.204094	0.15079	0.21546	0.326666	0.0423032	Not Sig
chr5:131642917_C-A	FNIP1	200	148	1.15195	0.204072	0.11435	0.158915	0.600039	0.406677	Not Sig
chr9:117716232_G-A	TLR4	820	1254	1.15174	0.203819	0.152003	0.187896	0.345126	0.290661	Not Sig
chr17:81250984_C-T	SLC38A10	4777	2784	1.15144	0.203436	0.162926	0.0394974	0.276204	0.683037	Not Sig
chr4:31145931_C-G	PCDH7	489	287	1.15142	0.203418	0.16927	0.181035	0.318379	0.42142	Not Sig
chr7:134970691_G-C	CALD1	1243	1269	1.15121	0.203153	0.164087	0.210933	0.186545	0.22572	Not Sig
chr5:100811279_T-C	ST8SIA4	506	624	1.15109	0.203003	0.0698039	0.233549	0.665244	0.244707	Not Sig
chr15:22605412_C-A	GOLGA8J	477	763	1.15105	0.20295	0.212745	0.107424	0.171787	0.585073	Not Sig
chr14:63374377_C-A	PPP2R5E	1354	367	1.15085	0.202695	0.176085	0.212497	0.314919	0.24542	Not Sig
chr11:118133536_C-A	SCN4B	3787	1142	1.15079	0.202629	0.168	-0.0289866	0.240097	0.779235	Not Sig
chr5:111489835_G-T	CAMK4	167	324	1.15051	0.202278	0.102924	-0.0475379	0.592083	0.794458	Not Sig
chr1:13787169_C-G	PRDM2	551	523	1.15044	0.20219	0.168819	0.19072	0.235712	0.216402	Not Sig
chr7:157416269_G-T	DNAJB6	1906	721	1.14935	0.200813	0.127756	0.22097	0.416362	0.115753	Not Sig
chr1:240489709_A-G	GREM2	490	416	1.14932	0.200777	0.141548	0.0306968	0.333592	0.887447	Not Sig
chr3:73383007_G-A	PDZRN3	1882	2013	1.14931	0.200762	0.149154	0.158569	0.325067	0.348932	Not Sig
chr6:70859591_T-C	B3GAT2	229	356	1.14915	0.200573	0.168632	-0.0408306	0.517496	0.896151	Not Sig
chr9:36833352_G-C	PAX5	1060	995	1.14888	0.200227	0.127197	0.232031	0.340066	0.125741	Not Sig
chr5:150652859_A-G	SYNPO	7021	13327	1.14887	0.200212	0.151691	0.109495	0.158165	0.032774	Not Sig
chr19:50825732_G-A	KLK15	1083	1064	1.14876	0.200078	0.176013	0.131945	0.156921	0.194752	Not Sig
chr2:159932727_C-A	PLA2R1	538	781	1.14779	0.198863	0.147931	-0.12009	0.346674	0.496629	Not Sig
chr4:88262432_G-A	PPM1K	649	881	1.14762	0.198647	0.188254	0.141857	0.247032	0.161626	Not Sig
chr17:48725302_T-C	HOXB13	1104	3170	1.14724	0.198164	0.176222	0.0024186	0.173502	0.982512	Not Sig
chr12:39757124_G-A	SLC2A13	1491	2404	1.14692	0.197761	0.155109	0.138422	0.251467	0.210582	Not Sig
chr10:38058413_T-G	ZNF33A	2547	1287	1.1466	0.197358	0.182275	-0.00363858	0.165482	0.972955	Not Sig
chr6:38169645_T-C	BTBD9	298	671	1.14651	0.197248	0.186349	-0.00812788	0.39906	0.966031	Not Sig
chr19:34500649_C-A	WTIP	20	2491	1.14623	0.196898	0	0.609938	1	0.0281995	Not Sig
chr17:37612363_C-T	DDX52	1935	1756	1.14592	0.196511	0.173933	0.0944459	0.296533	0.256136	Not Sig
chr10:73241179_A-G	FAM149B1	2064	10720	1.14579	0.196338	0.165097	-0.0419803	0.0949882	0.571737	Not Sig
chr5:43446213_C-A	TMEM267	1123	924	1.14573	0.196262	0.184252	0.0990294	0.135385	0.369542	Not Sig
chr3:32892589_G-C	TRIM71	346	262	1.14557	0.196067	0.108124	0.320979	0.635754	0.104062	Not Sig
chr10:62193238_G-A	RTKN2	185	615	1.1455	0.195973	0.160599	0.102226	0.390825	0.562271	Not Sig
chr20:49370316_A-T	KCNB1	851	1287	1.14541	0.195867	0.173229	-0.0267793	0.334516	0.758552	Not Sig
chr9:109379039_G-T	PTPN3	2577	3127	1.14532	0.195754	0.15588	0.0797547	0.229996	0.307656	Not Sig
chr8:41264377_G-T	SFRP1	845	2019	1.14503	0.195384	0.131245	0.0312076	0.331591	0.743646	Not Sig
chr1:65229688_G-T	AK4	379	597	1.14484	0.195151	0.102098	0.41605	0.588502	0.0583917	Not Sig
chr14:32159686_G-T	ARHGAP5	2531	1214	1.14481	0.195113	0.132235	0.210696	0.37819	0.124943	Not Sig
chr1:76630850_C-A	ST6GALNAC3	552	126	1.14478	0.195069	0.113932	0.363608	0.668703	0.339879	Not Sig
chr5:83943216_C-T	EDIL3	1404	2945	1.14472	0.194993	0.180746	0.123786	0.154648	0.466667	Not Sig
chr10:113908875_A-G	NHLRC2	149	424	1.14431	0.19448	0.175412	-0.0732374	0.335959	0.695957	Not Sig
chr3:38142658_A-T	MYD88	831	950	1.14431	0.194478	0.172494	-0.0757405	0.376286	0.543812	Not Sig
chr2:32156362_A-G	SPAST	902	704	1.14421	0.194357	0.158253	0.148614	0.424524	0.416538	Not Sig
chr12:24814263_C-A	BCAT1	734	1075	1.14373	0.193742	0.199503	0.0301357	0.212547	0.867674	Not Sig
chr12:11893083_C-T	ETV6	3857	1827	1.14372	0.19374	0.175602	0.0706867	0.194494	0.512122	Not Sig
chr16:89566280_T-A	RPL13	3764	809	1.14368	0.193681	0.111645	0.0755916	0.327437	0.554324	Not Sig
chr9:27940629_C-T	LINGO2	2297	1938	1.14356	0.193533	0.16984	0.110264	0.276099	0.397883	Not Sig
chr12:30995695_G-A	TSPAN11	3379	8516	1.14338	0.1933	0.148392	0.0462821	0.156767	0.636032	Not Sig
chr12:122060006_A-C	BCL7A	174	52	1.14325	0.193144	0.179313	-0.357544	0.512473	0.146944	Not Sig
chr8:2003193_G-T	KBTBD11	244	287	1.14318	0.193052	0.186334	0.226889	0.473197	0.160718	Not Sig
chr7:5476277_T-C	FBXL18	1308	568	1.14314	0.193006	0.137201	0.122298	0.260019	0.342739	Not Sig
chr10:113914388_G-A	NHLRC2	1016	1152	1.14307	0.192911	0.139666	-0.126843	0.422026	0.398718	Not Sig
chr7:140085559_G-T	KDM7A	704	483	1.14278	0.192545	0.174396	0.0152899	0.114069	0.931705	Not Sig
chr18:30991580_A-G	DSC3	647	393	1.14275	0.192513	0.182814	0.38119	0.204916	0.038645	Not Sig
chr2:219034569_C-G	CFAP65	3965	4318	1.14267	0.192409	0.150929	0.0592192	0.3259	0.681672	Not Sig
chr11:82981018_A-C	RAB30	5436	484	1.1426	0.192326	0.127031	0.0339473	0.598365	0.828302	Not Sig
chr10:58396181_C-T	TFAM	4879	2333	1.14259	0.192302	0.167013	0.0665169	0.18862	0.59915	Not Sig
chr3:194356028_C-A	LRRC15	1793	2963	1.14239	0.192055	0.168237	0.0746388	0.153938	0.478952	Not Sig
chr8:66859939_T-A	C8orf44-SGK3,SGK3	2026	5343	1.14229	0.191931	0.147527	0.0931886	0.194894	0.486379	Not Sig
chr12:23530818_T-C	SOX5	921	671	1.14202	0.191586	0.151362	-0.151722	0.474008	0.192505	Not Sig
chr9:127867505_C-A	AK1	2991	4156	1.14201	0.19158	0.161846	0.0503785	0.137308	0.328646	Not Sig
chr1:20744260_T-C	HP1BP3	4126	2816	1.14197	0.191527	0.138276	0.136084	0.316412	0.23261	Not Sig
chr1:108638880_G-T	FAM102B	2791	1976	1.14197	0.191524	0.15662	-0.0409386	0.230042	0.698508	Not Sig
chr8:9032621_G-T	ERI1	581	289	1.14194	0.191485	0.141497	-0.0165609	0.434568	0.853182	Not Sig
chr6:154128134_A-G	OPRM1	1820	1867	1.14185	0.191373	0.122693	0.0361784	0.41148	0.699192	Not Sig
chr6:158975745_T-C	RSPH3	510	1420	1.14173	0.191216	0.162285	0.127427	0.230455	0.481535	Not Sig
chr12:10159471_T-C	OLR1	652	981	1.14162	0.191085	0.187949	-0.0116913	0.13991	0.928941	Not Sig
chr12:42086625_A-T	GXYLT1	1713	922	1.14147	0.190889	0.176902	0.0637461	0.248268	0.711595	Not Sig
chr2:100274142_C-T	LONRF2	5094	1001	1.14126	0.190627	0.167542	0.100912	0.329867	0.530363	Not Sig
chr12:6694989_G-A	PIANP	529	1372	1.14125	0.190618	0.121594	0.0740993	0.504248	0.494861	Not Sig
chr3:188887472_A-T	LPP	1111	1663	1.14112	0.190454	0.0900836	0.213085	0.50005	0.215262	Not Sig
chr10:79513977_G-A	EIF5AL1	1977	702	1.14111	0.190443	0.166903	0.1301	0.215736	0.182966	Not Sig
chr19:20542302_C-G	ZNF737	3470	1358	1.14069	0.189903	0.180857	0.103514	0.203929	0.581037	Not Sig
chr1:30733366_A-T	LAPTM5	436	734	1.14052	0.189693	0.0584896	0.249871	0.819696	0.370994	Not Sig
chr1:197153964_A-G	ZBTB41	1109	752	1.14046	0.189617	0.110456	0.191967	0.229895	0.228818	Not Sig
chr12:74538677_G-T	ATXN7L3B	1584	2705	1.14014	0.189215	0.149537	0.0297238	0.254809	0.675457	Not Sig
chr10:8075091_G-A	GATA3	896	620	1.14013	0.189199	0.176095	0.0818268	0.283687	0.48822	Not Sig
chr12:104117089_T-G	NFYB	1908	899	1.14002	0.189063	0.159157	0.0789305	0.239298	0.397371	Not Sig
chr5:50398818_C-A	EMB	1157	1260	1.14	0.189033	0.0838671	0.154158	0.645231	0.245366	Not Sig
chr5:109191920_T-C	FER	4567	1830	1.13998	0.189009	0.138108	0.169503	0.31279	0.138253	Not Sig
chr4:46038873_A-T	GABRG1	829	264	1.13991	0.188919	0.150497	0.0278067	0.579589	0.880059	Not Sig
chr19:7926848_C-T	TIMM44	665	387	1.13964	0.188573	0.185019	-0.10768	0.371347	0.350794	Not Sig
chrX:148996963_A-T	AFF2	499	505	1.13943	0.188315	0.155492	0.124619	0.614998	0.671996	Not Sig
chr19:36336286_C-A	ZFP14	562	259	1.13932	0.188172	0.112285	0.0878433	0.572976	0.55544	Not Sig
chr8:1704876_G-T	DLGAP2	4297	2084	1.13922	0.188045	0.182818	-0.0559762	0.157155	0.590371	Not Sig
chr9:33254951_T-C	BAG1	6896	3002	1.1392	0.188022	0.169925	0.0490256	0.224404	0.611988	Not Sig
chr2:144386109_G-A	ZEB2	2338	1126	1.13902	0.187796	0.144161	0.194044	0.342853	0.0450105	Not Sig
chr3:194355793_A-C	LRRC15	7673	1994	1.13897	0.187729	0.169284	0.122453	0.174719	0.2802	Not Sig
chr17:76545247_C-A	PRCD	6265	2301	1.13878	0.187485	0.144545	-0.00662294	0.4209	0.959737	Not Sig
chr6:16301117_C-A	ATXN1	2904	1421	1.13871	0.187405	0.130922	0.130282	0.454573	0.356501	Not Sig
chr7:66641045_G-A	KCTD7	1303	1044	1.1387	0.187385	0.134384	0.189387	0.485564	0.0651783	Not Sig
chr1:157574118_C-G	FCRL4	331	91	1.13864	0.187312	0.290935	-0.0328037	0.2863	0.87549	Not Sig
chr7:141478273_T-A	TMEM178B	1930	2009	1.13811	0.186638	0.149837	-0.0571035	0.299991	0.589328	Not Sig
chr6:52497974_C-T	TRAM2	4395	1482	1.13766	0.186069	0.10656	0.108347	0.502846	0.352306	Not Sig
chr6:136342916_C-A	MAP7	1990	540	1.13743	0.185777	0.164119	0.0923099	0.226971	0.540965	Not Sig
chr5:111487588_C-T	CAMK4	199	137	1.13715	0.185423	0.119127	0.130993	0.684927	0.526365	Not Sig
chr19:53985772_G-T	CACNG8	1290	429	1.13641	0.184483	0.153821	-0.160943	0.460252	0.188388	Not Sig
chr19:57221429_C-T	ZNF264	150	379	1.13629	0.184335	0.110215	0.20425	0.652735	0.420796	Not Sig
chr5:107378293_T-A	EFNA5	1334	651	1.13616	0.184162	0.152919	0.126817	0.277037	0.26231	Not Sig
chr20:63744307_C-T	ZBTB46	2486	2150	1.13612	0.184109	0.166235	-0.0348494	0.236659	0.62396	Not Sig
chr7:71780504_C-A	CALN1	544	1524	1.13598	0.183932	0.187136	0.0479278	0.288724	0.674264	Not Sig
chrX:120619107_T-G	MCTS1	1106	2829	1.13574	0.183629	0.127812	0.0188735	0.281447	0.895317	Not Sig
chr1:179101379_T-C	ABL2	408	535	1.13572	0.183603	0.164278	0.0165317	0.398533	0.924283	Not Sig
chr1:181802681_G-C	CACNA1E	1986	1773	1.13566	0.183525	0.186239	0.0105951	0.241671	0.935434	Not Sig
chr2:213000842_C-T	IKZF2	95	237	1.13486	0.18251	0.0111549	0.379937	0.959814	0.228531	Not Sig
chr19:2039301_T-G	MKNK2	8165	4105	1.13468	0.182282	0.127517	0.0613591	0.249425	0.500265	Not Sig
chr14:59369960_C-T	DAAM1	2761	4086	1.13449	0.18205	0.128574	0.192962	0.385321	0.137991	Not Sig
chr14:93228731_G-A	UBR7	486	390	1.13439	0.181915	0.146326	0.0962937	0.304499	0.545666	Not Sig
chr4:79906908_T-A	ANTXR2	976	2178	1.13397	0.181387	0.164035	0.0920428	0.345297	0.430871	Not Sig
chr16:17104305_C-T	XYLT1	335	482	1.13366	0.180987	0.147673	0.204247	0.473386	0.123733	Not Sig
chr16:1699630_G-T	JPT2	1460	475	1.13329	0.180517	0.119707	0.128721	0.53366	0.497299	Not Sig
chr10:38056784_A-G	ZNF33A	550	745	1.13329	0.180511	0.148251	-0.0336047	0.291515	0.787263	Not Sig
chr16:19859031_C-T	GPRC5B	11517	2045	1.13294	0.180075	0.141716	0.0628451	0.349465	0.450398	Not Sig
chr4:118258084_T-A	NDST3	250	752	1.13283	0.179933	0.133873	0.137957	0.593492	0.576934	Not Sig
chr12:54232500_A-G	CBX5	2993	2298	1.1327	0.179772	0.142215	0.197939	0.495129	0.187809	Not Sig
chr10:62401546_T-C	ZNF365	670	665	1.13251	0.179526	0.103276	0.124484	0.622605	0.558962	Not Sig
chr4:119058111_T-C	SYNPO2	3419	1044	1.13211	0.179018	0.157179	-0.0082541	0.553813	0.962864	Not Sig
chr6:65329693_A-G	EYS	3845	1245	1.13196	0.178819	0.115398	0.0117256	0.30688	0.951961	Not Sig
chr11:73241375_T-A	P2RY2	604	447	1.13193	0.178791	0.152565	0.248284	0.50993	0.157057	Not Sig
chr3:188886872_G-A	LPP	1237	985	1.13178	0.178594	0.138149	0.0894351	0.414238	0.510129	Not Sig
chr21:38383295_A-G	ERG	1560	2051	1.13176	0.178571	0.153684	0.261513	0.264469	0.0214786	Not Sig
chr21:39670785_A-G	B3GALT5	1963	1643	1.13176	0.178567	0.161087	0.155965	0.23867	0.271219	Not Sig
chr21:25714724_A-T	JAM2	1268	2085	1.13176	0.178564	0.15747	-0.0537295	0.380709	0.651495	Not Sig
chr19:53989032_C-G	CACNG8	196	291	1.13132	0.178008	0.11441	-0.272353	0.661824	0.100592	Not Sig
chr8:42837344_T-G	THAP1	1039	1274	1.13129	0.177962	0.0968134	0.0579301	0.453667	0.665392	Not Sig
chr7:155779915_T-C	RBM33	857	321	1.13117	0.17782	0.105005	0.0504784	0.632367	0.720857	Not Sig
chr12:13538817_A-T	GRIN2B	100	193	1.13111	0.177744	0.128481	-0.127736	0.668339	0.722814	Not Sig
chr17:79048419_T-C	C1QTNF1	778	1161	1.13105	0.177665	0.141456	-0.0593297	0.480063	0.679296	Not Sig
chr19:40032457_G-T	ZNF780B	2514	7522	1.13098	0.177573	0.149726	0.100929	0.241252	0.202964	Not Sig
chr3:44432335_A-G	ZNF445	389	1500	1.13093	0.177514	0.148496	0.129831	0.25984	0.437925	Not Sig
chr3:70955582_T-A	FOXP1	864	805	1.13091	0.177484	0.103963	0.162317	0.541621	0.230294	Not Sig
chr6:157677853_A-G	ZDHHC14	561	745	1.13087	0.177432	0.179004	-0.11833	0.379351	0.434536	Not Sig
chr17:29550640_C-T	TAOK1	3734	2508	1.13056	0.177042	0.148259	0.0556043	0.361155	0.735267	Not Sig
chr3:86941908_G-A	VGLL3	1083	980	1.13051	0.176972	0.115912	0.0711866	0.493946	0.418775	Not Sig
chr12:49640064_T-G	FMNL3	2105	2232	1.13049	0.176949	0.149078	0.0567484	0.370755	0.398337	Not Sig
chr9:27329722_C-G	MOB3B	1792	1835	1.1304	0.176832	0.131245	-0.146236	0.337962	0.247211	Not Sig
chr10:103453504_C-A	CALHM1	154	240	1.1303	0.176703	0.149571	-0.0992017	0.603401	0.68918	Not Sig
chr2:202984466_T-C	CARF	774	2370	1.12998	0.176296	0.112076	0.0524314	0.485999	0.743821	Not Sig
chr11:33741410_G-T	FBXO3	4698	3882	1.12994	0.176242	0.162349	0.0422525	0.105921	0.55506	Not Sig
chr6:65329684_G-T	EYS	1102	1691	1.12989	0.176187	0.158857	0.0140935	0.171951	0.890623	Not Sig
chr9:117722126_T-C	TLR4	1092	999	1.12987	0.176156	0.123829	0.0510097	0.446004	0.698894	Not Sig
chr1:157574084_C-T	FCRL4	427	66	1.12968	0.175919	0.218579	0.261015	0.450153	0.594034	Not Sig
chr4:41955977_G-T	TMEM33	3444	525	1.12951	0.175697	0.17586	0.142123	0.347136	0.319975	Not Sig
chr6:154155778_C-A	IPCEF1	643	661	1.12945	0.175617	0.117635	0.282934	0.57373	0.255253	Not Sig
chr14:69352309_G-A	GALNT16	620	2504	1.12919	0.175292	0.112823	0.165835	0.343037	0.101417	Not Sig
chr16:1701610_A-G	JPT2	40	41	1.12919	0.175289	0.228491	-0.00498473	0.679592	0.990903	Not Sig
chr7:25118666_G-A	CYCS	2527	3026	1.12912	0.175201	0.124545	0.0194815	0.443077	0.805588	Not Sig
chr14:49753098_T-C	KLHDC1	491	854	1.12901	0.175055	0.136805	-0.0119817	0.508208	0.970743	Not Sig
chr7:4768486_G-A	FOXK1	1751	1392	1.12895	0.174988	0.144964	0.151015	0.180353	0.102046	Not Sig
chr9:98734326_T-C	ANKS6	2857	3158	1.1287	0.174659	0.108496	0.116214	0.335075	0.227378	Not Sig
chr6:163575808_G-A	QKI	624	882	1.12834	0.174207	0.133583	0.138764	0.32907	0.383985	Not Sig
chr4:6621445_T-G	MAN2B2	1527	1482	1.12819	0.17401	0.163801	0.107624	0.208044	0.274168	Not Sig
chr11:87323596_A-G	TMEM135	1388	648	1.12809	0.173886	0.1336	-0.0270643	0.389407	0.911979	Not Sig
chr21:33577666_C-T	DONSON	4484	676	1.12772	0.173407	0.141074	3.2e-16	0.330314	1	Not Sig
chr16:54121640_C-A	FTO	6302	2789	1.1277	0.173378	0.132748	0.0554324	0.508343	0.658807	Not Sig
chr11:8688216_G-C	RPL27A	9889	10062	1.1276	0.173254	0.138941	0.0731531	0.370221	0.268559	Not Sig
chr1:33121979_A-G	AZIN2	4072	4455	1.12739	0.172984	0.152732	-0.0239599	0.300703	0.810061	Not Sig
chr8:142271257_G-A	TSNARE1	4154	6924	1.12714	0.172667	0.139597	0.0984784	0.33121	0.227655	Not Sig
chr11:75006787_G-A	NEU3	1886	1624	1.12678	0.172212	0.109084	-0.0367231	0.404758	0.715686	Not Sig
chr2:36837927_G-A	STRN	2815	1983	1.12677	0.172188	0.104045	0.121692	0.521149	0.33459	Not Sig
chr16:29666556_G-A	SPN	286	648	1.12661	0.171985	0.161628	0.0696976	0.459017	0.665972	Not Sig
chr5:83941482_G-T	EDIL3	3217	2683	1.12657	0.171935	0.151481	0.071161	0.213335	0.648741	Not Sig
chr12:112152979_G-T	TRAFD1	1639	2685	1.12624	0.171518	0.15025	-0.0386805	0.359752	0.745901	Not Sig
chrX:104192850_C-T	FAM199X	543	271	1.12622	0.171494	0.123393	0.301804	0.509138	0.10852	Not Sig
chr17:39260483_G-A	FBXL20	1340	1168	1.12621	0.171481	0.155168	-0.00667607	0.260003	0.943464	Not Sig
chr10:17318464_C-T	ST8SIA6	2985	1380	1.12557	0.17065	0.134346	0.096522	0.256092	0.338283	Not Sig
chr3:21420544_A-G	ZNF385D	3626	3043	1.12548	0.170543	0.12814	0.0632451	0.331535	0.463935	Not Sig
chr4:42113001_A-G	BEND4	1604	2272	1.12547	0.170521	0.110226	0.138066	0.33241	0.369394	Not Sig
chr21:42910586_G-A	NDUFV3	1034	1702	1.12531	0.170319	0.129486	0.151773	0.413127	0.296502	Not Sig
chr7:139191028_C-T	TTC26	7818	1544	1.12528	0.170286	0.123661	0.171136	0.275699	0.0853724	Not Sig
chr4:16161196_T-G	TAPT1	377	349	1.12526	0.170255	0.124444	0.112586	0.576451	0.515932	Not Sig
chr20:56404287_A-T	CSTF1	1531	3569	1.12511	0.170068	0.151038	-0.109304	0.260504	0.308519	Not Sig
chr16:9757457_T-G	GRIN2A	122	364	1.12458	0.169392	0.0849464	0.233684	0.779067	0.426127	Not Sig
chr11:4681399_G-A	OR51E2	669	269	1.1242	0.168894	0.133411	0.172087	0.619646	0.415932	Not Sig
chr19:22753077_T-C	ZNF99	1192	1955	1.12392	0.168539	0.130346	-0.0406757	0.535446	0.783683	Not Sig
chr5:15938807_A-T	FBXL7	106	389	1.12391	0.168521	0.112475	-0.00846829	0.733473	0.980988	Not Sig
chr19:2039283_G-A	MKNK2	4561	3416	1.12356	0.16808	0.0903093	0.122747	0.573257	0.123391	Not Sig
chr3:122909275_G-A	SEMA5B	3620	1192	1.12349	0.167981	0.158777	-0.00402426	0.34439	0.969161	Not Sig
chr7:12658526_T-A	SCIN	2452	5903	1.12335	0.167806	0.114565	0.0661794	0.376758	0.396716	Not Sig
chr12:1491197_C-G	ERC1	2311	1632	1.12333	0.16778	0.113503	0.0176344	0.459787	0.812753	Not Sig
chr5:82274714_T-C	RPS23	5265	12839	1.12328	0.167715	0.101998	0.0237976	0.417554	0.684747	Not Sig
chr11:36486874_A-T	TRAF6	1419	682	1.12326	0.167696	0.135019	0	0.133037	1	Not Sig
chr4:98878904_T-C	EIF4E	663	370	1.12267	0.16693	0.0444343	0.127292	0.870976	0.30393	Not Sig
chr16:49488054_G-T	ZNF423	478	392	1.1223	0.166461	0.135528	0.136356	0.579537	0.389012	Not Sig
chr12:71679747_G-T	THAP2	2023	690	1.12217	0.16629	0.114817	0.0284084	0.433245	0.818944	Not Sig
chr12:84882550_C-A	SLC6A15	935	660	1.12207	0.166158	0.115557	0.0784063	0.593479	0.670451	Not Sig
chr12:76046441_T-C	NAP1L1	831	1154	1.1219	0.165944	0.133245	-0.129977	0.572195	0.426878	Not Sig
chr17:3501964_A-C	ASPA	289	380	1.12183	0.165849	0.179218	0.325359	0.32787	0.0552251	Not Sig
chr5:35057567_G-T	PRLR	4610	3987	1.12163	0.165602	0.114647	0.035231	0.310529	0.767599	Not Sig
chr1:200972829_C-T	KIF21B	324	226	1.1215	0.165429	0.055756	0.247987	0.753067	0.130273	Not Sig
chr15:42211579_C-T	TMEM87A	2015	2494	1.12139	0.165288	0.15104	0.0662489	0.176588	0.584421	Not Sig
chr19:3468141_A-G	NFIC	49	48	1.12136	0.165247	0.418471	-0.36657	0.188747	0.29825	Not Sig
chr21:33894301_G-A	ITSN1	5360	17182	1.12133	0.165209	0.133204	0.011616	0.244479	0.876349	Not Sig
chr10:28622964_C-T	WAC	1026	1738	1.12106	0.164861	0.132163	0.0450678	0.425585	0.73992	Not Sig
chr1:20744450_C-A	HP1BP3	950	1213	1.12105	0.164851	0.150803	-0.0789828	0.321987	0.397366	Not Sig
chr10:18676317_G-T	ARL5B	1132	863	1.12105	0.164851	0.125478	0.0941345	0.400921	0.549409	Not Sig
chr10:67100149_C-A	LRRTM3	1383	1424	1.1209	0.16466	0.134374	0.0224694	0.42864	0.868438	Not Sig
chr1:179840246_A-G	TOR1AIP2	3374	8469	1.12076	0.164475	0.14432	-0.0160507	0.244171	0.860304	Not Sig
chr5:132694277_C-G	KIF3A	7121	3129	1.12032	0.163909	0.128794	0.225309	0.46039	0.0254753	Not Sig
chr1:30872381_C-T	SDC3	540	503	1.12026	0.16383	0.189334	-0.00456549	0.141841	0.973595	Not Sig
chr6:81746854_G-T	TENT5A	831	1175	1.12004	0.163545	0.087594	0.078833	0.626294	0.442466	Not Sig
chr18:13883668_G-C	MC2R	652	674	1.11999	0.163489	0.15411	0.399305	0.210452	0.0570401	Not Sig
chr9:27940673_G-T	LINGO2	2505	1962	1.11992	0.163401	0.104899	0.037263	0.547681	0.783813	Not Sig
chr11:60922216_C-T	TMEM109	239	118	1.11988	0.163342	0.107469	0.239346	0.423778	0.377595	Not Sig
chr12:117459203_G-A	KSR2	1988	403	1.11983	0.163274	0.114802	-0.0774441	0.488918	0.509436	Not Sig
chr5:149495802_G-T	CSNK1A1	1431	1761	1.11974	0.163168	0.1345	0.10313	0.340798	0.470867	Not Sig
chr1:172418361_C-A	DNM3	812	1009	1.11973	0.163149	0.172629	-0.115904	0.193868	0.500535	Not Sig
chr11:69652145_C-G	CCND1	1450	2622	1.11966	0.16306	0.122236	0.137504	0.445462	0.19131	Not Sig
chr7:39465696_C-T	POU6F2	1784	1324	1.11959	0.162969	0.134146	0.224775	0.231102	0.0341328	Not Sig
chr8:91957035_G-T	RUNX1T1	4197	3189	1.11936	0.162671	0.115644	0.0698135	0.56459	0.654166	Not Sig
chr3:179787254_C-T	USP13	3433	2646	1.11935	0.162666	0.130084	-0.00117245	0.25879	0.98401	Not Sig
chr17:1003847_C-T	ABR	3126	3289	1.1192	0.162472	0.119059	0.113774	0.147745	0.161121	Not Sig
chr7:91268298_C-T	FZD1	1094	1078	1.11918	0.16244	0.138535	0.18653	0.251225	0.157367	Not Sig
chr1:56711941_G-A	PRKAA2	194	242	1.11909	0.162323	0.191525	-0.0187366	0.381768	0.947528	Not Sig
chr7:65957205_G-A	VKORC1L1	7515	4628	1.11897	0.16217	0.117769	0.0910265	0.37655	0.292368	Not Sig
chr5:150657432_T-A	SYNPO	1796	1267	1.1189	0.162079	0.128625	0.175953	0.174246	0.0507413	Not Sig
chr5:173135605_C-T	CREBRF	146	242	1.11888	0.162055	0.00900632	0.247742	0.972983	0.371283	Not Sig
chr1:180888396_G-T	XPR1	4710	5255	1.11887	0.162041	0.129171	0.0474142	0.295523	0.685065	Not Sig
chr4:1072264_G-A	RNF212	1468	642	1.11875	0.161886	0.122598	-0.0271052	0.41245	0.835653	Not Sig
chr3:42917357_G-A	ZNF662	1622	1481	1.11862	0.16172	0.120151	0.119866	0.446855	0.366292	Not Sig
chr5:9039879_T-C	SEMA5A	1363	2187	1.11853	0.161601	0.140626	0.12427	0.305893	0.154907	Not Sig
chr1:2184834_G-T	FAAP20	1705	578	1.11847	0.161532	0.0790549	-0.00629999	0.641906	0.946976	Not Sig
chr12:102400130_T-A	IGF1	850	4543	1.11839	0.161425	0.107567	0.0686543	0.489089	0.622317	Not Sig
chr6:147565234_C-T	SAMD5	2835	8108	1.11825	0.161239	0.124636	-0.0391893	0.189011	0.499925	Not Sig
chr17:44193845_C-G	ATXN7L3	4783	5577	1.11818	0.161157	0.109768	0.0705458	0.458291	0.201743	Not Sig
chr12:93404923_A-T	NUDT4	292	777	1.11797	0.160877	0.130069	0.0203636	0.332035	0.901114	Not Sig
chr19:8438739_T-G	MARCHF2	550	1329	1.11787	0.160749	0.126147	0.0479641	0.437496	0.708122	Not Sig
chr14:88467093_A-G	PTPN21	4017	4765	1.11787	0.160747	0.130688	0.113296	0.204032	0.0980712	Not Sig
chr1:161714336_C-G	FCRLA	1026	1353	1.11778	0.160633	0.141618	0.0675633	0.153047	0.499762	Not Sig
chr12:6464130_G-T	VAMP1	1461	1267	1.11767	0.160492	0.113282	-0.104952	0.357735	0.357382	Not Sig
chr6:113939975_G-T	HDAC2	325	385	1.11766	0.160487	0.188886	-0.144853	0.230268	0.605584	Not Sig
chr12:131140774_G-T	ADGRD1	2915	4255	1.11703	0.159672	0.109001	0.0961141	0.296454	0.358531	Not Sig
chr3:32167728_T-C	GPD1L	3479	1806	1.11698	0.159609	0.108186	0.153888	0.281799	0.155032	Not Sig
chr10:44371239_T-C	CXCL12	339	480	1.11693	0.159544	0.144241	-0.154406	0.3131	0.25248	Not Sig
chr8:90623452_G-A	TMEM64	1723	1035	1.11689	0.159482	0.111079	0.0942503	0.536761	0.621947	Not Sig
chr1:149941520_C-G	OTUD7B	3243	5424	1.11675	0.159307	0.143261	0.0887702	0.318393	0.510784	Not Sig
chr8:73551505_G-A	STAU2	1405	1519	1.11664	0.159166	0.16626	0.11447	0.378927	0.606308	Not Sig
chr7:81947263_C-A	CACNA2D1	3021	1227	1.11658	0.159083	0.13274	-0.00352881	0.300946	0.980913	Not Sig
chrX:155775883_C-T	SPRY3	1931	1888	1.11658	0.159083	0.168356	0.100515	0.204328	0.217755	Not Sig
chr18:32068796_A-G	RNF125	635	975	1.11597	0.158299	0.128799	-0.0154892	0.246344	0.915198	Not Sig
chr19:21193611_A-G	ZNF431	1143	571	1.11573	0.157993	0.113813	0.00453535	0.509634	0.984766	Not Sig
chr7:134969462_A-G	CALD1	1235	534	1.11571	0.157959	0.0957469	0.188394	0.537334	0.258369	Not Sig
chr4:95168060_C-G	UNC5C	1760	6371	1.1155	0.157684	0.16881	0.0763509	0.186464	0.451757	Not Sig
chr8:132127158_G-A	KCNQ3	4204	3467	1.11524	0.157352	0.138351	-0.038756	0.293106	0.535675	Not Sig
chr9:66921008_C-T	ZNF658	871	2082	1.11491	0.156933	0.142444	0.0579374	0.300431	0.658899	Not Sig
chr5:149494407_T-A	CSNK1A1	1941	8896	1.11486	0.156857	0.125185	-0.021407	0.378511	0.850504	Not Sig
chr19:57255532_G-T	ZNF805	1082	1619	1.11476	0.156735	0.121186	0.0937496	0.51866	0.564361	Not Sig
chr5:72912233_G-A	TNPO1	928	1812	1.11461	0.15654	0.116373	0.185881	0.489413	0.297674	Not Sig
chr22:44493884_T-A	RTL6	2495	2977	1.11419	0.156002	0.115936	0.103711	0.339745	0.278934	Not Sig
chr18:53533158_G-A	DCC	2961	1428	1.11419	0.155995	0.101836	0.160854	0.548907	0.249174	Not Sig
chr5:10650239_C-T	ANKRD33B	1054	1883	1.11407	0.155836	0.112683	0.0743935	0.683364	0.734462	Not Sig
chr12:117454834_G-A	KSR2	5806	4852	1.11406	0.155833	0.130772	0.0661453	0.264529	0.354269	Not Sig
chr6:33300444_A-C	TAPBP	1939	1426	1.11404	0.155805	0.143166	0.117809	0.190463	0.300369	Not Sig
chr6:37393576_G-A	RNF8	2819	3692	1.11366	0.155306	0.130972	-0.0907204	0.401837	0.263193	Not Sig
chr2:85606961_A-T	C2orf68	753	1182	1.11356	0.155178	0.140244	0.176974	0.346941	0.22952	Not Sig
chr3:147415967_A-T	ZIC1	934	518	1.11347	0.155057	0.107147	-0.0415423	0.596052	0.801606	Not Sig
chr1:180886841_G-T	XPR1	2193	1476	1.11325	0.154784	0.124555	0.141356	0.49841	0.318897	Not Sig
chr2:108013940_G-T	SLC5A7	85	91	1.11319	0.154703	-0.0132549	0.157648	0.971635	0.780513	Not Sig
chr11:65998020_T-C	EIF1AD	5156	5567	1.11311	0.15459	0.105897	0.0743639	0.503381	0.250544	Not Sig
chr7:102283641_C-G	CUX1	421	701	1.11289	0.15431	0.125085	0.210441	0.287932	0.183674	Not Sig
chr7:107203307_A-G	COG5	3115	2962	1.11286	0.154272	0.115257	-0.0226211	0.402627	0.826347	Not Sig
chr15:72586105_C-A	ARIH1	1024	1048	1.11282	0.154217	0.108182	0.0141096	0.39067	0.908449	Not Sig
chr18:77273047_T-G	GALR1	3000	3331	1.11273	0.154102	0.130037	0.0743131	0.342747	0.47899	Not Sig
chr6:157673531_A-T	ZDHHC14	1098	1691	1.11269	0.154057	0.123408	-0.0192277	0.228183	0.87941	Not Sig
chr3:119766075_A-C	MAATS1	252	208	1.11259	0.153918	0.145723	-0.251489	0.565771	0.442814	Not Sig
chr9:84874999_G-A	NTRK2	783	227	1.11247	0.153767	0.104447	0.147104	0.43785	0.349753	Not Sig
chr1:156914928_C-T	PEAR1	3230	3060	1.11224	0.15347	0.10496	0.112398	0.370729	0.271272	Not Sig
chr18:53533480_T-A	DCC	2737	2273	1.11213	0.153328	0.10766	0.118312	0.373603	0.423739	Not Sig
chr18:77273730_A-C	GALR1	530	230	1.11178	0.152866	0.128518	-0.186282	0.283527	0.305066	Not Sig
chr5:83638134_T-G	HAPLN1	5459	5081	1.11168	0.152746	0.120673	0.0855275	0.280739	0.376326	Not Sig
chr19:16552476_A-G	SLC35E1	2019	3894	1.11166	0.152719	0.0987492	0.210672	0.510117	0.00791315	Not Sig
chr6:99433447_G-T	USP45	676	145	1.11165	0.152708	0.0992096	0.188725	0.682873	0.254642	Not Sig
chr7:50368664_T-C	IKZF1	1416	1485	1.11156	0.152592	0.126428	0.0460662	0.398044	0.491939	Not Sig
chr7:1543580_G-A	TMEM184A	4049	1194	1.11146	0.152451	0.0714849	0.209537	0.593358	0.0208258	Not Sig
chr10:62196835_G-T	RTKN2	330	401	1.11141	0.152391	0.0368544	0.303069	0.824992	0.113501	Not Sig
chr3:188879611_T-A	LPP	2136	522	1.11129	0.152237	0.0782321	0.164073	0.646855	0.209764	Not Sig
chr3:185078705_C-G	C3orf70	2252	1362	1.11112	0.152014	0.138724	0.0347654	0.305961	0.749517	Not Sig
chr19:21969943_C-A	ZNF208	646	726	1.11099	0.151845	0.1024	0.139456	0.56766	0.35667	Not Sig
chr2:200976345_C-T	FAM126B	5634	8788	1.11097	0.151822	0.111056	0.157101	0.401299	0.334114	Not Sig
chr19:10692379_A-G	ILF3	1494	7031	1.11096	0.151813	0.134253	0.027641	0.230948	0.805939	Not Sig
chr11:8104611_G-T	TUB	757	755	1.11095	0.151798	0.117039	0.0709084	0.39902	0.627235	Not Sig
chr2:241092926_G-A	SNED1	729	155	1.11078	0.151568	0.138985	0.139613	0.579544	0.509467	Not Sig
chr7:118201027_G-T	LSM8	62	162	1.1106	0.151335	0.178952	-0.02821	0.667533	0.938075	Not Sig
chr7:132125613_G-A	PLXNA4	974	1955	1.11051	0.151224	0.0997683	0.17243	0.507598	0.0686059	Not Sig
chr1:16006578_T-G	SRARP	898	919	1.11034	0.151005	0.0894419	0.0163679	0.520503	0.930905	Not Sig
chr6:124823467_A-T	NKAIN2	5815	5442	1.11025	0.15088	0.129753	0.0530421	0.317502	0.600549	Not Sig
chr3:112584986_G-T	SLC35A5	4516	1324	1.11016	0.150764	0.106775	0.0351203	0.383457	0.662496	Not Sig
chr12:85971872_T-A	MGAT4C	1198	1020	1.11011	0.150704	0.109928	0.126938	0.512496	0.397802	Not Sig
chrX:93711012_T-A	FAM133A	1249	1134	1.11006	0.150638	0.116257	0.0608574	0.507155	0.737988	Not Sig
chr1:240490691_T-C	GREM2	2813	3275	1.11004	0.150614	0.10712	0.0108248	0.321339	0.920814	Not Sig
chr12:10159313_C-G	OLR1	519	664	1.10995	0.1505	0.149977	0.0709889	0.566401	0.606571	Not Sig
chr13:83877543_A-G	SLITRK1	5347	3951	1.10984	0.150351	0.125421	0.0663162	0.3881	0.643666	Not Sig
chr9:76506084_C-T	GCNT1	928	333	1.10984	0.15035	0.160139	0.0639881	0.162891	0.504704	Not Sig
chr2:106802518_G-T	ST6GAL2	5838	1604	1.10976	0.150253	0.104381	0.105434	0.465108	0.429816	Not Sig
chr11:123632354_C-A	SCN3B	2390	2008	1.10953	0.149953	0.0947529	0.042918	0.541814	0.749847	Not Sig
chr10:26301192_G-A	GAD2	1337	695	1.10942	0.149811	0.0935961	-0.00777137	0.482479	0.960512	Not Sig
chr3:86070456_G-A	CADM2	4244	3848	1.10939	0.149769	0.123142	0.146424	0.269822	0.236257	Not Sig
chr18:49595696_C-T	LIPG	1088	3158	1.10928	0.149621	0.114638	0.0997602	0.329238	0.333002	Not Sig
chr12:76852810_C-A	ZDHHC17	946	2198	1.10879	0.148988	0.114742	0.0195195	0.386333	0.876661	Not Sig
chr5:148986644_G-A	SH3TC2	4636	2261	1.10858	0.148718	0.144735	0.177133	0.300875	0.0822993	Not Sig
chr22:37062617_G-T	KCTD17	718	1050	1.10858	0.148716	0.110493	0.21544	0.499684	0.0907911	Not Sig
chr1:236762731_A-G	ACTN2	488	574	1.10851	0.148621	0.0979451	0.161177	0.503262	0.383247	Not Sig
chr12:38329375_A-T	ALG10B	1258	1019	1.10843	0.148517	0.0867227	0.103819	0.548781	0.399793	Not Sig
chr6:88140430_G-A	CNR1	370	310	1.10831	0.148358	0.124043	0.319322	0.458328	0.13945	Not Sig
chr1:51354876_A-T	EPS15	538	130	1.10811	0.148095	0.0536924	0.107451	0.778794	0.721675	Not Sig
chr11:119161959_G-A	ABCG4	4919	6693	1.10804	0.148013	0.0888183	0.116861	0.481927	0.0108728	Not Sig
chr8:98192482_A-C	NIPAL2	1604	705	1.10789	0.14782	0.0947232	0.188396	0.330046	0.316179	Not Sig
chr1:185101645_A-G	RNF2	551	615	1.10774	0.14762	0.140696	-0.114558	0.419746	0.65493	Not Sig
chr6:144191111_G-C	STX11	999	2662	1.1077	0.14757	0.142835	-0.00476137	0.217104	0.97515	Not Sig
chr8:43028259_C-T	HOOK3	13003	810	1.10769	0.147549	0.0955432	0.053908	0.466518	0.484521	Not Sig
chr4:152621963_G-A	TMEM154	2158	2416	1.10758	0.147408	0.132201	0.104285	0.32203	0.144209	Not Sig
chr3:149172355_C-T	HPS3	1611	1369	1.10757	0.147403	0.122778	0.0437428	0.467278	0.825382	Not Sig
chr14:88622750_C-T	ZC3H14	724	775	1.1075	0.147309	0.0708246	0.159342	0.567173	0.345429	Not Sig
chr19:42088679_G-T	POU2F2	243	129	1.10748	0.147286	0.0994153	0.255994	0.689676	0.113821	Not Sig
chr15:89832603_C-T	AP3S2,ARPIN-AP3S2	2091	1174	1.10737	0.147142	0.135828	0.017475	0.446843	0.813961	Not Sig
chrX:155782177_G-T	SPRY3	886	945	1.1071	0.146788	0.123251	0.156562	0.446289	0.250489	Not Sig
chr17:14346326_T-C	HS3ST3B1	110	119	1.10678	0.146363	0.095753	0.179891	0.760568	0.529264	Not Sig
chr17:59201927_C-T	PRR11	1589	1066	1.10672	0.146287	0.083075	0.0396271	0.489197	0.721449	Not Sig
chr7:1093539_G-A	GPER1	1205	1144	1.10667	0.146221	0.100373	-0.00972826	0.596711	0.925113	Not Sig
chr15:72589363_A-G	ARIH1	603	995	1.10661	0.146152	0.143414	0.121522	0.242136	0.277801	Not Sig
chr6:158199034_C-A	GTF2H5	4614	4269	1.10617	0.145575	0.106708	-0.00125616	0.369887	0.991672	Not Sig
chr5:141939971_T-C	DELE1	4262	2355	1.10617	0.145571	0.0746332	0.139371	0.557138	0.290933	Not Sig
chr5:170813544_C-G	GABRP	2494	5111	1.106	0.145349	0.129223	0.0355108	0.33509	0.598961	Not Sig
chr2:26729409_A-T	KCNK3	656	1562	1.10598	0.145319	0.0979348	-0.024345	0.398982	0.827255	Not Sig
chr6:150401562_C-G	IYD	2197	4357	1.10588	0.145195	0.0940795	0.0354779	0.549106	0.771568	Not Sig
chr3:21420444_A-G	ZNF385D	1383	985	1.10582	0.145112	0.13179	0.0611879	0.450349	0.674053	Not Sig
chr2:216675922_G-T	IGFBP5	3183	1805	1.10578	0.145065	0.141224	0.152783	0.186259	0.274003	Not Sig
chr17:81244828_T-G	SLC38A10	920	1245	1.1057	0.144954	0.122256	0.0649864	0.391888	0.439403	Not Sig
chr11:105912891_T-C	GRIA4	2010	123	1.10562	0.144854	0.101382	-0.081877	0.601928	0.763005	Not Sig
chr20:44751520_C-T	KCNK15	3310	1538	1.10543	0.144603	0.0882163	0.029621	0.500217	0.719157	Not Sig
chr2:226736032_G-A	IRS1	2444	4879	1.10535	0.144502	0.132322	-0.0269442	0.277319	0.748787	Not Sig
chr8:76865919_C-T	ZFHX4	2943	5774	1.10533	0.144481	0.126056	0.0344789	0.334865	0.827075	Not Sig
chr15:49644957_T-C	DTWD1	6357	2906	1.10517	0.144262	0.123154	-0.0146812	0.345255	0.877958	Not Sig
chr14:70366673_T-A	SYNJ2BP	1429	1894	1.10509	0.144162	0.13463	0.104721	0.372842	0.38455	Not Sig
chr14:23298043_G-C	PPP1R3E	1031	888	1.10485	0.143849	0.133225	0.0770364	0.287015	0.449464	Not Sig
chr15:63264926_A-G	RAB8B	4397	4008	1.10479	0.143777	0.113441	0.0401759	0.274425	0.737353	Not Sig
chr1:53243904_C-A	LRP8	1865	1175	1.10436	0.143216	0.107065	0.0164612	0.321556	0.873001	Not Sig
chr5:109334822_G-T	PJA2	1711	877	1.10436	0.143215	0.145574	-0.0294207	0.329818	0.807931	Not Sig
chr18:13883629_T-A	MC2R	4531	3244	1.1043	0.143138	0.147819	0.0134205	0.209167	0.908515	Not Sig
chr5:140816689_A-G	PCDHA4	4480	2764	1.1042	0.143003	0.118644	0.132429	0.410835	0.0920536	Not Sig
chr2:113959952_T-C	ACTR3	1435	407	1.10408	0.142849	0.101846	0.0793553	0.56653	0.731156	Not Sig
chr8:11326747_G-A	MTMR9	1510	2790	1.10387	0.142575	0.166423	0.00472628	0.326811	0.951308	Not Sig
chr12:68775793_T-C	SLC35E3	379	899	1.10365	0.142281	0.10947	0.270152	0.632259	0.139444	Not Sig
chr2:112737306_C-A	CKAP2L	2071	813	1.10361	0.142229	0.124145	0.132119	0.584817	0.230702	Not Sig
chr4:65320100_T-G	EPHA5	1612	1873	1.10356	0.14217	0.0924313	0.0392467	0.538862	0.824113	Not Sig
chr2:224473679_G-A	CUL3	5710	6320	1.10353	0.142129	0.112684	0.128779	0.419344	0.2702	Not Sig
chr19:21292915_C-A	ZNF708	1156	2019	1.10352	0.142112	0.118662	0.0239789	0.282578	0.873027	Not Sig
chr16:19859408_A-C	GPRC5B	14049	4904	1.10348	0.142059	0.115786	0.123961	0.476632	0.221235	Not Sig
chr4:42116605_G-T	BEND4	3462	3690	1.10338	0.141928	0.116508	0.0624745	0.437598	0.652102	Not Sig
chr15:71782818_G-A	THSD4	137	132	1.10328	0.141798	0.103567	-0.0910754	0.732616	0.750617	Not Sig
chr12:7795482_C-T	NANOG	609	694	1.10327	0.14178	0.0916402	0.130475	0.466571	0.234667	Not Sig
chr1:214349184_G-A	PTPN14	4297	5427	1.10319	0.14168	0.0905123	0.0980484	0.406026	0.140908	Not Sig
chr19:1274433_T-G	CIRBP	5911	3636	1.10305	0.141495	0.0943349	0.0787573	0.321553	0.33268	Not Sig
chr2:186765590_A-C	FAM171B	1685	5341	1.10302	0.141458	0.0887042	0.145263	0.492514	0.299957	Not Sig
chr1:62211775_C-G	L1TD1	899	1647	1.103	0.141427	0.0947854	0.0841073	0.554406	0.486463	Not Sig
chr12:48767777_G-A	ADCY6	42	3386	1.10294	0.14136	0.224937	0.282838	0.309267	0.542727	Not Sig
chr12:75503570_C-G	GLIPR1	1575	3557	1.10293	0.141347	0.110719	-0.031269	0.415109	0.812604	Not Sig
chr3:119766072_C-A	MAATS1	483	474	1.10282	0.141203	0.131757	0.228659	0.293298	0.12979	Not Sig
chr1:70136462_C-A	LRRC7	341	532	1.10242	0.140672	0.0880285	0.0238093	0.628432	0.846715	Not Sig
chr11:113264437_T-A	NCAM1	1930	1973	1.10237	0.140612	0.0887723	-0.0192295	0.512625	0.859517	Not Sig
chr14:88182742_A-G	KCNK10	4380	5341	1.10234	0.140564	0.105933	0.0836036	0.3511	0.545575	Not Sig
chr10:7163393_C-T	SFMBT2	5853	3365	1.1022	0.14038	0.0997066	0.0501289	0.289105	0.55811	Not Sig
chr12:133016136_G-A	ZNF26	234	165	1.10215	0.140324	0.114402	-0.484241	0.633191	0.0387603	Not Sig
chr2:201138857_G-T	CFLAR	1068	1343	1.1021	0.14026	0.0999391	-0.0221439	0.461935	0.856678	Not Sig
chr8:61502518_A-T	ASPH	2145	417	1.1019	0.139994	0.102433	0.11815	0.576033	0.305488	Not Sig
chr16:69699336_G-A	NFAT5	1493	1809	1.10189	0.139978	0.118629	0.0515491	0.325709	0.656449	Not Sig
chr17:20239205_G-T	SPECC1	458	187	1.10187	0.13995	0.247981	-0.295456	0.237077	0.0668802	Not Sig
chr16:9762118_G-T	GRIN2A	6578	6980	1.1018	0.139856	0.100164	0.0629446	0.437266	0.378049	Not Sig
chr11:88322575_G-T	CTSC	7060	4035	1.10164	0.139652	0.110193	0.18132	0.373298	0.219003	Not Sig
chr18:62387526_C-G	TNFRSF11A	1393	1856	1.10149	0.139452	0.111998	0.157365	0.397137	0.367683	Not Sig
chr10:17315673_C-G	ST8SIA6	588	704	1.10137	0.139298	0.0849052	0.209801	0.36546	0.139425	Not Sig
chr15:26547123_G-T	GABRB3	6192	4073	1.10123	0.139114	0.10029	0.136656	0.506884	0.237743	Not Sig
chr4:128036885_C-T	ABHD18	1491	1634	1.10109	0.138931	0.123456	0.103853	0.376541	0.281513	Not Sig
chr3:190657653_C-A	IL1RAP	2168	1301	1.10108	0.138925	0.0972972	0.0884643	0.362342	0.25208	Not Sig
chr7:50368813_A-G	IKZF1	1071	5429	1.10102	0.138835	0.118897	0.161175	0.388298	0.261534	Not Sig
chr20:62890823_G-T	DIDO1	2183	1661	1.10074	0.138469	0.144256	-0.070627	0.303755	0.456176	Not Sig
chr8:35794263_A-G	UNC5D	1219	3175	1.10067	0.138381	0.128742	0.117055	0.436413	0.157359	Not Sig
chrX:148998286_G-T	AFF2	2294	7146	1.10061	0.138304	0.149522	0.0501858	0.320191	0.57668	Not Sig
chr18:57550688_C-T	FECH	1902	2418	1.10057	0.138245	0.101307	0.0140627	0.462086	0.869733	Not Sig
chr12:84882842_C-T	SLC6A15	562	486	1.10054	0.138207	0.0945805	0.110906	0.523358	0.530297	Not Sig
chr6:13604760_C-G	SIRT5	3228	4686	1.10032	0.137919	0.134594	-0.0188129	0.306166	0.888307	Not Sig
chr10:93077664_A-T	CYP26A1	4336	5763	1.10014	0.137691	0.116393	-0.00957015	0.339897	0.939735	Not Sig
chr15:26544302_T-C	GABRB3	6909	6844	1.09988	0.137342	0.114244	0.111948	0.183187	0.301262	Not Sig
chr3:43721242_A-C	ABHD5	62	60	1.09976	0.137192	0.128898	1.28952	0.673482	0.00929148	Not Sig
chr7:118194063_G-C	LSM8	1758	1766	1.09967	0.137069	0.110906	0.0290057	0.577963	0.84579	Not Sig
chr2:186764098_C-T	FAM171B	713	1011	1.09933	0.136626	0.111486	0.0408658	0.293103	0.800163	Not Sig
chr4:154233824_T-C	DCHS2	920	719	1.09912	0.136348	0.101509	0.03153	0.547972	0.79692	Not Sig
chr7:102283836_C-G	CUX1	1603	1107	1.09911	0.136335	0.0951418	-0.0355264	0.413185	0.720445	Not Sig
chr2:121217283_G-C	TFCP2L1	15749	14256	1.09897	0.136158	0.0957315	0.0458657	0.44137	0.53503	Not Sig
chr10:58396739_T-G	TFAM	2635	1558	1.09886	0.136004	0.128553	-0.0736855	0.26217	0.490086	Not Sig
chr2:29063789_G-A	PCARE	989	870	1.09872	0.13582	0.131806	0.0284518	0.40693	0.75735	Not Sig
chr14:80202518_C-T	DIO2	2040	5262	1.09821	0.135155	0.100891	-0.00705476	0.445082	0.948853	Not Sig
chr1:154699577_G-T	KCNN3	1956	1258	1.09821	0.135153	0.106869	0.056916	0.553577	0.510381	Not Sig
chr7:155463558_C-T	EN2	611	330	1.09817	0.135102	0.14397	-0.122998	0.651948	0.469539	Not Sig
chr17:82157397_G-T	CCDC57	333	372	1.09815	0.135074	0.145945	0.163218	0.532935	0.162274	Not Sig
chr7:143355705_G-A	FAM131B	7215	2600	1.09806	0.134962	0.0847422	0.0836028	0.564344	0.133778	Not Sig
chr7:90233725_A-T	STEAP2	1440	1353	1.09802	0.1349	0.117664	0.252387	0.419907	0.105916	Not Sig
chr6:107868106_T-G	SEC63	13792	4193	1.09796	0.134819	0.11537	0.00995824	0.360457	0.902629	Not Sig
chr12:56240257_C-T	ANKRD52	2920	2016	1.09792	0.134774	0.12737	0.117149	0.441266	0.316034	Not Sig
chr5:109336393_T-A	PJA2	3958	4019	1.0979	0.134746	0.101982	0.0804356	0.39196	0.492706	Not Sig
chr2:100284176_C-T	LONRF2	1126	1032	1.09768	0.134458	0.13957	0.0438321	0.422139	0.496123	Not Sig
chr15:87865802_A-G	NTRK3	4200	3303	1.09764	0.134411	0.0909506	-0.0795434	0.425854	0.459022	Not Sig
chr15:52121901_A-T	GNB5	2413	805	1.0976	0.13435	0.0957777	0.0220769	0.425775	0.869778	Not Sig
chr11:8689237_G-C	RPL27A	15050	18946	1.09759	0.134335	0.118974	0.103738	0.30403	0.17645	Not Sig
chr17:29259602_G-A	NUFIP2	83	279	1.09742	0.134113	0.175244	-0.261825	0.723035	0.517972	Not Sig
chr20:63405213_C-T	KCNQ2	2405	2753	1.0973	0.133954	0.0889614	0.129283	0.604274	0.305054	Not Sig
chr10:116059708_A-T	GFRA1	17279	11600	1.09721	0.133845	0.0941968	0.0709578	0.376935	0.168896	Not Sig
chr12:131944953_C-T	PUS1	1214	1339	1.09708	0.133671	0.111883	-0.0682776	0.336998	0.521921	Not Sig
chr10:103599089_G-T	SH3PXD2A	4749	2579	1.09688	0.133412	0.09776	0.103372	0.425568	0.36789	Not Sig
chr1:172409297_A-G	DNM3	4035	2659	1.09686	0.133383	0.104035	0.0230836	0.408032	0.881632	Not Sig
chr6:28433097_A-T	ZSCAN23	407	653	1.09679	0.133285	0.103199	0.167616	0.61974	0.464886	Not Sig
chr1:206454415_G-A	SRGAP2	1245	3370	1.0966	0.133038	0.117007	0.0774366	0.203647	0.45708	Not Sig
chr3:180609154_T-A	TTC14	1437	326	1.09645	0.132842	0.113112	-0.0548442	0.449237	0.614083	Not Sig
chr19:57218102_C-T	ZNF264	6586	3301	1.09645	0.132835	0.0958751	0.183406	0.434065	0.182082	Not Sig
chr12:76029645_T-C	PHLDA1	865	789	1.09634	0.132702	0.0952394	0.189496	0.480767	0.200043	Not Sig
chr18:27951359_A-C	CDH2	4687	1785	1.09631	0.132654	0.100901	0.126448	0.454015	0.368348	Not Sig
chr20:47656827_G-T	NCOA3	80	226	1.0962	0.132514	0.120067	-0.257744	0.671978	0.378376	Not Sig
chr3:40533149_A-T	ZNF621	1405	3109	1.09619	0.132496	0.125277	-0.0347654	0.349489	0.793548	Not Sig
chr8:87872516_A-G	DCAF4L2	705	279	1.09616	0.132459	0.0762356	0.0187815	0.673442	0.863452	Not Sig
chr11:92894195_G-A	FAT3	6683	3602	1.09605	0.13232	0.118325	0.10263	0.355906	0.457252	Not Sig
chr10:99707266_C-A	ENTPD7	4984	3759	1.09588	0.13209	0.117092	0.0735432	0.330109	0.472518	Not Sig
chr10:38120018_C-T	ZNF37A	2616	2264	1.09583	0.132018	0.112942	0.021116	0.321573	0.868526	Not Sig
chr7:92612781_C-G	CDK6	1963	2393	1.09579	0.131972	0.0884713	0.114199	0.54185	0.475435	Not Sig
chr6:107868437_G-A	SEC63	3984	2820	1.09575	0.131913	0.114081	0.128786	0.43119	0.0975662	Not Sig
chr8:55528729_A-G	XKR4	3613	1660	1.0957	0.131858	0.100148	0.144273	0.448191	0.191499	Not Sig
chr1:37612522_A-G	RSPO1	27904	3412	1.09554	0.131648	0.115876	0.0813177	0.106725	0.414074	Not Sig
chr13:101722020_T-A	FGF14	4432	5958	1.09544	0.131506	0.111137	0.0427406	0.298458	0.724942	Not Sig
chr19:30557908_C-A	ZNF536	603	1520	1.09536	0.131411	0.144352	0.0971412	0.355018	0.583769	Not Sig
chr9:131500045_G-A	PRRC2B	6740	3181	1.09536	0.131404	0.111108	0.0922243	0.327969	0.367824	Not Sig
chr1:33145769_G-A	TRIM62	586	624	1.09534	0.131373	0.124311	0.129224	0.312678	0.372799	Not Sig
chr1:224160636_C-T	FBXO28	1075	2109	1.09533	0.131369	0.0868496	0.124651	0.657666	0.177352	Not Sig
chr8:21692941_C-G	GFRA2	2638	3368	1.09526	0.131274	0.0637107	0.0976108	0.623453	0.283931	Not Sig
chr12:76355041_C-T	OSBPL8	2493	2631	1.09523	0.131229	0.116253	0.139077	0.4082	0.328697	Not Sig
chr3:71676157_T-G	EIF4E3	1770	883	1.09515	0.131134	0.140373	0.143951	0.352152	0.19519	Not Sig
chr9:26993556_T-A	LRRC19	92	100	1.09504	0.130983	0.119958	-0.0451467	0.573385	0.909394	Not Sig
chr16:50229505_A-G	TENT4B	140	105	1.09501	0.130946	0.143598	-0.433112	0.60352	0.0160267	Not Sig
chr12:68778078_T-G	SLC35E3	858	251	1.09491	0.130808	0.0790888	0.091937	0.631633	0.503925	Not Sig
chr4:25000488_G-T	LGI2	5593	3737	1.09489	0.130783	0.106502	0.022645	0.456727	0.850459	Not Sig
chr20:2146527_C-G	STK35	169	381	1.09489	0.13078	0.0365259	-0.21919	0.858531	0.232361	Not Sig
chr16:83815078_C-A	HSBP1	3259	1944	1.09487	0.130763	0.115644	0.0935741	0.387775	0.572894	Not Sig
chr8:76866073_C-T	ZFHX4	2692	3771	1.09472	0.130556	0.0871692	0.00595418	0.424373	0.955827	Not Sig
chr19:8438651_G-A	MARCHF2	3481	2602	1.09437	0.130097	0.111748	0.047618	0.449561	0.692564	Not Sig
chr4:30731331_G-T	PCDH7	1027	1261	1.09429	0.129993	0.0943946	0.00855476	0.409279	0.951532	Not Sig
chr3:50588543_C-T	HEMK1	4161	8777	1.09399	0.129605	0.121917	0.058089	0.344905	0.573023	Not Sig
chr7:44878745_G-A	PURB	802	167	1.09398	0.129585	0.101977	0.0889953	0.600364	0.418978	Not Sig
chr10:42591414_G-A	ZNF33B	2311	1848	1.09393	0.129527	0.101081	0.0547295	0.456987	0.653667	Not Sig
chr1:56996456_G-A	DAB1	7817	2976	1.09386	0.129428	0.10881	0.183095	0.416486	0.0716416	Not Sig
chr1:16755493_C-A	MST1L	1440	3539	1.09386	0.129423	0.0888303	0.0213737	0.521856	0.835972	Not Sig
chr7:94669424_A-T	PEG10	287	436	1.09385	0.129421	0.0342699	0.0315078	0.706796	0.807522	Not Sig
chr3:62335394_C-T	C3orf14	198	220	1.09385	0.129415	0.116689	-0.346035	0.576026	0.145671	Not Sig
chr5:53486372_G-A	FST	3300	5454	1.09381	0.129365	0.0968102	0.0893382	0.463167	0.409867	Not Sig
chr13:36696618_G-T	SERTM1	1790	2925	1.09359	0.129071	0.114528	0.0567256	0.421435	0.635874	Not Sig
chr16:49489210_G-A	ZNF423	9193	6066	1.09328	0.128668	0.101174	0.0940491	0.438786	0.126033	Not Sig
chr20:58363971_G-A	RAB22A	1272	2044	1.09323	0.128591	0.0997005	0.0582783	0.520195	0.677835	Not Sig
chr7:103313924_C-G	PMPCB	371	618	1.09318	0.128536	0.0394563	0.172771	0.782694	0.357627	Not Sig
chr8:109535162_G-C	PKHD1L1	686	1246	1.09313	0.128458	0.069801	0.276798	0.705596	0.113156	Not Sig
chr1:3437752_A-T	PRDM16	1624	812	1.09312	0.128452	0.019415	0.204497	0.934532	0.192894	Not Sig
chr12:41573987_T-A	PDZRN4	3097	3662	1.09299	0.128277	0.0760442	0.116994	0.61469	0.224453	Not Sig
chr9:116611562_T-C	ASTN2	8599	7094	1.09292	0.128191	0.089402	0.0239258	0.48741	0.834478	Not Sig
chr3:121421792_G-A	STXBP5L	685	1217	1.0929	0.128162	0.140584	0.042088	0.230313	0.72328	Not Sig
chr11:101035331_C-T	PGR	4169	1432	1.09283	0.128075	0.127838	0.0187285	0.377247	0.892415	Not Sig
chr3:171602298_C-A	PLD1	394	1328	1.09265	0.127832	0.0989235	0.0927257	0.5344	0.590634	Not Sig
chr15:64866739_A-G	PLEKHO2	1506	2534	1.09242	0.127527	0.101283	-0.0302557	0.472401	0.760755	Not Sig
chr17:20239281_G-A	SPECC1	289	307	1.09236	0.127454	0.0823335	0.172493	0.662626	0.40619	Not Sig
chr4:1948360_G-A	NSD2	6274	2739	1.09231	0.127376	0.0856713	0.0845668	0.41331	0.100556	Not Sig
chr3:175804578_T-G	NAALADL2	696	642	1.09217	0.127199	0.0500284	-0.00987475	0.766517	0.952923	Not Sig
chr17:38726613_C-T	MLLT6	1399	1638	1.09204	0.127023	0.093153	0.0780025	0.569007	0.481569	Not Sig
chr3:62333714_G-T	C3orf14	271	165	1.09181	0.126726	0.0122331	0.225242	0.957355	0.420694	Not Sig
chr3:86944426_T-A	VGLL3	1373	545	1.09175	0.126642	0.114476	-0.0694382	0.48852	0.541719	Not Sig
chr10:53805214_C-A	PCDH15	2314	3118	1.09159	0.126436	0.0684411	0.13023	0.551454	0.321051	Not Sig
chr12:103988540_G-T	TDG	3248	1663	1.09144	0.126234	0.103169	0.0276002	0.480322	0.888983	Not Sig
chrX:148992595_C-A	AFF2	2204	3477	1.09134	0.126102	0.099077	0.0685743	0.550689	0.543401	Not Sig
chr16:17102025_T-A	XYLT1	4539	5797	1.09112	0.12581	0.0911617	0.047143	0.476759	0.565318	Not Sig
chr5:160564512_G-T	ATP10B	1764	1319	1.09111	0.1258	0.111624	0.127361	0.514467	0.0328359	Not Sig
chr21:34106223_G-A	SLC5A3	1877	5124	1.09109	0.125767	0.0937465	0.149665	0.548136	0.293101	Not Sig
chr12:93400630_T-G	NUDT4	258	1791	1.09106	0.125732	0.0655423	0.0552055	0.794686	0.74809	Not Sig
chr22:46678429_G-A	GRAMD4	377	781	1.09105	0.125722	0.105997	0.227017	0.688497	0.380706	Not Sig
chr8:48723394_G-A	EFCAB1	215	406	1.09101	0.125668	0.0410228	-0.00522716	0.817701	0.982521	Not Sig
chr5:176380644_G-A	ARL10	1544	1151	1.09101	0.125663	0.0984524	0.114481	0.524475	0.318449	Not Sig
chr16:55705362_C-T	SLC6A2	749	484	1.09099	0.125642	0.0744177	0.0747799	0.517314	0.647844	Not Sig
chr12:117212883_G-A	NOS1	3294	682	1.09077	0.125341	0.0677131	0.163765	0.664641	0.114178	Not Sig
chr12:30994458_C-T	TSPAN11	3890	6081	1.09071	0.125272	0.107432	0.0196288	0.398632	0.81632	Not Sig
chr4:1026356_A-G	FGFRL1	1679	871	1.0907	0.125251	0.0601722	0.165586	0.653129	0.153617	Not Sig
chr7:45717975_G-T	ADCY1	274	1129	1.09068	0.125232	0.120294	-0.132961	0.564964	0.603103	Not Sig
chr17:8227558_C-T	CTC1	24	21	1.09065	0.125188	-0.0360028	0.365539	0.951673	0.486776	Not Sig
chr2:30257764_G-A	LBH	6154	4733	1.09063	0.125165	0.110807	-0.0167479	0.496824	0.821418	Not Sig
chr12:56590502_A-G	RBMS2	10519	4196	1.09054	0.125043	0.0895974	0.075587	0.460311	0.306911	Not Sig
chr9:128305478_C-G	TRUB2	1547	1141	1.09049	0.124975	0.0955777	-0.116419	0.599269	0.247997	Not Sig
chr5:180233694_T-A	MAPK9	306	188	1.09046	0.124938	0.107268	-0.0743261	0.684896	0.710199	Not Sig
chr12:42447849_T-C	PPHLN1	107	297	1.09042	0.124886	0.0892445	-0.119262	0.813744	0.588738	Not Sig
chr3:133786777_A-T	TF	10637	6385	1.09042	0.124885	0.0873826	0.049917	0.526286	0.568836	Not Sig
chr5:81414741_G-T	SSBP2	1805	1385	1.0904	0.124856	0.100882	0.0878276	0.465685	0.514602	Not Sig
chr20:38575361_G-C	RALGAPB	1614	2718	1.09027	0.124689	0.100099	0.0748232	0.40883	0.500087	Not Sig
chr14:85640884_C-T	FLRT2	3734	2253	1.09024	0.124652	0.0825008	0.0162313	0.492068	0.785893	Not Sig
chr3:97759440_A-G	EPHA6	2502	1603	1.0902	0.124594	0.113689	0.0288674	0.261233	0.822931	Not Sig
chr2:209731992_G-C	MAP2	1425	2687	1.09018	0.12457	0.114365	0.0607796	0.538563	0.715966	Not Sig
chr14:38210812_G-A	SSTR1	625	1198	1.09016	0.124534	0.134183	0.287134	0.372038	0.0038804	Not Sig
chr3:45921736_G-T	FYCO1	1486	516	1.09015	0.124526	0.0305929	0.250148	0.800573	0.100448	Not Sig
chr10:42589729_T-G	ZNF33B	744	882	1.09006	0.12441	0.070509	0.0553722	0.449448	0.694092	Not Sig
chr18:46824098_G-C	PIAS2	1079	728	1.09003	0.124373	0.0838316	-0.0842778	0.672196	0.541457	Not Sig
chr12:51352858_G-T	GALNT6	2818	2900	1.09003	0.124368	0.109478	0.117764	0.48551	0.189823	Not Sig
chr7:156683996_G-A	LMBR1	11280	4153	1.09003	0.124361	0.105713	0.19557	0.418427	0.137068	Not Sig
chr17:79048373_G-T	C1QTNF1	2118	3143	1.08996	0.124275	0.105766	0.14439	0.556161	0.199879	Not Sig
chr4:41955423_G-T	TMEM33	4882	2218	1.08975	0.124002	0.0970413	0.164448	0.435669	0.273741	Not Sig
chr7:106658028_G-A	CCDC71L	836	953	1.08975	0.123992	0.133462	-0.085911	0.541574	0.712665	Not Sig
chr10:103600714_G-C	SH3PXD2A	5377	2024	1.08972	0.123958	0.118007	0.295652	0.268632	0.0108922	Not Sig
chr7:135648741_T-A	NUP205	947	3090	1.08971	0.123947	0.0539388	0.119848	0.636675	0.500547	Not Sig
chr5:14615665_C-G	OTULINL	2381	6151	1.0897	0.123929	0.103408	0.0662419	0.464735	0.59866	Not Sig
chr6:144191248_A-G	STX11	1048	2105	1.08946	0.123614	0.0671142	0.0460345	0.761832	0.746202	Not Sig
chr11:4680216_C-T	OR51E2	517	411	1.08946	0.123611	0.081877	0.0347654	0.713741	0.843656	Not Sig
chr11:4680488_G-T	OR51E2	4896	4411	1.08941	0.123549	0.0913848	0.105444	0.374045	0.270961	Not Sig
chr6:170406266_G-T	FAM120B	3580	2494	1.08917	0.123232	0.100127	0.0944046	0.471815	0.255988	Not Sig
chr11:35260796_A-G	SLC1A2	3915	2802	1.08896	0.122947	0.0992028	0.0831719	0.549025	0.370608	Not Sig
chr2:134959124_G-A	CCNT2	996	1630	1.08895	0.122938	0.0792609	-0.0443183	0.515062	0.667102	Not Sig
chr3:170463862_T-A	SLC7A14	1548	3561	1.08895	0.122932	0.106348	0.0161892	0.460849	0.900909	Not Sig
chr12:117214242_C-G	NOS1	7851	6032	1.08891	0.122879	0.090217	0.116173	0.515349	0.171471	Not Sig
chr12:119157744_G-A	SRRM4	5132	2423	1.08886	0.122824	0.0931557	0.134673	0.531352	0.147521	Not Sig
chr16:86531798_G-A	MTHFSD	1101	1006	1.08885	0.122806	0.0138909	0.138317	0.937504	0.259425	Not Sig
chr3:141945114_G-C	TFDP2	11007	4407	1.0886	0.122468	0.11906	0.127841	0.436113	0.153888	Not Sig
chr1:1254818_C-T	UBE2J2	332	235	1.08851	0.122361	0.0379494	0.272419	0.897353	0.343352	Not Sig
chr2:205797240_G-A	NRP2	553	1355	1.08848	0.122318	0.0813995	0.0283122	0.698106	0.856699	Not Sig
chr4:1386465_G-C	UVSSA	4560	4828	1.08839	0.122201	0.0811418	0.106915	0.50814	0.0976238	Not Sig
chr8:132063949_G-A	HHLA1	36	25	1.08837	0.122172	0.066873	-0.230534	0.85391	0.68626	Not Sig
chr11:86947240_A-C	FZD4	1773	4586	1.08831	0.122091	0.12687	0.114029	0.376792	0.261762	Not Sig
chr11:19224493_G-A	E2F8	672	1755	1.08812	0.121833	0.120003	-0.0301245	0.416543	0.884875	Not Sig
chr6:38169187_C-T	BTBD9	305	586	1.0881	0.121808	0.00687125	0.167842	0.963945	0.394546	Not Sig
chr12:66119549_T-C	LLPH	1360	1420	1.08807	0.12177	0.10101	0.0618945	0.600748	0.730302	Not Sig
chr3:180977090_A-T	FXR1	2073	993	1.08801	0.121687	0.0796287	0.0697291	0.65208	0.699564	Not Sig
chr8:88034665_C-T	MMP16	6159	1975	1.0879	0.121547	0.100661	0.0427592	0.341064	0.696544	Not Sig
chr7:155778457_G-A	RBM33	4246	4010	1.08788	0.121526	0.0908505	0.0985638	0.551991	0.320608	Not Sig
chr5:148993467_G-C	SH3TC2	547	2217	1.08786	0.121497	0.0739658	-0.104758	0.588023	0.483171	Not Sig
chr5:83942394_A-G	EDIL3	609	361	1.08777	0.12138	0.158748	-0.0944006	0.420857	0.702937	Not Sig
chr7:36855086_G-A	ELMO1	11937	2736	1.08754	0.121064	0.0955454	0.0737183	0.422276	0.255042	Not Sig
chr6:154156887_A-G	IPCEF1	2876	3188	1.08752	0.121044	0.0994029	0.136302	0.478865	0.225792	Not Sig
chr3:133786627_T-G	TF	1086	753	1.08747	0.120973	0.0686097	0.043569	0.761571	0.685409	Not Sig
chr2:127302331_T-C	MAP3K2	1207	1821	1.0874	0.120884	0.0824622	0.0712283	0.532374	0.552546	Not Sig
chr9:76194536_C-A	PCSK5	2558	5611	1.08734	0.120804	0.104238	-0.0157215	0.475837	0.906071	Not Sig
chr1:119913561_C-T	NOTCH2	2426	1553	1.0873	0.120746	0.118133	-0.0990857	0.451618	0.140379	Not Sig
chr10:112430701_A-G	ZDHHC6	116	91	1.08722	0.120639	0.0467616	0.0274807	0.882359	0.904067	Not Sig
chr14:85626789_G-T	FLRT2	1980	1927	1.08701	0.120368	0.108524	0.048713	0.323487	0.757555	Not Sig
chr12:30629062_C-T	IPO8	5904	3061	1.08693	0.120262	0.107664	0.0148861	0.463022	0.910449	Not Sig
chr18:56599561_A-T	TXNL1	688	589	1.08691	0.120231	0.0743593	0.0705587	0.625046	0.69365	Not Sig
chr1:52351798_C-T	CC2D1B	212	140	1.08676	0.120038	0.0413659	0.189261	0.903556	0.373243	Not Sig
chr20:2144726_C-T	STK35	5027	8107	1.08657	0.11978	0.0763186	0.0530237	0.481438	0.323085	Not Sig
chr20:49365821_G-C	KCNB1	279	189	1.08648	0.11966	0.168735	0.395649	0.557745	0.107823	Not Sig
chr1:155883840_C-T	SYT11	4091	9338	1.08632	0.119455	0.114652	0.0689721	0.285913	0.356857	Not Sig
chr12:70432754_G-A	KCNMB4	2245	1182	1.08626	0.119375	0.115781	0.0547694	0.520603	0.658956	Not Sig
chr1:6416585_T-C	HES2	3186	4074	1.08623	0.119332	0.0690238	0.070595	0.392621	0.355523	Not Sig
chr12:133213259_G-T	ZNF268	549	1114	1.08613	0.119193	0.0810716	0.208637	0.660285	0.397428	Not Sig
chr19:57260958_A-G	ZNF805	1440	5179	1.08599	0.119008	0.0898492	0.101794	0.558228	0.440333	Not Sig
chr12:125659571_T-A	TMEM132B	10109	5370	1.08598	0.118993	0.10034	0.12603	0.435474	0.155108	Not Sig
chr21:46664710_C-T	PRMT2	3170	1568	1.08597	0.118988	0.0600307	-0.0261839	0.694492	0.804118	Not Sig
chr19:40031894_C-T	ZNF780B	1029	1080	1.08595	0.118959	0.0940369	0.183525	0.596649	0.16729	Not Sig
chr16:24219552_G-T	PRKCB	4159	1433	1.08584	0.11881	0.0663348	0.1438	0.608053	0.239049	Not Sig
chr11:128918199_A-G	KCNJ5	2295	4444	1.08572	0.118648	0.0809636	0.0300897	0.490573	0.762515	Not Sig
chr9:126884752_A-G	ZBTB34	2703	1654	1.08567	0.118585	0.118824	0.0495558	0.501431	0.652644	Not Sig
chr2:143046706_G-T	KYNU	1146	1741	1.08548	0.118339	0.0802063	0.0918821	0.739697	0.570459	Not Sig
chr2:156324671_T-A	NR4A2	662	1221	1.08523	0.117998	0.11148	-0.0858287	0.387546	0.634095	Not Sig
chr7:83961290_G-T	SEMA3A	2052	3862	1.08515	0.117889	0.0906208	0.077462	0.493718	0.428138	Not Sig
chr14:60710475_T-C	SIX4	1535	2282	1.08507	0.117787	0.0897053	0.00737953	0.491604	0.949247	Not Sig
chr5:65667953_C-T	SGTB	1328	1273	1.08498	0.117673	0.129241	0.124645	0.483579	0.437881	Not Sig
chr4:41957285_G-T	TMEM33	96	57	1.08486	0.11751	0.103628	0.155662	0.785193	0.530052	Not Sig
chr20:46058415_G-T	SLC12A5	1716	2009	1.08476	0.117382	0.111289	-0.0482316	0.20729	0.460261	Not Sig
chr5:149495966_A-T	CSNK1A1	667	300	1.08467	0.117263	0.0615349	0.164387	0.821287	0.398925	Not Sig
chr6:107702302_T-G	SCML4	2109	851	1.08462	0.117191	0.125725	0.0544478	0.423494	0.576425	Not Sig
chr18:13883828_T-C	MC2R	883	1462	1.08445	0.11696	0.0773501	0.0606861	0.665132	0.617474	Not Sig
chr13:51768070_G-A	DHRS12	4066	6513	1.08439	0.116887	0.0869513	0.0921773	0.473462	0.326803	Not Sig
chr16:57147665_G-T	CPNE2	2377	5222	1.08426	0.116711	0.0874244	0.0528598	0.462542	0.467346	Not Sig
chr5:109188584_A-G	FER	438	1156	1.08424	0.116678	0.0504686	-0.161093	0.792127	0.441132	Not Sig
chr5:127045908_C-T	C5orf63	731	1526	1.08419	0.116619	0.0758555	-0.0523346	0.688707	0.553134	Not Sig
chr8:132062285_C-A	HHLA1	1955	5832	1.08408	0.116468	0.0892405	0.0417856	0.462366	0.611509	Not Sig
chr4:174643685_G-T	GLRA3	263	207	1.08402	0.116396	0.0745843	0.465369	0.656749	0.0742924	Not Sig
chr12:124777949_G-T	SCARB1	12792	14648	1.08396	0.116311	0.0635118	0.0423593	0.500335	0.482504	Not Sig
chr14:96282704_C-T	ATG2B	1342	1038	1.08393	0.116273	0.102712	0.0715329	0.48927	0.565816	Not Sig
chr12:31385545_A-T	DENND5B	4654	2739	1.08384	0.116158	0.107057	0.140572	0.37865	0.0857728	Not Sig
chr2:157527713_A-C	ACVR1C	1267	678	1.08383	0.116137	0.0996318	-0.031151	0.340881	0.836993	Not Sig
chr19:50430033_C-G	SPIB	1900	2719	1.08379	0.116082	0.110587	0.0886249	0.348419	0.424997	Not Sig
chr19:42089965_G-T	POU2F2	9660	9468	1.08377	0.116057	0.0721953	0.0742728	0.504938	0.0638053	Not Sig
chr21:43982652_C-T	AGPAT3	12634	13396	1.08368	0.11594	0.0999563	0.0359739	0.495072	0.699141	Not Sig
chr21:37623587_T-A	KCNJ6	389	526	1.08359	0.115823	0.0947405	0.00476924	0.634793	0.979536	Not Sig
chr20:25613685_T-C	NANP	2229	836	1.08353	0.115737	0.0764708	0.0289791	0.503425	0.831929	Not Sig
chr1:10458187_C-T	DFFA	3978	4049	1.08352	0.115726	0.0789883	0.111858	0.377876	0.125263	Not Sig
chr1:9602296_G-T	TMEM201	1508	2083	1.08351	0.115714	0.0939364	0.00502157	0.450683	0.944855	Not Sig
chr9:76505890_G-A	GCNT1	3201	1765	1.08341	0.115574	0.0948271	0.0522819	0.608429	0.659176	Not Sig
chr13:83878745_G-A	SLITRK1	2810	3673	1.08325	0.115369	0.0949895	-0.00949926	0.527266	0.935829	Not Sig
chr3:42918284_G-A	ZNF662	1519	1241	1.08324	0.115354	0.136762	0.00126165	0.241242	0.989111	Not Sig
chr1:32171904_T-A	KPNA6	2058	4373	1.08314	0.115216	0.151657	0.0667329	0.314339	0.329275	Not Sig
chr11:60470591_T-C	MS4A1	413	887	1.08313	0.11521	0.0838193	-0.121075	0.638287	0.478837	Not Sig
chr17:75129862_C-T	ARMC7	1184	2177	1.08306	0.115117	0.0737005	0.0168246	0.61217	0.788612	Not Sig
chr11:86949420_G-A	FZD4	485	419	1.08306	0.115114	0.0925517	0.1162	0.66936	0.301019	Not Sig
chr12:10318117_T-A	KLRD1	3333	1837	1.08287	0.114863	0.0971205	-0.139828	0.424168	0.179558	Not Sig
chr1:179354487_T-C	SOAT1	2397	2743	1.08284	0.114825	0.0708989	0.0901088	0.573475	0.496298	Not Sig
chr19:34510246_A-C	WTIP	23328	13910	1.08284	0.114819	0.0856527	0.0589418	0.367152	0.477354	Not Sig
chr10:62238556_G-A	RTKN2	3005	3865	1.0828	0.114766	0.088222	0.122536	0.524814	0.399701	Not Sig
chr3:170091983_G-A	PHC3	1547	2556	1.08272	0.114666	0.104554	0.142019	0.457358	0.282895	Not Sig
chr5:37814726_G-C	GDNF	485	579	1.08269	0.114623	0.0792889	-0.237791	0.587459	0.356477	Not Sig
chr14:52275286_T-G	PTGDR	565	203	1.08256	0.114445	0.0152891	0.104842	0.950022	0.735161	Not Sig
chr3:73067718_C-A	PPP4R2	2264	779	1.08254	0.114426	0.116537	0.0594068	0.548858	0.753906	Not Sig
chr17:68269049_C-A	SLC16A6	3092	6976	1.08245	0.114305	0.0961032	0.0897967	0.487012	0.194406	Not Sig
chr19:16550626_G-T	SLC35E1	3934	7068	1.08235	0.114166	0.098978	-0.0146344	0.374245	0.885341	Not Sig
chr8:73549624_T-A	STAU2	1181	2326	1.08234	0.114158	0.0949638	0.0149147	0.545278	0.92479	Not Sig
chr10:106574036_A-T	SORCS1	449	815	1.08229	0.114086	0.0848223	0.248734	0.659714	0.288498	Not Sig
chr12:133059401_T-G	ZNF84	2464	592	1.08223	0.114006	0.0971476	-0.0348276	0.546879	0.806508	Not Sig
chr9:112218684_T-A	PTBP3	1025	629	1.0822	0.113971	0.0569559	0.0393182	0.718617	0.811609	Not Sig
chr5:796237_A-G	ZDHHC11	4996	2334	1.0822	0.113964	0.0895545	0.0353331	0.539713	0.591511	Not Sig
chr17:77215866_C-A	SEC14L1	474	243	1.0822	0.113961	0.0724135	-0.0352372	0.68659	0.807314	Not Sig
chr18:76979034_C-T	MBP	792	3154	1.08218	0.113943	0.123359	0.214505	0.373619	0.195212	Not Sig
chr3:72375898_C-G	RYBP	1209	2204	1.0821	0.113837	0.119478	0.108007	0.317545	0.461548	Not Sig
chr12:38328003_T-G	ALG10B	1536	1000	1.08191	0.113586	0.0655883	0.0109158	0.68715	0.9539	Not Sig
chr12:39552834_A-G	ABCD2	639	1178	1.08167	0.113267	0.0629236	0.036671	0.717972	0.824776	Not Sig
chr4:83294145_T-C	HPSE	865	590	1.08164	0.113214	0.101808	0.0961309	0.605017	0.398041	Not Sig
chr15:74043205_A-G	PML	2055	4131	1.08162	0.113194	0.0629313	0.156249	0.643766	0.21585	Not Sig
chr19:21940578_C-A	ZNF208	6020	2550	1.08161	0.113179	0.092105	0.0928171	0.53448	0.310792	Not Sig
chr3:179396594_A-G	GNB4	1206	3253	1.0816	0.113173	0.108385	0.00547929	0.430677	0.963694	Not Sig
chr7:43562922_A-C	HECW1	3550	2967	1.08158	0.11314	0.0893539	-0.0181205	0.520747	0.88186	Not Sig
chr12:56592236_C-T	RBMS2	3890	20294	1.08155	0.113099	0.153771	0.125308	0.28542	0.251718	Not Sig
chr1:74568937_G-T	ERICH3	7210	3378	1.08152	0.113065	0.0933927	0.00354036	0.437743	0.957309	Not Sig
chr5:9040547_A-G	SEMA5A	17388	10385	1.08146	0.112979	0.0998248	0.0387073	0.404556	0.722635	Not Sig
chr2:121217315_A-G	TFCP2L1	32217	10797	1.08146	0.112976	0.0748778	0.0204918	0.434998	0.805803	Not Sig
chr19:21970922_C-A	ZNF208	4483	1006	1.08143	0.112939	0.0732244	0.0611218	0.52574	0.543833	Not Sig
chr11:77040982_C-T	B3GNT6	5119	3737	1.08141	0.112908	0.0728576	0.156897	0.589905	0.170455	Not Sig
chr11:36488447_C-T	TRAF6	798	1828	1.0814	0.112897	0.111808	0.0188129	0.330311	0.86501	Not Sig
chr2:205777978_G-C	NRP2	501	809	1.08127	0.112721	0.069516	0.233307	0.499685	0.212572	Not Sig
chr11:45931431_G-C	PHF21A	3774	4923	1.0812	0.112631	0.103505	0.0071446	0.46094	0.90131	Not Sig
chr8:118190154_G-T	SAMD12	1979	7349	1.08106	0.112443	0.100637	0	0.53471	1	Not Sig
chr2:25735178_C-T	ASXL2	381	821	1.08104	0.112421	0.113486	0.182165	0.59886	0.172523	Not Sig
chr16:61650704_T-A	CDH8	467	163	1.08103	0.112407	0.0885551	-0.124424	0.705556	0.603701	Not Sig
chr2:203305454_C-T	CYP20A1	2783	1062	1.08102	0.112392	0.110734	0.079478	0.491567	0.422703	Not Sig
chr12:3283200_C-G	TSPAN9	1561	879	1.081	0.112366	0.06947	0.0151764	0.677436	0.857505	Not Sig
chr21:38823215_G-A	ETS2	663	2786	1.08099	0.112356	0.116232	-0.0255762	0.452795	0.884393	Not Sig
chr5:140118911_G-A	PURA	2366	2834	1.08098	0.112334	0.121083	-0.00675737	0.352064	0.947891	Not Sig
chr16:69302470_C-T	SNTB2	890	4208	1.08088	0.112205	0.0672071	0.102676	0.562798	0.262854	Not Sig
chr1:161599807_G-T	FCGR2C	1221	2324	1.08076	0.112044	0.0824622	0.111497	0.423623	0.423337	Not Sig
chr12:51353662_G-T	GALNT6	6774	1621	1.08069	0.111956	0.0806328	-0.0300572	0.576643	0.795565	Not Sig
chr17:40360704_T-C	GJD3	433	693	1.08069	0.111947	0.117494	-0.142279	0.421995	0.353403	Not Sig
chr6:123217613_G-A	TRDN	2117	2654	1.08058	0.111809	0.0820396	-0.13964	0.650531	0.120754	Not Sig
chr12:74540101_G-T	ATXN7L3B	3609	957	1.08057	0.111793	0.110121	-0.105088	0.489591	0.305036	Not Sig
chr4:142027549_C-T	INPP4B	7626	1482	1.0805	0.111703	0.099441	0.0516486	0.554184	0.733927	Not Sig
chr6:47826261_C-G	OPN5	453	525	1.08043	0.111607	0.0883932	0.0394538	0.582123	0.839919	Not Sig
chr20:59257753_T-A	ZNF831	2090	2408	1.08037	0.111527	0.103934	-0.0926493	0.424119	0.421071	Not Sig
chr6:150400374_G-A	IYD	997	1076	1.08027	0.111386	0.0339473	0.266428	0.806642	0.0304527	Not Sig
chr11:22820586_A-G	SVIP	2083	1839	1.08024	0.111351	0.0630304	0.0597651	0.570151	0.701268	Not Sig
chr1:36796573_G-A	GRIK3	4605	8992	1.08018	0.111269	0.0790099	0.0282558	0.34326	0.736057	Not Sig
chr17:58002984_T-C	SRSF1	7644	4517	1.07996	0.110974	0.0901069	0.112789	0.537135	0.30464	Not Sig
chr20:49372813_T-C	KCNB1	13369	4219	1.07986	0.110838	0.0718205	0.0885873	0.339281	0.182011	Not Sig
chr20:4728333_T-C	PRND	2907	5614	1.07974	0.110682	0.0942312	-0.0776743	0.555327	0.519931	Not Sig
chr3:186742595_C-G	KNG1	10228	8342	1.07973	0.110669	0.0904786	0.0186317	0.260688	0.879731	Not Sig
chr14:70366721_G-A	SYNJ2BP	1686	2983	1.07969	0.110621	0.076962	0.0655883	0.482934	0.633514	Not Sig
chr9:33043700_C-T	SMU1	1792	2924	1.07968	0.110605	0.0740634	-0.0129005	0.489948	0.90273	Not Sig
chr12:119161304_C-A	SRRM4	2281	755	1.07938	0.110208	0.0622449	-0.0479508	0.683964	0.715536	Not Sig
chr10:28623073_G-T	WAC	2702	1342	1.07938	0.110201	0.111814	0.0845335	0.410214	0.381449	Not Sig
chr13:45536629_T-C	COG3	236	219	1.07923	0.110002	0.0941851	-0.0653663	0.666485	0.746089	Not Sig
chr8:109533761_C-T	PKHD1L1	1501	3911	1.07921	0.109981	0.0594329	0.00218425	0.630193	0.986002	Not Sig
chr1:89719028_A-G	LRRC8C	2292	7588	1.07915	0.109897	0.117104	0.0187285	0.26183	0.801161	Not Sig
chr21:38380093_T-C	ERG	4669	4478	1.07906	0.109772	0.0914759	-0.0328433	0.447475	0.808282	Not Sig
chrX:143625962_G-T	SLITRK4	2726	2282	1.07892	0.109588	0.0981896	-0.074519	0.393585	0.524706	Not Sig
chr6:88610202_T-G	RNGTT	2907	2980	1.07884	0.109487	0.0943544	0.0905375	0.477963	0.42577	Not Sig
chr20:11923844_C-T	BTBD3	5714	2819	1.07884	0.109483	0.0777466	0.201469	0.640139	0.0744788	Not Sig
chr1:211743531_G-T	LPGAT1	2404	3308	1.07868	0.109265	0.0726756	0.0834943	0.620214	0.518911	Not Sig
chr5:98794020_A-G	RGMB	38	36	1.07856	0.109106	0.282922	-0.262555	0.529373	0.537374	Not Sig
chr19:1981195_G-T	CSNK1G2	1630	1389	1.07842	0.108924	0.0790146	-0.051322	0.663763	0.751164	Not Sig
chr15:67192643_A-G	SMAD3	6214	5554	1.0784	0.108898	0.092485	0.012056	0.446641	0.882241	Not Sig
chr2:196838773_G-A	PGAP1	4002	4547	1.07832	0.108782	0.0874208	0.173851	0.515311	0.131917	Not Sig
chr10:76885718_C-T	KCNMA1	7570	3142	1.07829	0.108748	0.0786203	0.0376274	0.430552	0.774238	Not Sig
chr20:63935318_G-T	DNAJC5	4686	4655	1.07828	0.108727	0.102291	0.080716	0.452743	0.289719	Not Sig
chr2:205616906_A-G	PARD3B	2287	1184	1.07819	0.108607	0.109888	0.173963	0.224266	0.042347	Not Sig
chr15:63306443_G-T	APH1B	3782	2104	1.07808	0.108468	0.0638822	0.0767024	0.620088	0.624001	Not Sig
chr19:21407536_G-A	ZNF493	3443	2271	1.07792	0.10825	0.0968982	0.0516486	0.574989	0.64935	Not Sig
chrX:3607409_G-A	PRKX	2812	2612	1.07777	0.108045	0.073931	0.0293191	0.643791	0.664896	Not Sig
chr3:183272516_A-T	B3GNT5	4574	2267	1.07764	0.107871	0.0600093	0.0791893	0.644852	0.518865	Not Sig
chr12:56594868_C-T	RBMS2	6706	7657	1.0776	0.107816	0.0876642	-0.0166344	0.501855	0.89335	Not Sig
chr7:20412945_A-G	ITGB8	924	1594	1.07758	0.10779	0.0263191	0.117908	0.832339	0.574206	Not Sig
chr3:50589943_C-T	HEMK1	193	280	1.07752	0.10771	0.0556617	0.269325	0.851409	0.273164	Not Sig
chr2:85607565_C-T	C2orf68	1387	485	1.07734	0.107472	0.0779038	0.174689	0.594241	0.146865	Not Sig
chrX:47920771_G-T	ZNF81	1068	1498	1.07728	0.107391	0.0988177	0.0492015	0.403442	0.632013	Not Sig
chr5:37814415_G-C	GDNF	2027	1047	1.07718	0.107264	0.123148	0.0972972	0.349849	0.428632	Not Sig
chr9:32788565_G-T	TMEM215	8372	4082	1.07716	0.107236	0.0823837	0.0512805	0.459635	0.574862	Not Sig
chr5:2753821_T-C	C5orf38	2706	1301	1.07716	0.107233	0.0900869	-0.043566	0.656328	0.68728	Not Sig
chr17:18635654_G-C	TBC1D28	14680	7283	1.07707	0.107112	0.0682953	0.0951118	0.535612	0.24847	Not Sig
chr17:61942670_A-T	MED13	92	329	1.07705	0.107082	0.0704476	-0.27775	0.708114	0.352798	Not Sig
chr12:39550928_A-G	ABCD2	3995	968	1.07703	0.107053	0.0624641	0.0815555	0.712785	0.56367	Not Sig
chr3:198043392_G-A	LMLN	10235	17574	1.07696	0.106969	0.0874211	0.0750931	0.208378	0.438591	Not Sig
chr17:81116574_C-T	BAIAP2	2622	4603	1.07693	0.106928	0.0772314	-0.0077931	0.558184	0.895763	Not Sig
chr3:160496555_T-C	KPNA4	8683	7209	1.07669	0.106605	0.104791	0.0757273	0.412373	0.511682	Not Sig
chr8:43020219_A-C	HOOK3	1908	1365	1.07664	0.106538	0.0746118	-0.025914	0.619976	0.731568	Not Sig
chr1:109312157_C-G	SORT1	3521	1548	1.0766	0.106479	0.102254	0.0642921	0.526481	0.708314	Not Sig
chr3:52840214_C-T	STIMATE	2444	2055	1.07657	0.106448	0.0604208	0.0575338	0.642058	0.404405	Not Sig
chr11:109425430_T-G	C11orf87	1015	1306	1.07653	0.106393	0.110121	-0.0709302	0.373432	0.612745	Not Sig
chr5:134602585_C-A	SAR1B	1374	523	1.07633	0.106119	0.103884	-0.0242249	0.465023	0.815153	Not Sig
chr9:69716248_G-T	PTAR1	6514	5959	1.07628	0.106049	0.10739	0.0673553	0.384118	0.434979	Not Sig
chr15:32766847_T-C	FMN1	3068	1598	1.07618	0.105915	0.0643854	0.058992	0.610398	0.490066	Not Sig
chr3:185078537_C-T	C3orf70	6097	3513	1.07615	0.105884	0.10199	0.0716125	0.371751	0.558498	Not Sig
chr19:42088316_C-A	POU2F2	4976	1659	1.07606	0.105759	0.0687555	0.0731347	0.64368	0.426044	Not Sig
chr1:9604166_G-T	TMEM201	7673	3877	1.07602	0.105701	0.0828441	0	0.569893	1	Not Sig
chr7:49920608_T-C	VWC2	1597	4012	1.07599	0.105668	0.0792163	0.0459533	0.547159	0.789065	Not Sig
chr2:214577625_T-C	VWC2L	10106	10580	1.07599	0.10566	0.077373	0.0684877	0.561063	0.459095	Not Sig
chr3:86939157_C-T	VGLL3	5459	5354	1.07586	0.105492	0.0658999	-0.0380437	0.584979	0.739311	Not Sig
chr9:132593569_A-G	DDX31	2175	7247	1.07568	0.105243	0.10712	0.111645	0.250434	0.15929	Not Sig
chr13:28388721_A-G	FLT1	557	191	1.07565	0.105206	-0.00117771	-0.0314619	0.99448	0.841324	Not Sig
chr3:28325009_G-T	CMC1	773	873	1.07556	0.105084	0.0609861	0.250001	0.724464	0.254685	Not Sig
chr12:95079737_G-T	FGD6	6181	8093	1.07552	0.10503	0.107786	0.0112956	0.327604	0.780875	Not Sig
chr8:38060080_A-G	EIF4EBP1	15494	7242	1.07537	0.104837	0.0879574	0.0383635	0.396024	0.609565	Not Sig
chr18:30990875_G-A	DSC3	977	599	1.07534	0.104797	0.0531171	0.0770554	0.771735	0.654591	Not Sig
chr17:517285_C-T	VPS53	2150	965	1.07524	0.104661	0.0907988	-0.0422626	0.579654	0.767235	Not Sig
chr8:142658606_C-T	JRK	689	1200	1.07523	0.104643	0.057743	-0.0156489	0.652652	0.913511	Not Sig
chr4:169723100_C-G	CLCN3	764	785	1.0752	0.104604	0.0544992	0.0749916	0.697895	0.359113	Not Sig
chr20:2146431_C-T	STK35	6589	3548	1.07508	0.104448	0.0643228	-0.00851778	0.548984	0.87577	Not Sig
chr1:36797811_A-T	GRIK3	4519	6236	1.07503	0.104381	0.082388	0.111248	0.494594	0.207629	Not Sig
chr17:56867374_C-T	DGKE	5302	2966	1.07499	0.104325	0.10994	0.0402298	0.43377	0.751028	Not Sig
chr4:37593321_C-G	C4orf19	2968	2781	1.07494	0.104259	0.0940848	-0.1419	0.438094	0.26208	Not Sig
chr17:8225425_T-C	CTC1	1990	1141	1.07475	0.104002	0.0376228	0.141794	0.736908	0.201154	Not Sig
chr13:46750920_C-T	LRCH1	869	818	1.07466	0.103882	0.125206	0.0643253	0.411198	0.546913	Not Sig
chr3:98795664_G-C	ST3GAL6	353	231	1.07446	0.103618	0.0211413	0.210755	0.92447	0.222744	Not Sig
chr8:125438359_C-G	TRIB1	2740	2004	1.07439	0.10352	0.0979156	0.0921055	0.293984	0.439852	Not Sig
chr10:67098645_A-C	LRRTM3	2182	3703	1.07438	0.103505	0.08224	0.063803	0.610917	0.629332	Not Sig
chr5:131205172_C-G	LYRM7	13565	5211	1.0743	0.103393	0.111089	0.108045	0.459979	0.317085	Not Sig
chr3:101226452_A-T	IMPG2	680	1180	1.07426	0.10335	0.114885	-0.0842762	0.428979	0.588968	Not Sig
chr13:57726759_G-C	PCDH17	4857	7757	1.07426	0.103342	0.0930177	0.0530184	0.428815	0.638825	Not Sig
chr12:53946388_A-T	HOXC13	3638	6828	1.07414	0.103188	0.0885544	0.0913885	0.485495	0.451183	Not Sig
chr1:47762122_A-G	TRABD2B	4125	3025	1.07413	0.103162	0.0772498	-0.038693	0.49199	0.524908	Not Sig
chr11:103907891_C-A	PDGFD	1128	553	1.0741	0.103127	0.0599732	-0.0733933	0.71226	0.534583	Not Sig
chr2:171319845_G-A	METTL8	2391	2467	1.07403	0.10304	0.0888194	0.112566	0.588893	0.34027	Not Sig
chr16:9761298_C-A	GRIN2A	1671	2214	1.07402	0.103026	0.0694304	0.0396601	0.529164	0.700585	Not Sig
chr13:112882958_G-A	ATP11A	2272	2966	1.07395	0.102929	0.0900771	-0.0856042	0.595719	0.367345	Not Sig
chr2:112529924_T-A	TTL	994	1244	1.07393	0.102904	0.0686318	0.118064	0.632594	0.387431	Not Sig
chr3:131382780_C-A	NUDT16	1583	1527	1.07392	0.102892	0.102603	-0.0597399	0.473032	0.680886	Not Sig
chr14:26446585_G-T	NOVA1	8093	3350	1.07379	0.102714	0.0894455	-0.0285014	0.530279	0.689688	Not Sig
chr10:44373108_C-T	CXCL12	6152	1940	1.07378	0.102698	0.0752672	0.0958112	0.657471	0.369431	Not Sig
chr5:161293516_G-T	GABRB2	2188	4016	1.07377	0.102685	0.0915281	0.0548886	0.429934	0.578139	Not Sig
chr2:95850278_A-G	ANKRD36C	2358	4235	1.07374	0.102645	0.0612306	0.0777269	0.656117	0.433453	Not Sig
chr17:80436175_A-G	ENDOV	1047	1318	1.07363	0.102501	0.088104	0.106915	0.424264	0.184114	Not Sig
chr15:72591820_T-C	ARIH1	3848	1406	1.07348	0.102294	0.0795843	-0.03219	0.389606	0.788854	Not Sig
chr16:69115920_C-G	HAS3	1739	4447	1.07341	0.102196	0.100757	0.0542616	0.554312	0.380248	Not Sig
chr1:6524193_G-T	NOL9	1961	1267	1.07322	0.101949	0.0771679	0.0619929	0.648226	0.663594	Not Sig
chr16:84907917_A-G	CRISPLD2	7031	2547	1.07301	0.101661	0.0893682	-0.0408863	0.364365	0.401163	Not Sig
chr5:140815030_T-A	PCDHA4	1201	2526	1.07297	0.101608	0.100096	-0.074565	0.520218	0.617671	Not Sig
chr8:37861400_A-G	RAB11FIP1	3733	7332	1.07291	0.101526	0.0756081	0.0938766	0.461701	0.431783	Not Sig
chr8:38060135_A-G	EIF4EBP1	9515	3150	1.07288	0.10149	0.0665584	0.00509247	0.5481	0.958422	Not Sig
chr5:135448703_C-A	TIFAB	3516	3250	1.07284	0.101441	0.0706946	0.0740556	0.606432	0.454649	Not Sig
chr20:2145904_C-A	STK35	871	783	1.07284	0.101441	0.0485212	-0.0710248	0.768681	0.344356	Not Sig
chr9:99833782_A-C	NR4A3	4700	6694	1.07279	0.101373	0.0798533	0.0190081	0.440694	0.778265	Not Sig
chr11:75007884_G-A	NEU3	1384	1512	1.07271	0.101257	0.0853004	0.227621	0.476913	0.043507	Not Sig
chr11:22821716_G-A	SVIP	384	607	1.07269	0.101236	0.0435713	0.0373293	0.82193	0.825197	Not Sig
chr3:197885644_A-G	LRCH3	1780	2211	1.07268	0.101213	0.108221	0.0552014	0.276671	0.433315	Not Sig
chr3:113654393_G-A	USF3	2099	3121	1.07262	0.101142	0.103797	0.120102	0.471283	0.422793	Not Sig
chr17:49293674_A-G	ZNF652	60	56	1.07257	0.101078	0.00699278	0.438594	0.979757	0.332962	Not Sig
chr4:143557434_G-T	SMARCA5	1395	2053	1.07256	0.101063	0.0584508	0.0586719	0.702081	0.67092	Not Sig
chr4:6622997_G-T	MAN2B2	4658	5904	1.07254	0.101037	0.0735847	0.0817696	0.502311	0.131056	Not Sig
chr1:175160618_G-T	KIAA0040	8006	7572	1.07238	0.100818	0.0945875	0.0582879	0.353631	0.576773	Not Sig
chr4:174642279_G-T	GLRA3	1793	2154	1.07238	0.100812	0.089005	0.13482	0.50412	0.305779	Not Sig
chr1:174995237_G-C	RABGAP1L	2953	6200	1.07233	0.10075	0.0647122	0.116951	0.598026	0.249619	Not Sig
chr11:101031270_G-T	PGR	23692	16566	1.0722	0.100567	0.079062	0.0435746	0.536043	0.720136	Not Sig
chr15:101073151_T-G	LRRK1	15539	17297	1.07218	0.100553	0.0746503	0.0592889	0.51482	0.503264	Not Sig
chr18:31622546_T-C	B4GALT6	3621	5944	1.07209	0.10043	0.0869722	0.0664331	0.537916	0.441099	Not Sig
chr11:36229984_A-G	LDLRAD3	2447	4595	1.07206	0.100382	0.0990991	0.0687783	0.432558	0.522637	Not Sig
chr18:14102030_C-G	ZNF519	607	607	1.07203	0.100343	0.0735533	0.0513891	0.666471	0.762872	Not Sig
chr2:80648619_G-C	CTNNA2	2653	1346	1.07196	0.100247	0.0818583	0.170202	0.479279	0.158525	Not Sig
chr6:16305850_C-A	ATXN1	1503	1277	1.07189	0.100161	0.0408011	0.194941	0.704467	0.046584	Not Sig
chr15:52757008_C-T	ONECUT1	2204	2530	1.07186	0.100112	0.0477531	0.0239258	0.740381	0.871851	Not Sig
chr17:14348697_G-T	HS3ST3B1	6087	3585	1.07186	0.100112	0.0997592	-0.0471218	0.319962	0.617331	Not Sig
chr14:60298319_G-T	PPM1A	984	968	1.0718	0.100037	0.0785899	0.0582751	0.50106	0.569654	Not Sig
chr17:44802839_A-T	GJC1	174	410	1.07178	0.100007	0.118644	0.266417	0.487898	0.16006	Not Sig
chr1:242084185_A-T	PLD5	1009	982	1.07173	0.0999458	0.0936934	0.0910974	0.557094	0.566694	Not Sig
chr7:120749232_G-A	KCND2	1538	1643	1.07173	0.0999433	0.0726168	-0.013535	0.492331	0.915551	Not Sig
chr4:75917653_A-C	NAAA	5181	1419	1.07173	0.0999433	0.0442721	-0.017182	0.740303	0.847589	Not Sig
chr12:57000163_C-T	ZBTB39	2358	1078	1.07163	0.0998022	0.0887168	0.316729	0.333356	0.00871104	Not Sig
chr1:33146391_G-C	TRIM62	5389	14544	1.07161	0.0997798	0.0737741	0.0565439	0.472416	0.269081	Not Sig
chr2:8723978_C-T	KIDINS220	5044	4048	1.07161	0.0997758	0.0700867	0.0765035	0.518185	0.334184	Not Sig
chr20:61939958_C-A	CDH4	10213	3876	1.07159	0.0997476	0.071403	0.0189026	0.521144	0.793034	Not Sig
chr6:26375527_G-A	BTN3A2	12654	1578	1.07158	0.0997457	0.0782357	0.0421871	0.590776	0.462833	Not Sig
chr1:200970491_T-A	KIF21B	1398	1359	1.07155	0.099696	0.0487057	0.0563928	0.742211	0.63091	Not Sig
chr11:111785214_G-A	ALG9	2879	2905	1.07148	0.0996064	0.0971189	0.171078	0.462922	0.0142796	Not Sig
chr6:147567215_A-G	SAMD5	2812	1514	1.07148	0.0995999	0.0947347	0.0129285	0.45146	0.941682	Not Sig
chr8:55533409_C-T	XKR4	1538	795	1.07139	0.0994796	0.0713096	0.0112831	0.585637	0.945504	Not Sig
chr1:33145727_C-G	TRIM62	2919	1574	1.07133	0.0994026	0.0619227	0.0809399	0.706442	0.548371	Not Sig
chr20:63333355_C-T	COL20A1	2427	4239	1.07133	0.0993987	0.0625873	0.17355	0.590531	0.144396	Not Sig
chr9:32788506_C-T	TMEM215	1803	1995	1.07121	0.0992414	0.106815	-0.020413	0.527918	0.886325	Not Sig
chr16:86530873_C-A	MTHFSD	467	133	1.07117	0.0991877	0.106819	0.300202	0.518752	0.111112	Not Sig
chr1:161962199_G-A	ATF6	1385	1199	1.07111	0.0991087	0.065114	0.0293599	0.438206	0.825917	Not Sig
chrX:45151585_C-T	DIPK2B	1860	1090	1.07108	0.0990711	0.0370028	0.0370951	0.698994	0.70795	Not Sig
chr8:11323649_C-T	MTMR9	1578	1394	1.07102	0.0989847	0.0999867	-0.0843777	0.39339	0.442934	Not Sig
chr22:38685677_G-A	JOSD1	5519	7158	1.07096	0.0989025	0.085029	-0.0144151	0.438523	0.89334	Not Sig
chr19:44663115_C-T	PVR	1651	3035	1.0708	0.0986906	0.0610756	-0.0452225	0.637526	0.632001	Not Sig
chr10:42590533_T-A	ZNF33B	1038	300	1.07078	0.0986665	0.0448131	0.190651	0.794724	0.234768	Not Sig
chr13:25163494_A-T	AMER2	4308	2893	1.07077	0.0986469	0.101347	0.0334926	0.233045	0.758587	Not Sig
chr4:83293255_A-C	HPSE	12959	9555	1.07075	0.0986258	0.0774608	0.013364	0.49992	0.859779	Not Sig
chr19:30557455_T-A	ZNF536	5328	3404	1.07071	0.0985615	0.0838563	0.0378199	0.445408	0.605639	Not Sig
chr5:112892103_G-A	SRP19	1284	530	1.07066	0.0985018	0.0618907	0.085827	0.67246	0.578526	Not Sig
chr12:14501563_A-T	ATF7IP	1235	1886	1.07046	0.098229	0.10328	0.02739	0.420922	0.84298	Not Sig
chr9:34980001_T-A	PHF24	2142	3087	1.0704	0.0981546	0.104225	-0.0699754	0.509092	0.253545	Not Sig
chr2:117917737_T-A	CCDC93	1566	1576	1.07023	0.0979219	0.080827	0.0647648	0.554547	0.596137	Not Sig
chr19:56528704_G-A	ZNF471	520	1454	1.07014	0.0977989	0.065321	0.042284	0.585065	0.86592	Not Sig
chr1:65226828_G-T	AK4	443	310	1.07003	0.0976456	0.0709609	-0.0318254	0.685453	0.826356	Not Sig
chr12:23531235_T-A	SOX5	2819	3074	1.06999	0.097593	0.0673292	0.0311558	0.630675	0.739807	Not Sig
chr14:99172856_T-A	BCL11B	443	90	1.06982	0.0973626	0.0798392	-0.176172	0.778953	0.0505623	Not Sig
chr9:108868884_T-C	ELP1	3276	11908	1.06974	0.0972611	0.0619337	-0.0537402	0.613167	0.454398	Not Sig
chr12:22687529_C-T	ETNK1	2323	6156	1.06972	0.0972388	0.0978948	0.024886	0.459798	0.791845	Not Sig
chr10:26302665_A-T	GAD2	1516	2091	1.06967	0.09716	0.077813	0.0528424	0.511421	0.715914	Not Sig
chr15:71777833_G-A	THSD4	329	507	1.06962	0.0971013	0.0762641	0.104948	0.685804	0.627544	Not Sig
chr15:92468447_C-T	ST8SIA2	13688	11255	1.06955	0.0970001	0.0671755	-0.0331406	0.644042	0.458908	Not Sig
chr20:33707497_C-T	PXMP4	2500	6628	1.06952	0.096966	0.0597238	0	0.525964	1	Not Sig
chr17:29550617_C-T	TAOK1	2669	1509	1.0695	0.0969402	0.0936441	0.126713	0.50323	0.249412	Not Sig
chr15:40903691_G-T	VPS18	1501	2891	1.06943	0.0968413	0.0758762	0.15418	0.608017	0.115684	Not Sig
chr2:31524825_C-T	SRD5A2	2677	4251	1.06924	0.0965806	0.0746622	0.0388956	0.537629	0.707061	Not Sig
chr8:56961764_C-T	IMPAD1	2666	1981	1.06918	0.0965017	0.0862589	0.142604	0.43043	0.189811	Not Sig
chr4:1942440_A-C	NSD2	2084	582	1.06907	0.0963598	0.069921	0.0376772	0.67912	0.836561	Not Sig
chr3:113650042_C-A	USF3	2204	1946	1.06903	0.0962977	0.0814614	0.0664012	0.515685	0.679289	Not Sig
chr18:12792262_C-G	PTPN2	90	108	1.06901	0.0962698	0.0645059	-0.208011	0.852219	0.530831	Not Sig
chr4:46246515_T-C	GABRA2	1271	898	1.06898	0.0962415	0.108595	-0.434551	0.463874	0.0027587	Not Sig
chr8:18530147_T-C	PSD3	2220	2597	1.06892	0.0961498	0.0760258	0.135409	0.50228	0.243737	Not Sig
chr20:57507376_A-T	CTCFL	2455	3719	1.06886	0.0960791	0.103886	0.0449929	0.367892	0.66443	Not Sig
chr8:43023686_C-G	HOOK3	13542	6972	1.0688	0.0959979	0.071351	0.0266724	0.452876	0.795736	Not Sig
chr10:79515479_G-A	EIF5AL1	1004	611	1.06875	0.0959279	0.0879477	-0.172415	0.474882	0.164541	Not Sig
chr7:4767388_G-T	FOXK1	1380	1215	1.06863	0.0957643	0.0939702	0.100721	0.670786	0.362823	Not Sig
chr22:25725283_T-C	GRK3	383	772	1.06861	0.0957372	0.122476	-0.0394383	0.534113	0.827366	Not Sig
chr13:28389178_G-T	FLT1	6284	2050	1.06853	0.0956298	0.0750384	-0.0877466	0.628253	0.468859	Not Sig
chr14:85626480_G-T	FLRT2	740	2117	1.06849	0.0955794	0.118843	-0.0158741	0.390187	0.892793	Not Sig
chr5:98796032_G-A	RGMB	3431	2748	1.06848	0.0955662	0.0648737	0.0878327	0.612001	0.569073	Not Sig
chr12:13540030_G-C	GRIN2B	7076	2450	1.06847	0.095547	0.0856325	-0.0200901	0.377614	0.878074	Not Sig
chr6:24805987_T-G	RIPOR2	3805	11106	1.06843	0.095493	0.086068	0.0283287	0.519286	0.783397	Not Sig
chr12:23529665_T-A	SOX5	450	669	1.06813	0.0950809	0.0556598	0.0794345	0.819932	0.765183	Not Sig
chr10:79516420_C-T	EIF5AL1	1242	951	1.06799	0.0948939	0.0759489	0.162844	0.596809	0.168609	Not Sig
chr11:77026255_C-T	ACER3	5117	4993	1.06797	0.0948703	0.0528035	0.0181046	0.652299	0.879244	Not Sig
chrX:47920509_A-G	ZNF81	724	1048	1.06795	0.0948382	0.0979684	-0.0665977	0.333099	0.508044	Not Sig
chr9:69073039_A-G	FXN	3410	2571	1.06783	0.094679	0.0570733	-0.0154963	0.637903	0.878691	Not Sig
chrY:5740745_T-C	PCDH11Y	7710	700	1.06782	0.094668	0.0344579	-0.0689392	0.804431	0.514663	Not Sig
chr3:28324619_T-G	CMC1	1826	1238	1.06778	0.0946175	0.0819855	0.0849251	0.635405	0.506482	Not Sig
chr16:4880698_G-T	UBN1	2854	2757	1.06778	0.0946113	0.0820084	-0.00723762	0.505889	0.933765	Not Sig
chr7:140086100_C-T	KDM7A	3588	3597	1.06771	0.0945199	0.0763509	0.112894	0.47709	0.360575	Not Sig
chr16:86531322_C-T	MTHFSD	12981	18814	1.06768	0.0944732	0.0937059	0.0976677	0.467337	0.112236	Not Sig
chr1:210170152_C-G	SYT14	3818	2307	1.06766	0.0944503	0.0842689	0.065095	0.589018	0.656361	Not Sig
chr8:1705059_G-T	DLGAP2	3585	3872	1.06761	0.0943809	0.061319	0.051331	0.621156	0.573936	Not Sig
chr12:118066020_A-G	VSIG10	8522	4791	1.0676	0.0943765	0.0920366	0.0426443	0.494974	0.616707	Not Sig
chr8:94790663_G-C	DPY19L4	1319	408	1.06754	0.0942894	0.0571614	-0.0321326	0.69563	0.866374	Not Sig
chr1:158095852_G-T	KIRREL1	3131	5014	1.06751	0.0942516	0.0851067	0.0252845	0.489509	0.529358	Not Sig
chr1:179814702_A-C	FAM163A	5304	12150	1.06746	0.0941775	0.0602717	0.0220876	0.535717	0.777118	Not Sig
chr1:174995058_G-A	RABGAP1L	851	2177	1.0674	0.0941039	0.0843194	-0.0690192	0.491968	0.591648	Not Sig
chr8:38060192_C-T	EIF4EBP1	3626	4705	1.0673	0.093966	0.0809311	-0.132159	0.459699	0.018391	Not Sig
chr19:34501508_G-A	WTIP	6136	5216	1.06717	0.0937958	0.0531406	0.0804741	0.666303	0.198296	Not Sig
chr9:37917991_G-A	SHB	402	443	1.06706	0.0936394	0.0783776	-0.0281282	0.602852	0.869336	Not Sig
chr5:141124835_C-G	PCDHB4	3528	4214	1.06701	0.0935716	0.0763846	0.142768	0.65733	0.37303	Not Sig
chr15:55619893_G-C	PRTG	12042	7710	1.06694	0.0934739	0.0706878	0.0305717	0.47089	0.742645	Not Sig
chr2:113959408_G-A	ACTR3	316	484	1.06688	0.0933963	0.109329	-0.161189	0.591461	0.532767	Not Sig
chr19:20540445_C-T	ZNF737	3323	1953	1.06686	0.0933774	0.0820279	-0.00403551	0.483511	0.972885	Not Sig
chr1:9369388_C-A	SPSB1	421	1510	1.06677	0.0932499	0.0684606	-0.172715	0.509397	0.0961954	Not Sig
chr7:90389399_C-T	GTPBP10	880	1515	1.06675	0.0932285	0.0650662	0.079478	0.739838	0.463893	Not Sig
chr13:38885204_A-G	FREM2	344	528	1.06675	0.0932249	0.0394477	-0.0906941	0.777284	0.715152	Not Sig
chr9:136010821_C-T	NACC2	531	1028	1.0667	0.0931567	0.0803298	0.112768	0.662265	0.445983	Not Sig
chr5:140243421_C-T	CYSTM1	6262	5400	1.06664	0.0930695	0.0671142	-0.0133191	0.541853	0.895508	Not Sig
chr1:170737657_A-T	PRRX1	2491	2061	1.06663	0.0930642	0.0726952	-0.00290378	0.698277	0.980555	Not Sig
chr16:84907224_C-T	CRISPLD2	1494	2372	1.06661	0.0930309	0.0659923	0.0558532	0.546508	0.176521	Not Sig
chr10:72060782_T-C	SPOCK2	7511	4520	1.06661	0.0930293	0.0613725	-0.0254941	0.661035	0.773319	Not Sig
chr8:42836938_A-C	THAP1	1413	5520	1.06645	0.0928162	0.0641898	-0.00744298	0.658641	0.947307	Not Sig
chr4:154570969_C-T	FGB	457	473	1.06641	0.0927645	0.0899392	0.00654709	0.624683	0.978215	Not Sig
chr14:93227100_A-T	UBR7	4315	4146	1.06641	0.0927565	0.0634396	0.0324736	0.613524	0.691089	Not Sig
chr18:49595160_C-G	LIPG	5133	3254	1.06623	0.092516	0.0640697	0.0754757	0.627959	0.382591	Not Sig
chr10:106574936_C-A	SORCS1	943	689	1.0662	0.0924762	0.0936934	-0.0034918	0.433324	0.978717	Not Sig
chr2:70211469_G-T	TIA1	3032	1933	1.06617	0.0924383	0.119032	0.0109526	0.276774	0.931086	Not Sig
chr1:204404664_C-G	PPP1R15B	891	1053	1.06614	0.0923914	0.0600919	-0.245531	0.667813	0.0626377	Not Sig
chr5:149000708_A-C	SH3TC2	8979	16481	1.06609	0.0923227	0.0741376	-0.0239599	0.55931	0.810124	Not Sig
chr10:112150597_G-T	GPAM	4045	6635	1.06608	0.0923108	0.0604157	-0.0221617	0.574007	0.831494	Not Sig
chr15:99973826_G-A	ADAMTS17	8065	7045	1.06605	0.092271	0.0622932	0.0369536	0.526751	0.440516	Not Sig
chr16:67944542_C-T	SLC12A4	1015	1694	1.06603	0.0922506	0.065057	0.147868	0.617227	0.0778526	Not Sig
chr8:88032157_T-C	MMP16	443	448	1.06599	0.0921965	0.0665152	0.0863059	0.804192	0.762233	Not Sig
chr19:45303338_C-T	MARK4	797	380	1.06596	0.0921521	0.0490327	0.0936591	0.703462	0.556855	Not Sig
chr9:130140086_G-T	GPR107	1085	960	1.06593	0.0921075	0.0686285	-0.0214484	0.701453	0.831964	Not Sig
chr11:128902129_C-A	C11orf45	2870	5102	1.06572	0.0918302	0.0589187	-0.00822637	0.625735	0.876604	Not Sig
chr6:3323690_T-A	SLC22A23	895	1270	1.06572	0.0918218	0.0769541	0	0.507214	1	Not Sig
chr2:69941886_A-T	MXD1	2965	6846	1.06569	0.0917822	0.0797106	0.04368	0.566815	0.63521	Not Sig
chr1:178478645_G-T	RASAL2	995	183	1.06562	0.0916884	0.0693333	0.10793	0.606369	0.706113	Not Sig
chr20:57497557_T-A	CTCFL	8375	3872	1.0655	0.0915264	0.0774741	0.108118	0.540461	0.339045	Not Sig
chr9:19512491_G-A	SLC24A2	2566	1376	1.06549	0.0915161	0.0694463	-0.0194233	0.573143	0.795414	Not Sig
chr14:56801397_C-T	OTX2	6316	1860	1.06547	0.0914888	0.0684045	0.00768853	0.575348	0.948674	Not Sig
chr19:50429097_A-G	SPIB	5035	10857	1.06544	0.0914479	0.0719636	0.0250342	0.566399	0.816103	Not Sig
chr8:107900635_T-C	RSPO2	6789	5128	1.06538	0.0913731	0.0810567	0.02043	0.371529	0.783638	Not Sig
chr18:57361940_C-T	ST8SIA3	5100	780	1.06532	0.0912931	0.0584571	-0.196031	0.773614	0.324553	Not Sig
chrX:63636150_T-C	ARHGEF9	4220	6952	1.06528	0.0912367	0.0806878	0.0474614	0.507079	0.659331	Not Sig
chr13:25168855_A-C	AMER2	621	521	1.06527	0.0912233	0.0861474	-0.0674445	0.624891	0.719046	Not Sig
chr2:105265987_C-T	TGFBRAP1	3952	3440	1.06518	0.0911039	0.0709393	0.00720149	0.627685	0.932853	Not Sig
chr12:31385838_G-A	DENND5B	1372	180	1.06516	0.0910668	0.0846753	0.0292338	0.640965	0.867367	Not Sig
chr11:103907328_G-A	PDGFD	3359	2556	1.06514	0.0910363	0.0653806	0.00360524	0.592714	0.971597	Not Sig
chr12:21799826_C-T	ABCC9	2570	1058	1.06491	0.0907368	0.0776496	0.0288664	0.664432	0.845498	Not Sig
chr1:2404286_A-C	RER1	1829	4579	1.06479	0.0905739	0.0434956	0.12099	0.711632	0.0537778	Not Sig
chr5:109190789_T-A	FER	7713	8927	1.06474	0.090499	0.088734	0.00880846	0.468284	0.936436	Not Sig
chr21:37623157_C-G	KCNJ6	4381	2617	1.06465	0.0903846	0.067701	0.0471025	0.577194	0.613388	Not Sig
chr4:39124555_A-G	KLHL5	2475	1707	1.06461	0.0903255	0.0811067	-0.0119133	0.581774	0.930223	Not Sig
chr1:215623206_T-C	USH2A	3432	1329	1.06458	0.0902895	0.0945674	-0.0154001	0.581879	0.910027	Not Sig
chr21:33894442_T-G	ITSN1	4672	2688	1.06444	0.0900991	0.0721658	0.0820711	0.606339	0.421009	Not Sig
chr9:123124524_G-T	STRBP	1982	4126	1.06442	0.090074	0.0922	-0.0462937	0.53712	0.500433	Not Sig
chr5:10654939_G-A	ANKRD33B	8099	5490	1.06435	0.0899694	0.0727563	0.0247172	0.378514	0.791496	Not Sig
chr2:29063452_T-C	PCARE	3040	1792	1.06433	0.0899511	0.0620746	0.0515303	0.740672	0.575629	Not Sig
chr10:7163358_G-T	SFMBT2	1329	2514	1.06433	0.0899432	0.0540199	0.00638362	0.743823	0.96074	Not Sig
chr20:33704998_T-G	PXMP4	823	476	1.06421	0.0897882	0.0868872	0.155197	0.559061	0.385771	Not Sig
chr1:24842941_T-C	CLIC4	3120	5729	1.06404	0.0895478	0.0741428	-0.0221768	0.614304	0.852619	Not Sig
chr5:83637861_T-G	HAPLN1	830	1747	1.064	0.0894956	0.100402	0.0592023	0.422274	0.755822	Not Sig
chr11:123626176_G-A	GRAMD1B	2739	2616	1.06389	0.0893486	0.0576369	-0.0175726	0.516364	0.859965	Not Sig
chr5:136976697_G-T	SPOCK1	3772	4444	1.06387	0.0893242	0.0675456	-0.0411387	0.505631	0.741513	Not Sig
chr13:94630688_T-A	GPR180	5386	5645	1.06383	0.0892646	0.0852783	0.0457207	0.42305	0.557422	Not Sig
chr1:202586780_C-T	PPP1R12B	2619	5000	1.06378	0.0891957	0.0823091	0.110887	0.52532	0.273998	Not Sig
chr8:1703045_C-T	DLGAP2	9373	6717	1.06367	0.089044	0.0744462	-0.00598381	0.652204	0.927095	Not Sig
chr15:98961433_G-T	IGF1R	2330	5273	1.06365	0.0890186	0.0644597	0.0591035	0.637036	0.544755	Not Sig
chr5:148996971_T-A	SH3TC2	7703	7962	1.06347	0.0887749	0.0788714	0.0151864	0.408994	0.908845	Not Sig
chr19:32383149_G-A	ZNF507	4569	2054	1.0634	0.0886825	0.0865018	0.105744	0.564341	0.210326	Not Sig
chr10:90901559_A-C	RPP30	2409	1561	1.06339	0.088671	0.0594601	0.120294	0.711063	0.459769	Not Sig
chr9:4600421_T-C	SPATA6L	5088	8399	1.06333	0.0885945	0.0841969	-0.0839573	0.536983	0.356725	Not Sig
chr20:48625846_G-A	PREX1	3885	2650	1.06319	0.0883932	0.0879511	0.0661523	0.572853	0.557044	Not Sig
chr12:128983321_T-C	GLT1D1	2061	2802	1.06313	0.0883131	0.0895516	-0.0589881	0.440759	0.566644	Not Sig
chr12:132725808_G-A	ANKLE2	4435	3492	1.06294	0.0880622	0.0415715	0.0347654	0.745823	0.804197	Not Sig
chrX:120618274_G-A	MCTS1	4921	2968	1.06288	0.0879809	0.0666133	0.0391062	0.614002	0.72155	Not Sig
chr6:28433397_G-C	ZSCAN23	934	1061	1.06278	0.0878484	0.0598466	0.222563	0.739816	0.279492	Not Sig
chr16:69307044_G-T	SNTB2	1057	793	1.06277	0.0878258	0.0326757	-0.00114364	0.88792	0.994511	Not Sig
chr4:88261076_T-C	PPM1K	277	258	1.06267	0.0876916	0.0290537	0.211778	0.833233	0.391975	Not Sig
chr12:42087118_T-A	GXYLT1	1233	2192	1.06265	0.08767	0.0818434	0.0328762	0.541977	0.840089	Not Sig
chr13:26757256_T-G	GPR12	2134	2218	1.06263	0.0876363	0.0398927	-0.0390793	0.73253	0.745503	Not Sig
chr13:107167604_C-T	FAM155A	3986	4763	1.06255	0.0875247	0.0710694	0.0869502	0.560303	0.447196	Not Sig
chr3:46020934_G-A	XCR1	2596	1914	1.06252	0.0874841	0.0589454	0.0484808	0.618005	0.6829	Not Sig
chr20:3647372_T-A	ATRN	2692	4251	1.06245	0.0873979	0.0607967	0.143154	0.556336	0.148986	Not Sig
chr11:77041452_C-A	B3GNT6	1148	979	1.06243	0.0873673	0.0627973	0.0766213	0.540101	0.510767	Not Sig
chr22:17180639_G-C	ADA2	4895	2976	1.06235	0.0872593	0.0768844	0.092806	0.539202	0.134574	Not Sig
chr8:115411714_T-C	TRPS1	584	653	1.06235	0.0872542	0.0923283	0.0772819	0.558394	0.491296	Not Sig
chr3:89481283_A-G	EPHA3	888	2072	1.06209	0.0869033	0.0615626	-0.0444995	0.482243	0.701504	Not Sig
chr8:68819002_G-T	C8orf34	982	1287	1.06208	0.0868883	0.0609003	-0.0774121	0.661362	0.645767	Not Sig
chr12:62597458_C-G	MON2	2717	8226	1.06207	0.0868746	0.0753945	0.0639198	0.554903	0.532613	Not Sig
chr22:44495246_C-A	RTL6	11598	10057	1.06204	0.0868425	0.0514749	0.00218259	0.687184	0.964989	Not Sig
chr6:47020267_C-T	ADGRF1	1449	2530	1.06202	0.0868155	0.0770916	0.122397	0.612349	0.234874	Not Sig
chr3:197782055_A-T	FYTTD1	103	73	1.062	0.0867868	0.050851	0.214125	0.888378	0.460148	Not Sig
chr12:133206125_G-A	ZNF268	2259	4629	1.06182	0.0865348	0.0499593	-0.0257213	0.570391	0.772924	Not Sig
chr11:26995459_G-A	FIBIN	1565	5702	1.06179	0.0865031	0.0810055	0.0230448	0.562584	0.867293	Not Sig
chr3:14492107_G-C	GRIP2	3194	3953	1.06165	0.0863067	0.0743389	-0.0103271	0.441539	0.907926	Not Sig
chr4:158906014_T-C	FNIP2	1875	4178	1.06164	0.0862972	0.0682367	0.0973814	0.604996	0.38777	Not Sig
chr17:48725720_G-T	HOXB13	2581	4094	1.06157	0.0862038	0.0511987	0.00936818	0.519052	0.934243	Not Sig
chr16:86530387_G-A	MTHFSD	4072	6418	1.0615	0.0861096	0.0555648	0.0498103	0.711948	0.57081	Not Sig
chr4:46924625_G-C	GABRA4	768	323	1.06147	0.0860658	0.0620961	0.0351139	0.706271	0.816883	Not Sig
chr3:107807614_A-G	BBX	12341	5474	1.06144	0.0860275	0.0740006	0.118018	0.406629	0.220136	Not Sig
chr4:7432595_C-T	PSAPL1	999	2213	1.06142	0.0859989	0.0641037	0.0638855	0.701709	0.458252	Not Sig
chr10:116064088_C-G	GFRA1	571	1020	1.06139	0.0859596	0.0550451	0.0357184	0.664346	0.818013	Not Sig
chr1:244707506_G-T	DESI2	645	362	1.06129	0.0858183	0.024602	0.306119	0.841085	0.0935267	Not Sig
chr3:44433542_A-G	ZNF445	4249	4885	1.06117	0.0856501	0.066649	-0.00824063	0.631955	0.933384	Not Sig
chr15:99389106_C-T	LRRC28	263	742	1.06116	0.0856462	0.0828027	-0.0683566	0.623777	0.543284	Not Sig
chr18:59431574_G-A	CCBE1	5347	4906	1.06112	0.085582	0.0708092	0.0357378	0.485521	0.554493	Not Sig
chr12:84882187_G-T	SLC6A15	3119	7084	1.06108	0.0855282	0.0799716	0.0151191	0.625565	0.918932	Not Sig
chr12:95078313_G-A	FGD6	2030	1740	1.06098	0.0853986	0.0394923	0.0703893	0.814003	0.584706	Not Sig
chr2:198147747_T-C	PLCL1	2136	1210	1.06095	0.0853562	0.0770438	-0.00380826	0.655651	0.977063	Not Sig
chr12:108782948_C-A	SSH1	8876	10670	1.06092	0.085318	0.0625165	0.0157013	0.565298	0.885104	Not Sig
chr7:20412327_T-C	ITGB8	1129	1176	1.06076	0.0850933	0.064099	0.0653597	0.495712	0.549201	Not Sig
chr5:179150954_C-T	ADAMTS2	1097	2162	1.06069	0.0849969	0.0652973	0.142344	0.565562	0.22053	Not Sig
chr8:71198031_G-A	EYA1	16361	12392	1.06068	0.0849849	0.0813699	0.0917925	0.439452	0.316002	Not Sig
chr20:25614241_T-C	NANP	4189	2663	1.06067	0.0849778	0.063571	0.013307	0.652266	0.91391	Not Sig
chr10:4978054_G-A	AKR1C1	3432	4617	1.06067	0.0849751	0.0888615	0.0455441	0.449825	0.611095	Not Sig
chr21:33356422_A-C	IFNAR1	2052	4620	1.06062	0.0849146	0.074487	0.00865743	0.54183	0.947921	Not Sig
chr7:5489273_C-T	FBXL18	2087	945	1.06061	0.0849009	0.0833399	-0.12148	0.509479	0.459638	Not Sig
chrX:138631679_G-T	FGF13	2004	562	1.0606	0.0848821	0.080786	-0.257388	0.567845	0.122006	Not Sig
chr19:57863559_C-G	ZNF587	2990	10480	1.06059	0.0848702	0.0828637	-0.0230631	0.552924	0.774766	Not Sig
chr16:81045567_G-A	ATMIN	5571	5124	1.0605	0.0847463	0.0733134	-0.00250904	0.61481	0.975325	Not Sig
chr10:127739622_C-T	FOXI2	4069	4421	1.06042	0.0846295	0.0767854	0.0178526	0.342051	0.783191	Not Sig
chr5:170812332_A-G	GABRP	3298	1306	1.0604	0.0846035	0.0737576	-0.00960428	0.577658	0.882152	Not Sig
chr10:26301346_A-T	GAD2	1239	741	1.06036	0.0845545	0.0577055	-0.0397943	0.727139	0.800411	Not Sig
chr16:54119379_A-G	FTO	32	59	1.06021	0.0843565	0.140716	0.183015	0.737159	0.78012	Not Sig
chr1:100083853_C-T	SASS6	196	214	1.06021	0.0843549	0.169881	-0.107489	0.477008	0.751872	Not Sig
chr12:59788856_C-T	SLC16A7	1177	588	1.06014	0.084258	0.0699982	0.0350768	0.724198	0.84459	Not Sig
chr20:2145112_C-A	STK35	6441	9299	1.0601	0.0842057	0.0642391	0.030068	0.58621	0.526446	Not Sig
chr10:46549197_G-A	GPRIN2	4775	6465	1.06005	0.0841366	0.0757826	0.0397866	0.479494	0.721882	Not Sig
chr17:39758279_T-G	IKZF3	1193	320	1.06005	0.084131	0.00567619	0.243902	0.979304	0.0507585	Not Sig
chr11:87323656_T-C	TMEM135	1894	1597	1.06	0.0840635	0.0839743	-0.144912	0.434702	0.425117	Not Sig
chr6:39336233_G-A	KIF6	1152	4314	1.05999	0.0840563	0.0574855	0.0897767	0.688822	0.395128	Not Sig
chr9:127942821_G-A	FAM102A	733	574	1.05999	0.0840466	0.0598537	0.141193	0.653064	0.330677	Not Sig
chr1:170545474_G-A	GORAB	320	369	1.05996	0.0840052	0.118576	-0.0700637	0.442321	0.752251	Not Sig
chr10:6011502_T-C	IL2RA	2711	2558	1.0599	0.0839289	0.0659947	-0.0434898	0.576272	0.593726	Not Sig
chr5:14710063_C-T	ANKH	6469	7144	1.05989	0.0839209	0.0844676	0.0647513	0.499218	0.624991	Not Sig
chr20:57518538_T-G	CTCFL	1491	399	1.0598	0.0837946	0.0404932	-0.00208633	0.692999	0.991284	Not Sig
chr4:143469266_C-T	GAB1	4634	4426	1.05978	0.0837632	0.061427	0.0342971	0.469216	0.782421	Not Sig
chr1:16757157_C-T	MST1L	439	574	1.05972	0.0836803	0.0898164	-0.134968	0.63421	0.310855	Not Sig
chr15:99386998_G-T	LRRC28	1912	1248	1.05968	0.083632	0.0790433	0.104923	0.600755	0.514479	Not Sig
chr20:25446885_G-A	GINS1	5886	4468	1.05968	0.083623	0.0635165	0.123786	0.576592	0.342633	Not Sig
chr17:3502242_A-G	ASPA	1756	2781	1.05964	0.0835754	0.0916998	0.066312	0.392197	0.460011	Not Sig
chr6:52501909_A-C	TRAM2	1745	3228	1.05962	0.0835424	0.0445554	0.187443	0.819529	0.0591013	Not Sig
chr9:112871866_G-T	SNX30	4781	1655	1.05957	0.0834744	0.0578413	0.0552014	0.727097	0.606302	Not Sig
chr7:66640985_C-G	KCTD7	5226	3388	1.05951	0.0833949	0.0788766	-0.0712001	0.500932	0.472723	Not Sig
chr1:172408103_G-A	DNM3	6687	3853	1.05934	0.0831697	0.0729827	0	0.454728	1	Not Sig
chr16:13949483_T-G	ERCC4	5267	4708	1.05932	0.0831397	0.0960109	0.0197295	0.402632	0.855312	Not Sig
chr6:70857543_C-G	B3GAT2	4027	1698	1.05932	0.0831358	0.101342	0.0238467	0.413903	0.748151	Not Sig
chr14:58003000_C-G	ARMH4	1152	1546	1.05928	0.083087	0.0638779	-0.0380606	0.656633	0.765918	Not Sig
chr9:134440571_G-A	RXRA	2733	4609	1.05923	0.0830198	0.0775285	-0.0656165	0.505951	0.389166	Not Sig
chr10:132379388_C-A	LRRC27	21064	23682	1.05923	0.0830142	0.0657032	0.047134	0.464566	0.48834	Not Sig
chr11:106685588_A-T	GUCY1A2	10697	2707	1.05916	0.082918	0.0604935	0.152494	0.681528	0.317574	Not Sig
chr4:15445611_T-C	C1QTNF7	208	305	1.05913	0.082885	0.0276607	0.298297	0.896559	0.377538	Not Sig
chr11:110171052_A-G	ZC3H12C	692	557	1.05912	0.0828622	0.0745234	0.128927	0.625584	0.223157	Not Sig
chr20:62887326_G-A	DIDO1	2869	4357	1.05904	0.0827607	0.0704957	0.0232281	0.536762	0.86144	Not Sig
chr7:115938416_G-A	TFEC	275	672	1.05904	0.0827541	0.0908716	-0.0629258	0.58004	0.689196	Not Sig
chr1:157746614_C-T	FCRL2	21216	34986	1.05901	0.0827172	0.0691409	0.0037008	0.539741	0.973926	Not Sig
chr21:43756357_G-A	PDXK	4142	3063	1.05897	0.0826554	0.0611454	0.0475284	0.580433	0.450038	Not Sig
chr2:236124960_G-A	AGAP1	1521	1754	1.05887	0.0825249	0.0447879	0.0298896	0.709268	0.845703	Not Sig
chr5:21751622_G-T	CDH12	1588	665	1.05882	0.0824574	0.0551667	0.369581	0.718568	0.148978	Not Sig
chr11:8107280_G-T	RIC3	4421	12209	1.05881	0.0824461	0.0678452	0.00125616	0.600467	0.991108	Not Sig
chr3:42918816_G-T	ZNF662	3006	955	1.05876	0.0823722	0.0390201	0.0469113	0.812889	0.602024	Not Sig
chr1:52352083_G-C	CC2D1B	1566	1815	1.05861	0.0821757	0.0444948	0.0136163	0.740522	0.894602	Not Sig
chr1:32174341_A-C	KPNA6	714	1201	1.0586	0.0821544	0.0705862	-0.0628076	0.647838	0.567776	Not Sig
chr1:155336351_G-A	ASH1L	3347	7009	1.05857	0.0821122	0.0513266	-0.0307965	0.739517	0.763808	Not Sig
chr1:214349119_C-G	PTPN14	846	671	1.05855	0.0820961	0.0792813	0.241549	0.620543	0.0322055	Not Sig
chr7:87909549_G-A	DBF4	4452	3725	1.0585	0.0820172	0.0765084	0.0672322	0.342099	0.615047	Not Sig
chr4:140862837_G-A	RNF150	1534	2922	1.05845	0.0819544	0.0567908	-0.0369942	0.58232	0.728111	Not Sig
chr7:25120475_C-G	CYCS	4953	2510	1.05841	0.0818967	0.0561917	-0.0612111	0.650876	0.50607	Not Sig
chr15:87869965_T-C	NTRK3	672	758	1.0583	0.08175	0.0497001	0.065635	0.787764	0.703544	Not Sig
chr1:150731303_G-A	CTSS	1337	1832	1.0581	0.0814739	0.0852413	0.0355901	0.519217	0.824641	Not Sig
chr12:23531417_T-C	SOX5	2942	5453	1.05807	0.08144	0.0756692	-0.0473427	0.574178	0.700513	Not Sig
chr1:32171640_T-C	KPNA6	4674	6653	1.05797	0.0812975	0.0519664	0.0315653	0.611386	0.655972	Not Sig
chr16:24219670_A-C	PRKCB	2151	1937	1.05791	0.0812196	0.0703178	-0.0612187	0.58905	0.677486	Not Sig
chr12:83132669_G-A	TMTC2	2643	1599	1.05791	0.0812168	0.0382494	0.0919225	0.744685	0.403505	Not Sig
chr19:56527861_T-C	ZNF471	7615	18746	1.05787	0.0811659	0.0591958	0.00605921	0.636752	0.948146	Not Sig
chr5:180575550_G-T	CNOT6	1485	344	1.05776	0.0810093	0.095344	0.219062	0.630084	0.210615	Not Sig
chr6:3269544_C-A	SLC22A23	1671	1931	1.05774	0.080988	0.0740325	-0.0821268	0.662252	0.595072	Not Sig
chr9:105636695_C-A	FKTN	2144	6664	1.0577	0.0809373	0.0458652	0.0577155	0.629309	0.52643	Not Sig
chr19:57214126_C-T	ZNF264	2434	3350	1.05762	0.0808206	0.0609722	0.11972	0.568122	0.410537	Not Sig
chr1:32173449_G-A	KPNA6	4098	3544	1.0576	0.0807909	0.0764858	0.00919649	0.600195	0.927412	Not Sig
chr1:174992561_C-A	RABGAP1L	128	89	1.05758	0.0807616	0.0752504	-0.0663808	0.807644	0.848589	Not Sig
chr8:140531182_A-T	AGO2	3255	1523	1.05752	0.0806884	0.048592	0.0567484	0.710889	0.574275	Not Sig
chr10:73437246_A-C	PPP3CB	7285	2303	1.0575	0.0806561	0.0668963	0.0577391	0.64764	0.617568	Not Sig
chr5:111488557_G-T	CAMK4	798	1302	1.05747	0.0806192	0.0415335	-0.0689961	0.815109	0.681095	Not Sig
chr12:41573893_G-A	PDZRN4	3258	5634	1.05746	0.0806055	0.0518551	0.0796338	0.647521	0.363639	Not Sig
chr11:119162147_C-A	ABCG4	4812	6313	1.05745	0.080587	0.0667128	0.0334525	0.532525	0.626737	Not Sig
chrX:63637882_C-G	ARHGEF9	649	1085	1.05745	0.0805851	0.0655206	0.129753	0.70182	0.427561	Not Sig
chr8:88036638_G-T	MMP16	2564	5006	1.05741	0.0805345	0.0680769	0.0136211	0.497358	0.881637	Not Sig
chr9:97030478_G-A	CTSV	2959	6276	1.05732	0.0804179	0.0614005	0.0733405	0.659221	0.490295	Not Sig
chr10:133225669_C-T	KNDC1	3701	1696	1.05729	0.0803707	0.0501746	0.0368466	0.6361	0.653229	Not Sig
chr4:42114290_G-A	BEND4	497	869	1.05726	0.0803327	0.103337	0.00358137	0.438453	0.977294	Not Sig
chr3:10832856_A-T	SLC6A11	1422	2264	1.0572	0.0802491	0.052303	0.11668	0.705231	0.325486	Not Sig
chr16:72086188_G-T	TXNL4B	1119	619	1.05716	0.0801884	0.0555875	-0.0145974	0.692709	0.910594	Not Sig
chr6:113940270_C-T	HDAC2	4264	6560	1.05713	0.080156	0.0595769	0.0752881	0.699207	0.494774	Not Sig
chrX:53078020_C-G	GPR173	17959	13322	1.05708	0.0800903	0.0727224	0.0797272	0.593706	0.259795	Not Sig
chr5:141124966_T-C	PCDHB4	1851	5442	1.05705	0.0800413	0.0696682	0.0528122	0.621964	0.74564	Not Sig
chr8:70573978_C-A	TRAM1	1212	565	1.05676	0.07965	0.00844836	0.023	0.962404	0.885863	Not Sig
chr15:77996424_G-T	TBC1D2B	3967	2064	1.05676	0.0796449	0.0795933	0.058646	0.486327	0.481045	Not Sig
chr16:72086444_G-T	TXNL4B	9489	29830	1.05675	0.0796296	0.0702821	0.00888596	0.575287	0.910797	Not Sig
chr9:136007198_G-A	NACC2	4901	2508	1.05663	0.0794655	0.0600491	0.137961	0.599888	0.20901	Not Sig
chr10:7160462_C-T	SFMBT2	1446	3551	1.05662	0.079453	0.0829894	-0.114643	0.365709	0.317417	Not Sig
chr7:11370467_G-A	THSD7A	1895	1242	1.05662	0.0794513	0.0811887	0.103505	0.606467	0.370838	Not Sig
chr3:113652124_T-A	USF3	2904	2825	1.05657	0.079395	0.0760521	0.0472541	0.560231	0.787076	Not Sig
chr6:73823924_C-G	CD109	3126	3940	1.05657	0.0793829	0.0572283	0.0766612	0.514723	0.257941	Not Sig
chr12:75501375_A-T	GLIPR1	1110	1805	1.05654	0.0793466	0.0795706	0.0931941	0.611405	0.444033	Not Sig
chr13:51760526_C-A	WDFY2	2000	4025	1.05651	0.0793072	0.0598201	0.0414666	0.659632	0.692303	Not Sig
chr12:4915542_G-A	KCNA1	13905	8809	1.05646	0.0792345	0.0571121	0.06551	0.655528	0.474339	Not Sig
chr14:70673350_G-A	TTC9	3933	1559	1.05637	0.0791216	0.0830817	-0.0525089	0.507896	0.400792	Not Sig
chr2:173908531_C-G	SP3	1996	2160	1.05637	0.0791158	0.081923	-0.0740006	0.613978	0.56674	Not Sig
chr1:158096129_G-C	KIRREL1	12355	3080	1.05636	0.0791029	0.0805536	0.0886313	0.471584	0.520331	Not Sig
chr8:41262932_C-G	SFRP1	5000	8080	1.05631	0.0790321	0.0647363	0.0590906	0.56708	0.487308	Not Sig
chr9:84873068_C-T	NTRK2	4885	2856	1.05622	0.0789084	0.0571307	-0.0676198	0.672842	0.578579	Not Sig
chr12:79449852_T-G	SYT1	1995	2413	1.05617	0.0788401	0.0583583	-0.0228099	0.692496	0.787609	Not Sig
chr1:70125669_G-C	LRRC7	1278	1957	1.05615	0.0788123	0.0403455	-0.0470166	0.79414	0.678329	Not Sig
chr12:103772506_G-T	NT5DC3	7205	6762	1.05614	0.0788069	0.0614878	-0.00121388	0.662562	0.986504	Not Sig
chr1:9930225_G-A	LZIC	1698	2143	1.05614	0.0787986	0.0659072	-0.0275284	0.635027	0.82078	Not Sig
chr12:4812853_G-T	KCNA6	5587	17865	1.05599	0.0786012	0.0706086	0.0490988	0.488749	0.609529	Not Sig
chr12:22690035_T-C	ETNK1	847	2682	1.05594	0.078533	0.045311	-0.056313	0.768997	0.698668	Not Sig
chr1:100193127_G-C	DBT	4212	5626	1.05593	0.0785174	0.0535249	0.0656155	0.711601	0.486805	Not Sig
chr10:62400471_C-T	ZNF365	4463	12325	1.05593	0.0785128	0.0798744	0.0602934	0.544314	0.322753	Not Sig
chr10:97320607_A-G	FRAT1	9105	9463	1.05589	0.0784646	0.0502778	0.0943412	0.651938	0.202281	Not Sig
chr12:54578044_C-G	PDE1B	15687	21792	1.05586	0.078422	0.0743759	0.076976	0.509422	0.297944	Not Sig
chr18:5143713_T-A	AKAIN1	1160	493	1.05586	0.0784168	0.0798126	0.238056	0.614997	0.146703	Not Sig
chr12:124785948_C-T	SCARB1	2295	1581	1.05585	0.0784011	0.0931992	0.018536	0.509705	0.901731	Not Sig
chr12:64147993_T-G	SRGAP1	1145	678	1.05584	0.0783882	0.0294969	0.110137	0.844929	0.263753	Not Sig
chr3:21420390_C-T	ZNF385D	1072	1157	1.05584	0.0783865	0.0595544	-0.0343771	0.700859	0.692587	Not Sig
chr7:114654098_A-G	FOXP2	3965	2482	1.0558	0.0783377	0.0375279	0.036497	0.81899	0.809052	Not Sig
chr2:213003315_A-C	IKZF2	263	433	1.05575	0.0782691	0.106839	-0.312292	0.488997	0.0637768	Not Sig
chr3:186149202_C-T	DGKG	777	765	1.05573	0.0782373	0.114068	-0.215763	0.538211	0.119584	Not Sig
chr6:96206159_A-T	FUT9	2095	2570	1.0557	0.0782023	0.0653226	0.0177643	0.589542	0.862394	Not Sig
chr6:150404306_T-C	IYD	1050	2566	1.05567	0.0781606	0.0551676	0.0838518	0.599789	0.552273	Not Sig
chr8:98431601_G-A	KCNS2	3107	2701	1.05561	0.0780762	0.0649513	-0.0599289	0.578678	0.578668	Not Sig
chr17:21417861_A-G	KCNJ12	693	220	1.05554	0.0779763	0.0905203	-0.00565985	0.723218	0.977814	Not Sig
chr21:26923301_T-A	ADAMTS5	1909	2810	1.05553	0.0779721	0.0785481	0.0637488	0.431671	0.596235	Not Sig
chr1:13824585_T-A	PRDM2	230	180	1.05547	0.077888	0.146353	-0.318195	0.339352	0.292008	Not Sig
chr12:51994284_G-C	ACVR1B	12232	11223	1.05547	0.0778867	0.0697438	-0.00105268	0.502207	0.988269	Not Sig
chrX:153060324_T-C	PNMA3	1484	1064	1.05546	0.0778755	0.06656	0.139499	0.649897	0.291413	Not Sig
chr10:12829328_A-G	CAMK1D	782	1672	1.05546	0.0778698	0.0810716	-0.0217769	0.649305	0.893931	Not Sig
chr4:94587944_G-A	PDLIM5	878	1189	1.05545	0.0778633	0.0790804	0.0183236	0.711545	0.912132	Not Sig
chr14:99514807_C-T	CCDC85C	2503	1792	1.05544	0.0778466	0.0676296	0.0368083	0.590095	0.708985	Not Sig
chr17:29551123_A-T	TAOK1	2987	2703	1.0553	0.077648	0.0710164	0.0679493	0.558936	0.490181	Not Sig
chr4:95165114_A-C	UNC5C	3850	13031	1.05527	0.0776069	0.06696	0.0521722	0.595882	0.561237	Not Sig
chr15:22827836_G-T	NIPA1	20525	14492	1.05526	0.0775936	0.0502951	-0.00207135	0.689719	0.96897	Not Sig
chr7:83958842_C-A	SEMA3A	1732	563	1.05525	0.0775856	0.0389317	0.234465	0.810488	0.121408	Not Sig
chr7:2527494_C-T	LFNG	5790	2992	1.05525	0.077584	0.0503279	0.0526339	0.652793	0.394288	Not Sig
chr9:112220417_C-T	PTBP3	2286	3442	1.05522	0.077539	0.0570785	0.100592	0.634017	0.294698	Not Sig
chr6:89930434_G-T	BACH2	1438	2078	1.05518	0.0774956	0.0441001	0.0221257	0.765135	0.877057	Not Sig
chr12:108646922_C-A	CORO1C	4133	1569	1.05517	0.0774748	0.0413617	0.141879	0.708495	0.313896	Not Sig
chr5:76353842_A-G	SV2C	4708	3084	1.05515	0.0774417	0.0697883	0.00137596	0.624609	0.987337	Not Sig
chr7:88276020_C-T	STEAP4	907	1312	1.05514	0.0774395	0.060968	0.0603456	0.717663	0.566462	Not Sig
chr11:128460095_C-A	ETS1	1915	1011	1.05511	0.077389	0.0701072	0.0132968	0.668663	0.887319	Not Sig
chr12:64153489_G-T	SRGAP1	701	486	1.05508	0.0773568	0.0895268	-0.0879225	0.755822	0.657356	Not Sig
chr9:105640612_C-T	FKTN	181	481	1.05508	0.0773526	0.0446584	-0.189688	0.858968	0.232308	Not Sig
chr6:47824824_T-A	OPN5	1883	530	1.05506	0.0773194	0.0929665	0.336685	0.525217	0.0246105	Not Sig
chr17:17844432_G-A	TOM1L2	7634	11093	1.05504	0.0773035	0.0581856	0.0271665	0.64413	0.593424	Not Sig
chr6:163577765_T-C	QKI	1994	3232	1.05487	0.077061	0.0353841	0.0628936	0.65499	0.545578	Not Sig
chr5:1223654_G-C	SLC6A19	7103	7648	1.05487	0.0770605	0.064396	0.048429	0.68816	0.613687	Not Sig
chr11:8688822_G-A	RPL27A	229	322	1.05473	0.076875	0.0780386	0.00619183	0.731738	0.979322	Not Sig
chr16:11179435_C-A	CLEC16A	2945	1886	1.0547	0.0768348	0.0721498	0.124696	0.660503	0.203434	Not Sig
chr6:57104614_A-G	ZNF451	855	1111	1.05468	0.076807	0.0700784	-0.102396	0.714919	0.370282	Not Sig
chr11:77021423_A-C	ACER3	1248	5938	1.05468	0.0768063	0.04828	-0.0205552	0.698559	0.870976	Not Sig
chr1:183249196_T-C	NMNAT2	7282	4079	1.05467	0.0767897	0.0526956	-0.0373086	0.687727	0.637121	Not Sig
chr6:163577342_C-T	QKI	2087	2178	1.05465	0.0767639	0.0828351	0.0200532	0.462579	0.879466	Not Sig
chrX:93711025_T-A	FAM133A	1584	595	1.05463	0.0767345	0.0583267	-0.11218	0.792171	0.558112	Not Sig
chr11:69653303_T-C	CCND1	24276	20687	1.05446	0.0765049	0.0498036	-0.00886257	0.65995	0.930235	Not Sig
chr8:21691255_C-T	GFRA2	7018	3905	1.05446	0.0765032	0.0559254	0.0439651	0.615022	0.489367	Not Sig
chr19:1258268_G-T	MIDN	5604	3274	1.05446	0.0765	0.0601334	0.0828361	0.649148	0.387435	Not Sig
chr8:132062078_C-A	HHLA1	2031	1079	1.05442	0.0764494	0.0674853	0.113085	0.664087	0.366718	Not Sig
chr11:119663260_G-A	NECTIN1	3527	1927	1.0544	0.0764216	0.0439565	-0.0170862	0.765451	0.878253	Not Sig
chr9:136007726_A-G	NACC2	782	986	1.05437	0.0763864	0.0345891	0.0576694	0.806108	0.540617	Not Sig
chr5:161292741_G-A	GABRB2	1343	2166	1.05431	0.0762979	0.0963277	0.0812473	0.535596	0.613635	Not Sig
chr15:52065281_A-G	MAPK6	1365	540	1.0543	0.076285	0.075074	-0.235392	0.337657	0.313843	Not Sig
chr20:22581572_T-C	FOXA2	1138	3258	1.0543	0.0762815	0.0710069	0.260709	0.608828	0.0426592	Not Sig
chr9:99151639_C-G	TGFBR1	2040	4050	1.05427	0.0762398	0.0470486	-0.0401959	0.745657	0.780602	Not Sig
chr18:47830978_G-A	SMAD2	5504	1759	1.05424	0.0762092	0.067681	0.0639663	0.571108	0.466414	Not Sig
chr19:58339990_T-G	ZSCAN22	3797	6670	1.05423	0.0761849	0.0584167	0.0922273	0.654973	0.34255	Not Sig
chr11:82979114_T-C	RAB30	1370	845	1.05421	0.0761658	0.0376161	-0.0170131	0.744207	0.909069	Not Sig
chr7:64526266_T-C	ZNF680	7832	1995	1.0542	0.0761419	0.0667658	0.0477059	0.561891	0.691549	Not Sig
chr2:80647943_G-T	CTNNA2	4490	6340	1.05418	0.0761194	0.0780025	0.135534	0.462892	0.339518	Not Sig
chr5:139410358_C-A	DNAJC18	1738	6735	1.05405	0.0759412	0.047216	0.128409	0.667622	0.351757	Not Sig
chr1:102876860_T-C	COL11A1	2882	805	1.05405	0.0759382	0.0276966	0.182433	0.810238	0.122808	Not Sig
chr11:119661889_G-T	NECTIN1	7060	2895	1.05404	0.0759317	0.0576798	0.0850721	0.614295	0.25725	Not Sig
chr18:76358528_G-T	ZNF516	3268	2889	1.05404	0.0759266	0.0406229	0.144684	0.744247	0.0743398	Not Sig
chr7:2714260_G-A	AMZ1	4874	3059	1.05393	0.075776	0.0394221	0.0697411	0.778541	0.421985	Not Sig
chr3:108693828_T-C	DZIP3	2798	2899	1.05388	0.075708	0.059958	0.00703183	0.671813	0.943527	Not Sig
chr7:64526209_A-G	ZNF680	4303	6993	1.05358	0.0752964	0.0735205	0.0987963	0.523094	0.460725	Not Sig
chr9:8315260_G-A	PTPRD	2852	6178	1.05356	0.0752663	0.0536331	-0.0171898	0.745099	0.858559	Not Sig
chr2:217800322_G-T	TNS1	6653	5936	1.05354	0.0752405	0.05595	0.0270232	0.635504	0.541616	Not Sig
chr1:214355357_G-A	PTPN14	4785	4939	1.05349	0.0751699	0.0505063	-0.0858717	0.692924	0.447822	Not Sig
chr22:30489535_C-T	SEC14L4	1790	2025	1.05342	0.0750747	0.0284886	0.0762433	0.880571	0.0865103	Not Sig
chr2:30641389_T-G	LCLAT1	7106	2667	1.05339	0.0750335	0.0520932	-0.0352866	0.690428	0.767746	Not Sig
chr7:31787106_T-G	PDE1C	4960	2177	1.05338	0.0750298	0.0675031	-0.0933272	0.629065	0.267169	Not Sig
chr4:128269842_C-G	PGRMC2	91	294	1.05337	0.0750107	0.0956948	0.11456	0.716494	0.60117	Not Sig
chr18:47821713_C-T	SMAD2	563	733	1.05334	0.0749717	0.0556089	0.119318	0.765659	0.386757	Not Sig
chr9:131496642_G-C	PRRC2B	1194	1631	1.05325	0.0748492	0.0676996	0.0957488	0.537458	0.284089	Not Sig
chr3:174282850_G-C	NLGN1	533	421	1.05318	0.0747531	0.0234189	0.00867976	0.894088	0.952379	Not Sig
chr17:35351722_C-T	SLFN11	65	32	1.05312	0.0746708	0.10239	-0.480849	0.792078	0.507903	Not Sig
chr3:114328187_C-T	ZBTB20	219	150	1.05302	0.0745314	-0.033574	0.278046	0.918944	0.62466	Not Sig
chr2:69941883_C-T	MXD1	6635	5339	1.05288	0.0743389	0.0573973	0.121522	0.69507	0.330768	Not Sig
chr6:57103562_A-G	ZNF451	537	1690	1.05287	0.0743269	0.0381912	-0.0546823	0.701845	0.718998	Not Sig
chr1:156466945_G-A	MEF2D	4788	3602	1.05277	0.0741853	0.0596266	0.0249401	0.685251	0.773973	Not Sig
chrX:17147717_T-C	REPS2	783	267	1.05268	0.0740694	0.0783256	-0.357944	0.626104	0.0747494	Not Sig
chr22:31341070_A-G	PATZ1	11794	7484	1.05262	0.073978	0.0502992	-0.0126276	0.549307	0.8327	Not Sig
chr8:109965966_C-T	KCNV1	981	1451	1.05259	0.0739482	0.0700279	-0.0837107	0.720969	0.492285	Not Sig
chr6:163574736_T-C	QKI	4438	1618	1.05247	0.0737806	0.0301095	0.0804187	0.819095	0.526471	Not Sig
chr1:115700502_A-G	CASQ2	1014	1073	1.05244	0.0737406	0.0474301	-0.0357121	0.749503	0.764171	Not Sig
chr15:32740908_C-T	GREM1	1160	3884	1.05243	0.0737221	0.094966	0.0666547	0.582591	0.507257	Not Sig
chr16:70380067_C-A	ST3GAL2	9319	4455	1.05241	0.0736996	0.0498485	0.0617686	0.686757	0.621692	Not Sig
chr21:33577660_C-T	DONSON	9473	1184	1.0524	0.0736884	0.0714425	-0.0914898	0.498196	0.514517	Not Sig
chr16:69963634_G-C	CLEC18A	4210	4898	1.05239	0.0736646	0.0689516	0.00988527	0.573028	0.903649	Not Sig
chrX:3605452_G-A	PRKX	2782	1364	1.05238	0.0736606	0.0295143	-0.0897547	0.827484	0.248334	Not Sig
chr9:36836941_C-A	PAX5	5025	4963	1.05236	0.0736276	0.0401959	0.0577583	0.738697	0.432873	Not Sig
chr5:156764242_T-C	SGCD	1874	1798	1.05234	0.0735948	0.053638	0.11211	0.710329	0.404917	Not Sig
chr19:51451418_G-A	SIGLEC8	3155	4323	1.05232	0.0735691	0.0744177	-0.0952805	0.589238	0.314209	Not Sig
chr3:46582446_A-G	TDGF1	2123	3560	1.05231	0.073556	0.0651135	-0.0659077	0.690027	0.453235	Not Sig
chr8:1784830_A-T	CLN8	3412	1812	1.05227	0.0735073	0.0767666	-0.0425246	0.659463	0.501053	Not Sig
chr13:108208462_G-T	LIG4	373	570	1.05214	0.073333	0.0609796	0.0083393	0.722417	0.967836	Not Sig
chr13:111304533_C-T	ARHGEF7	9116	10341	1.05205	0.0731982	0.0563439	0.00937579	0.682203	0.912894	Not Sig
chr5:100810915_C-T	ST8SIA4	1506	2435	1.05197	0.0730969	0.0619716	-0.0440375	0.699544	0.68931	Not Sig
chr20:2146522_C-G	STK35	1211	939	1.05185	0.0729337	0.0242272	0.101671	0.830392	0.287563	Not Sig
chr19:1257436_T-A	MIDN	1429	1115	1.05185	0.0729306	0.0417664	0.0427303	0.827057	0.73172	Not Sig
chr8:107251144_T-G	ANGPT1	2009	2367	1.05183	0.0728996	0.0448681	0.109836	0.679158	0.455112	Not Sig
chr10:48436308_C-T	MAPK8	5470	2385	1.05181	0.0728805	0.048706	-0.0210435	0.662966	0.877292	Not Sig
chr10:124759672_C-T	EEF1AKMT2	4175	2079	1.05176	0.0727988	0.044801	0.0673553	0.70368	0.574346	Not Sig
chr20:23081806_G-A	CD93	6049	6427	1.05175	0.0727943	0.0527627	0.0464147	0.587506	0.357668	Not Sig
chr13:107169640_T-A	FAM155A	1027	815	1.05169	0.0727067	0.0667155	-0.0122216	0.728325	0.9493	Not Sig
chr5:98794226_G-A	RGMB	2167	1916	1.0516	0.0725806	0.0690853	0.0651842	0.668689	0.450266	Not Sig
chr16:13948953_G-A	ERCC4	2659	2902	1.05157	0.0725504	0.0574216	0.0403743	0.684794	0.682836	Not Sig
chr11:109426100_A-T	C11orf87	98	197	1.05151	0.0724654	0.038161	0.140225	0.890464	0.72811	Not Sig
chr5:148994165_G-T	SH3TC2	6944	1463	1.05149	0.0724352	0.0686106	-0.0986399	0.603705	0.441563	Not Sig
chr7:149181829_T-C	ZNF398	14361	3337	1.05139	0.0723042	0.0697812	0.0100615	0.592277	0.907686	Not Sig
chr12:125661435_A-G	TMEM132B	5230	1731	1.05136	0.0722521	0.0304522	0.0548459	0.827205	0.260054	Not Sig
chr2:5698517_C-T	SOX11	1937	1785	1.05131	0.0721905	0.0113622	0.108733	0.927736	0.451906	Not Sig
chr1:62211482_G-A	L1TD1	1262	3202	1.05129	0.0721576	0.0673427	0.0134205	0.531813	0.901566	Not Sig
chr10:62807853_C-T	ADO	201	820	1.05129	0.0721559	0.0120678	-0.0801398	0.96043	0.794084	Not Sig
chr10:4988621_A-C	AKR1C2	3663	4206	1.05127	0.0721341	0.0593445	-0.0318906	0.626722	0.70385	Not Sig
chr4:56463247_G-A	PAICS	3392	1630	1.0512	0.0720427	0.0451282	-0.0122679	0.761614	0.893313	Not Sig
chr3:147414344_T-A	ZIC1	1244	994	1.0512	0.0720423	0.0776045	0.0170735	0.603829	0.895015	Not Sig
chr1:179103962_G-A	ABL2	1361	838	1.05102	0.0717903	0.0623659	0.0998112	0.69568	0.53214	Not Sig
chr7:43562527_C-T	HECW1	2338	1357	1.051	0.0717622	0.0432326	-0.14967	0.75747	0.0994454	Not Sig
chr2:219172378_C-T	CNPPD1	4554	4406	1.05096	0.0717114	0.0665729	0.145691	0.680584	0.164878	Not Sig
chr9:112666281_C-T	KIAA1958	5545	4163	1.05095	0.0716966	0.0606959	-0.0643504	0.649094	0.515293	Not Sig
chr5:81416477_G-T	SSBP2	5813	7742	1.0509	0.071627	0.0580939	0.00884704	0.661944	0.918968	Not Sig
chr17:39258304_C-T	FBXL20	3005	2669	1.05085	0.0715534	0.0669485	0.0100712	0.72078	0.922941	Not Sig
chr11:125497628_C-A	LOC403312	1345	979	1.05078	0.0714643	0.00498724	0.17225	0.979226	0.051334	Not Sig
chr11:59801561_C-G	STX3	2134	2230	1.05066	0.0712995	0.034688	0.0913916	0.752055	0.288733	Not Sig
chr15:72285136_C-A	CELF6	7874	5852	1.05066	0.0712965	0.0746804	0.0161077	0.538712	0.892975	Not Sig
chr5:134606011_G-A	SAR1B	680	781	1.05059	0.0711951	0.0291323	-0.0281969	0.860024	0.814497	Not Sig
chr11:74332154_C-A	PGM2L1	4624	3867	1.05056	0.0711612	0.0622225	-0.0285178	0.578671	0.804845	Not Sig
chr14:85625709_G-T	FLRT2	6487	5402	1.05052	0.0711045	0.0664711	0.0551855	0.588969	0.591993	Not Sig
chr11:17782373_G-A	KCNC1	578	664	1.0505	0.0710746	0.0483783	-0.0212556	0.8328	0.922962	Not Sig
chr2:231048785_G-T	C2orf72	4099	8823	1.0505	0.0710741	0.0584328	0.0239979	0.648785	0.723206	Not Sig
chr12:66252493_G-C	IRAK3	14530	18981	1.05047	0.0710364	0.0555875	0.0194142	0.534965	0.800666	Not Sig
chr3:44749460_A-T	KIAA1143	4927	5505	1.05039	0.0709268	0.0759118	-0.0447879	0.490913	0.63158	Not Sig
chr20:47655543_C-T	NCOA3	3042	7830	1.05035	0.070876	0.0591236	-0.0206287	0.727739	0.834102	Not Sig
chr6:13613591_G-A	SIRT5	5180	3685	1.05029	0.0707895	0.0584225	-0.0085115	0.61188	0.947492	Not Sig
chrX:17149245_T-C	REPS2	4844	3400	1.05028	0.0707693	0.0417634	0.0161842	0.751396	0.89071	Not Sig
chr14:88466007_C-G	PTPN21	1883	1268	1.05027	0.0707564	0.0608181	-0.0750317	0.608625	0.484378	Not Sig
chr6:108680167_A-G	FOXO3	576	416	1.05026	0.0707503	0.0600666	-0.0454973	0.792871	0.830523	Not Sig
chr14:85632209_T-A	FLRT2	352	259	1.05024	0.0707258	0.117698	-0.420961	0.554684	0.0544931	Not Sig
chr17:59947066_G-T	RPS6KB1	3175	10109	1.05021	0.0706781	0.0608655	0.0442893	0.632479	0.718738	Not Sig
chr7:25119105_G-C	CYCS	5870	8508	1.05016	0.0706075	0.0444145	-0.009602	0.72438	0.910495	Not Sig
chr10:50187162_A-C	ASAH2	6387	6410	1.05015	0.0705897	0.06501	-0.100327	0.614196	0.161004	Not Sig
chr4:17842689_T-C	LCORL	149	476	1.05013	0.0705683	0.0903772	-0.17929	0.760025	0.466981	Not Sig
chr12:133210134_C-T	ZNF268	11475	4150	1.05012	0.0705506	0.0472065	-0.0158598	0.654929	0.772943	Not Sig
chr15:49644535_C-T	DTWD1	2193	2090	1.0501	0.070526	0.0677946	-0.0228527	0.691343	0.804666	Not Sig
chr9:122845257_T-C	RC3H2	4781	13724	1.05006	0.0704739	0.0542663	0.118714	0.643007	0.228277	Not Sig
chr6:142218859_T-G	VTA1	3570	1337	1.05002	0.0704165	0.0616337	0.136502	0.71435	0.179207	Not Sig
chr7:107760101_C-T	CBLL1	7444	4388	1.05	0.0703932	0.0494035	0.127602	0.652495	0.248999	Not Sig
chr9:105395974_T-G	SLC44A1	501	553	1.04998	0.0703624	0.116253	-0.257106	0.404821	0.139366	Not Sig
chr1:181799672_G-A	CACNA1E	11225	8470	1.0498	0.0701161	0.056034	0.0615782	0.623151	0.3244	Not Sig
chr16:66723065_C-A	DYNC1LI2	3149	2707	1.04978	0.0700816	0.0506705	0.053218	0.715639	0.567347	Not Sig
chr9:131496801_G-A	PRRC2B	5496	2864	1.04976	0.0700565	0.0528699	-0.071207	0.660959	0.286061	Not Sig
chr1:78643553_T-C	IFI44L	3184	3278	1.04974	0.070034	0.0595208	-0.0551702	0.698039	0.538208	Not Sig
chr7:100107665_C-A	AP4M1	1996	3809	1.04971	0.0699905	0.0364764	0.0431348	0.685365	0.502678	Not Sig
chr6:109164584_T-C	CEP57L1	19688	11630	1.04969	0.0699651	0.0459754	0.0810104	0.673306	0.43088	Not Sig
chr7:102253247_C-T	CUX1	4086	4490	1.04965	0.0699038	0.0418886	0.0083033	0.751568	0.899696	Not Sig
chr5:135447739_T-C	TIFAB	2156	1793	1.04963	0.0698816	0.0332016	0.0715318	0.755493	0.616978	Not Sig
chrX:155778304_C-T	SPRY3	2798	4861	1.04958	0.0698154	0.0604918	0.0630787	0.631182	0.476389	Not Sig
chr22:32859813_C-A	TIMP3	10184	2856	1.04947	0.069666	0.0562977	0.0273449	0.616418	0.724468	Not Sig
chr3:46582350_A-G	TDGF1	838	1759	1.04947	0.0696563	0.0760216	0.0663569	0.684116	0.713364	Not Sig
chr8:71198961_G-T	EYA1	5103	13864	1.04937	0.0695234	0.0750317	-0.00121082	0.537897	0.990168	Not Sig
chr7:116506204_T-C	CAV2	1665	1160	1.04932	0.0694601	0.0212165	0.0297719	0.885524	0.856389	Not Sig
chr10:59789833_A-G	CCDC6	5447	1685	1.04928	0.0693987	0.0389081	0.0645241	0.722963	0.670839	Not Sig
chr2:178402378_C-G	OSBPL6	3773	2899	1.04928	0.0693937	0.0473897	0.127413	0.612937	0.0560035	Not Sig
chr7:44068144_G-C	DBNL	12679	13649	1.04927	0.0693815	0.0493326	-0.00580952	0.666205	0.921252	Not Sig
chr19:58263439_G-A	ZNF544	932	761	1.04924	0.0693419	0.0618259	0.0969429	0.745628	0.496181	Not Sig
chr10:48435623_G-A	MAPK8	978	432	1.04915	0.0692194	0.0294131	0.179588	0.90572	0.27982	Not Sig
chr11:60468943_C-A	MS4A1	3078	3374	1.04913	0.0691954	0.0596688	-0.024391	0.68308	0.850051	Not Sig
chr9:72248966_T-C	GDA	3469	1770	1.04913	0.0691932	0.0594944	0.173724	0.707391	0.117691	Not Sig
chr4:1026770_G-A	FGFRL1	1233	2443	1.04913	0.0691885	0.0358792	0.138677	0.788613	0.109135	Not Sig
chr16:47082627_G-T	NETO2	2996	3418	1.049	0.0690082	0.0537794	-0.0355672	0.667769	0.820232	Not Sig
chr1:215625752_C-A	USH2A	1791	5335	1.04895	0.0689424	0.0265749	0.0893937	0.886473	0.454798	Not Sig
chr4:98877217_T-C	EIF4E	589	362	1.04888	0.0688491	0.0236883	0.33729	0.896547	0.11953	Not Sig
chr22:38483975_T-G	DDX17	1927	2304	1.04888	0.0688439	0.0374579	0.0202882	0.769746	0.812249	Not Sig
chr6:154125147_A-G	OPRM1	1763	786	1.04885	0.0688034	0.0314744	0.0870522	0.83772	0.552197	Not Sig
chr14:100280705_G-A	YY1	1165	1181	1.04881	0.0687531	0.0631154	-0.129133	0.716049	0.490214	Not Sig
chr15:22828916_G-A	NIPA1	1726	3722	1.04874	0.0686536	0.0484129	0.113296	0.71559	0.287815	Not Sig
chr10:79614514_A-G	SFTPA1	2471	1672	1.04871	0.0686104	0.0511173	0.13789	0.710153	0.183	Not Sig
chr12:114671485_A-T	TBX3	14914	3556	1.04868	0.0685737	0.0721207	0.0886367	0.620343	0.434327	Not Sig
chr8:73788475_A-G	UBE2W	3339	3562	1.04868	0.0685727	0.0471669	0.046708	0.634442	0.748616	Not Sig
chr7:49912923_C-T	VWC2	957	773	1.0486	0.0684627	0.0425826	0.0620493	0.733817	0.717646	Not Sig
chr12:93402050_G-A	NUDT4	990	1101	1.04855	0.0683991	0.0540875	-0.137395	0.543324	0.225487	Not Sig
chr2:229767317_A-C	TRIP12	2416	4022	1.04853	0.0683738	0.0671142	0.0437582	0.609807	0.734798	Not Sig
chr13:95020664_G-T	ABCC4	6731	8227	1.04847	0.0682804	0.0608122	0.0629236	0.598938	0.632598	Not Sig
chr7:118194502_G-T	LSM8	2318	1057	1.04833	0.0680983	0.0589193	-0.0409132	0.616885	0.758409	Not Sig
chr3:46019540_G-C	XCR1	5688	3974	1.04833	0.0680883	0.0545222	0.00380157	0.67864	0.97238	Not Sig
chr9:3224903_C-T	RFX3	568	699	1.04831	0.0680651	0.0126553	0.069406	0.93569	0.655277	Not Sig
chr16:12909982_G-A	SHISA9	267	458	1.04828	0.0680249	0.0586175	-0.398549	0.801058	0.0648354	Not Sig
chr16:77199772_A-G	MON1B	6760	16913	1.04823	0.0679578	0.0654365	0.021551	0.641333	0.807139	Not Sig
chr20:36232468_C-T	EPB41L1	5213	6600	1.04821	0.0679338	0.0508374	0.00983101	0.710881	0.918035	Not Sig
chr9:33441389_G-T	AQP3	2507	3208	1.04818	0.0678919	0.0606761	0.115049	0.684004	0.332572	Not Sig
chr12:93512092_T-C	MRPL42	2309	1254	1.0481	0.0677809	0.0401058	-0.0153291	0.757334	0.87154	Not Sig
chr13:99986066_T-G	ZIC2	3781	3448	1.04797	0.0675973	0.0632227	0.100381	0.629985	0.230627	Not Sig
chr20:42073086_G-T	PTPRT	3513	9507	1.04788	0.0674708	0.0472836	0.0383782	0.722963	0.689401	Not Sig
chr4:7741876_G-A	SORCS2	13761	15897	1.04783	0.0674053	0.041146	0.0189897	0.704624	0.81745	Not Sig
chr1:178475584_G-T	RASAL2	1457	1106	1.04773	0.0672632	0.0830228	0.0912681	0.638757	0.427996	Not Sig
chr4:176331679_C-T	SPCS3	75	86	1.04772	0.0672482	-0.00024249	-0.198982	0.999545	0.6727	Not Sig
chr15:62844416_G-T	TLN2	5075	12621	1.04756	0.0670314	0.0562977	-0.0412058	0.706512	0.717509	Not Sig
chrX:3604398_C-T	PRKX	9179	9923	1.04753	0.0669918	0.0692953	-0.0786299	0.620258	0.414155	Not Sig
chr12:66252141_C-G	IRAK3	5636	3075	1.04737	0.0667752	0.0526415	-0.0414766	0.657694	0.669702	Not Sig
chr1:173883620_T-C	ZBTB37	778	575	1.04735	0.0667462	0.0712741	-0.0847642	0.620673	0.647675	Not Sig
chr12:83133090_G-T	TMTC2	2649	4200	1.04734	0.0667277	0.0445395	0.0104754	0.703517	0.906005	Not Sig
chr9:8317472_G-A	PTPRD	7030	10648	1.04732	0.0667059	0.0503051	0.0218333	0.726509	0.724396	Not Sig
chr4:41956349_G-A	TMEM33	7581	3741	1.04726	0.0666249	0.0500738	0.00784075	0.665276	0.926106	Not Sig
chrX:145828377_G-T	SLITRK2	982	1896	1.04726	0.0666137	0.0453977	-0.114896	0.731095	0.430322	Not Sig
chr19:3465581_T-G	NFIC	4940	6661	1.04719	0.0665286	0.0522142	0.0491818	0.610341	0.583549	Not Sig
chr17:49294235_G-T	ZNF652	5472	1442	1.04705	0.0663315	0.0482233	0.0189554	0.740316	0.88414	Not Sig
chr3:48751184_A-C	PRKAR2A	2151	3165	1.047	0.0662663	0.0777196	0.0823079	0.358472	0.326973	Not Sig
chr16:23063766_A-C	USP31	2679	2603	1.047	0.0662613	0.0432944	-0.0366156	0.734638	0.807365	Not Sig
chr12:59779921_A-C	SLC16A7	504	966	1.04689	0.0661063	0.0731196	-0.0719192	0.720336	0.648123	Not Sig
chr20:49891449_C-A	SLC9A8	2279	1101	1.04688	0.0661009	0.0475473	0.106835	0.690953	0.354314	Not Sig
chr7:2715054_G-C	AMZ1	2528	2049	1.04688	0.0660937	0.0391706	-0.015929	0.744278	0.90194	Not Sig
chr1:183250320_C-T	NMNAT2	7439	9339	1.04682	0.0660189	0.0623583	0.0672734	0.617853	0.508662	Not Sig
chrX:67694774_G-C	AR	2578	3033	1.04681	0.0660048	0.0362151	0.115206	0.740867	0.332534	Not Sig
chr5:31324178_G-T	CDH6	3191	2222	1.04673	0.0658913	0.082284	0.0143553	0.627994	0.917165	Not Sig
chr6:11199324_G-T	NEDD9	2022	2907	1.04666	0.0657894	0.0410912	0.11167	0.790904	0.365589	Not Sig
chr12:124785715_C-T	SCARB1	2206	617	1.04665	0.0657856	0.0343843	-0.00993253	0.747782	0.951765	Not Sig
chr5:100808794_G-A	ST8SIA4	2299	3054	1.04664	0.0657659	0.0458037	-0.11174	0.634162	0.42081	Not Sig
chr17:35726061_A-G	AP2B1	2110	1480	1.04656	0.0656486	0.0445804	-0.0222113	0.777979	0.784049	Not Sig
chr14:20367564_G-T	TEP1	915	2083	1.04651	0.0655919	0.0588069	0.0102775	0.759488	0.904107	Not Sig
chr9:105396668_G-A	SLC44A1	13114	18463	1.04644	0.0654873	0.0506511	0.0411859	0.651982	0.692612	Not Sig
chr4:95169149_G-C	UNC5C	1418	1015	1.04641	0.0654507	0.0388729	0.133267	0.812214	0.230136	Not Sig
chr3:46017576_G-A	XCR1	6294	3231	1.04637	0.0653915	0.0777632	-0.0806723	0.56553	0.219445	Not Sig
chr5:134148174_A-C	TCF7	2292	2059	1.04635	0.0653669	0.0576618	-0.0757201	0.686923	0.575835	Not Sig
chr5:116445919_T-G	SEMA6A	3859	4075	1.04625	0.0652248	0.0327662	0.0278498	0.790644	0.698281	Not Sig
chr14:50975442_A-G	TRIM9	5784	3333	1.0462	0.0651614	0.0491055	0.0206656	0.701151	0.78043	Not Sig
chr4:7431877_C-T	PSAPL1	5562	2373	1.04616	0.065097	0.0431959	0.0371439	0.742069	0.614004	Not Sig
chr1:177282312_T-A	BRINP2	1143	1116	1.04612	0.0650505	0.0633408	0.0220263	0.657758	0.873279	Not Sig
chr14:104718868_C-T	INF2	5850	8664	1.0461	0.0650274	0.0464073	0.0563961	0.76478	0.520469	Not Sig
chr3:187235248_C-T	MASP1	291	311	1.04609	0.0650137	0.0362085	0.29888	0.860045	0.196253	Not Sig
chr14:58003397_G-T	ARMH4	775	1086	1.04605	0.0649492	-0.00443614	-0.0743582	0.983123	0.720059	Not Sig
chr9:109948612_T-C	PALM2-AKAP2	4819	3526	1.04604	0.0649426	0.0604792	-0.0705559	0.682299	0.487268	Not Sig
chr16:10927866_T-C	CIITA	4665	2986	1.04592	0.0647705	0.0347954	-0.0889534	0.747586	0.287283	Not Sig
chr19:15238181_T-C	BRD4	5923	10258	1.04588	0.0647127	0.0242781	0.0203275	0.869457	0.759718	Not Sig
chr6:170405968_G-T	FAM120B	1943	1995	1.04576	0.0645508	0.0553117	-0.0489465	0.691199	0.477482	Not Sig
chr2:102397058_G-A	IL18R1	5429	8222	1.04569	0.0644611	0.0413013	0.0548714	0.683144	0.579972	Not Sig
chr12:4918200_C-T	KCNA1	4594	4252	1.04567	0.064433	0.0571696	-0.0528699	0.599726	0.576769	Not Sig
chr14:99169301_T-A	BCL11B	9663	4352	1.04567	0.0644272	0.0572961	-0.0544478	0.627397	0.657205	Not Sig
chr6:154128788_C-T	OPRM1	907	3952	1.04565	0.0644018	0.0503317	-0.139206	0.661572	0.214193	Not Sig
chr7:2527343_T-C	LFNG	557	423	1.04562	0.0643531	0.0814044	-0.0818621	0.690016	0.575767	Not Sig
chr16:17106884_T-C	XYLT1	5241	6314	1.0456	0.0643287	0.042181	0.125315	0.681188	0.0585681	Not Sig
chr1:158097046_A-T	KIRREL1	5662	12358	1.04547	0.0641496	0.0276604	-0.046686	0.803618	0.6081	Not Sig
chr12:59779974_G-A	SLC16A7	3950	3915	1.0454	0.0640503	0.0495868	0.0236411	0.692332	0.821735	Not Sig
chr9:109949942_G-A	PALM2-AKAP2	2895	5882	1.0454	0.0640483	0.0203988	0.0977644	0.885675	0.416387	Not Sig
chr15:91297547_T-C	SV2B	13556	5618	1.04539	0.064044	0.0438579	0.0830243	0.738214	0.387511	Not Sig
chr6:43615079_C-T	POLH	2199	2031	1.04538	0.0640326	0.0583107	0.020965	0.661045	0.869318	Not Sig
chr15:52065567_G-A	MAPK6	4701	7003	1.04534	0.0639712	0.0613691	0.0349925	0.595809	0.792772	Not Sig
chr17:2324866_A-G	SRR	1605	1592	1.04531	0.0639247	0.0283423	0.0215976	0.782831	0.853901	Not Sig
chr5:176380098_A-G	ARL10	2461	2890	1.04523	0.0638148	0.0257521	0.140457	0.840514	0.214844	Not Sig
chr2:186763272_A-G	FAM171B	869	4035	1.04508	0.0636175	0.0686787	0.150445	0.496957	0.233005	Not Sig
chr17:1899366_A-G	RPA1	4659	2811	1.04499	0.063487	0.045608	0.0497939	0.661203	0.477492	Not Sig
chr9:37917052_C-A	SHB	562	355	1.04495	0.0634315	0.0137369	0.0630722	0.9473	0.707278	Not Sig
chr6:132460643_T-C	STX7	1653	843	1.04493	0.063406	0.0162494	0.0480391	0.896285	0.744123	Not Sig
chr8:68818729_C-T	C8orf34	3420	2571	1.04492	0.0633859	0.0378832	0.0417468	0.759429	0.791143	Not Sig
chr2:36840377_G-T	STRN	6986	7495	1.04484	0.0632765	0.044214	0	0.702381	1	Not Sig
chr17:21417604_G-A	KCNJ12	1768	1772	1.04483	0.0632696	0.0298705	0.0338749	0.783849	0.71899	Not Sig
chr1:184624357_T-C	C1orf21	6388	5833	1.04482	0.0632582	0.0405015	0.0142788	0.774396	0.84662	Not Sig
chr8:28022667_C-T	NUGGC	3952	1161	1.04482	0.0632518	0.0598268	0.0682749	0.697799	0.595684	Not Sig
chr14:90526325_T-A	TTC7B	1690	347	1.04481	0.0632415	0.0239789	0.34884	0.888518	0.0197475	Not Sig
chr16:5016586_G-T	SEC14L5	7104	8346	1.04476	0.0631782	0.0471669	0.0309603	0.716603	0.572357	Not Sig
chr17:76544630_T-A	PRCD	9159	14691	1.04476	0.0631675	0.0406256	-0.0196556	0.729858	0.76996	Not Sig
chr8:90625293_T-A	TMEM64	2002	7122	1.0447	0.0630828	0.0578373	-0.0299654	0.704222	0.820298	Not Sig
chr2:214576792_A-T	VWC2L	11836	6889	1.04466	0.0630284	0.0527953	0.00583851	0.651232	0.930025	Not Sig
chr21:42581106_G-A	SLC37A1	13911	12745	1.04462	0.0629846	0.046639	0.033823	0.661403	0.54759	Not Sig
chr3:133789271_C-T	TF	4877	2158	1.04462	0.0629812	0.0405705	-0.0423315	0.792042	0.602547	Not Sig
chr17:21243160_T-C	NATD1	703	525	1.04454	0.0628707	0.0440498	-0.00524426	0.784851	0.971054	Not Sig
chr6:115935092_C-T	FRK	2531	3172	1.04452	0.0628384	0.0488642	0.0790716	0.694462	0.405087	Not Sig
chr3:71676337_C-A	EIF4E3	6783	6338	1.04447	0.0627699	0.0485265	0.0983623	0.761097	0.315965	Not Sig
chr18:69847922_G-A	DOK6	789	534	1.04433	0.0625794	0.096255	0.13539	0.402444	0.197038	Not Sig
chr17:46879279_C-T	WNT9B	14424	17625	1.04425	0.0624716	0.0422343	0.0402927	0.699569	0.603517	Not Sig
chr3:44433329_C-T	ZNF445	3922	5544	1.04423	0.0624411	0.0527836	0.034081	0.697059	0.588094	Not Sig
chr12:120697501_C-A	MLEC	15695	14078	1.04422	0.0624201	0.0442363	-0.0620133	0.706431	0.405781	Not Sig
chr20:16050166_C-T	MACROD2	15952	13975	1.04422	0.0624199	0.0579262	0.0635867	0.628162	0.495402	Not Sig
chr8:56961622_G-A	IMPAD1	2284	1275	1.04421	0.0624091	0.049004	0.0406126	0.777668	0.666417	Not Sig
chr10:92654983_T-C	KIF11	2285	1141	1.04419	0.0623857	0.0404555	0.0856491	0.729708	0.485672	Not Sig
chr12:31451718_C-G	DENND5B	2106	551	1.04418	0.0623713	0.00422923	0.110467	0.978886	0.53611	Not Sig
chr2:69465080_G-C	AAK1	1212	1069	1.04417	0.0623598	0.0289183	0.180172	0.901952	0.0812616	Not Sig
chr1:99307250_G-A	PLPPR4	1750	2649	1.04409	0.0622487	0.0353276	0.0375356	0.818672	0.752606	Not Sig
chr12:66249805_G-A	IRAK3	34956	5873	1.044	0.0621157	0.0743243	0.0239719	0.50175	0.768303	Not Sig
chr7:149882990_C-T	ACTR3C	360	999	1.04399	0.0621061	0.0937488	-0.32555	0.509852	0.030526	Not Sig
chr9:108868212_C-T	ELP1	1638	1709	1.04398	0.0621003	0.0476133	-0.00675737	0.750699	0.95513	Not Sig
chr9:128309544_G-T	TRUB2	3912	3424	1.04393	0.0620266	0.0476021	0.0922684	0.715624	0.279762	Not Sig
chr9:8316764_A-G	PTPRD	8709	3601	1.04388	0.0619549	0.0423148	0.0484463	0.757095	0.656859	Not Sig
chr4:46040053_A-T	GABRG1	898	3139	1.04381	0.0618575	0.0361823	-0.164405	0.806213	0.31692	Not Sig
chr12:119156820_G-A	SRRM4	9763	11895	1.04374	0.0617688	0.051612	-0.0369385	0.716788	0.432206	Not Sig
chr17:14349147_G-T	HS3ST3B1	8348	4208	1.04371	0.0617226	0.0448542	0.0965824	0.676506	0.449532	Not Sig
chr17:20317895_G-A	SPECC1	2794	6024	1.04369	0.0616988	0.0599461	0.000977767	0.608382	0.986096	Not Sig
chr5:131643324_A-C	FNIP1	391	602	1.04369	0.0616932	-0.0566185	0.19592	0.799098	0.348291	Not Sig
chr19:54273883_C-T	LILRB2	3993	5249	1.04368	0.0616856	0.0672615	-0.0314574	0.555703	0.713748	Not Sig
chr8:1702242_A-G	DLGAP2	596	3269	1.04365	0.0616399	0.0193443	0.157935	0.907262	0.378353	Not Sig
chr3:44445869_C-T	ZNF445	1194	13095	1.04361	0.0615879	0.0560537	0.0183493	0.667818	0.854855	Not Sig
chr1:180975111_A-T	STX6	7576	11901	1.0436	0.0615757	0.0520327	0.00368819	0.680825	0.967328	Not Sig
chr19:51872317_C-T	ZNF577	835	2302	1.0436	0.0615752	0.0377105	0.0789363	0.821639	0.483713	Not Sig
chr17:20315018_C-T	SPECC1	31097	23835	1.04358	0.0615401	0.0560081	0.0232608	0.588446	0.603016	Not Sig
chr16:9759331_A-G	GRIN2A	1571	2149	1.04354	0.0614838	0.025284	0.0326747	0.884343	0.787596	Not Sig
chr1:218331411_G-A	RRP15	3094	5511	1.04347	0.0613941	0.0326872	-0.00131453	0.799576	0.988401	Not Sig
chr14:89157944_A-G	FOXN3	5182	8478	1.04345	0.061362	0.0523922	-0.017403	0.707844	0.890892	Not Sig
chr6:52499609_G-C	TRAM2	9691	8280	1.0434	0.0612871	0.0471511	-0.0466777	0.73488	0.549384	Not Sig
chr8:55540402_G-C	XKR4	1436	1990	1.04339	0.0612807	0.045519	-0.0808967	0.679439	0.36673	Not Sig
chr9:34982021_G-A	PHF24	1246	2585	1.04335	0.0612174	0.0303345	-0.0253515	0.82079	0.821039	Not Sig
chr11:119118524_T-C	C2CD2L	3499	7942	1.04334	0.0612162	0.0471885	-0.0162453	0.773642	0.861851	Not Sig
chr1:161518285_C-T	FCGR2A	505	1897	1.04328	0.0611244	0.0411774	-0.237963	0.790837	0.0956068	Not Sig
chr3:21413721_C-G	ZNF385D	473	460	1.04315	0.0609511	0.0306635	0.204358	0.864245	0.158986	Not Sig
chr7:118199790_T-C	LSM8	853	570	1.04314	0.0609382	0.100151	-0.160027	0.530389	0.279974	Not Sig
chr2:219034824_G-C	CFAP65	12019	8455	1.04314	0.0609271	0.0485802	0.0186478	0.66191	0.84798	Not Sig
chr17:21419722_G-A	KCNJ12	2496	3342	1.04309	0.0608588	0.0428914	0.075084	0.779874	0.374244	Not Sig
chr3:138295936_T-A	ARMC8	12826	4491	1.04308	0.0608464	0.0444136	0.0695276	0.75118	0.569324	Not Sig
chr5:65666824_A-G	SGTB	2175	1020	1.04303	0.0607798	0.0108258	0.0373183	0.946418	0.797489	Not Sig
chr9:89009656_C-T	SHC3	4621	1509	1.04293	0.0606466	0.0184176	0.10046	0.88156	0.469016	Not Sig
chr7:139190885_T-C	TTC26	3346	1694	1.04292	0.0606336	0.022916	0.114756	0.830672	0.25407	Not Sig
chr2:200980376_G-T	FAM126B	6001	6343	1.04291	0.0606082	0.0513469	0.0524241	0.765128	0.634931	Not Sig
chr12:117213723_C-G	NOS1	9668	14300	1.0429	0.0606056	0.0520932	0.00680518	0.530042	0.920575	Not Sig
chr7:107209990_G-C	COG5	8772	4186	1.0429	0.0605968	0.0551246	0.0146812	0.573793	0.823878	Not Sig
chr21:37616478_G-A	KCNJ6	4845	5821	1.04288	0.0605747	0.065095	-0.0815046	0.57745	0.258716	Not Sig
chr16:77199180_G-C	MON1B	10354	11706	1.04286	0.0605523	0.0391646	-0.00691389	0.702029	0.939939	Not Sig
chr14:88181437_T-A	KCNK10	2155	1405	1.0428	0.0604621	0.0449124	0.139071	0.739452	0.387411	Not Sig
chr2:240466407_G-A	GPC1	466	1038	1.04278	0.0604379	0.0444536	-0.160843	0.834581	0.225466	Not Sig
chr19:57260925_C-T	ZNF805	1419	3607	1.04278	0.0604312	0.0683104	0.0632516	0.641551	0.562072	Not Sig
chr10:100550313_T-G	HIF1AN	5976	6141	1.04274	0.0603806	0.0544221	0.0558379	0.669841	0.621817	Not Sig
chr4:95166317_G-T	UNC5C	2705	6386	1.04273	0.060371	0.0437319	0.00123677	0.722	0.993728	Not Sig
chr5:112868425_A-G	SRP19	2709	2023	1.04259	0.0601676	0.089871	0.00518024	0.496857	0.928267	Not Sig
chr3:86942806_A-G	VGLL3	2384	5144	1.04253	0.0600913	0.0427756	0.103421	0.685665	0.252265	Not Sig
chr1:220697446_C-A	C1orf115	3629	1607	1.04249	0.060037	0.0250018	-0.0579392	0.787147	0.564626	Not Sig
chr4:1072150_A-G	RNF212	5438	3794	1.04244	0.0599696	0.0674897	0.0243769	0.492358	0.770741	Not Sig
chr14:54792273_T-C	SAMD4A	7705	12213	1.04239	0.0598888	0.0346417	0.0206647	0.852225	0.774592	Not Sig
chr10:127739833_C-T	FOXI2	1090	1591	1.04238	0.0598848	0.0483021	0.108524	0.748246	0.453623	Not Sig
chr12:108621948_C-T	SELPLG	15690	3479	1.04238	0.0598794	0.0418613	0.0354987	0.601974	0.597336	Not Sig
chr8:99875743_C-T	VPS13B	2252	1938	1.04236	0.0598554	0.0424743	-0.112352	0.649384	0.0959455	Not Sig
chr9:4600501_G-A	SPATA6L	3802	2337	1.04235	0.0598403	0.0480327	0.0408337	0.755335	0.74444	Not Sig
chr6:138089583_G-A	PERP	7533	3438	1.04232	0.0597994	0.0370359	0.0848214	0.777852	0.358771	Not Sig
chr11:92891716_A-T	FAT3	1231	1862	1.04232	0.0597954	0.0487773	-0.0350928	0.677719	0.679673	Not Sig
chr17:67074148_G-T	HELZ	2806	2244	1.04231	0.0597907	0.0642776	0.0419633	0.5801	0.69652	Not Sig
chr13:57726643_C-A	PCDH17	10301	2784	1.0423	0.0597722	0.0547092	-0.0239509	0.729575	0.871863	Not Sig
chr8:61626016_C-A	ASPH	1468	2480	1.04223	0.0596732	0.0338995	0.0685123	0.883798	0.647215	Not Sig
chr3:86070075_A-G	CADM2	1115	1577	1.04221	0.0596426	0.0558872	0.0856343	0.559035	0.588349	Not Sig
chr9:99865988_C-A	NR4A3	2037	776	1.04214	0.0595508	0.0450144	0.125112	0.553103	0.295578	Not Sig
chr22:30489657_T-C	SEC14L4	2866	2701	1.04207	0.0594555	0.0543299	-0.0950179	0.525196	0.230076	Not Sig
chr4:99638978_C-T	C4orf54	1279	3355	1.04205	0.0594294	0.0361194	-0.0643276	0.79605	0.621092	Not Sig
chr19:45550291_C-T	OPA3	10581	3151	1.04204	0.0594052	0.0771335	0.0252106	0.361029	0.710924	Not Sig
chrX:103823431_C-A	RAB9B	2299	5727	1.04198	0.0593335	0.042898	0.194553	0.745009	0.065118	Not Sig
chr3:141946129_A-G	TFDP2	13762	5092	1.04198	0.0593257	0.0517232	0.0132125	0.684561	0.746261	Not Sig
chr6:96797055_T-C	GPR63	10000	9904	1.04193	0.0592555	0.047011	0.0743351	0.532144	0.313757	Not Sig
chr10:76873501_T-A	KCNMA1	2198	1983	1.04192	0.0592435	0.0664204	-0.0977644	0.534318	0.519676	Not Sig
chr18:14101504_G-A	ZNF519	3389	2411	1.04191	0.0592246	0.0393459	0.0897302	0.73797	0.504211	Not Sig
chr19:29615393_C-G	POP4	5147	7209	1.0418	0.0590837	0.0252179	0.0296495	0.849	0.684184	Not Sig
chr5:134601945_G-T	SAR1B	10594	10833	1.04177	0.059039	0.0583318	0.015755	0.658471	0.833002	Not Sig
chr19:57219069_G-C	ZNF264	2983	4353	1.04175	0.0590044	0.0561261	-0.0633827	0.639831	0.573823	Not Sig
chr16:13949403_A-T	ERCC4	10434	54283	1.04173	0.0589882	0.0563324	0.0217123	0.590929	0.805809	Not Sig
chr15:32772313_C-T	FMN1	13266	5650	1.0417	0.0589355	0.047653	0.0362961	0.663052	0.704706	Not Sig
chr14:22879702_C-A	LRP10	1421	540	1.04169	0.058922	0.00308995	0.0083843	0.987116	0.963513	Not Sig
chr3:157260689_G-A	VEPH1	330	567	1.0416	0.0587971	0.0899084	-0.126478	0.732348	0.487748	Not Sig
chr7:115016039_G-T	MDFIC	1572	1501	1.04156	0.0587509	0.0238165	0.0909539	0.902019	0.537914	Not Sig
chr10:50755595_G-T	ASAH2B	6466	4242	1.0415	0.0586674	0.0571885	0.0831614	0.675832	0.273618	Not Sig
chr3:143990769_A-G	DIPK2A	1546	3220	1.0414	0.0585298	0.0501921	-0.010241	0.67918	0.938782	Not Sig
chr7:54550944_A-G	VSTM2A	5535	5170	1.0414	0.0585195	0.0491026	-0.00252883	0.665347	0.97918	Not Sig
chr22:32861255_C-T	TIMP3	1783	3120	1.04136	0.0584712	0.0363124	0.0415036	0.712977	0.600987	Not Sig
chr10:99710066_G-C	ENTPD7	1876	2162	1.04129	0.058366	0.0335376	0.199506	0.825025	0.0600146	Not Sig
chr11:60469938_G-A	MS4A1	2436	1487	1.04121	0.0582543	0.0701404	-0.0126402	0.688708	0.935288	Not Sig
chrX:41232559_G-A	USP9X	2816	3344	1.0412	0.0582482	0.0421343	0.0482252	0.707675	0.639723	Not Sig
chr7:151076419_G-T	SLC4A2	408	886	1.04118	0.0582208	0.101991	0.263558	0.585242	0.0592449	Not Sig
chr10:652116_C-A	PRR26	8515	9628	1.04117	0.0582022	0.0475374	0.0198192	0.683613	0.835035	Not Sig
chr17:21419863_C-G	KCNJ12	1002	477	1.04113	0.0581526	0.0569995	-0.0936202	0.710532	0.428721	Not Sig
chr5:140817065_C-A	PCDHA4	18789	5991	1.0411	0.0581083	0.0446806	-0.0365838	0.725413	0.581326	Not Sig
chr19:12079332_T-A	ZNF844	1094	487	1.0411	0.0581035	0.050197	0.0940757	0.751201	0.627294	Not Sig
chr14:50977034_G-A	TRIM9	3456	2948	1.04103	0.0580105	0.0465538	0.0626268	0.704598	0.544068	Not Sig
chr1:243503674_G-A	AKT3	12168	6682	1.04102	0.0579937	0.0519521	0.0625491	0.709182	0.582434	Not Sig
[truncated: 4,502 more rows]

## Sheet: S3B_IVT_Control_Stats
barcode	hr3_1	hr3_2	hr3_3	hr3_4	hr3_5	hr3_6	hr6_1	hr6_2	hr6_3	hr6_4	hr6_5	hr6_6	hr3_decay_avg	hr6_decay_avg
Cottrell_ABAB_Control	0.257	0.121	0.102	0.288	0.245	0.622	0.418	0	0.303	0.122	0.221	0.489	0.273	0.259
Cottrell_BBBBBB_Control	0.332	0.462	0.53	0.265	0.439	0.386	0.252	0.261	0.226	0.231	0.193	0.178	0.302	0.182
Cottrell_BPBB_Control	0.387	0.287	0.315	0.393	0.291	0.24	0.137	0.0912	0.144	0.101	0.17	0.151	0.319	0.132
Cottrell_BPBP_Control	0.161	0.453	0.382	0.135	0.306	0.146	0.296	0.09	0.285	0	0.83	0.184	0.264	0.281
Cottrell_PPPP_Control	0.158	0.332	0	0.33	0.225	0.0714	0.192	0.352	0.325	0.112	0.303	0.225	0.186	0.252
miRNA_Mutant_miR-106a-5p_FASTK_Control	0.126	0.462	0.36	0.467	0.288	0.39	0.185	0.198	0.327	0.216	0.26	0.13	0.349	0.219
miRNA_Mutant_miR-106a-5p_TGFBR2_Control	0.234	0.261	0.417	0.229	0.436	0.363	0.101	0.136	0.0975	0.132	0.163	0.111	0.323	0.123
miRNA_Mutant_miR-182-5p_FOXO3a_Control	0.323	0.451	0.414	0.366	0.361	0.417	0.2	0.216	0.245	0.256	0.238	0.186	0.389	0.224
miRNA_Mutant_miR-182-5p_HIF1AN_Control	0.306	0.593	0.546	0.45	0.291	0.313	0.257	0.279	0.27	0.246	0.246	0.175	0.417	0.246
miRNA_Mutant_miR-18a-5p_IRF2_Control	0.342	0.454	0.391	0.303	0.326	0.333	0.181	0.172	0.183	0.196	0.205	0.16	0.358	0.183
miRNA_Mutant_miR-32-5p_TOB1_Control	0.402	0.384	0.443	0.265	0.287	0.221	0.167	0.152	0.236	0.143	0.194	0.049	0.334	0.157
miRNA_plus_miR-106a-5p_FASTK_Control	0.169	0.475	0.315	0.283	0.436	0.241	0.236	0.377	0.198	0.292	0.217	0.138	0.32	0.243
miRNA_plus_miR-106a-5p_TGFBR2_Control	0.31	0.387	0.371	0.304	0.287	0.319	0.125	0.14	0.159	0.143	0.198	0.12	0.33	0.148
miRNA_plus_miR-182-5p_FOXO3a_Control	0.341	0.426	0.371	0.346	0.354	0.406	0.185	0.2	0.188	0.223	0.225	0.19	0.374	0.202
miRNA_plus_miR-18a-5p_IRF2_Control	0.299	0.398	0.365	0.294	0.296	0.311	0.164	0.169	0.179	0.228	0.201	0.166	0.327	0.185
miRNA_plus_miR-32-5p_TOB1_Control	0.302	0.427	0.338	0.286	0.253	0.266	0.131	0.155	0.146	0.184	0.164	0.131	0.312	0.152
miRNA_Seed_miR-106a-5p_TGFBR2_Control	0.368	0.479	0.43	0.322	0.36	0.394	0.155	0.163	0.151	0.191	0.208	0.149	0.392	0.17
miRNA_Seed_miR-182-5p_FOXO3a_Control	0.32	0.422	0.388	0.321	0.341	0.332	0.182	0.19	0.221	0.254	0.224	0.176	0.354	0.208
miRNA_Seed_miR-18a-5p_IRF2_Control	0.308	0.37	0.311	0.285	0.277	0.333	0.194	0.174	0.181	0.22	0.217	0.147	0.314	0.189
