# Supplementary material for: Multi-level functional genomics reveals molecular and cellular oncogenicity of patient-based 3′ untranslated region mutations
Source: Cell Rep. Author manuscript; Available in PMC 2023 Sep 29. (PMC10540565; doi:10.1016/j.celrep.2023.112840)
Supplement: 6 [file NIHMS1928233-supplement-6.xlsx]

## Sheet: Determinants_mutation_function
ID	Chr	Start	End	Gene	polysome_sig	IVT_sig	PHASTCONS_conservation	GC	deltaG_energy	No_Motifs	CisBP_Added	CisBP_Removed	eClip_Added	eClip_Removed	RBPBNS_Added	RBPBNS_Removed	miRNA_Added	miRNA_Removed	PAS_Added	PAS_Removed
chr2:69461620_G-C	chr2	69461620	69461620	AAK1	Not Significant	Not Significant	0	46.2687	-58.1	TRUE	NA	NA	NA	NA	NA	NA	NA	NA	NA	NA
chr2:69463364_T-C	chr2	69463364	69463364	AAK1	Not Significant	Significant	0.3	43.2836	-56.9	FALSE	NA	NA	K562.KHDRBS1	K562.LIN28B	TAF15, NUPL2, HNRNPF, TRNAU1AP	NA	NA	NA	NA	NA
chr2:69465080_G-C	chr2	69465080	69465080	AAK1	Not Significant	Not Significant	0	45.7711	-24.4	TRUE	NA	NA	NA	NA	NA	NA	NA	NA	NA	NA
chr2:69465305_C-T	chr2	69465305	69465305	AAK1	Not Significant	Not Significant	0	38.806	-28.1	TRUE	NA	NA	NA	NA	NA	NA	NA	NA	NA	NA
chr2:69465648_C-T	chr2	69465648	69465648	AAK1	Not Significant	Not Significant	1	52.2388	-43.2	FALSE	NA	NA	NA	NA	A1CF	NA	NA	NA	NA	NA
chr2:69472633_T-C	chr2	69472633	69472633	AAK1	Not Significant	Not Significant	0	29.8507	-31.3	FALSE	NA	RBMX	NA	NA	NA	NA	NA	NA	NA	NA
chr2:69475645_C-T	chr2	69475645	69475645	AAK1	Not Significant	Not Significant	1	42.2886	-30.6	FALSE	NA	NA	NA	HepG2.LSM11	ELAVL4	PUF60, SFPQ	NA	NA	NA	NA
chr7:20659979_C-T	chr7	20659979	20659979	ABCB5	Not Significant	Not Significant	0	48.7562	-54.3	FALSE	NA	NA	NA	NA	NA	NA	NA	miR-3197, miR-4755, miR-4640, miR-4726, miR-193a, miR-193b	NA	NA
chr7:20660212_G-A	chr7	20660212	20660212	ABCB5	Not Significant	Not Significant	0	26.8657	-23.3	FALSE	NA	NA	NA	NA	NA	PUF60	NA	miR-630, miR-16-2, miR-195, miR-3671, miR-7-1, miR-7-2	NA	NA
chr7:20756418_G-A	chr7	20756418	20756418	ABCB5	Not Significant	Not Significant	0	50.7463	-59.4	FALSE	NA	NA	NA	NA	NA	NA	NA	miR-18a	NA	NA
chr3:183983859_T-C	chr3	183983859	183983859	ABCC5	Not Significant	Not Significant	1	37.3134	-37.3	FALSE	NA	NA	NA	NA	NA	NA	NA	miR-141, miR-200a, miR-4789	NA	NA
chr3:183984064_G-A	chr3	183984064	183984064	ABCC5	Not Significant	Not Significant	1	43.7811	-45.6	FALSE	NA	ELAVL1, CPEB4	NA	NA	NA	PUF60, CPEB1, RBM6, RBM4B, HNRNPCL1, RC3H1, NOVA1, UNK, RBMS2, IGF2BP2	miR-651, miR-1301, miR-6502	NA	NA	NA
chr3:183984695_G-T	chr3	183984695	183984695	ABCC5	Not Significant	Not Significant	1	43.7811	-46.3	FALSE	NA	HNRNPL	NA	NA	NA	NA	NA	NA	NA	NA
chr12:21797426_T-C	chr12	21797426	21797426	ABCC9	Not Significant	Not Significant	0	28.3582	-30.3	FALSE	NA	MBNL1	NA	NA	NA	NA	NA	NA	NA	NA
chr12:21797568_C-A	chr12	21797568	21797568	ABCC9	Not Significant	Not Significant	0.1	33.8308	-35	FALSE	NA	NA	NA	NA	NA	SRSF2	NA	NA	NA	NA
chr12:21799826_C-T	chr12	21799826	21799826	ABCC9	Not Significant	Not Significant	0	30.3483	-26.57	FALSE	NA	NA	NA	NA	NA	NUPL2	NA	NA	NA	NA
chr12:39550928_A-G	chr12	39550928	39550928	ABCD2	Not Significant	Not Significant	0.7	30.3483	-34.9	FALSE	NA	YTHDC1	NA	NA	PUF60, NOVA1	SRSF2	NA	miR-1297, miR-26a, miR-26b, miR-4465	NA	NA
chr12:39552779_G-A	chr12	39552779	39552779	ABCD2	Not Significant	Not Significant	0	27.8607	-30.3	FALSE	NA	NA	NA	NA	NA	NA	NA	miR-205	NA	NA
chr12:39552834_A-G	chr12	39552834	39552834	ABCD2	Not Significant	Not Significant	0	30.8458	-30.7	FALSE	MBNL1	NA	NA	NA	NA	NA	NA	NA	NA	NA
chr12:39553112_G-A	chr12	39553112	39553112	ABCD2	Not Significant	Not Significant	0	32.3383	-34.6	FALSE	NA	MBNL1, RBMY1A1	NA	NA	TRA2A	NA	NA	NA	NA	NA
chr11:119161121_C-A	chr11	119161121	119161121	ABCG4	Not Significant	Not Significant	0	59.204	-71.4	FALSE	NA	NA	NA	NA	NA	SRSF2, HNRNPA2B1	NA	NA	NA	NA
chr11:119161959_G-A	chr11	119161959	119161959	ABCG4	Not Significant	Not Significant	0	59.204	-71	FALSE	NA	RBMX	NA	NA	NA	NA	NA	NA	NA	NA
chr11:119162147_C-A	chr11	119162147	119162147	ABCG4	Not Significant	Not Significant	0.1	60.199	-78.4	FALSE	NA	NA	NA	NA	NA	SFPQ, NOVA1, MBNL1	NA	NA	NA	NA
chr4:128031567_T-C	chr4	128031567	128031567	ABHD18	Not Significant	Not Significant	0.1	24.8756	-22.9	TRUE	NA	NA	NA	NA	NA	NA	NA	NA	NA	NA
chr4:128036614_C-T	chr4	128036614	128036614	ABHD18	Not Significant	Not Significant	0	51.7413	-57.1	FALSE	NA	NA	NA	NA	NA	HNRNPA2B1	NA	miR-183, miR-1299	NA	NA
chr4:128036622_C-T	chr4	128036622	128036622	ABHD18	Not Significant	Not Significant	0	51.2438	-54.3	TRUE	NA	NA	NA	NA	NA	NA	NA	NA	NA	NA
chr4:128036885_C-T	chr4	128036885	128036885	ABHD18	Not Significant	Not Significant	0	46.2687	-57.1	FALSE	NA	NA	NA	NA	NA	FUBP1	miR-4663, miR-125a, miR-125b, miR-4319	NA	NA	NA
chr4:128036890_G-A	chr4	128036890	128036890	ABHD18	Not Significant	Not Significant	0	47.2637	-62.9	TRUE	NA	NA	NA	NA	NA	NA	NA	NA	NA	NA
chr4:128038792_C-T	chr4	128038792	128038792	ABHD18	Not Significant	Not Significant	0	47.2637	-56.2	FALSE	NA	NA	NA	NA	NA	HNRNPA2B1	NA	NA	NA	NA
chr4:128038793_C-T	chr4	128038793	128038793	ABHD18	Not Significant	Not Significant	0	47.2637	-56.2	FALSE	RBMX	NA	NA	NA	NA	NA	NA	NA	NA	NA
chr15:89195442_C-T	chr15	89195442	89195442	ABHD2	Not Significant	Not Significant	0	61.6915	-67.4	FALSE	NA	YTHDC1	NA	NA	NA	SRSF2, HNRNPA2B1	NA	NA	NA	NA
chr15:89198415_A-T	chr15	89198415	89198415	ABHD2	Not Significant	Not Significant	0	33.3333	-41.5	FALSE	NA	ELAVL1, TIA1, RALY, CPEB4	NA	NA	NA	PUF60, CPEB1, RBM6, RBM4B, HNRNPCL1, RC3H1, NOVA1, UNK, RBMS2	NA	NA	NA	NA
chr15:89199315_C-T	chr15	89199315	89199315	ABHD2	Not Significant	Not Significant	0	40.2985	-45.5	FALSE	YB-1, YBX2	NA	NA	NA	NA	NA	NA	NA	NA	NA
chr15:89201038_C-T	chr15	89201038	89201038	ABHD2	Not Significant	Not Significant	0.1	54.2289	-61	FALSE	NA	YTHDC1	NA	NA	NA	NA	NA	NA	NA	NA
chr15:89202154_A-G	chr15	89202154	89202154	ABHD2	Not Significant	Not Significant	1	34.3284	-49.8	FALSE	HNRNPC, HNRNPCL1	NA	NA	NA	NA	ELAVL4	NA	NA	NA	NA
chr3:43718934_T-G	chr3	43718934	43718934	ABHD5	Not Significant	Not Significant	1	25.8706	-26	FALSE	ELAVL1	NA	HepG2.TIA1	NA	PUF60, HNRNPCL1, NOVA1, UNK	ELAVL4	NA	NA	NA	NA
chr3:43720918_A-G	chr3	43720918	43720918	ABHD5	Significant	Not Significant	0	35.3234	-34.9	FALSE	PABPC4	NA	NA	NA	SRSF5	NA	NA	NA	NA	NA
chr3:43721242_A-C	chr3	43721242	43721242	ABHD5	Not Significant	Not Significant	0.1	30.3483	-27	FALSE	EIF4B, PABPC1, SART3, PABPC4	NA	NA	NA	SRSF11, SRSF5	NA	NA	NA	NA	NA
chr3:43721595_G-T	chr3	43721595	43721595	ABHD5	Not Significant	Not Significant	0	49.2537	-62.8	FALSE	NA	NA	HepG2.XPO5	NA	NA	NA	NA	NA	NA	NA
chr2:203428783_G-T	chr2	203428783	203428783	ABI2	Not Significant	Not Significant	0	49.2537	-59	TRUE	NA	NA	NA	NA	NA	NA	NA	NA	NA	NA
chr2:203430123_T-C	chr2	203430123	203430123	ABI2	Not Significant	Not Significant	1	28.3582	-36.1	FALSE	NA	NA	NA	NA	HNRNPC, IGF2BP2	NA	NA	NA	NA	NA
chr2:203430623_A-G	chr2	203430623	203430623	ABI2	Not Significant	Not Significant	0.1	38.806	-37.1	FALSE	RBMX	NA	NA	NA	NA	NA	NA	miR-191	NA	NA
chr2:203430969_A-G	chr2	203430969	203430969	ABI2	Not Significant	Not Significant	0	36.8159	-41.3	FALSE	NA	MBNL1	NA	NA	IGF2BP2	NA	miR-196a, miR-196b	NA	NA	NA
chr2:203443599_T-C	chr2	203443599	203443599	ABI2	Not Significant	Significant	0	29.8507	-26.8	FALSE	NA	NA	NA	NA	HNRNPA2B1	NA	NA	miR-3942, miR-205	NA	NA
chr2:203444449_A-T	chr2	203444449	203444449	ABI2	Not Significant	Not Significant	0	43.7811	-51.01	FALSE	PABPC1, SART3, PABPC4	NA	NA	NA	SRSF11, SRSF5	NA	NA	NA	NA	NA
chr2:203433833_A-T	chr2	203433833	203433833	ABI2,RAPH1	Not Significant	Not Significant	0	33.8308	-30.4	FALSE	NA	ELAVL1, TIA1, CPEB4	NA	HepG2.HNRNPC	NA	PUF60, CPEB1, RBM6, RBM4B, HNRNPCL1, RC3H1, NOVA1, UNK, RBMS2, IGF2BP2, BOLL	NA	NA	NA	NA
chr2:203434060_A-C	chr2	203434060	203434060	ABI2,RAPH1	Not Significant	Not Significant	0	30.8458	-30.2	FALSE	RBMS3	NA	NA	NA	DAZ3	NA	NA	NA	NA	NA
chr2:203434062_A-C	chr2	203434062	203434062	ABI2,RAPH1	Not Significant	Not Significant	0	30.8458	-31.2	FALSE	RBMS3	NA	NA	NA	DAZ3	NA	NA	NA	NA	NA
chr1:179100272_A-G	chr1	179100272	179100272	ABL2	Not Significant	Not Significant	0	45.7711	-57.2	TRUE	NA	NA	NA	NA	NA	NA	NA	NA	NA	NA
chr1:179101379_T-C	chr1	179101379	179101379	ABL2	Not Significant	Not Significant	0	46.2687	-56	FALSE	PABPC1, SART3, PABPC4	NA	NA	NA	SRSF11, SRSF5	NA	NA	NA	NA	NA
chr1:179101619_T-C	chr1	179101619	179101619	ABL2	Not Significant	Not Significant	0	47.2637	-62.5	FALSE	NA	FUS	NA	NA	NA	UNK	NA	NA	NA	NA
chr1:179103962_G-A	chr1	179103962	179103962	ABL2	Not Significant	Not Significant	0	42.2886	-41.4	FALSE	NA	MATR3	NA	NA	NA	NA	NA	NA	NA	NA
chr1:179104032_C-T	chr1	179104032	179104032	ABL2	Not Significant	Significant	0	43.2836	-44.3	FALSE	EIF4B	CNOT4	NA	NA	NA	NA	NA	NA	NA	NA
chr9:133251409_C-G	chr9	133251409	133251409	ABO	Not Significant	Not Significant	1	40.796	-41.1	TRUE	NA	NA	NA	NA	NA	NA	NA	NA	NA	NA
chr9:133252232_G-T	chr9	133252232	133252232	ABO	Not Significant	Not Significant	0.2	62.6866	-87	FALSE	RBMX	NA	NA	NA	NA	NA	NA	NA	NA	NA
chr9:133252489_G-T	chr9	133252489	133252489	ABO	Not Significant	Not Significant	0.1	63.1841	-87.9	TRUE	NA	NA	NA	NA	NA	NA	NA	NA	NA	NA
chr9:133253686_G-A	chr9	133253686	133253686	ABO	Not Significant	Not Significant	0.4	27.8607	-31.4	FALSE	NA	ELAVL1, TIA1, RALY, CPEB4	NA	NA	NA	CPEB1, RBM6, RBM4B, HNRNPCL1, RC3H1, NOVA1, UNK, RBMS2, IGF2BP2	NA	NA	NA	NA
chr9:133254947_T-C	chr9	133254947	133254947	ABO	Not Significant	Not Significant	0	51.7413	-5.32	FALSE	Fusip1	NA	NA	NA	NA	NA	NA	NA	NA	NA
chr9:133255252_G-A	chr9	133255252	133255252	ABO	Not Significant	Not Significant	0.3	49.2537	-4.6	FALSE	IGF2BP3, hnRNPLL, HNRNPL	NA	NA	NA	HNRNPL, TAF15	NA	NA	NA	NA	NA
chr17:1004600_G-C	chr17	1004600	1004600	ABR	Not Significant	Not Significant	0	62.6866	-83	FALSE	HNRNPL	SRSF9	NA	NA	NA	CELF1	NA	NA	NA	NA
chr17:1004647_G-T	chr17	1004647	1004647	ABR	Not Significant	Not Significant	0	64.1791	-87.2	FALSE	NA	RBMX	NA	NA	NA	NA	miR-181d, miR-1911	miR-182, miR-6765	NA	NA
chr17:1004923_G-A	chr17	1004923	1004923	ABR	Not Significant	Not Significant	0.1	62.6866	-83.8	FALSE	NA	NA	NA	NA	NA	NA	miR-31	NA	NA	NA
chr11:77020430_C-T	chr11	77020430	77020430	ACER3	Not Significant	Not Significant	0	41.791	-38.6	TRUE	NA	NA	NA	NA	NA	NA	NA	NA	NA	NA
chr11:77021423_A-C	chr11	77021423	77021423	ACER3	Not Significant	Not Significant	0.7	33.8308	-36.4	FALSE	PABPC1, SART3, PABPC4	IGF2BP3, IGF2BP2	NA	NA	SRSF11, SRSF5	NA	NA	NA	NA	NA
chr11:77026083_G-T	chr11	77026083	77026083	ACER3	Not Significant	Not Significant	0	34.8259	-33.7	FALSE	NA	NA	NA	NA	NA	PUF60, HNRNPCL1, NOVA1	miR-2681, miR-15b, miR-5009	NA	NA	NA
chr11:77026255_C-T	chr11	77026255	77026255	ACER3	Not Significant	Not Significant	0	31.8408	-38.6	FALSE	NA	ELAVL1, HNRNPC, TIA1, HNRNPCL1	NA	NA	NA	PUF60, CPEB1, RBM6, RBM4B, HNRNPCL1, RC3H1, NOVA1, UNK, RBMS2, SRSF2, IGF2BP2, BOLL	NA	NA	NA	NA
chr9:32451013_C-T	chr9	32451013	32451013	ACO1	Not Significant	Not Significant	0	41.2935	-44.3	FALSE	NA	NA	NA	NA	NA	FUBP1	NA	NA	NA	NA
chr9:32451066_C-G	chr9	32451066	32451066	ACO1	Not Significant	Not Significant	0	42.7861	-57.5	TRUE	NA	NA	NA	NA	NA	NA	NA	NA	NA	NA
chr9:32452798_T-A	chr9	32452798	32452798	ACO1	Not Significant	Not Significant	0	48.2587	-62.2	FALSE	NA	PABPC1, SART3, PABPC4	NA	NA	SFPQ, PTBP3	SRSF5	NA	NA	PAS	NA
chr9:32454034_G-A	chr9	32454034	32454034	ACO1	Not Significant	Not Significant	0	41.2935	-45.2	TRUE	NA	NA	NA	NA	NA	NA	NA	NA	NA	NA
chr17:75942122_T-C	chr17	75942122	75942122	ACOX1	Not Significant	Not Significant	0	45.7711	-44.5	TRUE	NA	NA	NA	NA	NA	NA	NA	NA	NA	NA
chr17:75944117_C-T	chr17	75944117	75944117	ACOX1	Not Significant	Not Significant	0	56.2189	-72.5	TRUE	NA	NA	NA	NA	NA	NA	NA	NA	NA	NA
chr17:75945967_G-T	chr17	75945967	75945967	ACOX1	Not Significant	Not Significant	0	41.2935	-48.7	FALSE	NA	NA	HepG2.SUPV3L1	NA	NA	NA	NA	NA	NA	NA
chr2:113957818_C-T	chr2	113957818	113957818	ACTR3	Not Significant	Not Significant	1	29.3532	-42	FALSE	ACO1	NA	NA	NA	NA	RBM6, NOVA1	miR-106b, miR-507, miR-557, miR-6841	miR-200a, miR-200b	NA	NA
chr2:113959408_G-A	chr2	113959408	113959408	ACTR3	Not Significant	Not Significant	0	33.3333	-42	FALSE	NA	RBMX	NA	NA	RBM45	NA	NA	NA	NA	NA
chr2:113959410_C-T	chr2	113959410	113959410	ACTR3	Not Significant	Not Significant	0	32.8358	-42.6	FALSE	NA	FUS	NA	NA	NA	NA	NA	NA	NA	NA
chr2:113959952_T-C	chr2	113959952	113959952	ACTR3	Not Significant	Not Significant	0	26.8657	-28.4	TRUE	NA	NA	NA	NA	NA	NA	NA	NA	NA	NA
chr2:113960549_T-C	chr2	113960549	113960549	ACTR3	Not Significant	Not Significant	0	27.3632	-28.8	FALSE	NA	NA	NA	NA	NOVA1, ELAVL4	HNRNPF	NA	NA	NA	NA
chr2:113960796_G-A	chr2	113960796	113960796	ACTR3	Not Significant	Not Significant	0	41.2935	-46.9	FALSE	NA	NA	NA	NA	NA	ELAVL4	NA	NA	NA	NA
chr7:149882990_C-T	chr7	149882990	149882990	ACTR3C	Significant	Not Significant	0	51.2438	-62	FALSE	NA	NA	NA	NA	NA	NA	NA	miR-335	NA	NA
chr7:149884900_C-T	chr7	149884900	149884900	ACTR3C	Not Significant	Not Significant	0	46.2687	-57.4	TRUE	NA	NA	NA	NA	NA	NA	NA	NA	NA	NA
chr7:150247279_C-T	chr7	150247279	150247279	ACTR3C	Not Significant	Not Significant	0	41.2935	-53.7	FALSE	MBNL1	NA	NA	NA	FUBP1	NA	NA	NA	NA	NA
chr12:51994284_G-C	chr12	51994284	51994284	ACVR1B	Not Significant	Not Significant	1	56.7164	-69.4	FALSE	NA	ENOX1	NA	NA	NA	NA	NA	NA	NA	NA
chr12:51994734_G-A	chr12	51994734	51994734	ACVR1B	Not Significant	Not Significant	0.6	58.7065	-67.9	FALSE	BRUNOL5, BRUNOL4	NA	HepG2.SRSF7, HepG2.CSTF2, HepG2.DKC1, K562.TARDBP, K562.EIF4G2	NA	SRSF4	ZFP36, SFPQ, NOVA1	NA	NA	NA	NA
chr12:51996886_C-T	chr12	51996886	51996886	ACVR1B	Not Significant	Not Significant	1	46.7662	-41.1	FALSE	NA	NA	NA	NA	DAZ3	NA	NA	NA	NA	NA
chr2:157527182_C-T	chr2	157527182	157527182	ACVR1C	Not Significant	Not Significant	0.2	24.8756	-23.8	FALSE	EIF4B	NA	NA	NA	NA	NA	NA	NA	NA	NA
chr2:157527662_G-A	chr2	157527662	157527662	ACVR1C	Not Significant	Not Significant	0	30.8458	-38.3	FALSE	NA	PTBP1	NA	NA	NA	PUF60	NA	NA	NA	NA
chr2:157527713_A-C	chr2	157527713	157527713	ACVR1C	Not Significant	Not Significant	0	31.8408	-31.2	FALSE	NA	NA	NA	NA	NA	SFPQ, NOVA1	NA	NA	NA	NA
chr2:157533043_C-T	chr2	157533043	157533043	ACVR1C	Not Significant	Not Significant	0	32.3383	-32	FALSE	NA	HNRNPL	NA	NA	NA	HNRNPL	NA	NA	NA	NA
chr2:157533348_A-G	chr2	157533348	157533348	ACVR1C	Not Significant	Not Significant	0	41.2935	-42.6	FALSE	NA	NA	NA	NA	NA	DAZ3	NA	NA	NA	NA
chr3:38483634_C-T	chr3	38483634	38483634	ACVR2B	Not Significant	Not Significant	1	49.7512	-56.7	FALSE	NA	NA	K562.IGF2BP2	NA	NA	NA	NA	NA	NA	NA
chr3:38488173_A-C	chr3	38488173	38488173	ACVR2B	Not Significant	Not Significant	0	31.3433	-33.1	FALSE	NA	NA	NA	NA	ELAVL4	NA	NA	NA	NA	NA
chr3:38490772_C-T	chr3	38490772	38490772	ACVR2B	Not Significant	Not Significant	0.9	47.7612	-53.1	FALSE	MBNL1	NA	NA	NA	NA	NA	NA	NA	NA	NA
chr3:38492335_A-G	chr3	38492335	38492335	ACVR2B	Not Significant	Not Significant	1	33.8308	-36.3	FALSE	NA	NA	K562.KHDRBS1	NA	TAF15, NUPL2, HNRNPF, TRNAU1AP, DAZ3	NA	NA	NA	NA	NA
chr22:17180086_G-A	chr22	17180086	17180086	ADA2	Not Significant	Not Significant	0	53.2338	-72.9	FALSE	NA	NA	NA	NA	NA	SRSF4	NA	miR-342, miR-1288	NA	NA
chr22:17180114_G-A	chr22	17180114	17180114	ADA2	Not Significant	Not Significant	0	52.2388	-60.3	FALSE	NA	NA	NA	NA	NA	FUBP1	NA	NA	NA	NA
chr22:17180639_G-C	chr22	17180639	17180639	ADA2	Not Significant	Not Significant	0	43.7811	-39.9	TRUE	NA	NA	NA	NA	NA	NA	NA	NA	NA	NA
chr17:44780408_G-T	chr17	44780408	44780408	ADAM11	Not Significant	Not Significant	0.1	57.7114	-62.3	FALSE	EIF4B, SRSF1	NA	NA	NA	NA	NA	NA	miR-205	NA	NA
chr17:44780904_C-T	chr17	44780904	44780904	ADAM11	Not Significant	Not Significant	0	57.2139	-39.3	TRUE	NA	NA	NA	NA	NA	NA	NA	NA	NA	NA
chr17:44781158_C-G	chr17	44781158	44781158	ADAM11	Not Significant	Not Significant	0.3	59.204	-76.8	TRUE	NA	NA	NA	NA	NA	NA	NA	NA	NA	NA
chr10:126012965_G-T	chr10	126012965	126012965	ADAM12	Not Significant	Not Significant	0	36.3184	-27.2	FALSE	RBMX	NA	NA	NA	PUM1	NA	NA	NA	NA	NA
chr10:126013418_A-G	chr10	126013418	126013418	ADAM12	Not Significant	Not Significant	0	39.801	-22.2	TRUE	NA	NA	NA	NA	NA	NA	NA	NA	NA	NA
chr10:126014742_T-C	chr10	126014742	126014742	ADAM12	Not Significant	Not Significant	0	39.801	-57.2	FALSE	RBMX	NA	NA	NA	TRA2A	NA	miR-326, miR-330, miR-4757, miR-6744	NA	NA	NA
chr10:126014743_G-A	chr10	126014743	126014743	ADAM12	Not Significant	Not Significant	0	40.2985	-57.2	FALSE	RBMX	NA	NA	NA	TRA2A	NA	miR-326, miR-330, miR-4757, miR-6744	miR-1301, miR-6502, miR-6819, miR-6877	NA	NA
chr2:206619518_C-T	chr2	206619518	206619518	ADAM23	Not Significant	Not Significant	0	43.2836	-33.6	FALSE	NA	ELAVL1, TIA1	NA	HepG2.HNRNPC	DAZ3, ILF2	PUF60, CPEB1, RBM6, RBM4B, HNRNPCL1, RC3H1, NOVA1, UNK, RBMS2, IGF2BP2, BOLL	NA	NA	NA	NA
chr2:206619519_T-C	chr2	206619519	206619519	ADAM23	Not Significant	Not Significant	0	43.2836	-33.6	FALSE	ELAVL1, TIA1	NA	HepG2.HNRNPC	NA	PUF60, CPEB1, RBM6, RBM4B, HNRNPCL1, RC3H1, NOVA1, UNK, RBMS2, IGF2BP2, BOLL	DAZ3, ILF2	NA	NA	NA	NA
chr2:206619911_G-T	chr2	206619911	206619911	ADAM23	Not Significant	Not Significant	0.6	47.2637	-52.4	TRUE	NA	NA	NA	NA	NA	NA	NA	NA	NA	NA
chr15:99971492_A-G	chr15	99971492	99971492	ADAMTS17	Not Significant	Not Significant	0	31.3433	-37.1	FALSE	NA	RBM46	NA	NA	HNRNPC	NA	NA	NA	NA	NA
chr15:99971782_C-T	chr15	99971782	99971782	ADAMTS17	Not Significant	Not Significant	0.4	46.7662	-54.7	TRUE	NA	NA	NA	NA	NA	NA	NA	NA	NA	NA
chr15:99973826_G-A	chr15	99973826	99973826	ADAMTS17	Not Significant	Not Significant	0	53.7313	-56.9	FALSE	NA	NA	NA	NA	NA	PUF60	NA	NA	NA	NA
chr16:77282908_T-C	chr16	77282908	77282908	ADAMTS18	Not Significant	Not Significant	0	31.8408	-31.1	FALSE	PABPC1, SART3, PABPC4	Fusip1	NA	NA	SRSF11, SRSF5	NA	NA	NA	NA	NA
chr16:77282937_C-G	chr16	77282937	77282937	ADAMTS18	Not Significant	Not Significant	0.3	31.8408	-34.2	TRUE	NA	NA	NA	NA	NA	NA	NA	NA	NA	NA
chr16:77283501_G-A	chr16	77283501	77283501	ADAMTS18	Not Significant	Not Significant	0	44.2786	-49.7	TRUE	NA	NA	NA	NA	NA	NA	NA	NA	NA	NA
chr16:77283771_G-A	chr16	77283771	77283771	ADAMTS18	Not Significant	Not Significant	1	45.7711	-50.3	FALSE	NA	NA	NA	NA	NA	SRSF2, HNRNPA2B1	NA	NA	NA	NA
chr5:179111729_G-T	chr5	179111729	179111729	ADAMTS2	Not Significant	Not Significant	0	52.7363	-64.6	FALSE	NA	NA	NA	NA	NA	ELAVL4	NA	NA	NA	NA
chr5:179113706_T-G	chr5	179113706	179113706	ADAMTS2	Not Significant	Not Significant	0	46.7662	-47.2	FALSE	NA	NA	NA	NA	SRSF2, HNRNPA2B1	NA	NA	NA	NA	NA
chr5:179150954_C-T	chr5	179150954	179150954	ADAMTS2	Not Significant	Not Significant	0	51.2438	-62.1	FALSE	MBNL1	NA	NA	NA	NA	NA	NA	NA	NA	NA
chr21:26921122_A-T	chr21	26921122	26921122	ADAMTS5	Not Significant	Not Significant	1	23.8806	-30.2	TRUE	NA	NA	NA	NA	NA	NA	NA	NA	NA	NA
chr21:26923301_T-A	chr21	26923301	26923301	ADAMTS5	Not Significant	Not Significant	0.1	33.3333	-50.9	FALSE	NA	RBMX	NA	NA	PCBP1	HNRNPD, TARDBP	NA	NA	NA	NA
chr21:26923562_A-G	chr21	26923562	26923562	ADAMTS5	Not Significant	Not Significant	1	32.8358	-38.8	FALSE	NA	RBMX	NA	NA	PUF60, NOVA1	NA	NA	NA	NA	NA
chr5:65149000_A-T	chr5	65149000	65149000	ADAMTS6	Not Significant	Not Significant	1	28.3582	-30.9	FALSE	NA	NA	NA	NA	PCBP1	NA	NA	miR-331	NA	NA
chr5:65149183_C-A	chr5	65149183	65149183	ADAMTS6	Not Significant	Not Significant	0	44.7761	-53.3	TRUE	NA	NA	NA	NA	NA	NA	NA	NA	NA	NA
chr5:65150357_C-A	chr5	65150357	65150357	ADAMTS6	Not Significant	Not Significant	1	37.8109	-31.6	FALSE	NA	CPEB2, CPEB4	NA	NA	ELAVL4	PUF60, CPEB1, RBM6, RBM4B, HNRNPCL1, RBMS2, IGF2BP2	NA	NA	NA	NA
chr7:45664400_T-G	chr7	45664400	45664400	ADCY1	Not Significant	Not Significant	0	58.7065	-64	TRUE	NA	NA	NA	NA	NA	NA	NA	NA	NA	NA
chr7:45717975_G-T	chr7	45717975	45717975	ADCY1	Not Significant	Not Significant	0	52.7363	-69.6	FALSE	NA	NA	NA	NA	RBM45	NA	NA	NA	NA	NA
chr7:45719762_G-A	chr7	45719762	45719762	ADCY1	Not Significant	Not Significant	0	42.2886	-69	TRUE	NA	NA	NA	NA	NA	NA	NA	NA	NA	NA
chr7:31106742_C-A	chr7	31106742	31106742	ADCYAP1R1	Not Significant	Not Significant	0	65.1741	-88.1	FALSE	RBMX	NA	NA	NA	NA	NA	miR-221, miR-8073, miR-185	NA	NA	NA
chr7:31106885_C-A	chr7	31106885	31106885	ADCYAP1R1	Not Significant	Not Significant	0	57.7114	-65.2	TRUE	NA	NA	NA	NA	NA	NA	NA	NA	NA	NA
chr7:31107437_G-A	chr7	31107437	31107437	ADCYAP1R1	Not Significant	Not Significant	0.2	50.7463	-62.2	TRUE	NA	NA	NA	NA	NA	NA	NA	NA	NA	NA
chr7:31108714_C-A	chr7	31108714	31108714	ADCYAP1R1	Not Significant	Not Significant	0	42.7861	-47.6	FALSE	NA	A1CF	NA	NA	NA	EWSR1, HNRNPA2B1	NA	NA	NA	NA
chr7:31109646_A-G	chr7	31109646	31109646	ADCYAP1R1	Not Significant	Not Significant	0	52.7363	-70.2	TRUE	NA	NA	NA	NA	NA	NA	NA	NA	NA	NA
chr7:31110057_G-A	chr7	31110057	31110057	ADCYAP1R1	Not Significant	Not Significant	0	49.7512	-52.3	FALSE	NA	NA	NA	NA	NA	PUM1	NA	NA	NA	NA
chr7:31110140_C-T	chr7	31110140	31110140	ADCYAP1R1	Not Significant	Not Significant	0	41.791	-44.4	FALSE	NA	ELAVL1, TIA1	NA	HepG2.HNRNPC	NA	PUF60, CPEB1, RBM6, RBM4B, HNRNPCL1, RC3H1, NOVA1, UNK, RBMS2, IGF2BP2, BOLL	miR-185, miR-4306, miR-4644	NA	NA	NA
chr7:31110588_C-G	chr7	31110588	31110588	ADCYAP1R1	Not Significant	Not Significant	0	48.7562	-59	FALSE	RBMY1A1	NA	NA	NA	NA	NA	NA	NA	NA	NA
chr12:131139556_A-G	chr12	131139556	131139556	ADGRD1	Not Significant	Not Significant	0	65.1741	-81.4	TRUE	NA	NA	NA	NA	NA	NA	NA	NA	NA	NA
chr12:131140774_G-T	chr12	131140774	131140774	ADGRD1	Not Significant	Not Significant	0	61.194	-77.6	FALSE	HNRNPH2	NA	NA	NA	NA	NA	NA	NA	NA	NA
chr12:131141201_G-A	chr12	131141201	131141201	ADGRD1	Not Significant	Not Significant	0	28.3582	-39.2	FALSE	NA	RBMX	NA	NA	NA	NA	NA	NA	NA	NA
chr6:46998323_T-C	chr6	46998323	46998323	ADGRF1	Not Significant	Not Significant	0	44.7761	-49.2	TRUE	NA	NA	NA	NA	NA	NA	NA	NA	NA	NA
chr6:46999084_G-A	chr6	46999084	46999084	ADGRF1	Not Significant	Not Significant	0	49.2537	-56.7	FALSE	RBMX	NA	NA	NA	NA	NA	NA	NA	NA	NA
chr6:46999966_C-A	chr6	46999966	46999966	ADGRF1	Not Significant	Not Significant	0	31.3433	-37.8	FALSE	NA	MATR3	NA	NA	NA	NA	NA	NA	NA	NA
chr6:47020267_C-T	chr6	47020267	47020267	ADGRF1	Not Significant	Not Significant	0	49.7512	-49.7	TRUE	NA	NA	NA	NA	NA	NA	NA	NA	NA	NA
chr6:142443793_A-G	chr6	142443793	142443793	ADGRG6	Not Significant	Not Significant	0.1	37.8109	-32.1	FALSE	NA	NA	NA	NA	EWSR1, PCBP1	NA	NA	NA	NA	NA
chr6:142443836_A-G	chr6	142443836	142443836	ADGRG6	Not Significant	Not Significant	0	35.8209	-29.7	FALSE	NA	ACO1	NA	NA	NA	SRSF10	NA	miR-106b	NA	NA
chr6:142444637_A-G	chr6	142444637	142444637	ADGRG6	Not Significant	Not Significant	0	38.3085	-52	FALSE	NA	NA	NA	NA	TAF15, NUPL2, HNRNPF, TRNAU1AP, ZNF326	NA	NA	NA	NA	NA
chr4:99305009_C-A	chr4	99305009	99305009	ADH1B	Not Significant	Not Significant	0	32.3383	-35.8	FALSE	FUS	NA	NA	NA	SRSF4	NA	miR-6814, miR-21, miR-3591, miR-329, miR-362, miR-342	NA	NA	NA
chr4:99306334_C-A	chr4	99306334	99306334	ADH1B	Not Significant	Not Significant	0	46.7662	-49.9	FALSE	NA	ELAVL1, HNRNPC, TIA1, RALY, CPEB4, HNRNPCL1	NA	NA	ELAVL4	PUF60, CPEB1, RBM6, RBM4B, HNRNPCL1, RC3H1, UNK, RBMS2, IGF2BP2	NA	NA	NA	NA
chr4:99306731_A-T	chr4	99306731	99306731	ADH1B	Not Significant	Not Significant	0	30.3483	-29.3	FALSE	NA	NA	NA	NA	NOVA1	NA	NA	NA	NA	NA
chr4:99307335_G-T	chr4	99307335	99307335	ADH1B	Not Significant	Not Significant	0	36.3184	-43.6	TRUE	NA	NA	NA	NA	NA	NA	NA	NA	NA	NA
chr10:62807151_T-C	chr10	62807151	62807151	ADO	Not Significant	Not Significant	0	38.806	-39	TRUE	NA	NA	NA	NA	NA	NA	NA	NA	NA	NA
chr10:62807853_C-T	chr10	62807853	62807853	ADO	Not Significant	Not Significant	0	24.3781	-23.1	FALSE	NA	NA	NA	NA	NA	HNRNPD, HNRNPC, HNRNPCL1, PCBP1	NA	NA	NA	NA
chr10:62807881_T-C	chr10	62807881	62807881	ADO	Not Significant	Not Significant	1	28.3582	-31.4	FALSE	NA	NA	NA	NA	NA	KHDRBS2, KHSRP, CELF1	NA	NA	NA	NA
chr10:114045797_C-T	chr10	114045797	114045797	ADRB1	Not Significant	Not Significant	0	38.806	-39.9	FALSE	ELAVL2	NA	NA	HepG2.PTBP1	NA	PUF60, CPEB1, RBM6, RBM4B, HNRNPCL1, NOVA1, RBMS2, IGF2BP2	NA	NA	NA	NA
chr10:114046257_G-T	chr10	114046257	114046257	ADRB1	Not Significant	Not Significant	1	45.2736	-59.5	FALSE	NA	MBNL1, YTHDC1	NA	NA	NA	NA	NA	miR-103a, miR-107, miR-512	NA	NA
chr10:114046660_G-A	chr10	114046660	114046660	ADRB1	Not Significant	Not Significant	1	27.3632	-27.9	FALSE	NA	PABPC1	NA	NA	NA	SRSF5	NA	NA	NA	NA
chrX:148992144_T-C	chrX	148992144	148992144	AFF2	Not Significant	Not Significant	0	43.7811	-51.3	TRUE	NA	NA	NA	NA	NA	NA	NA	NA	NA	NA
chrX:148992594_T-G	chrX	148992594	148992594	AFF2	Not Significant	Not Significant	0.3	32.8358	-30.7	FALSE	NA	MBNL1	NA	NA	NA	NA	NA	NA	NA	NA
chrX:148992595_C-A	chrX	148992595	148992595	AFF2	Not Significant	Not Significant	0.3	32.8358	-30.3	FALSE	NA	NA	NA	NA	NA	SFPQ, HNRNPF	NA	NA	NA	NA
chrX:148993067_A-T	chrX	148993067	148993067	AFF2	Not Significant	Not Significant	0.7	44.2786	-50.1	FALSE	NA	MBNL1	NA	NA	NA	NA	NA	NA	NA	NA
chrX:148993104_G-C	chrX	148993104	148993104	AFF2	Not Significant	Not Significant	1	45.7711	-61.4	TRUE	NA	NA	NA	NA	NA	NA	NA	NA	NA	NA
chrX:148994383_C-A	chrX	148994383	148994383	AFF2	Not Significant	Not Significant	1	33.3333	-37.8	FALSE	NA	NA	NA	NA	DAZ3	NA	NA	NA	NA	NA
chrX:148996963_A-T	chrX	148996963	148996963	AFF2	Significant	Not Significant	0	28.3582	-32.9	FALSE	NA	SNRPA	NA	NA	NA	NA	NA	NA	NA	NA
chrX:148997813_C-T	chrX	148997813	148997813	AFF2	Not Significant	Not Significant	0	38.806	-27.3	TRUE	NA	NA	NA	NA	NA	NA	NA	NA	NA	NA
chrX:148998286_G-T	chrX	148998286	148998286	AFF2	Not Significant	Not Significant	0	37.8109	-30	TRUE	NA	NA	NA	NA	NA	NA	NA	NA	NA	NA
chrX:148998695_G-A	chrX	148998695	148998695	AFF2	Not Significant	Not Significant	0.7	30.3483	-23.2	FALSE	NA	PABPC1, SART3, KHDRBS1, PABPC4	NA	K562.KHDRBS1	NA	SFPQ, SRSF11, TAF15, NUPL2, HNRNPF, TRNAU1AP, SRSF5	NA	NA	NA	NA
chr2:99545761_G-T	chr2	99545761	99545761	AFF3	Not Significant	Not Significant	0.9	40.796	-47.4	FALSE	NA	NA	NA	NA	NA	HNRNPD	NA	NA	NA	NA
chr2:99546937_C-T	chr2	99546937	99546937	AFF3	Not Significant	Not Significant	0	48.2587	-54.7	FALSE	MBNL1	SNRPA	NA	NA	NA	PUM1	NA	NA	NA	NA
chr2:99549777_G-T	chr2	99549777	99549777	AFF3	Significant	Not Significant	0	33.8308	-38.1	FALSE	NA	NA	NA	NA	NA	NUPL2	NA	NA	NA	NA
chr2:236124174_G-A	chr2	236124174	236124174	AGAP1	Not Significant	Not Significant	0	64.1791	-62.1	TRUE	NA	NA	NA	NA	NA	NA	NA	NA	NA	NA
chr2:236124960_G-A	chr2	236124960	236124960	AGAP1	Not Significant	Not Significant	0.4	35.3234	-34.3	FALSE	NA	RBMX	NA	NA	NA	NA	NA	NA	NA	NA
chr2:236125064_C-T	chr2	236125064	236125064	AGAP1	Not Significant	Not Significant	0	36.3184	-35.8	FALSE	NA	NA	NA	NA	NA	NOVA1	NA	NA	NA	NA
chr2:236130750_G-A	chr2	236130750	236130750	AGAP1	Not Significant	Not Significant	0	59.7015	-81.1	TRUE	NA	NA	NA	NA	NA	NA	NA	NA	NA	NA
chr2:236130955_G-T	chr2	236130955	236130955	AGAP1	Not Significant	Not Significant	0	62.1891	-74.1	FALSE	NA	HNRNPA1, HNRNPA1L2	NA	NA	NA	PUF60, CPEB1, RBM6, RBM4B, HNRNPCL1, NOVA1, RBMS2, IGF2BP2	NA	miR-652	NA	NA
chr1:35919961_C-A	chr1	35919961	35919961	AGO1	Not Significant	Not Significant	1	49.7512	-61	TRUE	NA	NA	NA	NA	NA	NA	NA	NA	NA	NA
chr1:35921214_T-C	chr1	35921214	35921214	AGO1	Not Significant	Not Significant	0.5	44.2786	-52.8	FALSE	NA	RBMX	NA	NA	NA	NA	NA	NA	NA	NA
chr1:35923069_T-C	chr1	35923069	35923069	AGO1	Not Significant	Not Significant	0	44.7761	-55.82	FALSE	NA	NA	NA	NA	NOVA1, ELAVL4	NA	NA	NA	NA	NA
chr8:140520267_G-A	chr8	140520267	140520267	AGO2	Not Significant	Not Significant	1	28.3582	-31.3	FALSE	NA	NA	NA	NA	NA	NA	miR-3942, miR-361, miR-3074	NA	NA	NA
chr8:140527717_A-T	chr8	140527717	140527717	AGO2	Not Significant	Not Significant	0	46.2687	-39.8	FALSE	NA	PABPC1	NA	NA	SFPQ, PTBP3	SRSF5	NA	NA	PAS	NA
chr8:140531182_A-T	chr8	140531182	140531182	AGO2	Not Significant	Not Significant	1	30.8458	-34.1	FALSE	RBMS3	NA	NA	NA	DAZ3	SFPQ, TAF15, NUPL2	NA	NA	NA	NA
chr8:140531202_A-T	chr8	140531202	140531202	AGO2	Not Significant	Not Significant	1	31.3433	-39	FALSE	NA	NA	NA	NA	HNRNPC	NA	NA	NA	NA	NA
chr21:43982652_C-T	chr21	43982652	43982652	AGPAT3	Not Significant	Not Significant	0	57.2139	-64.8	TRUE	NA	NA	NA	NA	NA	NA	NA	NA	NA	NA
chr21:43984694_G-T	chr21	43984694	43984694	AGPAT3	Not Significant	Not Significant	0.4	38.3085	-42.4	FALSE	NA	ELAVL1, CPEB4	NA	NA	NA, TARDBP, HNRNPF, RBM45, DAZAP1, RBMS3	PUF60, CPEB1, RBM6, RBM4B, HNRNPCL1, NOVA1, RBMS2, IGF2BP2, BOLL	NA	NA	NA	NA
chr21:43984703_A-G	chr21	43984703	43984703	AGPAT3	Not Significant	Not Significant	0	36.3184	-35.5	FALSE	HNRNPH2	NA	HepG2.FAM120A	K562.GTF2F1	NA	NA, TARDBP, RC3H1, HNRNPF, UNK, DAZAP1, RBMS3	NA	NA	NA	NA
chr21:43986477_T-C	chr21	43986477	43986477	AGPAT3	Not Significant	Not Significant	0.9	33.8308	-35.9	FALSE	TARDBP	NA	NA	NA	NA	NA	NA	NA	NA	NA
chr21:43986821_A-G	chr21	43986821	43986821	AGPAT3	Not Significant	Not Significant	1	39.801	-45.4	FALSE	NA	NA	NA	NA	HNRNPD, SFPQ, NOVA1	ELAVL4	NA	miR-130a, miR-23a, miR-23b, miR-23c, miR-466, miR-410	NA	NA
chr6:161130742_G-C	chr6	161130742	161130742	AGPAT4	Not Significant	Not Significant	0	55.7214	-70.6	TRUE	NA	NA	NA	NA	NA	NA	NA	NA	NA	NA
chr6:161132296_G-T	chr6	161132296	161132296	AGPAT4	Not Significant	Not Significant	0	40.796	-50.3	TRUE	NA	NA	NA	NA	NA	NA	NA	NA	NA	NA
chr6:161135507_G-T	chr6	161135507	161135507	AGPAT4	Not Significant	Not Significant	0	55.7214	-55.6	FALSE	NA	PABPC1, SART3, PABPC4	NA	NA	DAZ3	SRSF11, SRSF5	NA	NA	NA	NA
chr6:161136036_A-G	chr6	161136036	161136036	AGPAT4	Not Significant	Not Significant	0	54.2289	-72.8	FALSE	RBMX	NA	NA	NA	NA	NA	NA	NA	NA	NA
chr5:436292_C-T	chr5	436292	436292	AHRR	Not Significant	Not Significant	0	60.6965	-62.4	FALSE	NA	MBNL1	NA	NA	NA	NA	NA	NA	NA	NA
chr5:436321_C-T	chr5	436321	436321	AHRR	Not Significant	Not Significant	0	57.2139	-60.4	TRUE	NA	NA	NA	NA	NA	NA	NA	NA	NA	NA
chr5:436537_T-C	chr5	436537	436537	AHRR	Not Significant	Not Significant	0	59.204	-68.7	TRUE	NA	NA	NA	NA	NA	NA	NA	NA	NA	NA
chr5:436542_G-T	chr5	436542	436542	AHRR	Not Significant	Not Significant	0	59.204	-67.2	TRUE	NA	NA	NA	NA	NA	NA	NA	NA	NA	NA
chr5:437510_G-T	chr5	437510	437510	AHRR	Not Significant	Not Significant	0	57.2139	-67.8	FALSE	NA	MBNL1	NA	NA	NA	NA	NA	NA	NA	NA
chr1:4782625_G-A	chr1	4782625	4782625	AJAP1	Not Significant	Not Significant	1	42.7861	-41.4	FALSE	HNRNPH2	SRSF1, SRSF9	NA	NA	RBM4B, HNRNPF, UNK, RBM45	CELF1	NA	NA	NA	NA
chr1:4783208_T-C	chr1	4783208	4783208	AJAP1	Not Significant	Not Significant	0	37.3134	-35.3	FALSE	NA	NA	NA	NA	HNRNPD, TARDBP	NA	NA	NA	NA	NA
chr1:4791890_C-T	chr1	4791890	4791890	AJAP1	Not Significant	Not Significant	0	47.2637	-48.8	FALSE	NA	NA	NA	HepG2.PCBP2, HepG2.DDX59	DAZ3	NA	miR-149, miR-4728, miR-6785, miR-6883, miR-765, miR-7106	NA	NA	NA
chr1:65226828_G-T	chr1	65226828	65226828	AK4	Not Significant	Not Significant	0	35.8209	-41.5	FALSE	NA	ELAVL1, CPEB4	HepG2.GRWD1	NA	NA	PUF60, CPEB1, RBM6, RBM4B, HNRNPCL1, RC3H1, NOVA1, UNK, RBMS2, IGF2BP2, BOLL	NA	NA	NA	NA
chr1:65229233_C-T	chr1	65229233	65229233	AK4	Not Significant	Not Significant	0	47.2637	-59.9	FALSE	NA	ELAVL1	NA	NA	NA	NA	NA	NA	NA	NA
chr1:65229688_G-T	chr1	65229688	65229688	AK4	Not Significant	Not Significant	0	43.2836	-51.6	FALSE	NA	MBNL1	NA	NA	NA	ZFP36	NA	NA	NA	NA
chr18:5143713_T-A	chr18	5143713	5143713	AKAIN1	Not Significant	Not Significant	1	31.3433	-27.5	FALSE	NA	NA	NA	NA	NA	CPEB1, RBM6, RBM4B, RBMS2, IGF2BP2	NA	NA	NA	NA
chr18:5144929_A-C	chr18	5144929	5144929	AKAIN1	Not Significant	Not Significant	0	31.3433	-34.7	FALSE	TARDBP	NA	NA	NA	NA	NA	NA	NA	NA	NA
chr18:5145536_A-T	chr18	5145536	5145536	AKAIN1	Not Significant	Not Significant	0	47.2637	-44.5	FALSE	MBNL1	NA	NA	NA	NA	NA	NA	NA	NA	NA
chr10:4978054_G-A	chr10	4978054	4978054	AKR1C1	Not Significant	Not Significant	0	44.2786	-54.7	FALSE	EIF4B	NA	NA	NA	NA	NA	NA	NA	NA	NA
chr10:4978787_G-T	chr10	4978787	4978787	AKR1C1	Not Significant	Not Significant	0	29.3532	-27	TRUE	NA	NA	NA	NA	NA	NA	NA	NA	NA	NA
chr10:4978851_C-G	chr10	4978851	4978851	AKR1C1	Not Significant	Not Significant	0	29.8507	-30.6	FALSE	YBX2	SRSF1, PABPN1	NA	NA	NA	NA	NA	NA	NA	NA
chr10:4979440_A-T	chr10	4979440	4979440	AKR1C1	Not Significant	Not Significant	0	35.8209	-31.9	FALSE	NA	NA	NA	NA	NA	RBM6	miR-584	NA	NA	NA
chr10:4983073_G-A	chr10	4983073	4983073	AKR1C1	Not Significant	Not Significant	0	59.204	-65.3	TRUE	NA	NA	NA	NA	NA	NA	NA	NA	NA	NA
chr10:4988274_G-C	chr10	4988274	4988274	AKR1C2	Not Significant	Not Significant	0	34.8259	-36.6	FALSE	PTBP1	NA	NA	NA	PUF60, ZCRB1, FUBP1	NA	NA	NA	NA	NA
chr10:4988621_A-C	chr10	4988621	4988621	AKR1C2	Not Significant	Not Significant	0	41.791	-38.6	TRUE	NA	NA	NA	NA	NA	NA	NA	NA	NA	NA
chr10:4989587_A-G	chr10	4989587	4989587	AKR1C2	Not Significant	Not Significant	0	49.7512	-70	FALSE	NA	RBMX	NA	NA	NA	NA	NA	NA	NA	NA
chr10:5000040_A-C	chr10	5000040	5000040	AKR1C2	Not Significant	Not Significant	0	37.8109	-39.4	FALSE	HNRNPC, MBNL1, HNRNPCL1	NA	NA	NA	PUF60, CPEB1, RBM6, RBM4B, HNRNPCL1, NOVA1, RBMS2, IGF2BP2	NA	NA	NA	NA	NA
chr10:5000259_C-T	chr10	5000259	5000259	AKR1C2	Not Significant	Not Significant	0	43.2836	-49.2	FALSE	ZFP36	NA	NA	NA	NA	HNRNPA2B1	NA	miR-183	NA	NA
chr1:243500174_A-G	chr1	243500174	243500174	AKT3	Not Significant	Not Significant	0.9	30.8458	-34.8	FALSE	RBM41	YTHDC1	NA	NA	TAF15, SRSF2	MBNL1	NA	NA	NA	NA
chr1:243502975_C-G	chr1	243502975	243502975	AKT3	Not Significant	Not Significant	0	39.3035	-44.8	FALSE	NA	MBNL1	NA	NA	NA	NA	NA	NA	NA	NA
chr1:243503034_C-T	chr1	243503034	243503034	AKT3	Not Significant	Not Significant	1	35.8209	-39.9	FALSE	NA	NA	NA	NA	NA	ELAVL4	NA	NA	NA	NA
chr1:243503674_G-A	chr1	243503674	243503674	AKT3	Not Significant	Not Significant	1	38.3085	-39.1	FALSE	NA	NA	NA	NA	DAZ3	PUM1	NA	NA	NA	NA
chr1:243504466_C-G	chr1	243504466	243504466	AKT3	Not Significant	Not Significant	1	41.791	-45.3	FALSE	NA	ENOX1	NA	NA	NA	NA	NA	NA	NA	NA
chr12:38321960_G-C	chr12	38321960	38321960	ALG10B	Not Significant	Not Significant	0	37.3134	-37.4	FALSE	NA	PCBP2	NA	NA	NUPL2	NA	NA	NA	NA	NA
chr12:38324265_C-G	chr12	38324265	38324265	ALG10B	Not Significant	Not Significant	0.1	51.7413	-63.3	TRUE	NA	NA	NA	NA	NA	NA	NA	NA	NA	NA
chr12:38326646_G-A	chr12	38326646	38326646	ALG10B	Not Significant	Not Significant	0	25.3731	-34.5	FALSE	NA	HNRNPC, HNRNPCL1	K562.KHSRP, HepG2.DDX55	NA	ELAVL4	PUF60, HNRNPCL1	NA	NA	NA	NA
chr12:38327987_C-A	chr12	38327987	38327987	ALG10B	Not Significant	Not Significant	0	29.8507	-35.6	FALSE	NA	RBM46	NA	NA	PCBP1	NA	NA	miR-4795, miR-664a, miR-335	NA	NA
chr12:38328003_T-G	chr12	38328003	38328003	ALG10B	Not Significant	Not Significant	1	29.8507	-31.4	FALSE	NA	MBNL1	NA	NA	NA	NA	NA	NA	NA	NA
chr12:38329375_A-T	chr12	38329375	38329375	ALG10B	Not Significant	Not Significant	0	30.8458	-38.5	FALSE	NA	NA	NA	NA	CNOT4	NA	NA	NA	NA	NA
chr11:111783937_A-C	chr11	111783937	111783937	ALG9	Not Significant	Not Significant	0	32.3383	-41.1	FALSE	ELAVL1, TIA1, CPEB4	NA	HepG2.HNRNPC	NA	PUF60, CPEB1, RBM6, RBM4B, HNRNPCL1, RC3H1, UNK, RBMS2, IGF2BP2, BOLL	NA	NA	NA	NA	NA
chr11:111784461_T-C	chr11	111784461	111784461	ALG9	Not Significant	Not Significant	0	49.7512	-51.5	FALSE	NA	NA	NA	NA	HNRNPD	NA	NA	NA	NA	NA
chr11:111785087_T-G	chr11	111785087	111785087	ALG9	Not Significant	Not Significant	0	39.3035	-39.6	FALSE	RBMY1A1	NA	NA	NA	NA	NA	NA	NA	NA	NA
chr11:111785214_G-A	chr11	111785214	111785214	ALG9	Not Significant	Not Significant	0	47.2637	-54.7	TRUE	NA	NA	NA	NA	NA	NA	NA	NA	NA	NA
chr13:25162172_C-T	chr13	25162172	25162172	AMER2	Not Significant	Not Significant	0.1	32.8358	-41.5	FALSE	NA	NA	NA	NA	SRSF2, HNRNPA2B1	NA	NA	NA	NA	NA
chr13:25163494_A-T	chr13	25163494	25163494	AMER2	Not Significant	Not Significant	0	36.3184	-28	FALSE	NA	KHDRBS2	NA	NA	PUF60, NOVA1	SFPQ, PTBP3	NA	NA	NA	PAS
chr13:25165132_G-A	chr13	25165132	25165132	AMER2	Not Significant	Not Significant	0	37.3134	-43	FALSE	NA	NA	NA	NA	NA	ELAVL4	NA	NA	NA	NA
chr13:25168723_C-T	chr13	25168723	25168723	AMER2	Not Significant	Not Significant	1	27.8607	-37.5	FALSE	NA	RBMX	NA	NA	NA	NA	NA	NA	NA	NA
chr13:25168855_A-C	chr13	25168855	25168855	AMER2	Not Significant	Not Significant	0	37.3134	-44.8	FALSE	MBNL1	NA	NA	NA	NA	NA	NA	NA	NA	NA
chr7:2713263_G-T	chr7	2713263	2713263	AMZ1	Not Significant	Not Significant	0	56.7164	-70.5	FALSE	LIN28A	NA	NA	NA	NA	NA	NA	NA	NA	NA
chr7:2714260_G-A	chr7	2714260	2714260	AMZ1	Not Significant	Not Significant	0	53.2338	-61.7	FALSE	NA	NA	NA	NA	NA	HNRNPL, TAF15, ELAVL4	NA	NA	NA	NA
chr7:2715054_G-C	chr7	2715054	2715054	AMZ1	Not Significant	Not Significant	0	51.2438	-64.5	TRUE	NA	NA	NA	NA	NA	NA	NA	NA	NA	NA
chr5:14704808_A-G	chr5	14704808	14704808	ANKH	Not Significant	Not Significant	0.5	29.8507	-30.3	FALSE	YTHDC1	HNRNPL	NA	NA	MBNL1	HNRNPL	NA	NA	NA	NA
chr5:14705455_A-G	chr5	14705455	14705455	ANKH	Not Significant	Not Significant	0	44.7761	-46.9	FALSE	NA	NA	NA	NA	NA	HNRNPK	NA	NA	NA	NA
chr5:14710063_C-T	chr5	14710063	14710063	ANKH	Not Significant	Not Significant	1	36.8159	-25.4	FALSE	NA	NA	NA	NA	NA	SRSF11	NA	NA	NA	NA
chr5:14710483_C-T	chr5	14710483	14710483	ANKH	Not Significant	Not Significant	0	46.7662	-43.1	TRUE	NA	NA	NA	NA	NA	NA	NA	NA	NA	NA
chr12:132725625_G-A	chr12	132725625	132725625	ANKLE2	Not Significant	Not Significant	0	46.2687	-49.5	FALSE	NA	NA	NA	NA	NA	NA	NA	miR-6808, miR-125a	NA	NA
chr12:132725808_G-A	chr12	132725808	132725808	ANKLE2	Not Significant	Not Significant	0	33.8308	-35.3	FALSE	NA	NA	NA	NA	NA	NA	NA	miR-1301, miR-5047	NA	NA
chr12:132725921_T-C	chr12	132725921	132725921	ANKLE2	Not Significant	Not Significant	0	31.8408	-45.4	FALSE	EIF4B, RBM46	NA	NA	NA	NA	NA	NA	NA	NA	NA
chr5:10650239_C-T	chr5	10650239	10650239	ANKRD33B	Not Significant	Not Significant	0	68.1592	-82	TRUE	NA	NA	NA	NA	NA	NA	NA	NA	NA	NA
chr5:10654939_G-A	chr5	10654939	10654939	ANKRD33B	Not Significant	Not Significant	0	53.2338	-57.2	TRUE	NA	NA	NA	NA	NA	NA	NA	NA	NA	NA
chr5:10656598_C-T	chr5	10656598	10656598	ANKRD33B	Not Significant	Not Significant	0	57.7114	-77.4	TRUE	NA	NA	NA	NA	NA	NA	NA	NA	NA	NA
chr15:79295278_G-A	chr15	79295278	79295278	ANKRD34C	Not Significant	Not Significant	0	35.3234	-43.8	FALSE	NA	PABPC3	NA	NA	NA	NA	NA	NA	NA	NA
chr15:79295729_G-C	chr15	79295729	79295729	ANKRD34C	Not Significant	Not Significant	0	34.8259	-36.7	FALSE	RBMX	NA	NA	NA	NA	NA	NA	NA	NA	NA
chr15:79297718_C-T	chr15	79297718	79297718	ANKRD34C	Not Significant	Not Significant	0	32.3383	-28.5	FALSE	NA	NA	NA	NA	RBM4	NA	NA	NA	NA	NA
chr2:196989525_T-C	chr2	196989525	196989525	ANKRD44	Not Significant	Not Significant	0	36.8159	-53.9	FALSE	RBMS3	BRUNOL5, BRUNOL4	NA	HepG2.SRSF7, HepG2.CSTF2, HepG2.DKC1, K562.TARDBP, K562.EIF4G2	HNRNPF, TRNAU1AP, DAZ3	SRSF4	NA	NA	NA	NA
chr2:196989539_C-T	chr2	196989539	196989539	ANKRD44	Not Significant	Not Significant	0	37.8109	-58.7	FALSE	NA	RBMS3	NA	NA	SRSF4	HNRNPF, DAZ3	NA	NA	NA	NA
chr12:56239300_G-T	chr12	56239300	56239300	ANKRD52	Not Significant	Not Significant	0	58.7065	-82.7	FALSE	NA	NONO, SRSF1, SRSF9	NA	NA	NA	CELF1	NA	NA	NA	NA
chr12:56240257_C-T	chr12	56240257	56240257	ANKRD52	Not Significant	Not Significant	1	51.2438	-63.3	FALSE	FUS	NA	NA	NA	UNK	NA	NA	NA	NA	NA
chr12:56240860_C-G	chr12	56240860	56240860	ANKRD52	Not Significant	Not Significant	1	59.204	-83	TRUE	NA	NA	NA	NA	NA	NA	NA	NA	NA	NA
chr12:56241718_G-T	chr12	56241718	56241718	ANKRD52	Not Significant	Not Significant	0.1	55.2239	-40.7	TRUE	NA	NA	NA	NA	NA	NA	NA	NA	NA	NA
chr9:98733264_C-T	chr9	98733264	98733264	ANKS6	Not Significant	Not Significant	0	50.2488	-54.5	TRUE	NA	NA	NA	NA	NA	NA	NA	NA	NA	NA
chr9:98733941_G-T	chr9	98733941	98733941	ANKS6	Not Significant	Not Significant	0	52.7363	-55.1	FALSE	NA	NA	NA	NA	PUM1, DAZ3	NA	NA	NA	NA	NA
chr9:98734326_T-C	chr9	98734326	98734326	ANKS6	Not Significant	Not Significant	0	46.7662	-55.4	TRUE	NA	NA	NA	NA	NA	NA	NA	NA	NA	NA
chr4:79903371_T-A	chr4	79903371	79903371	ANTXR2	Not Significant	Not Significant	0	35.3234	-34.2	FALSE	Fusip1	BRUNOL5, BRUNOL4	NA	HepG2.SRSF7, HepG2.CSTF2, HepG2.DKC1, K562.TARDBP, K562.EIF4G2	NA	SRSF4	NA	NA	NA	NA
chr4:79903971_G-A	chr4	79903971	79903971	ANTXR2	Not Significant	Not Significant	0	29.3532	-33.3	FALSE	RBMX	YTHDC1	NA	K562.LARP7	NA	SRSF2	NA	NA	NA	NA
chr4:79904572_A-T	chr4	79904572	79904572	ANTXR2	Not Significant	Not Significant	1	33.3333	-45.2	FALSE	NA	RBMS3	NA	NA	PUF60, NOVA1	HNRNPF, TRNAU1AP, DAZ3	NA	NA	NA	NA
chr4:79904840_A-C	chr4	79904840	79904840	ANTXR2	Not Significant	Not Significant	0.5	28.3582	-30.6	FALSE	NA	MBNL1	NA	NA	PUF60	NA	NA	NA	NA	NA
chr4:79905854_C-T	chr4	79905854	79905854	ANTXR2	Not Significant	Not Significant	1	43.2836	-45	TRUE	NA	NA	NA	NA	NA	NA	NA	NA	NA	NA
chr4:79906908_T-A	chr4	79906908	79906908	ANTXR2	Not Significant	Not Significant	1	39.3035	-45.2	TRUE	NA	NA	NA	NA	NA	NA	NA	NA	NA	NA
chr16:71729932_G-C	chr16	71729932	71729932	AP1G1	Not Significant	Not Significant	0	32.8358	-39.7	FALSE	YTHDC1	RBM28	NA	NA	NA	NA	NA	miR-330	NA	NA
chr16:71730003_A-C	chr16	71730003	71730003	AP1G1	Not Significant	Not Significant	1	34.3284	-38.9	TRUE	NA	NA	NA	NA	NA	NA	NA	NA	NA	NA
chr16:71732427_G-T	chr16	71732427	71732427	AP1G1	Not Significant	Not Significant	1	41.791	-46.9	FALSE	NA	NA	NA	NA	NA	CNOT4	NA	NA	NA	NA
chr17:35725402_G-C	chr17	35725402	35725402	AP2B1	Not Significant	Not Significant	0	50.2488	-54	TRUE	NA	NA	NA	NA	NA	NA	NA	NA	NA	NA
chr17:35726061_A-G	chr17	35726061	35726061	AP2B1	Not Significant	Not Significant	0	52.7363	-79.5	FALSE	NA	RBMX	NA	NA	NA	NA	NA	NA	NA	NA
chr17:35726360_G-T	chr17	35726360	35726360	AP2B1	Not Significant	Not Significant	0	45.7711	-63.2	FALSE	NA	NA	NA	NA	HNRNPF, UNK	NA	NA	NA	NA	NA
chr15:89831126_T-A	chr15	89831126	89831126	AP3S2,ARPIN-AP3S2	Not Significant	Not Significant	0	35.8209	-32	FALSE	NA	ELAVL1, TIA1, CPEB4	NA	NA	NA	PUF60, CPEB1, RBM6, RBM4B, HNRNPCL1, RC3H1, NOVA1, UNK, RBMS2, IGF2BP2	miR-590	NA	NA	NA
chr15:89832167_G-T	chr15	89832167	89832167	AP3S2,ARPIN-AP3S2	Not Significant	Not Significant	0	47.7612	-55.1	TRUE	NA	NA	NA	NA	NA	NA	NA	NA	NA	NA
chr15:89832603_C-T	chr15	89832603	89832603	AP3S2,ARPIN-AP3S2	Not Significant	Not Significant	0	52.2388	-52.8	FALSE	NA	NA	NA	NA	NA	KHSRP, KHDRBS2, SRSF10, CELF1	NA	NA	NA	NA
chr14:31084999_A-T	chr14	31084999	31084999	AP4S1	Not Significant	Not Significant	0	50.2488	-53.9	FALSE	NA	PTBP1	NA	NA	NA	PUF60, SFPQ, NOVA1	miR-200b, miR-200c, miR-429	NA	NA	NA
chr14:31085188_C-G	chr14	31085188	31085188	AP4S1	Not Significant	Not Significant	0	57.2139	-53.3	TRUE	NA	NA	NA	NA	NA	NA	NA	NA	NA	NA
chr14:31093257_G-T	chr14	31093257	31093257	AP4S1	Not Significant	Not Significant	0	29.8507	-29.8	FALSE	Fusip1	NA	NA	NA	ELAVL4	PUF60, CPEB1, RBM6, RBM4B, HNRNPCL1, NOVA1, RBMS2, IGF2BP2	NA	NA	NA	NA
chr14:31094015_G-A	chr14	31094015	31094015	AP4S1	Not Significant	Not Significant	0	49.2537	-54.8	FALSE	NA	RBMX	NA	NA	NA	TRA2A, ELAVL4	miR-181d	NA	NA	NA
chr14:57289011_G-C	chr14	57289011	57289011	AP5M1	Not Significant	Not Significant	0	28.3582	-31.7	TRUE	NA	NA	NA	NA	NA	NA	NA	NA	NA	NA
chr14:57289462_C-T	chr14	57289462	57289462	AP5M1	Not Significant	Not Significant	0	32.3383	-32	TRUE	NA	NA	NA	NA	NA	NA	NA	NA	NA	NA
chr14:57290854_G-C	chr14	57290854	57290854	AP5M1	Not Significant	Not Significant	1	41.2935	-41.5	TRUE	NA	NA	NA	NA	NA	NA	NA	NA	NA	NA
chr9:33441389_G-T	chr9	33441389	33441389	AQP3	Not Significant	Not Significant	0	45.7711	-48	FALSE	NA	EIF4B	NA	NA	NA	NA	NA	NA	NA	NA
chr9:33441713_A-C	chr9	33441713	33441713	AQP3	Not Significant	Not Significant	0	56.7164	-67.7	FALSE	BRUNOL5, BRUNOL4	NA	HepG2.SRSF7, HepG2.CSTF2, HepG2.DKC1, K562.TARDBP	NA	SRSF4	NA, TARDBP, RC3H1, HNRNPF, RBM45, UNK, RBMS3	NA	NA	NA	NA
chrX:67694774_G-C	chrX	67694774	67694774	AR	Not Significant	Not Significant	0	48.7562	-61.3	TRUE	NA	NA	NA	NA	NA	NA	NA	NA	NA	NA
chrX:67695773_G-A	chrX	67695773	67695773	AR	Not Significant	Not Significant	0	52.2388	-21	FALSE	MBNL1	IGF2BP3, hnRNPLL, HNRNPL	NA	K562.AGGF1, K562.TNRC6A	NA	HNRNPL	NA	NA	NA	NA
chrX:67729930_C-A	chrX	67729930	67729930	AR	Not Significant	Not Significant	0	47.2637	-45	FALSE	RBMX	NA	NA	NA	NA	NA	NA	NA	NA	NA
chr6:138336943_A-G	chr6	138336943	138336943	ARFGEF3	Not Significant	Not Significant	0	34.8259	-37.7	FALSE	A1CF	MSI1	NA	NA	HNRNPC, HNRNPA2B1	NUPL2, SRSF5	NA	NA	NA	NA
chr6:138337468_G-A	chr6	138337468	138337468	ARFGEF3	Not Significant	Not Significant	1	36.8159	-37.6	FALSE	SRSF1	NA	NA	NA	NA	NA	NA	NA	NA	NA
chr6:138338519_G-T	chr6	138338519	138338519	ARFGEF3	Not Significant	Not Significant	0	45.7711	-52.3	TRUE	NA	NA	NA	NA	NA	NA	NA	NA	NA	NA
chr6:138341739_G-T	chr6	138341739	138341739	ARFGEF3	Not Significant	Not Significant	0.5	34.3284	-34	FALSE	EIF4B	NA	NA	NA	NA	NA	NA	NA	NA	NA
chr6:138342168_T-C	chr6	138342168	138342168	ARFGEF3	Not Significant	Not Significant	0	37.8109	-41.8	FALSE	NA	LIN28A	HepG2.SRSF1	NA	NA	NA	NA	NA	NA	NA
chr6:138344399_A-C	chr6	138344399	138344399	ARFGEF3	Significant	Not Significant	0	32.3383	-40.6	FALSE	IGF2BP3, PABPC1, SART3, IGF2BP2, PABPC4	YBX2	NA	NA	SRSF11, SRSF5	NA	NA	NA	NA	NA
chr11:100991250_G-T	chr11	100991250	100991250	ARHGAP42	Not Significant	Not Significant	0	39.801	-37.8	FALSE	NA	NA	NA	NA	RBM6	HNRNPA2B1	NA	NA	NA	NA
chr11:100991991_C-G	chr11	100991991	100991991	ARHGAP42	Not Significant	Not Significant	0	35.3234	-33.1	TRUE	NA	NA	NA	NA	NA	NA	NA	NA	NA	NA
chr11:100993331_T-C	chr11	100993331	100993331	ARHGAP42	Not Significant	Significant	0	30.3483	-46	FALSE	RBMS3	IGF2BP3, IGF2BP2	NA	NA	HNRNPF, TRNAU1AP, DAZ3	SRSF2, MBNL1	NA	NA	NA	NA
chr14:32155616_G-C	chr14	32155616	32155616	ARHGAP5	Not Significant	Not Significant	1	33.8308	-43	FALSE	NA	NA	NA	NA	NA	EWSR1	NA	NA	NA	NA
chr14:32159638_T-G	chr14	32159638	32159638	ARHGAP5	Not Significant	Not Significant	0	32.3383	-30.5	FALSE	NA	NA	NA	NA	PUF60, NOVA1, IGF2BP2	NA	NA	NA	NA	NA
chr14:32159686_G-T	chr14	32159686	32159686	ARHGAP5	Not Significant	Not Significant	0	30.3483	-26.7	FALSE	NA	ELAVL2	NA	NA	ELAVL4	PUF60, CPEB1, RBM6, RBM4B, HNRNPCL1, RC3H1, NOVA1, UNK, RBMS2, IGF2BP2, BOLL	NA	NA	NA	NA
chr13:111292348_T-G	chr13	111292348	111292348	ARHGEF7	Not Significant	Not Significant	1	37.8109	-37.8	FALSE	PTBP1	NA	NA	NA	PUF60	NA	NA	NA	NA	NA
chr13:111294001_C-T	chr13	111294001	111294001	ARHGEF7	Not Significant	Not Significant	0	41.791	-46.3	TRUE	NA	NA	NA	NA	NA	NA	NA	NA	NA	NA
chr13:111294002_C-T	chr13	111294002	111294002	ARHGEF7	Significant	Not Significant	0	42.2886	-49.5	TRUE	NA	NA	NA	NA	NA	NA	NA	NA	NA	NA
chr13:111303164_G-T	chr13	111303164	111303164	ARHGEF7	Not Significant	Significant	1	53.2338	-77.7	TRUE	NA	NA	NA	NA	NA	NA	NA	NA	NA	NA
chr13:111304533_C-T	chr13	111304533	111304533	ARHGEF7	Not Significant	Not Significant	0	43.2836	-49.6	TRUE	NA	NA	NA	NA	NA	NA	NA	NA	NA	NA
chrX:63635422_G-A	chrX	63635422	63635422	ARHGEF9	Not Significant	Not Significant	1	49.7512	-56	FALSE	NA	A2BP1	NA	NA	NA	PUF60	NA	NA	NA	NA
chrX:63636150_T-C	chrX	63636150	63636150	ARHGEF9	Not Significant	Not Significant	0	46.2687	-61.6	FALSE	NA	NA	NA	NA	SRSF2, HNRNPA2B1	NA	NA	NA	NA	NA
chrX:63636921_T-C	chrX	63636921	63636921	ARHGEF9	Not Significant	Not Significant	0.2	49.2537	-62.6	TRUE	NA	NA	NA	NA	NA	NA	NA	NA	NA	NA
chrX:63637882_C-G	chrX	63637882	63637882	ARHGEF9	Not Significant	Not Significant	0	40.796	-20.52	FALSE	NA	IGF2BP3, hnRNPLL, HNRNPL	NA	K562.AGGF1, K562.TNRC6A	TAF15	HNRNPL	NA	NA	NA	NA
chr6:157208928_C-T	chr6	157208928	157208928	ARID1B	Not Significant	Not Significant	1	31.8408	-25.8	FALSE	NA	ELAVL1	NA	NA	NA	NA	NA	NA	NA	NA
chr6:157209095_G-T	chr6	157209095	157209095	ARID1B	Not Significant	Not Significant	1	25.8706	-18	FALSE	NA	NA	NA	K562.LIN28B	NA	NA	NA	NA	NA	NA
chr6:157209139_A-G	chr6	157209139	157209139	ARID1B	Not Significant	Not Significant	1	24.3781	-23.2	FALSE	PABPC1, SART3, PABPC4	ZFP36	NA	NA	SRSF5	NA	NA	NA	NA	NA
chr15:72583457_T-C	chr15	72583457	72583457	ARIH1	Not Significant	Not Significant	1	35.3234	-35	FALSE	NA	NA	NA	NA	RBM6, NOVA1	NA	NA	NA	NA	NA
chr15:72586105_C-A	chr15	72586105	72586105	ARIH1	Not Significant	Not Significant	1	31.3433	-37.6	FALSE	NA	NA	NA	NA	NA	SFPQ, PTBP3	NA	NA	NA	PAS
chr15:72589363_A-G	chr15	72589363	72589363	ARIH1	Not Significant	Not Significant	0	39.3035	-38.6	FALSE	NA	NA	NA	NA	PUM1	NA	NA	NA	NA	NA
chr15:72591820_T-C	chr15	72591820	72591820	ARIH1	Not Significant	Not Significant	1	34.8259	-35.6	FALSE	NA	NA	NA	NA	NOVA1	FUBP1	NA	NA	NA	NA
chr15:72596139_C-A	chr15	72596139	72596139	ARIH1	Not Significant	Not Significant	0	44.7761	-66.3	TRUE	NA	NA	NA	NA	NA	NA	NA	NA	NA	NA
chr5:176373317_G-A	chr5	176373317	176373317	ARL10	Not Significant	Not Significant	0	46.7662	-54.9	TRUE	NA	NA	NA	NA	NA	NA	NA	NA	NA	NA
chr5:176379118_A-T	chr5	176379118	176379118	ARL10	Not Significant	Not Significant	0	41.791	-45.6	FALSE	NA	NA	NA	NA	NA	ELAVL4	NA	NA	NA	NA
chr5:176379434_G-A	chr5	176379434	176379434	ARL10	Not Significant	Not Significant	0.1	45.7711	-57.1	FALSE	MBNL1	NA	NA	NA	NA	NA	NA	NA	NA	NA
chr5:176379678_A-G	chr5	176379678	176379678	ARL10	Not Significant	Not Significant	0	36.3184	-45.7	FALSE	NA	NA	NA	NA	HNRNPF	MBNL1	NA	NA	NA	NA
chr5:176380644_G-A	chr5	176380644	176380644	ARL10	Not Significant	Not Significant	0	56.2189	-63	FALSE	NA	NA	NA	HepG2.IGF2BP1	TRA2A	NA	NA	NA	NA	NA
chr5:176381433_T-G	chr5	176381433	176381433	ARL10	Not Significant	Significant	0	40.2985	-48.3	FALSE	NA	NA	NA	NA	IGF2BP2	ELAVL4	NA	NA	NA	NA
chr10:18675256_C-T	chr10	18675256	18675256	ARL5B	Not Significant	Not Significant	1	39.801	-43.6	TRUE	NA	NA	NA	NA	NA	NA	NA	NA	NA	NA
chr10:18676317_G-T	chr10	18676317	18676317	ARL5B	Not Significant	Not Significant	0	29.8507	-31.3	FALSE	NA	NA	NA	NA	ELAVL4	PUF60, SFPQ, NOVA1	NA	NA	NA	NA
chr10:18678688_C-A	chr10	18678688	18678688	ARL5B	Not Significant	Not Significant	0	36.8159	-48.4	TRUE	NA	NA	NA	NA	NA	NA	NA	NA	NA	NA
chr7:103098788_C-T	chr7	103098788	103098788	ARMC10	Not Significant	Not Significant	0	35.8209	-34.7	FALSE	MBNL1	NA	NA	NA	NA	NOVA1	NA	NA	NA	NA
chr7:103098820_C-A	chr7	103098820	103098820	ARMC10	Not Significant	Not Significant	0.4	34.8259	-33.5	TRUE	NA	NA	NA	NA	NA	NA	NA	NA	NA	NA
chr7:103099073_A-C	chr7	103099073	103099073	ARMC10	Not Significant	Not Significant	0	33.8308	-30.5	FALSE	SRSF2	NA	NA	NA	NA	NA	NA	NA	NA	NA
chr17:75129862_C-T	chr17	75129862	75129862	ARMC7	Not Significant	Not Significant	0	59.204	-62.4	TRUE	NA	NA	NA	NA	NA	NA	NA	NA	NA	NA
chr17:75130132_A-G	chr17	75130132	75130132	ARMC7	Not Significant	Not Significant	0	55.7214	-72.6	FALSE	NA	NA	NA	NA	RBM4B	UNK	NA	NA	NA	NA
chr17:75130217_T-C	chr17	75130217	75130217	ARMC7	Not Significant	Not Significant	0	54.2289	-68.2	TRUE	NA	NA	NA	NA	NA	NA	NA	NA	NA	NA
chr3:138245979_G-C	chr3	138245979	138245979	ARMC8	Not Significant	Not Significant	0	35.3234	-42.3	TRUE	NA	NA	NA	NA	NA	NA	NA	NA	NA	NA
chr3:138246017_C-A	chr3	138246017	138246017	ARMC8	Not Significant	Not Significant	0	37.8109	-46.1	FALSE	NA	NA	NA	NA	NA	HNRNPC, SFPQ, PTBP3, CNOT4	NA	miR-126	NA	PAS
chr3:138246664_A-G	chr3	138246664	138246664	ARMC8	Not Significant	Not Significant	1	33.8308	-38.8	TRUE	NA	NA	NA	NA	NA	NA	NA	NA	NA	NA
chr3:138295936_T-A	chr3	138295936	138295936	ARMC8	Not Significant	Not Significant	1	48.7562	-50.9	FALSE	NA	NA	NA	NA	NOVA1, ELAVL4	NA	NA	NA	NA	NA
chr14:58000889_G-A	chr14	58000889	58000889	ARMH4	Not Significant	Not Significant	0	45.2736	-59.2	TRUE	NA	NA	NA	NA	NA	NA	NA	NA	NA	NA
chr14:58002233_A-G	chr14	58002233	58002233	ARMH4	Not Significant	Not Significant	0.1	40.796	-41.6	TRUE	NA	NA	NA	NA	NA	NA	NA	NA	NA	NA
chr14:58002487_A-G	chr14	58002487	58002487	ARMH4	Not Significant	Not Significant	0	38.806	-45.8	TRUE	NA	NA	NA	NA	NA	NA	NA	NA	NA	NA
chr14:58002612_C-T	chr14	58002612	58002612	ARMH4	Not Significant	Not Significant	0	41.791	-62.9	TRUE	NA	NA	NA	NA	NA	NA	NA	NA	NA	NA
chr14:58002696_C-T	chr14	58002696	58002696	ARMH4	Not Significant	Not Significant	0	39.3035	-56.2	FALSE	NA	NA	HepG2.LSM11	NA	RBM6	NA	NA	NA	NA	NA
chr14:58003000_C-G	chr14	58003000	58003000	ARMH4	Not Significant	Not Significant	0	33.8308	-23.3	FALSE	EIF4B	NA	NA	NA	NA	NA	NA	NA	NA	NA
chr14:58003166_G-T	chr14	58003166	58003166	ARMH4	Not Significant	Not Significant	0	39.3035	-33.7	FALSE	NA	NA	NA	NA	SRSF10	NA	NA	NA	NA	NA
chr14:58003397_G-T	chr14	58003397	58003397	ARMH4	Not Significant	Not Significant	0	36.3184	-38.1	TRUE	NA	NA	NA	NA	NA	NA	NA	NA	NA	NA
chr5:91370478_C-G	chr5	91370478	91370478	ARRDC3	Not Significant	Not Significant	1	37.3134	-40	FALSE	NA	MBNL1	NA	NA	NA	NA	NA	NA	NA	NA
chr5:91370960_T-C	chr5	91370960	91370960	ARRDC3	Not Significant	Not Significant	1	32.3383	-22.2	FALSE	NA	NA	NA	NA	PUM1	NA	miR-93, miR-512, miR-2113	NA	NA	NA
chr5:91371187_G-A	chr5	91371187	91371187	ARRDC3	Not Significant	Not Significant	0.6	40.2985	-41.6	FALSE	PTBP1	CPEB2, TIA1, U2AF2, CPEB4	NA	NA	NA	CPEB1, RBM6, RBM4B, HNRNPCL1, NOVA1, RBMS2, IGF2BP2	NA	NA	NA	NA
chr17:68422051_G-A	chr17	68422051	68422051	ARSG	Not Significant	Not Significant	0	34.8259	-41.6	FALSE	BRUNOL5, BRUNOL4	NA	HepG2.SRSF7, HepG2.CSTF2, HepG2.DKC1, K562.TARDBP, K562.EIF4G2	NA	SRSF4	ZFP36, SFPQ, NOVA1	NA	NA	NA	NA
chr17:68441493_C-A	chr17	68441493	68441493	ARSG	Not Significant	Not Significant	0	43.7811	-50.2	FALSE	NA	NA	NA	NA	NA	NA	miR-4724, miR-146a	NA	NA	NA
chr17:68451909_C-A	chr17	68451909	68451909	ARSG	Not Significant	Not Significant	0	39.801	-50.4	TRUE	NA	NA	NA	NA	NA	NA	NA	NA	NA	NA
chr10:50185732_C-T	chr10	50185732	50185732	ASAH2	Not Significant	Not Significant	0	33.8308	-44.4	TRUE	NA	NA	NA	NA	NA	NA	NA	NA	NA	NA
chr10:50187131_C-T	chr10	50187131	50187131	ASAH2	Not Significant	Not Significant	0	47.7612	-44.5	FALSE	BRUNOL5, BRUNOL4	NA	HepG2.SRSF7, HepG2.CSTF2, HepG2.DKC1, K562.TARDBP, K562.EIF4G2	NA	SRSF4	ZFP36, SFPQ, NOVA1	NA	NA	NA	NA
chr10:50187162_A-C	chr10	50187162	50187162	ASAH2	Not Significant	Not Significant	0	45.2736	-41	FALSE	BRUNOL5, BRUNOL4	NA	HepG2.SRSF7, HepG2.CSTF2, HepG2.DKC1, K562.TARDBP, K562.EIF4G2	NA	SRSF4	HNRNPF, UNK, DAZAP1, RBMS3	NA	NA	NA	NA
chr10:50755595_G-T	chr10	50755595	50755595	ASAH2B	Not Significant	Not Significant	0	35.3234	-28.4	FALSE	NA	NA	NA	NA	NA	NUPL2	NA	NA	NA	NA
chr10:50755802_C-A	chr10	50755802	50755802	ASAH2B	Not Significant	Not Significant	0	29.3532	-31.7	FALSE	NA	PABPC1	NA	NA	NA	NOVA1, SRSF5	NA	NA	NA	NA
chr10:50755816_T-C	chr10	50755816	50755816	ASAH2B	Not Significant	Not Significant	0	30.3483	-32.4	FALSE	NA	NA	NA	NA	HNRNPD	NA	NA	NA	NA	NA
chr8:130052549_C-G	chr8	130052549	130052549	ASAP1	Not Significant	Not Significant	1	34.3284	-42.3	FALSE	EIF4B	NA	NA	NA	NA	NA	NA	NA	NA	NA
chr8:130052729_G-T	chr8	130052729	130052729	ASAP1	Not Significant	Not Significant	0	29.8507	-27	FALSE	IGF2BP3, IGF2BP2	PABPC1, SART3, PABPC4	NA	NA	NA	SRSF11, SRSF5	NA	NA	NA	NA
chr8:130053327_C-T	chr8	130053327	130053327	ASAP1	Not Significant	Not Significant	0	36.8159	-40.4	TRUE	NA	NA	NA	NA	NA	NA	NA	NA	NA	NA
chr8:130053685_T-A	chr8	130053685	130053685	ASAP1	Not Significant	Not Significant	0	31.8408	-41.2	FALSE	NA	NA	NA	NA	NA	PUF60, NOVA1	NA	NA	NA	NA
chr12:102959884_T-G	chr12	102959884	102959884	ASCL1	Not Significant	Not Significant	0	43.7811	-31.2	FALSE	MBNL1	NA	NA	NA	NA	NA	NA	NA	NA	NA
chr12:102960480_G-A	chr12	102960480	102960480	ASCL1	Not Significant	Not Significant	1	29.3532	-27.9	FALSE	NA	NA	NA	NA	NA	EWSR1	NA	NA	NA	NA
chr12:102960501_T-A	chr12	102960501	102960501	ASCL1	Not Significant	Significant	1	30.8458	-36.6	FALSE	ELAVL1, CPEB2, TIA1, CPEB4	NA	NA	NA	PUF60, CPEB1, RBM6, RBM4B, NOVA1, UNK, RBMS2	HNRNPD, HNRNPC	NA	NA	NA	NA
chr1:155336351_G-A	chr1	155336351	155336351	ASH1L	Not Significant	Not Significant	0	33.8308	-65.1	FALSE	IGF2BP3, hnRNPLL, HNRNPL	NA	NA	NA	NA	HNRNPF, TRNAU1AP, DAZ3	NA	NA	NA	NA
chr1:155336640_G-A	chr1	155336640	155336640	ASH1L	Not Significant	Not Significant	0	39.3035	-41.5	FALSE	NA	NA	NA	NA	NA	CPEB1, RBM6, RBM4B, HNRNPCL1, NOVA1, RBMS2, IGF2BP2	NA	NA	NA	NA
chr17:3499946_G-C	chr17	3499946	3499946	ASPA	Not Significant	Not Significant	0	38.3085	-37.9	FALSE	NA	MATR3	NA	NA	NA	NA	NA	NA	NA	NA
chr17:3501964_A-C	chr17	3501964	3501964	ASPA	Significant	Not Significant	0	41.2935	-47.9	FALSE	PABPC1, SART3, PABPC4	IGF2BP3, IGF2BP2	NA	NA	SRSF11, SRSF5	NA	NA	NA	NA	NA
chr17:3502242_A-G	chr17	3502242	3502242	ASPA	Not Significant	Not Significant	0.1	32.8358	-34.5	FALSE	NA	A2BP1	NA	K562.RPS5	NA	HNRNPA2B1	NA	NA	NA	NA
chr8:61502036_A-C	chr8	61502036	61502036	ASPH	Not Significant	Not Significant	0	30.3483	-33.7	FALSE	NA	NA	K562.PPIL4, K562.PUM2	NA	PUF60, TARDBP, NOVA1	NA	NA	NA	NA	NA
chr8:61502518_A-T	chr8	61502518	61502518	ASPH	Not Significant	Not Significant	0.1	41.791	-64.2	FALSE	KHDRBS1, KHDRBS2	PABPC1, SART3, PABPC4	NA	NA	SFPQ, PTBP3	SRSF11, SRSF5	NA	NA	PAS	NA
chr8:61502910_T-G	chr8	61502910	61502910	ASPH	Not Significant	Not Significant	0	30.3483	-34.7	FALSE	FXR1	YTHDC1	NA	NA	NA	NA	NA	NA	NA	NA
chr8:61626016_C-A	chr8	61626016	61626016	ASPH	Not Significant	Not Significant	0	30.8458	-35	FALSE	NA	NA	NA	NA	NA	PUF60, SFPQ, NOVA1	NA	let-7a, let-7b, let-7f-1, miR-98	NA	NA
chr8:61663187_C-T	chr8	61663187	61663187	ASPH	Not Significant	Not Significant	0	44.2786	-45	FALSE	CNOT4	NA	NA	NA	NA	NA	NA	miR-30a, miR-30d, miR-30e, miR-124	NA	NA
chr8:61663987_T-A	chr8	61663987	61663987	ASPH	Not Significant	Not Significant	0	22.3881	-60.6	FALSE	NA	CPEB2, ELAVL2	NA	NA	NA	CPEB1, RBM6, RBM4B, HNRNPCL1, RC3H1, RBMS2, IGF2BP2, BOLL	NA	NA	NA	NA
chr9:116611562_T-C	chr9	116611562	116611562	ASTN2	Not Significant	Not Significant	0.1	28.8557	-38.7	FALSE	MATR3	NA	NA	NA	NA	NA	NA	NA	NA	NA
chr9:116611605_G-A	chr9	116611605	116611605	ASTN2	Not Significant	Not Significant	0	31.3433	-39.3	FALSE	NA	NA	NA	NA	NA	HNRNPD, HNRNPCL1	NA	NA	NA	NA
chr9:116611998_A-G	chr9	116611998	116611998	ASTN2	Not Significant	Not Significant	0	25.3731	-35.6	TRUE	NA	NA	NA	NA	NA	NA	NA	NA	NA	NA
chr2:25734324_G-C	chr2	25734324	25734324	ASXL2	Not Significant	Not Significant	0	36.8159	-32.2	FALSE	SNRPA	NA	NA	NA	HNRNPL, PUM1	NA	miR-130a, miR-130b, miR-301a, miR-301b, miR-3666, miR-4295, miR-454, miR-648, miR-203a.1	NA	NA	NA
chr2:25735177_T-C	chr2	25735177	25735177	ASXL2	Not Significant	Not Significant	0	38.3085	-47	FALSE	EIF4B, RBM5	SRSF1	NA	NA	NA	NA	NA	NA	NA	NA
chr2:25735178_C-T	chr2	25735178	25735178	ASXL2	Not Significant	Not Significant	0	38.3085	-47	FALSE	EIF4B, RBM5, SRSF9	NA	NA	NA	NA	NA	NA	NA	NA	NA
chr2:25738841_C-T	chr2	25738841	25738841	ASXL2	Not Significant	Not Significant	0	40.796	-37	FALSE	FUS, SRSF9	NA	NA	NA	UNK, RBM45, RBMS3	NA	NA	NA	NA	NA
chr2:25740406_G-T	chr2	25740406	25740406	ASXL2	Not Significant	Not Significant	0.9	32.8358	-52.7	FALSE	NA	NA	NA	NA	NA	HNRNPD, TARDBP	NA	NA	NA	NA
chr18:33746943_G-C	chr18	33746943	33746943	ASXL3	Not Significant	Not Significant	0.8	35.3234	-30.8	FALSE	NA	SNRPA	NA	NA	NA	PUM1	NA	NA	NA	NA
chr18:33747143_G-C	chr18	33747143	33747143	ASXL3	Not Significant	Not Significant	1	35.3234	-37	FALSE	NA	NA	NA	NA	CELF1	NA	NA	NA	NA	NA
chr18:33748878_T-C	chr18	33748878	33748878	ASXL3	Not Significant	Not Significant	0	40.796	-42.2	TRUE	NA	NA	NA	NA	NA	NA	NA	NA	NA	NA
chr18:33750067_G-A	chr18	33750067	33750067	ASXL3	Not Significant	Not Significant	0	55.7214	-63.7	TRUE	NA	NA	NA	NA	NA	NA	NA	NA	NA	NA
chr10:87752851_A-G	chr10	87752851	87752851	ATAD1	Not Significant	Not Significant	0	31.8408	-27.9	TRUE	NA	NA	NA	NA	NA	NA	NA	NA	NA	NA
chr10:87753567_G-A	chr10	87753567	87753567	ATAD1	Not Significant	Not Significant	0	29.8507	-27.7	FALSE	NA	NA	NA	NA	NA	PUF60, NOVA1	NA	NA	NA	NA
chr10:87754324_G-A	chr10	87754324	87754324	ATAD1	Not Significant	Not Significant	0	33.3333	-45.3	FALSE	NA	NA	NA	HepG2.HNRNPM	NA	NOVA1	NA	NA	NA	NA
chr19:3926707_C-T	chr19	3926707	3926707	ATCAY	Not Significant	Not Significant	0	60.199	-84.5	FALSE	NA	NA	NA	HepG2.TRA2A	NA	NA	NA	NA	NA	NA
chr19:3926882_G-A	chr19	3926882	3926882	ATCAY	Not Significant	Not Significant	0	53.7313	-74.6	TRUE	NA	NA	NA	NA	NA	NA	NA	NA	NA	NA
chr19:3927648_C-T	chr19	3927648	3927648	ATCAY	Not Significant	Not Significant	0	64.1791	-63.6	FALSE	NA	FUS	NA	NA	NA	NA	NA	NA	NA	NA
chr19:3927721_G-A	chr19	3927721	3927721	ATCAY	Not Significant	Not Significant	0	63.1841	-67	FALSE	NA	NA	NA	NA	NA	KHSRP, SRSF10	NA	miR-542, miR-93, miR-6894	NA	NA
chr1:161960446_G-T	chr1	161960446	161960446	ATF6	Not Significant	Not Significant	0	38.806	-45.8	TRUE	NA	NA	NA	NA	NA	NA	NA	NA	NA	NA
chr1:161961884_G-A	chr1	161961884	161961884	ATF6	Not Significant	Not Significant	0	41.791	-53.2	FALSE	NA	RBM46	NA	NA	NA	NA	NA	NA	NA	NA
chr1:161961994_G-T	chr1	161961994	161961994	ATF6	Not Significant	Not Significant	0	41.2935	-54.2	TRUE	NA	NA	NA	NA	NA	NA	NA	NA	NA	NA
chr1:161962141_A-C	chr1	161962141	161962141	ATF6	Not Significant	Not Significant	0	34.8259	-41.6	FALSE	NA	YTHDC1	NA	NA	NA	NA	NA	NA	NA	NA
chr1:161962199_G-A	chr1	161962199	161962199	ATF6	Not Significant	Not Significant	0.4	32.8358	-33.4	FALSE	NA	NA	NA	NA	NA	ELAVL4, CNOT4	NA	NA	NA	NA
chr1:161963687_C-T	chr1	161963687	161963687	ATF6	Not Significant	Not Significant	0	40.796	-41.6	FALSE	RBMX, SRSF1	NA	NA	NA	NA	NA	NA	NA	NA	NA
chr12:14481935_G-A	chr12	14481935	14481935	ATF7IP	Not Significant	Significant	0	25.8706	-36.6	FALSE	A2BP1	IGF2BP3, IGF2BP2	NA	NA	HNRNPA2B1	MBNL1	NA	NA	NA	NA
chr12:14501163_A-C	chr12	14501163	14501163	ATF7IP	Not Significant	Not Significant	0.3	35.8209	-40.2	TRUE	NA	NA	NA	NA	NA	NA	NA	NA	NA	NA
chr12:14501563_A-T	chr12	14501563	14501563	ATF7IP	Not Significant	Not Significant	0	32.8358	-33.3	FALSE	PABPC1	HNRNPC, HNRNPCL1	K562.KHDRBS1	NA	SRSF5	PUF60, CPEB1, RBM6, RBM4B, HNRNPCL1, NOVA1, RBMS2	NA	NA	NA	NA
chr5:115828998_C-G	chr5	115828998	115828998	ATG12	Not Significant	Not Significant	0	34.8259	-31.9	TRUE	NA	NA	NA	NA	NA	NA	NA	NA	NA	NA
chr5:115829157_C-T	chr5	115829157	115829157	ATG12	Not Significant	Not Significant	0	31.8408	-27	TRUE	NA	NA	NA	NA	NA	NA	NA	NA	NA	NA
chr5:115830399_C-T	chr5	115830399	115830399	ATG12	Not Significant	Not Significant	0	27.3632	-37.7	FALSE	RBM5	NA	NA	NA	NA	NA	NA	NA	NA	NA
chr11:46673251_G-T	chr11	46673251	46673251	ATG13	Not Significant	Not Significant	0	53.2338	-68.9	TRUE	NA	NA	NA	NA	NA	NA	NA	NA	NA	NA
chr5:160563660_C-T	chr5	160563660	160563660	ATP10B	Not Significant	Not Significant	0	44.2786	-53.5	FALSE	NA	NA	NA	NA	SRSF10	NA	NA	NA	NA	NA
chr5:160563905_G-A	chr5	160563905	160563905	ATP10B	Not Significant	Not Significant	0	49.2537	-62.7	FALSE	RBMX	NA	NA	NA	NA	NA	NA	NA	NA	NA
chr5:160564512_G-T	chr5	160564512	160564512	ATP10B	Not Significant	Not Significant	0	45.7711	-58.1	TRUE	NA	NA	NA	NA	NA	NA	NA	NA	NA	NA
chr13:112882229_C-T	chr13	112882229	112882229	ATP11A	Not Significant	Not Significant	0	64.6766	-88.8	FALSE	NA	NA	NA	NA	RBM4	NA	NA	NA	NA	NA
chr13:112882958_G-A	chr13	112882958	112882958	ATP11A	Not Significant	Not Significant	0	69.1542	-62.3	FALSE	NA	NA	NA	NA	NA	TRA2A	NA	NA	NA	NA
chr13:112883255_T-G	chr13	112883255	112883255	ATP11A	Not Significant	Not Significant	0	50.2488	-52.6	FALSE	MBNL1	FUS	NA	NA	NA	NA	NA	NA	NA	NA
chr13:112884688_A-G	chr13	112884688	112884688	ATP11A	Not Significant	Not Significant	0	40.2985	-44.5	FALSE	NA	NA	NA	NA	SFPQ, PTBP3, CNOT4	NA	miR-552, miR-126	NA	PAS	NA
chr13:112885465_G-C	chr13	112885465	112885465	ATP11A	Not Significant	Not Significant	0	51.7413	-46.5	TRUE	NA	NA	NA	NA	NA	NA	NA	NA	NA	NA
chr12:110349224_C-A	chr12	110349224	110349224	ATP2A2	Not Significant	Not Significant	0	58.209	-72.7	FALSE	RBMX	NA	NA	NA	NA	NA	NA	NA	NA	NA
chr12:110349848_C-A	chr12	110349848	110349848	ATP2A2	Not Significant	Not Significant	0	57.2139	-73.5	FALSE	RBMX	NA	NA	NA	NA	NA	NA	miR-4451, miR-1183, miR-10a, miR-10b, miR-874	NA	NA
chr12:110350201_G-T	chr12	110350201	110350201	ATP2A2	Not Significant	Not Significant	1	40.796	-43.7	TRUE	NA	NA	NA	NA	NA	NA	NA	NA	NA	NA
chr3:10326275_A-G	chr3	10326275	10326275	ATP2B2	Not Significant	Not Significant	0	47.7612	-43.1	FALSE	IGF2BP2	hnRNPLL, HNRNPL	NA	NA	MBNL1	NA	NA	NA	NA	NA
chr3:10326862_G-A	chr3	10326862	10326862	ATP2B2	Not Significant	Not Significant	1	55.2239	-56.8	TRUE	NA	NA	NA	NA	NA	NA	NA	NA	NA	NA
chr3:10328121_T-A	chr3	10328121	10328121	ATP2B2	Not Significant	Not Significant	0	28.8557	-42.5	FALSE	NA	RBMS3	NA	NA	SFPQ, TAF15, NUPL2	DAZ3	NA	NA	NA	NA
chr3:10328384_G-T	chr3	10328384	10328384	ATP2B2	Not Significant	Not Significant	1	38.806	-55	TRUE	NA	NA	NA	NA	NA	NA	NA	NA	NA	NA
chr3:10328762_C-T	chr3	10328762	10328762	ATP2B2	Not Significant	Not Significant	0	60.6965	-43.2	FALSE	MBNL1	NA	NA	NA	FUBP1	NA	NA	NA	NA	NA
chr13:26020374_C-T	chr13	26020374	26020374	ATP8A2	Not Significant	Not Significant	0	46.2687	-56.1	FALSE	NA	NA	NA	NA	KHSRP, SRSF10	NA	NA	NA	NA	NA
chr13:26021852_T-A	chr13	26021852	26021852	ATP8A2	Not Significant	Not Significant	0	40.2985	-42.8	FALSE	NA	IGF2BP3, PABPC1, IGF2BP2	NA	NA	NA	SRSF5	NA	NA	NA	NA
chr13:26022995_C-G	chr13	26022995	26022995	ATP8A2	Not Significant	Not Significant	0	52.2388	-56.7	FALSE	RBMX	NA	NA	NA	NA	KHSRP, SRSF10	NA	NA	NA	NA
chr13:26025088_T-C	chr13	26025088	26025088	ATP8A2	Not Significant	Significant	0	39.801	-46.7	FALSE	NA	NA	NA	NA	MBNL1	NA	NA	NA	NA	NA
chr20:51597345_A-G	chr20	51597345	51597345	ATP9A	Not Significant	Not Significant	0	33.8308	-25.7	FALSE	NA	RBMY1A1	NA	NA	SRSF2	NA	miR-548l, miR-590	NA	NA	NA
chr20:51598704_G-A	chr20	51598704	51598704	ATP9A	Not Significant	Not Significant	0	55.7214	-66.4	TRUE	NA	NA	NA	NA	NA	NA	NA	NA	NA	NA
chr20:51599908_G-C	chr20	51599908	51599908	ATP9A	Not Significant	Not Significant	0	46.2687	-61.7	TRUE	NA	NA	NA	NA	NA	NA	NA	NA	NA	NA
chr20:3647372_T-A	chr20	3647372	3647372	ATRN	Not Significant	Not Significant	1	34.8259	-49.8	FALSE	CPEB2, TIA1, U2AF2, CPEB4	NA	NA	NA	CPEB1, RBM6, RBM4B, RC3H1, UNK, RBMS2, IGF2BP2	NA	NA	NA	NA	NA
chr20:3647968_G-A	chr20	3647968	3647968	ATRN	Not Significant	Not Significant	0	53.2338	-46.3	FALSE	MBNL1	NA	NA	NA	FUBP1	NA	NA	NA	NA	NA
chr20:3648719_T-C	chr20	3648719	3648719	ATRN	Not Significant	Not Significant	0	45.7711	-34.5	FALSE	NA	NA	NA	NA	NA	NA	NA	miR-595, miR-142.1, miR-222, miR-4645	NA	NA
chr6:16299717_G-A	chr6	16299717	16299717	ATXN1	Not Significant	Not Significant	0.1	46.2687	-42.8	FALSE	NA	NA	NA	NA	NA	ELAVL4	miR-151a	NA	NA	NA
chr6:16300646_G-T	chr6	16300646	16300646	ATXN1	Not Significant	Not Significant	1	32.8358	-35.1	TRUE	NA	NA	NA	NA	NA	NA	NA	NA	NA	NA
chr6:16301117_C-A	chr6	16301117	16301117	ATXN1	Not Significant	Not Significant	1	27.8607	-37.9	FALSE	NA	NA	NA	NA	NA	NUPL2, SRSF5	NA	NA	NA	NA
chr6:16305850_C-A	chr6	16305850	16305850	ATXN1	Significant	Not Significant	0	60.199	-74.3	FALSE	NA	FUS	NA	NA	TARDBP, HNRNPF, UNK, DAZAP1, RBMS3	NA	NA	NA	NA	NA
chr7:105606035_T-C	chr7	105606035	105606035	ATXN7L1	Not Significant	Not Significant	1	23.8806	-30.7	FALSE	NA	NA	NA	NA	IGF2BP2	NA	NA	NA	NA	NA
chr7:105606085_C-G	chr7	105606085	105606085	ATXN7L1	Not Significant	Not Significant	1	27.3632	-30.8	FALSE	NONO	NA	NA	NA	NA	SRSF2, HNRNPA2B1	NA	miR-3614, miR-4633, miR-15b	NA	NA
chr7:105607150_C-T	chr7	105607150	105607150	ATXN7L1	Not Significant	Not Significant	0	51.2438	-58.6	FALSE	NA	PABPC1, RBMY1A1	NA	NA	NA	SRSF5	NA	NA	NA	NA
chr17:44192125_G-A	chr17	44192125	44192125	ATXN7L3	Not Significant	Not Significant	1	58.209	-65	FALSE	PCBP2	NA	HepG2.DDX59	NA	NA	NA	NA	NA	NA	NA
chr17:44193480_G-T	chr17	44193480	44193480	ATXN7L3	Not Significant	Not Significant	1	58.209	-87.6	FALSE	NA	NONO	NA	NA	NA	NA	NA	NA	NA	NA
chr17:44193845_C-G	chr17	44193845	44193845	ATXN7L3	Not Significant	Not Significant	0.8	64.6766	-93.1	FALSE	SRSF1	FXR2	NA	NA	RBM4B, TARDBP, HNRNPF, UNK	NA	NA	NA	NA	NA
chr17:44194235_C-G	chr17	44194235	44194235	ATXN7L3	Not Significant	Not Significant	1	60.6965	-74.5	TRUE	NA	NA	NA	NA	NA	NA	NA	NA	NA	NA
chr17:44194236_A-C	chr17	44194236	44194236	ATXN7L3	Not Significant	Not Significant	1	60.199	-74.1	TRUE	NA	NA	NA	NA	NA	NA	NA	NA	NA	NA
chr12:74538677_G-T	chr12	74538677	74538677	ATXN7L3B	Not Significant	Not Significant	1	52.7363	-64.8	TRUE	NA	NA	NA	NA	NA	NA	NA	NA	NA	NA
chr12:74539869_T-G	chr12	74539869	74539869	ATXN7L3B	Not Significant	Not Significant	1	54.2289	-61.3	FALSE	NA	NA	NA	NA	NOVA1, ELAVL4	NA	NA	NA	NA	NA
chr12:74540101_G-T	chr12	74540101	74540101	ATXN7L3B	Not Significant	Not Significant	0	35.8209	-33.9	FALSE	NA	ELAVL1, CPEB2, TIA1, RALY, CPEB4	NA	NA	ELAVL4	PUF60, CPEB1, RBM6, RBM4B, HNRNPCL1, RC3H1, UNK, RBMS2, IGF2BP2, BOLL	NA	NA	NA	NA
chr12:74544019_C-T	chr12	74544019	74544019	ATXN7L3B	Significant	Not Significant	0	27.3632	-26.8	TRUE	NA	NA	NA	NA	NA	NA	NA	NA	NA	NA
chr1:33120453_T-G	chr1	33120453	33120453	AZIN2	Not Significant	Not Significant	0	45.2736	-52.7	FALSE	NA	ZNF638	NA	NA	NA	DAZAP1	NA	NA	NA	NA
chr1:33121979_A-G	chr1	33121979	33121979	AZIN2	Not Significant	Not Significant	0	46.2687	-54.4	FALSE	NA	NA	NA	NA	SFPQ, PTBP3	NA	NA	NA	PAS	NA
chr1:33122800_G-A	chr1	33122800	33122800	AZIN2	Not Significant	Not Significant	0	55.7214	-36.6	FALSE	NA	NA	NA	NA	NA	RBM4	NA	NA	NA	NA
chr21:39662345_C-T	chr21	39662345	39662345	B3GALT5	Not Significant	Not Significant	0	53.7313	-55.3	TRUE	NA	NA	NA	NA	NA	NA	NA	NA	NA	NA
chr21:39662683_C-T	chr21	39662683	39662683	B3GALT5	Not Significant	Not Significant	0	45.2736	-50.5	FALSE	NA	RBM24	NA	NA	NA	SRSF4	NA	NA	NA	NA
chr21:39670785_A-G	chr21	39670785	39670785	B3GALT5	Not Significant	Not Significant	0	37.3134	-41.9	TRUE	NA	NA	NA	NA	NA	NA	NA	NA	NA	NA
chr6:70857543_C-G	chr6	70857543	70857543	B3GAT2	Not Significant	Not Significant	0	39.801	-49.5	FALSE	FUS	NA	NA	NA	NA	NA	NA	NA	NA	NA
chr6:70859591_T-C	chr6	70859591	70859591	B3GAT2	Not Significant	Not Significant	0	30.3483	-44.9	FALSE	Fusip1, RBM5	SRSF1, SRSF9	NA	NA	NA	CELF1	NA	NA	NA	NA
chr6:70859799_G-A	chr6	70859799	70859799	B3GAT2	Not Significant	Not Significant	0	23.3831	-29.2	FALSE	NA	NA	NA	NA	NA	IGF2BP2	NA	NA	NA	NA
chr3:183271032_G-T	chr3	183271032	183271032	B3GNT5	Not Significant	Not Significant	0.6	32.3383	-25.2	TRUE	NA	NA	NA	NA	NA	NA	NA	NA	NA	NA
chr3:183271095_A-G	chr3	183271095	183271095	B3GNT5	Not Significant	Not Significant	0	28.8557	-26.4	FALSE	NA	NA	NA	NA	HNRNPC, CNOT4	NA	NA	NA	NA	NA
chr3:183272391_G-T	chr3	183272391	183272391	B3GNT5	Not Significant	Not Significant	0	37.8109	-43.6	FALSE	NA	NA	NA	NA	NA	EWSR1, ELAVL4	NA	NA	NA	NA
chr3:183272516_A-T	chr3	183272516	183272516	B3GNT5	Not Significant	Not Significant	0	26.8657	-24.9	FALSE	PABPC5	NA	NA	NA	NA	PUF60, CPEB1, RBM6, RBM4B, HNRNPCL1, NOVA1, RBMS2, IGF2BP2	NA	NA	NA	NA
chr11:77040982_C-T	chr11	77040982	77040982	B3GNT6	Not Significant	Not Significant	0	53.7313	-57.1	TRUE	NA	NA	NA	NA	NA	NA	NA	NA	NA	NA
chr11:77041452_C-A	chr11	77041452	77041452	B3GNT6	Not Significant	Not Significant	0	62.6866	-72.2	TRUE	NA	NA	NA	NA	NA	NA	NA	NA	NA	NA
chr11:77041906_G-A	chr11	77041906	77041906	B3GNT6	Not Significant	Not Significant	0	52.7363	-66.6	FALSE	NA	NA	NA	NA	NA	NA	miR-4638, miR-3615	NA	NA	NA
chr11:77041950_G-A	chr11	77041950	77041950	B3GNT6	Not Significant	Not Significant	0	56.7164	-74.1	FALSE	NA	NA	NA	NA	NA	SRSF2	miR-455.2, miR-17	NA	NA	NA
chr18:31622546_T-C	chr18	31622546	31622546	B4GALT6	Not Significant	Not Significant	1	31.8408	-38.1	FALSE	NA	ELAVL1	NA	NA	PUF60, HNRNPCL1, RC3H1, IGF2BP2, BOLL	ELAVL4	NA	NA	NA	NA
chr18:31623338_C-T	chr18	31623338	31623338	B4GALT6	Not Significant	Not Significant	0	30.3483	-34.6	TRUE	NA	NA	NA	NA	NA	NA	NA	NA	NA	NA
chr18:31625375_G-A	chr18	31625375	31625375	B4GALT6	Not Significant	Significant	1	41.791	-38.9	TRUE	NA	NA	NA	NA	NA	NA	NA	NA	NA	NA
chr6:89926941_G-T	chr6	89926941	89926941	BACH2	Not Significant	Not Significant	1	41.791	-37.2	TRUE	NA	NA	NA	NA	NA	NA	NA	NA	NA	NA
chr6:89930241_T-C	chr6	89930241	89930241	BACH2	Not Significant	Not Significant	0	27.8607	-27.6	FALSE	PABPC4	NA	NA	NA	SRSF5	NA	NA	NA	NA	NA
chr6:89930434_G-T	chr6	89930434	89930434	BACH2	Not Significant	Not Significant	1	40.2985	-43.3	FALSE	RBMX	NA	NA	NA	NA	NA	NA	NA	NA	NA
chr6:89930830_G-T	chr6	89930830	89930830	BACH2	Not Significant	Not Significant	0	51.2438	-51.4	FALSE	NA	NA	NA	NA	PUF60	IGF2BP2	NA	NA	NA	NA
chr17:81110123_G-T	chr17	81110123	81110123	BAIAP2	Not Significant	Not Significant	0	58.209	-67.8	FALSE	FUS	NA	NA	NA	UNK	FUBP1	miR-532	NA	NA	NA
chr17:81110450_T-A	chr17	81110450	81110450	BAIAP2	Not Significant	Not Significant	0.5	37.3134	-36.3	FALSE	ELAVL1, TIA1, CPEB4	PABPC1, SART3, PABPC4	NA	NA	PUF60, CPEB1, RBM6, RBM4B, HNRNPCL1, RC3H1, NOVA1, UNK, RBMS2, BOLL	SRSF11, SRSF5	NA	NA	NA	NA
chr17:81116574_C-T	chr17	81116574	81116574	BAIAP2	Not Significant	Not Significant	0	69.1542	-95.3	FALSE	MBNL1	NA	NA	NA	NA	NA	NA	NA	NA	NA
chr7:73440423_C-A	chr7	73440423	73440423	BAZ1B	Not Significant	Not Significant	1	41.2935	-54.5	FALSE	NA	ELAVL1	NA	NA	NA	ELAVL4, UNK	NA	NA	NA	NA
chr7:73440555_G-A	chr7	73440555	73440555	BAZ1B	Not Significant	Not Significant	0	44.2786	-41.1	TRUE	NA	NA	NA	NA	NA	NA	NA	NA	NA	NA
chr7:73440562_A-C	chr7	73440562	73440562	BAZ1B	Not Significant	Not Significant	0.1	45.7711	-44	FALSE	NA	NONO, HNRNPA2B1, HNRNPA1	NA	NA	NA	NA	NA	NA	NA	NA
chr7:73440809_T-C	chr7	73440809	73440809	BAZ1B	Not Significant	Not Significant	1	40.796	-43.1	FALSE	NA	NA	NA	NA	PUF60	ELAVL4	NA	miR-30a, miR-30b, miR-30c, miR-30d, miR-30e	NA	NA
chr7:73441598_G-T	chr7	73441598	73441598	BAZ1B	Not Significant	Not Significant	0.2	42.7861	-42.4	FALSE	NA	EIF4B	NA	NA	NA	NA	NA	NA	NA	NA
chr7:73441883_G-A	chr7	73441883	73441883	BAZ1B	Not Significant	Not Significant	0	56.7164	-74.8	TRUE	NA	NA	NA	NA	NA	NA	NA	NA	NA	NA
chr11:66532383_G-A	chr11	66532383	66532383	BBS1	Not Significant	Not Significant	0	56.2189	-61.1	TRUE	NA	NA	NA	NA	NA	NA	NA	NA	NA	NA
chr11:66532460_C-T	chr11	66532460	66532460	BBS1	Not Significant	Not Significant	0	58.7065	-67.5	FALSE	NA	NA	NA	NA	NA	NA	miR-29a, miR-4762, miR-6815	NA	NA	NA
chr11:66532678_G-T	chr11	66532678	66532678	BBS1	Not Significant	Not Significant	0.2	57.2139	-66.9	FALSE	NONO	NA	HepG2.HNRNPA1, HepG2.HNRNPU	NA	NA	NA	NA	NA	NA	NA
chr3:107806010_A-C	chr3	107806010	107806010	BBX	Significant	Not Significant	1	37.8109	-46.5	FALSE	NA	NA	NA	NA	KHSRP, SRSF10	RBM4	NA	NA	NA	NA
chr3:107806140_G-A	chr3	107806140	107806140	BBX	Not Significant	Significant	0	36.8159	-46	FALSE	NA	PABPC4	NA	NA	NA	SRSF11, SRSF5	NA	NA	NA	NA
chr3:107807614_A-G	chr3	107807614	107807614	BBX	Not Significant	Not Significant	1	36.8159	-31	FALSE	NA	RBM28	NA	NA	SRSF5	NA	NA	NA	NA	NA
chr3:107810213_A-T	chr3	107810213	107810213	BBX	Not Significant	Not Significant	0	31.3433	-30.4	FALSE	PABPC1, SART3, PABPC4	KHDRBS1, KHDRBS2	NA	NA	SRSF11, SRSF5	HNRNPC, SFPQ, PTBP3, CNOT4	NA	miR-126	NA	PAS
chr12:24810027_C-T	chr12	24810027	24810027	BCAT1	Not Significant	Not Significant	0	35.3234	-37.2	TRUE	NA	NA	NA	NA	NA	NA	NA	NA	NA	NA
chr12:24812069_G-C	chr12	24812069	24812069	BCAT1	Not Significant	Not Significant	0	35.8209	-48.1	FALSE	PABPC1	NA	NA	NA	NA	NA	NA	NA	NA	NA
chr12:24814263_C-A	chr12	24814263	24814263	BCAT1	Not Significant	Not Significant	0	32.8358	-31.8	TRUE	NA	NA	NA	NA	NA	NA	NA	NA	NA	NA
chr12:24817574_G-T	chr12	24817574	24817574	BCAT1	Not Significant	Not Significant	0	33.3333	-35.9	FALSE	NA	NA	NA	NA	NA	HNRNPL, TAF15, MBNL1	NA	NA	NA	NA
chr14:99169301_T-A	chr14	99169301	99169301	BCL11B	Not Significant	Not Significant	1	36.8159	-42.6	FALSE	NA	NA	NA	NA	NA	SRSF2, IGF2BP2	NA	NA	NA	NA
chr14:99169496_C-G	chr14	99169496	99169496	BCL11B	Not Significant	Not Significant	1	30.3483	-46.5	FALSE	NA	NA	NA	NA	NA	NA	NA	miR-4724, miR-146a	NA	NA
chr14:99172856_T-A	chr14	99172856	99172856	BCL11B	Not Significant	Not Significant	0	38.3085	-43.4	FALSE	HNRNPC, ELAVL2, HNRNPCL1	TIA1, CPEB4	NA	HepG2.HNRNPC	NA	CPEB1, RBM6, RBM4B, RBMS2	NA	NA	NA	NA
chr18:63126094_G-A	chr18	63126094	63126094	BCL2	Not Significant	Not Significant	1	34.8259	-31.9	FALSE	MBNL1	BRUNOL6	NA	NA	NA	NA	NA	NA	NA	NA
chr18:63126317_G-A	chr18	63126317	63126317	BCL2	Not Significant	Not Significant	0	53.2338	-63.9	FALSE	NA	NA	NA	NA	NA	DAZAP1	NA	NA	NA	NA
chr18:63126318_C-T	chr18	63126318	63126318	BCL2	Not Significant	Not Significant	0	53.2338	-64.4	TRUE	NA	NA	NA	NA	NA	NA	NA	NA	NA	NA
chr18:63127284_G-A	chr18	63127284	63127284	BCL2	Not Significant	Not Significant	0	52.2388	-63.8	FALSE	NA	NA	NA	NA	NA	SRSF2, HNRNPA2B1	NA	NA	NA	NA
chr18:63128171_C-T	chr18	63128171	63128171	BCL2	Not Significant	Not Significant	0.9	51.7413	-61.7	FALSE	NA	NA	HepG2.SRSF1	NA	NA	NA	NA	NA	NA	NA
chr6:136257874_A-C	chr6	136257874	136257874	BCLAF1	Not Significant	Not Significant	0	30.8458	-43	FALSE	NA	NA	NA	NA	PUF60, CPEB1, RBM6, RBM4B, HNRNPCL1, NOVA1, RBMS2, IGF2BP2	NA	NA	NA	NA	NA
chr6:136257895_A-C	chr6	136257895	136257895	BCLAF1	Not Significant	Not Significant	0	29.8507	-33.4	FALSE	ELAVL1	NA	NA	NA	ELAVL4, UNK	NA	NA	NA	NA	NA
chr6:136261102_C-T	chr6	136261102	136261102	BCLAF1	Not Significant	Not Significant	1	26.3682	-23.4	FALSE	NA	NA	NA	NA	NA	SFPQ, TAF15, NUPL2, HNRNPF, TRNAU1AP	NA	NA	NA	NA
chr14:96241511_G-A	chr14	96241511	96241511	BDKRB2	Not Significant	Not Significant	0.2	54.7264	-60.8	TRUE	NA	NA	NA	NA	NA	NA	NA	NA	NA	NA
chr14:96241586_G-T	chr14	96241586	96241586	BDKRB2	Not Significant	Not Significant	0	52.7363	-65.5	FALSE	SRSF9	NA	NA	NA	CELF1	NA	NA	NA	NA	NA
chr14:96241676_C-T	chr14	96241676	96241676	BDKRB2	Not Significant	Not Significant	0	51.2438	-64.4	FALSE	NA	NA	NA	NA	SRSF2, HNRNPA2B1	ZFP36	NA	NA	NA	NA
chr14:96241704_G-A	chr14	96241704	96241704	BDKRB2	Not Significant	Not Significant	0	54.2289	-79.8	FALSE	NA	IGF2BP3, hnRNPLL, HNRNPL	NA	NA	RBM4	HNRNPL, TAF15	NA	NA	NA	NA
chr14:96243105_G-A	chr14	96243105	96243105	BDKRB2	Not Significant	Not Significant	0	53.7313	-61.6	FALSE	SRSF1, SRSF9	LIN28A	HepG2.SRSF1	NA	NA	NA	NA	NA	NA	NA
chr4:42111160_A-G	chr4	42111160	42111160	BEND4	Not Significant	Not Significant	1	23.3831	-33.1	FALSE	NA	NA	NA	NA	RBM6	NA	NA	NA	NA	NA
chr4:42113001_A-G	chr4	42113001	42113001	BEND4	Not Significant	Not Significant	1	37.8109	-50.8	TRUE	NA	NA	NA	NA	NA	NA	NA	NA	NA	NA
chr4:42113723_G-A	chr4	42113723	42113723	BEND4	Not Significant	Not Significant	0	37.8109	-46.9	FALSE	NA	NA	NA	NA	NA	PUF60	NA	NA	NA	NA
chr4:42113937_C-G	chr4	42113937	42113937	BEND4	Not Significant	Not Significant	0	35.3234	-29.5	FALSE	NA	RBMX	NA	HepG2.IGF2BP1	NA	NA	NA	NA	NA	NA
chr4:42114290_G-A	chr4	42114290	42114290	BEND4	Not Significant	Not Significant	0	46.2687	-48.9	FALSE	NA	MBNL1	NA	NA	NA	NA	NA	miR-103a, miR-107, miR-6858, miR-4786	NA	NA
chr4:42115017_G-A	chr4	42115017	42115017	BEND4	Not Significant	Not Significant	0	50.7463	-57.3	TRUE	NA	NA	NA	NA	NA	NA	NA	NA	NA	NA
chr4:42116605_G-T	chr4	42116605	42116605	BEND4	Not Significant	Not Significant	0	39.801	-54.7	TRUE	NA	NA	NA	NA	NA	NA	NA	NA	NA	NA
chr6:57008596_G-A	chr6	57008596	57008596	BEND6	Not Significant	Not Significant	0.1	39.3035	-33.1	FALSE	NA	NA	NA	NA	NA	SRSF11, ZNF326	NA	NA	NA	NA
chr6:57008729_G-T	chr6	57008729	57008729	BEND6	Not Significant	Not Significant	0	37.8109	-33.4	FALSE	EIF4B	NA	NA	NA	NA	RBM6	NA	NA	NA	NA
chr6:57008989_G-T	chr6	57008989	57008989	BEND6	Not Significant	Not Significant	0.4	31.3433	-35.4	FALSE	NONO	NA	NA	NA	NA	NA	NA	NA	NA	NA
chr6:57009712_G-T	chr6	57009712	57009712	BEND6	Not Significant	Not Significant	0	37.8109	-38	FALSE	NA	RBM6	NA	NA	NA	NA	NA	NA	NA	NA
chr6:57026295_A-T	chr6	57026295	57026295	BEND6	Not Significant	Not Significant	0.9	41.2935	-35.5	FALSE	NA	YTHDC1	NA	NA	NA	NA	NA	NA	NA	NA
chr15:40088857_G-A	chr15	40088857	40088857	BMF	Not Significant	Not Significant	0	57.7114	-77.6	TRUE	NA	NA	NA	NA	NA	NA	NA	NA	NA	NA
chr15:40090755_G-A	chr15	40090755	40090755	BMF	Not Significant	Not Significant	0	50.2488	-50.6	FALSE	NA	NA	NA	NA	PUM1, DAZ3	NA	NA	NA	NA	NA
chr15:40091099_G-T	chr15	40091099	40091099	BMF	Not Significant	Not Significant	0.9	57.7114	-71.6	TRUE	NA	NA	NA	NA	NA	NA	NA	NA	NA	NA
chr15:40091242_G-T	chr15	40091242	40091242	BMF	Not Significant	Not Significant	0	57.7114	-74.9	TRUE	NA	NA	NA	NA	NA	NA	NA	NA	NA	NA
chr6:55754046_T-A	chr6	55754046	55754046	BMP5	Not Significant	Significant	0	25.3731	-33.5	FALSE	NA	NA	NA	NA	TARDBP, TRNAU1AP, DAZ3	HNRNPCL1	NA	miR-95	NA	NA
chr6:55754306_A-G	chr6	55754306	55754306	BMP5	Not Significant	Not Significant	0	36.3184	-36.1	FALSE	BRUNOL5, BRUNOL4	MBNL1	NA	NA	NA	NA	NA	NA	NA	NA
chr6:55755295_G-T	chr6	55755295	55755295	BMP5	Not Significant	Not Significant	0	25.8706	-24	TRUE	NA	NA	NA	NA	NA	NA	NA	NA	NA	NA
chr7:34153394_A-G	chr7	34153394	34153394	BMPER	Not Significant	Not Significant	1	32.8358	-34.5	FALSE	RBMS3	BRUNOL5, BRUNOL4	NA	NA	HNRNPF, TRNAU1AP, DAZ3	SRSF4	NA	NA	NA	NA
chr7:34153795_G-A	chr7	34153795	34153795	BMPER	Not Significant	Not Significant	0.3	42.7861	-54.2	FALSE	NA	RBMX	NA	NA	RBM45	NA	NA	miR-6842, miR-185, miR-4721, miR-2909	NA	NA
chr7:34154376_G-C	chr7	34154376	34154376	BMPER	Not Significant	Not Significant	0	34.3284	-34.1	TRUE	NA	NA	NA	NA	NA	NA	NA	NA	NA	NA
chr7:34154423_A-C	chr7	34154423	34154423	BMPER	Not Significant	Not Significant	1	35.3234	-33.2	FALSE	PABPC1	HNRNPL	NA	NA	SRSF5	TRNAU1AP	NA	NA	NA	NA
chr7:34155036_C-T	chr7	34155036	34155036	BMPER	Not Significant	Not Significant	0	46.2687	-56.6	FALSE	RBMX	NA	NA	NA	NA	NA	NA	NA	NA	NA
chr7:34155137_C-A	chr7	34155137	34155137	BMPER	Not Significant	Not Significant	0	49.2537	-68	TRUE	NA	NA	NA	NA	NA	NA	NA	NA	NA	NA
chr7:34155151_C-G	chr7	34155151	34155151	BMPER	Not Significant	Not Significant	0	48.7562	-62.4	FALSE	NA	NA	NA	NA	SRSF2	NA	NA	NA	NA	NA
chr7:34155421_C-A	chr7	34155421	34155421	BMPER	Not Significant	Not Significant	0	46.2687	-62.9	TRUE	NA	NA	NA	NA	NA	NA	NA	NA	NA	NA
chr4:95155305_G-T	chr4	95155305	95155305	BMPR1B	Not Significant	Not Significant	0	46.7662	-49.4	FALSE	EIF4B	NA	NA	NA	NA	RBM6, NOVA1, HNRNPA2B1	NA	NA	NA	NA
chr4:95155507_T-A	chr4	95155507	95155507	BMPR1B	Not Significant	Not Significant	0	30.8458	-35.4	FALSE	ELAVL1, TIA1, CPEB4	NA	NA	NA	PUF60, CPEB1, RBM6, HNRNPC, RBM4B, HNRNPCL1, RC3H1, NOVA1, UNK, RBMS2, BOLL	NA	NA	miR-130a, miR-23a, miR-23b, miR-23c	NA	NA
chr4:95155551_C-G	chr4	95155551	95155551	BMPR1B	Not Significant	Not Significant	0	30.3483	-40.2	TRUE	NA	NA	NA	NA	NA	NA	NA	NA	NA	NA
chr4:95155656_G-A	chr4	95155656	95155656	BMPR1B	Not Significant	Not Significant	0	36.3184	-39.3	FALSE	NA	PABPC1	NA	NA	NA	SRSF5	NA	NA	NA	NA
chr4:95158388_A-T	chr4	95158388	95158388	BMPR1B	Not Significant	Not Significant	1	30.8458	-37.4	FALSE	NA	NA	NA	NA	SFPQ, TRNAU1AP, DAZ3	ELAVL4	let-7a, let-7b, let-7f-1, miR-98, miR-5590	NA	NA	NA
chr9:16410313_C-T	chr9	16410313	16410313	BNC2	Not Significant	Not Significant	0	53.7313	-60.9	FALSE	FUS	SFPQ	NA	NA	UNK, RBMS3	NA	NA	NA	NA	NA
chr9:16410681_G-A	chr9	16410681	16410681	BNC2	Not Significant	Not Significant	0.8	40.796	-34.2	TRUE	NA	NA	NA	NA	NA	NA	NA	NA	NA	NA
chr9:16412345_C-T	chr9	16412345	16412345	BNC2	Not Significant	Not Significant	0	36.8159	-37.6	TRUE	NA	NA	NA	NA	NA	NA	NA	NA	NA	NA
chr9:16412351_G-A	chr9	16412351	16412351	BNC2	Not Significant	Not Significant	0	37.3134	-37.6	FALSE	NA	SNRPA	NA	NA	RBM4	PUM1	NA	NA	NA	NA
chr9:16416473_T-G	chr9	16416473	16416473	BNC2	Not Significant	Not Significant	1	32.3383	-28.4	TRUE	NA	NA	NA	NA	NA	NA	NA	NA	NA	NA
chr2:241573236_T-C	chr2	241573236	241573236	BOK	Not Significant	Not Significant	0	67.1642	-91.7	TRUE	NA	NA	NA	NA	NA	NA	NA	NA	NA	NA
chr2:241573321_G-C	chr2	241573321	241573321	BOK	Not Significant	Not Significant	0	65.6716	-90.9	FALSE	NA	NA	NA	NA	NA	NA	miR-4722, miR-4524b, miR-542, miR-125a	NA	NA	NA
chr2:241573532_G-A	chr2	241573532	241573532	BOK	Not Significant	Not Significant	0	57.2139	-71.7	FALSE	NA	RBMX	NA	NA	NA	NA	NA	NA	NA	NA
chr19:15238181_T-C	chr19	15238181	15238181	BRD4	Not Significant	Not Significant	0.3	67.1642	-80.7	FALSE	CNOT4	FXR2, FMR1	NA	NA	NA	NA	NA	miR-339	NA	NA
chr19:15248383_C-T	chr19	15248383	15248383	BRD4	Not Significant	Not Significant	0	60.199	-79.1	FALSE	FUS	NA	NA	NA	NA	NA	NA	NA	NA	NA
chr19:15248962_G-T	chr19	15248962	15248962	BRD4	Not Significant	Not Significant	1	54.2289	-64.9	FALSE	NA	NA	NA	NA	PUM1	NA	NA	NA	NA	NA
chr1:177281663_G-A	chr1	177281663	177281663	BRINP2	Not Significant	Not Significant	0.8	54.2289	-57.7	TRUE	NA	NA	NA	NA	NA	NA	NA	NA	NA	NA
chr1:177281797_C-A	chr1	177281797	177281797	BRINP2	Not Significant	Not Significant	0	43.2836	-43.9	FALSE	NA	NA	NA	NA	PUF60, ZCRB1, FUBP1	SFPQ	NA	NA	NA	NA
chr1:177282218_G-T	chr1	177282218	177282218	BRINP2	Not Significant	Not Significant	0	51.2438	-47.4	TRUE	NA	NA	NA	NA	NA	NA	NA	NA	NA	NA
chr1:177282312_T-A	chr1	177282312	177282312	BRINP2	Not Significant	Not Significant	0	33.8308	-35.8	FALSE	CPEB2, CPEB4	PABPC1, SART3, PABPC4	NA	NA	PUF60, CPEB1, RBM6, RBM4B, HNRNPCL1, NOVA1, RBMS2	SRSF11, SRSF5	NA	NA	NA	NA
chr1:177282313_A-T	chr1	177282313	177282313	BRINP2	Not Significant	Not Significant	0	34.3284	-36	FALSE	PABPC1, SART3, PABPC4	ELAVL1, TIA1, CPEB4	NA	NA	SRSF11, SRSF5	PUF60, CPEB1, RBM6, RBM4B, HNRNPCL1, RC3H1, NOVA1, UNK, RBMS2	NA	NA	NA	NA
chr3:49667637_C-T	chr3	49667637	49667637	BSN	Not Significant	Not Significant	0	53.2338	-49	FALSE	NA	NA	NA	HepG2.GRSF1	NA	NA	NA	NA	NA	NA
chr3:49669048_G-T	chr3	49669048	49669048	BSN	Not Significant	Not Significant	1	55.2239	-47.3	FALSE	MBNL1	NA	NA	NA	NA	FUBP1	NA	NA	NA	NA
chr3:49670148_G-A	chr3	49670148	49670148	BSN	Not Significant	Not Significant	0.8	55.2239	-66.6	FALSE	NA	NA	NA	NA	NA	NA	NA	miR-6509, let-7a, let-7b, let-7c, let-7d, let-7e, let-7f, let-7g, let-7i, miR-4458, miR-4500, miR-98	NA	NA
chr20:11923844_C-T	chr20	11923844	11923844	BTBD3	Not Significant	Not Significant	0.1	36.8159	-41.1	FALSE	NA	NA	NA	NA	FUBP1	NA	NA	NA	NA	NA
chr20:11923944_G-T	chr20	11923944	11923944	BTBD3	Not Significant	Not Significant	0	38.3085	-44.6	TRUE	NA	NA	NA	NA	NA	NA	NA	NA	NA	NA
chr20:11925327_G-A	chr20	11925327	11925327	BTBD3	Not Significant	Not Significant	1	57.7114	-77	TRUE	NA	NA	NA	NA	NA	NA	NA	NA	NA	NA
chr20:11925817_T-A	chr20	11925817	11925817	BTBD3	Not Significant	Not Significant	0	42.7861	-52.4	TRUE	NA	NA	NA	NA	NA	NA	NA	NA	NA	NA
chr14:93240210_G-A	chr14	93240210	93240210	BTBD7	Not Significant	Not Significant	0	56.7164	-63.2	TRUE	NA	NA	NA	NA	NA	NA	NA	NA	NA	NA
chr14:93241468_C-A	chr14	93241468	93241468	BTBD7	Not Significant	Not Significant	0	51.7413	-61.9	FALSE	EIF4B	NA	NA	NA	NA	RBM6, KHDRBS3, NOVA1, HNRNPA2B1, PCBP1	NA	NA	NA	NA
chr14:93288259_T-C	chr14	93288259	93288259	BTBD7	Not Significant	Not Significant	0	27.8607	-20	FALSE	RBMS3, RBMS1	NA	NA	NA	TAF15, HNRNPF, TRNAU1AP, DAZ3	NA	NA	NA	NA	NA
chr6:38169187_C-T	chr6	38169187	38169187	BTBD9	Not Significant	Not Significant	0	65.6716	-91.7	FALSE	NA	HNRNPA1	NA	NA	NA	NA	NA	NA	NA	NA
chr6:38169386_G-T	chr6	38169386	38169386	BTBD9	Not Significant	Not Significant	0	63.1841	-82.9	FALSE	RBMX	NA	NA	NA	NA	NA	NA	NA	NA	NA
chr6:38169645_T-C	chr6	38169645	38169645	BTBD9	Not Significant	Not Significant	0	67.1642	-97.7	FALSE	SRSF9, YTHDC1	FUS	NA	NA	CELF1	RBM4B, HNRNPF, RBM45	NA	NA	NA	NA
chr6:38171877_A-T	chr6	38171877	38171877	BTBD9	Not Significant	Not Significant	0	36.3184	-38.6	FALSE	TIA1, CPEB4	NA	HepG2.HNRNPC	NA	CPEB1, RBM6, RBM4B, RBMS2	NA	NA	NA	NA	NA
chr6:38171880_A-T	chr6	38171880	38171880	BTBD9	Not Significant	Not Significant	0	36.8159	-40.12	FALSE	TIA1, CPEB4	NA	HepG2.HNRNPC	NA	CPEB1, RBM6, RBM4B, RC3H1, UNK, RBMS2, IGF2BP2, BOLL	HNRNPD	NA	NA	NA	NA
chr6:38173952_A-G	chr6	38173952	38173952	BTBD9	Not Significant	Not Significant	0	50.2488	-59.9	TRUE	NA	NA	NA	NA	NA	NA	NA	NA	NA	NA
chr6:38174139_C-T	chr6	38174139	38174139	BTBD9	Not Significant	Not Significant	0	50.2488	-58.5	TRUE	NA	NA	NA	NA	NA	NA	NA	NA	NA	NA
chr6:38174669_C-A	chr6	38174669	38174669	BTBD9	Not Significant	Not Significant	0	51.7413	-52.1	TRUE	NA	NA	NA	NA	NA	NA	NA	NA	NA	NA
chr6:26375527_G-A	chr6	26375527	26375527	BTN3A2	Not Significant	Not Significant	0	53.2338	-69.9	TRUE	NA	NA	NA	NA	NA	NA	NA	NA	NA	NA
chr6:26376695_C-T	chr6	26376695	26376695	BTN3A2	Not Significant	Not Significant	0	50.7463	-54.9	FALSE	NA	FUS	NA	NA	NA	NA	NA	NA	NA	NA
chr6:26377150_G-T	chr6	26377150	26377150	BTN3A2	Not Significant	Not Significant	0	54.7264	-53.3	FALSE	NA	NA	NA	NA	NA	TAF15	NA	NA	NA	NA
chr2:200823086_T-A	chr2	200823086	200823086	BZW1	Not Significant	Not Significant	0	31.3433	-39.3	TRUE	NA	NA	NA	NA	NA	NA	NA	NA	NA	NA
chr2:200825174_C-T	chr2	200825174	200825174	BZW1	Not Significant	Not Significant	0	49.7512	-55.7	FALSE	NA	NA	NA	NA	NA	NA	miR-4311, miR-31	NA	NA	NA
chr2:200826069_A-G	chr2	200826069	200826069	BZW1	Not Significant	Not Significant	0.1	35.3234	-41.6	TRUE	NA	NA	NA	NA	NA	NA	NA	NA	NA	NA
chr10:49709942_T-C	chr10	49709942	49709942	C10orf53	Not Significant	Not Significant	0	54.2289	-45.5	FALSE	NA	NA	NA	NA	HNRNPF, TRNAU1AP, DAZ3	SRSF2	NA	NA	NA	NA
chr10:49709963_G-C	chr10	49709963	49709963	C10orf53	Not Significant	Not Significant	0	54.2289	-47.6	FALSE	BRUNOL5, BRUNOL4	NA	HepG2.SRSF7, HepG2.CSTF2, HepG2.DKC1, K562.TARDBP, K562.EIF4G2	NA	SRSF4	NA	NA	NA	NA	NA
chr10:49710226_G-T	chr10	49710226	49710226	C10orf53	Not Significant	Not Significant	0	45.7711	-51.1	FALSE	NA	NA	NA	NA	SRSF4	NA	NA	NA	NA	NA
chr10:23203985_C-T	chr10	23203985	23203985	C10orf67	Not Significant	Not Significant	0	52.7363	-62.3	FALSE	MBNL1	NA	NA	NA	NA	NA	NA	NA	NA	NA
chr10:23203986_G-A	chr10	23203986	23203986	C10orf67	Not Significant	Not Significant	0	52.7363	-62.3	TRUE	NA	NA	NA	NA	NA	NA	NA	NA	NA	NA
chr10:23318545_C-A	chr10	23318545	23318545	C10orf67	Not Significant	Not Significant	0.1	44.7761	-48.1	FALSE	NA	NA	NA	NA	NA	HNRNPCL1	NA	NA	NA	NA
chr11:111884091_T-C	chr11	111884091	111884091	C11orf1	Not Significant	Not Significant	0	29.3532	-33.8	FALSE	ELAVL1, CPEB2, TIA1, RALY, CPEB4	NA	HepG2.FUBP3	NA	CPEB1, RBM6, RBM4B, HNRNPCL1, RC3H1, NOVA1, UNK, RBMS2, IGF2BP2	ZCRB1, FUBP1	NA	NA	NA	NA
chr11:111884678_C-T	chr11	111884678	111884678	C11orf1	Not Significant	Not Significant	0	36.8159	-39.2	FALSE	NA	NA	NA	NA	NA	NOVA1	NA	NA	NA	NA
chr11:111885597_G-A	chr11	111885597	111885597	C11orf1	Not Significant	Not Significant	0	31.8408	-37.3	TRUE	NA	NA	NA	NA	NA	NA	NA	NA	NA	NA
chr11:2296713_C-A	chr11	2296713	2296713	C11orf21	Not Significant	Not Significant	0	67.6617	-92.8	TRUE	NA	NA	NA	NA	NA	NA	NA	NA	NA	NA
chr11:2297625_G-A	chr11	2297625	2297625	C11orf21	Not Significant	Not Significant	0	52.7363	-59.7	FALSE	NA	RBM24	NA	NA	NA	NA	NA	NA	NA	NA
chr11:2297636_C-A	chr11	2297636	2297636	C11orf21	Not Significant	Not Significant	0	52.7363	-57.1	FALSE	NA	NA	NA	NA	A1CF	PUM1	NA	NA	NA	NA
chr11:128899761_G-A	chr11	128899761	128899761	C11orf45	Not Significant	Not Significant	0.1	41.791	-43.7	FALSE	NA	NA	NA	NA	NA	SRSF2, HNRNPA2B1	NA	NA	NA	NA
chr11:128901479_G-A	chr11	128901479	128901479	C11orf45	Not Significant	Not Significant	0	47.2637	-45.5	TRUE	NA	NA	NA	NA	NA	NA	NA	NA	NA	NA
chr11:128902129_C-A	chr11	128902129	128902129	C11orf45	Not Significant	Not Significant	0	59.7015	-82.6	FALSE	NA	MBNL1	NA	NA	NA	NA	NA	NA	NA	NA
chr11:109425045_C-A	chr11	109425045	109425045	C11orf87	Not Significant	Not Significant	0	46.2687	-36.4	TRUE	NA	NA	NA	NA	NA	NA	NA	NA	NA	NA
chr11:109425430_T-G	chr11	109425430	109425430	C11orf87	Not Significant	Not Significant	1	32.8358	-41.9	TRUE	NA	NA	NA	NA	NA	NA	NA	NA	NA	NA
chr11:109426100_A-T	chr11	109426100	109426100	C11orf87	Not Significant	Not Significant	0	30.8458	-31	FALSE	NA	NA	NA	NA	NA	ZFP36, SFPQ, NOVA1	miR-676, miR-181a, miR-181b, miR-181c, miR-181d, miR-4262, miR-382	NA	NA	NA
chr11:109426114_C-G	chr11	109426114	109426114	C11orf87	Not Significant	Not Significant	0	32.3383	-33.9	FALSE	RBMX	NA	NA	NA	NA	NA	NA	NA	NA	NA
chr12:24993660_A-T	chr12	24993660	24993660	C12orf77	Not Significant	Not Significant	0	41.2935	-40.3	FALSE	ELAVL1, TIA1, CPEB4	PABPC1, SART3, PABPC4	NA	NA	PUF60, CPEB1, RBM6, RBM4B, HNRNPCL1, RC3H1, NOVA1, UNK, RBMS2, BOLL	SRSF11, SRSF5	NA	NA	NA	NA
chr12:24993661_A-T	chr12	24993661	24993661	C12orf77	Not Significant	Not Significant	0	41.2935	-40.3	FALSE	ELAVL1, TIA1, CPEB4	KHDRBS1	NA	NA	PUF60, CPEB1, RBM6, RBM4B, HNRNPCL1, RC3H1, NOVA1, UNK, RBMS2, BOLL	SFPQ	NA	NA	NA	NA
chr12:24994285_G-C	chr12	24994285	24994285	C12orf77	Not Significant	Not Significant	0	31.3433	-38.2	TRUE	NA	NA	NA	NA	NA	NA	NA	NA	NA	NA
chr13:113954448_C-T	chr13	113954448	113954448	C13orf46	Not Significant	Not Significant	0	59.7015	-70.9	FALSE	NONO	EIF4B	NA	NA	NA	NA	NA	NA	NA	NA
chr13:113955370_G-A	chr13	113955370	113955370	C13orf46	Not Significant	Not Significant	0	60.6965	-32.2	TRUE	NA	NA	NA	NA	NA	NA	NA	NA	NA	NA
chr13:113955787_C-T	chr13	113955787	113955787	C13orf46	Not Significant	Not Significant	0	64.6766	-44.9	FALSE	NA	NA	NA	NA	NA	RBM45	NA	NA	NA	NA
chr13:113956501_C-T	chr13	113956501	113956501	C13orf46	Not Significant	Not Significant	0	58.209	-60.2	TRUE	NA	NA	NA	NA	NA	NA	NA	NA	NA	NA
chr14:96088669_G-A	chr14	96088669	96088669	C14orf132	Not Significant	Not Significant	0	55.7214	-70.3	FALSE	NA	NA	NA	NA	A1CF	NA	NA	miR-197, miR-3132, miR-6755, miR-6835, miR-6890, miR-6796	NA	NA
chr14:96088762_G-A	chr14	96088762	96088762	C14orf132	Not Significant	Not Significant	0	57.7114	-74.4	TRUE	NA	NA	NA	NA	NA	NA	NA	NA	NA	NA
chr14:96090335_G-T	chr14	96090335	96090335	C14orf132	Not Significant	Not Significant	0	44.7761	-48.3	FALSE	ACO1	NA	NA	NA	NA	NA	NA	NA	NA	NA
chr19:40740904_C-T	chr19	40740904	40740904	C19orf54	Not Significant	Not Significant	0	50.2488	-45.6	TRUE	NA	NA	NA	NA	NA	NA	NA	NA	NA	NA
chr19:40741117_G-A	chr19	40741117	40741117	C19orf54	Not Significant	Not Significant	0	59.204	-74.9	FALSE	NA	BRUNOL5, BRUNOL4	NA	NA	NA	SRSF4	NA	NA	NA	NA
chr19:40741158_G-A	chr19	40741158	40741158	C19orf54	Not Significant	Not Significant	0	58.7065	-74.2	FALSE	ACO1	RBMX	NA	NA	NA	NA	NA	NA	NA	NA
chr19:40742353_C-T	chr19	40742353	40742353	C19orf54	Not Significant	Not Significant	0	57.2139	-72.9	TRUE	NA	NA	NA	NA	NA	NA	NA	NA	NA	NA
chr2:68041194_A-G	chr2	68041194	68041194	C1D	Not Significant	Not Significant	0	28.8557	-33.6	FALSE	NA	NA	NA	NA	TRNAU1AP, DAZ3	NA	NA	NA	NA	NA
chr2:68041468_G-T	chr2	68041468	68041468	C1D	Not Significant	Not Significant	0	27.8607	-24.02	FALSE	NA	NA	NA	NA	NA	SFPQ, PTBP3	NA	NA	NA	PAS
chr2:68041615_T-C	chr2	68041615	68041615	C1D	Not Significant	Not Significant	0.3	32.8358	-38	FALSE	NA	NA	NA	NA	ZFP36	NA	NA	NA	NA	NA
chr1:184620313_A-G	chr1	184620313	184620313	C1orf21	Not Significant	Not Significant	1	39.3035	-39.3	FALSE	NA	MBNL1	NA	NA	IGF2BP2	NA	NA	NA	NA	NA
chr1:184622263_A-T	chr1	184622263	184622263	C1orf21	Not Significant	Not Significant	0	53.7313	-51.9	TRUE	NA	NA	NA	NA	NA	NA	NA	NA	NA	NA
chr1:184623608_G-T	chr1	184623608	184623608	C1orf21	Not Significant	Not Significant	0	50.2488	-59.4	TRUE	NA	NA	NA	NA	NA	NA	NA	NA	NA	NA
chr1:184624357_T-C	chr1	184624357	184624357	C1orf21	Not Significant	Not Significant	0	48.7562	-57.2	TRUE	NA	NA	NA	NA	NA	NA	NA	NA	NA	NA
chr1:184627365_C-T	chr1	184627365	184627365	C1orf21	Not Significant	Not Significant	0	43.7811	-48.3	TRUE	NA	NA	NA	NA	NA	NA	NA	NA	NA	NA
chr17:79048373_G-T	chr17	79048373	79048373	C1QTNF1	Not Significant	Not Significant	0	61.194	-69.4	FALSE	FUS	NA	HepG2.NCBP2	NA	UNK, RBMS3	SRSF4	NA	NA	NA	NA
chr17:79048419_T-C	chr17	79048419	79048419	C1QTNF1	Not Significant	Not Significant	0.5	56.2189	-61.1	TRUE	NA	NA	NA	NA	NA	NA	NA	NA	NA	NA
chr17:79049587_G-T	chr17	79049587	79049587	C1QTNF1	Not Significant	Not Significant	0	60.6965	-49	FALSE	NA	NA	NA	NA	NA	PUF60, CPEB1, RBM6, RBM4B, HNRNPCL1, NOVA1, ELAVL4, RBMS2, IGF2BP2	NA	NA	NA	NA
chr4:15445611_T-C	chr4	15445611	15445611	C1QTNF7	Not Significant	Not Significant	0.2	30.3483	-29.1	FALSE	NA	MBNL1	NA	NA	NOVA1, ELAVL4	NA	NA	NA	NA	NA
chr4:15445624_C-T	chr4	15445624	15445624	C1QTNF7	Not Significant	Not Significant	0	30.3483	-27.6	FALSE	PABPC1	RBM46	NA	NA	NA	NA	NA	NA	NA	NA
chr4:15445812_T-C	chr4	15445812	15445812	C1QTNF7	Not Significant	Not Significant	0	29.8507	-27.2	FALSE	NA	NA	HepG2.SMNDC1	NA	HNRNPCL1	NA	NA	NA	NA	NA
chr16:1088879_G-A	chr16	1088879	1088879	C1QTNF8	Not Significant	Not Significant	0	65.6716	-77.5	FALSE	NA	NA	NA	NA	DAZ3	NA	NA	NA	NA	NA
chr16:1089308_T-C	chr16	1089308	1089308	C1QTNF8	Not Significant	Significant	0	67.6617	-100.3	FALSE	NA	NA	NA	HepG2.NKRF	NA	NA, RBM4B, RC3H1, HNRNPF, RBM45, RBMS3	NA	miR-210, miR-6846, miR-6802	NA	NA
chr16:1089740_G-T	chr16	1089740	1089740	C1QTNF8	Not Significant	Not Significant	0	70.1493	-92.1	TRUE	NA	NA	NA	NA	NA	NA	NA	NA	NA	NA
chr2:85606961_A-T	chr2	85606961	85606961	C2orf68	Not Significant	Not Significant	0	51.7413	-63.9	FALSE	NA	PABPC1, SART3, IGF2BP2, PABPC4	NA	NA	MBNL1	SRSF11, SRSF5	NA	NA	NA	NA
chr2:85607047_T-A	chr2	85607047	85607047	C2orf68	Not Significant	Not Significant	0	45.2736	-47.7	TRUE	NA	NA	NA	NA	NA	NA	NA	NA	NA	NA
chr2:85607565_C-T	chr2	85607565	85607565	C2orf68	Not Significant	Not Significant	0	50.2488	-57.5	TRUE	NA	NA	NA	NA	NA	NA	NA	NA	NA	NA
chr2:85608701_C-T	chr2	85608701	85608701	C2orf68	Not Significant	Not Significant	0	39.801	-40.8	FALSE	RALY, TIA1	NA	NA	NA	NA	IGF2BP2	NA	NA	NA	NA
chr2:231047034_T-C	chr2	231047034	231047034	C2orf72	Not Significant	Not Significant	0	60.6965	-65.9	TRUE	NA	NA	NA	NA	NA	NA	NA	NA	NA	NA
chr2:231048234_C-T	chr2	231048234	231048234	C2orf72	Not Significant	Not Significant	0	50.7463	-65	TRUE	NA	NA	NA	NA	NA	NA	NA	NA	NA	NA
chr2:231048785_G-T	chr2	231048785	231048785	C2orf72	Not Significant	Not Significant	0	42.2886	-55.6	FALSE	NA	NA	NA	NA	NA	IGF2BP2	NA	NA	NA	NA
chr3:62333714_G-T	chr3	62333714	62333714	C3orf14	Not Significant	Not Significant	0	27.3632	-29.4	FALSE	NA	NA	NA	NA	SRSF10	SFPQ, NOVA1, SRSF2, HNRNPA2B1	NA	NA	NA	NA
chr3:62334236_A-T	chr3	62334236	62334236	C3orf14	Not Significant	Not Significant	0	34.8259	-38.2	FALSE	PABPC1, SART3, PABPC4	NA	NA	NA	SRSF11, SRSF5	NA	NA	NA	NA	NA
chr3:62334887_A-G	chr3	62334887	62334887	C3orf14	Not Significant	Not Significant	1	32.8358	-37.6	FALSE	NA	NA	NA	NA	NA	SRSF10	NA	NA	NA	NA
chr3:62335162_G-T	chr3	62335162	62335162	C3orf14	Not Significant	Not Significant	1	31.8408	-34.6	FALSE	NA	NA	NA	NA	NA	SRSF5	NA	NA	NA	NA
chr3:62335394_C-T	chr3	62335394	62335394	C3orf14	Significant	Not Significant	0.1	46.2687	-43.8	TRUE	NA	NA	NA	NA	NA	NA	NA	NA	NA	NA
chr3:62335739_T-G	chr3	62335739	62335739	C3orf14	Not Significant	Not Significant	0	31.3433	-25.2	FALSE	ELAVL1, TIA1, CPEB4	NA	NA	NA	PUF60, CPEB1, RBM6, RBM4B, HNRNPCL1, RC3H1, NOVA1, UNK, RBMS2, IGF2BP2, BOLL	NA	NA	NA	NA	NA
chr3:185078537_C-T	chr3	185078537	185078537	C3orf70	Not Significant	Not Significant	0	43.2836	-44.6	FALSE	NA	RBMX	NA	NA	NA	NA	NA	NA	NA	NA
chr3:185078705_C-G	chr3	185078705	185078705	C3orf70	Not Significant	Not Significant	0	38.806	-36.1	FALSE	NA	PTBP1	NA	NA	ELAVL4	NA	NA	NA	NA	NA
chr3:185081658_A-G	chr3	185081658	185081658	C3orf70	Not Significant	Not Significant	0	36.8159	-29.4	FALSE	RBMX	NA	NA	NA	NA	NA	NA	NA	NA	NA
chr4:37591615_G-C	chr4	37591615	37591615	C4orf19	Not Significant	Not Significant	0.1	39.3035	-43.3	FALSE	NA	NA	NA	NA	NUPL2	NA	NA	NA	NA	NA
chr4:37592358_A-G	chr4	37592358	37592358	C4orf19	Not Significant	Not Significant	0	43.7811	-51.39	FALSE	PABPC4	NA	NA	NA	SRSF5	NA	NA	NA	NA	NA
chr4:37593321_C-G	chr4	37593321	37593321	C4orf19	Not Significant	Not Significant	0	41.791	-46.3	TRUE	NA	NA	NA	NA	NA	NA	NA	NA	NA	NA
chr4:99636966_C-T	chr4	99636966	99636966	C4orf54	Not Significant	Not Significant	0.1	33.8308	-34.7	FALSE	EIF4B	PABPC1, SART3, PABPC4	NA	NA	NA	SRSF11, SRSF5	NA	NA	NA	NA
chr4:99637282_G-A	chr4	99637282	99637282	C4orf54	Not Significant	Not Significant	0	32.8358	-47.4	FALSE	NA	BRUNOL6	NA	NA	NA	NA	NA	NA	NA	NA
chr4:99637317_C-A	chr4	99637317	99637317	C4orf54	Not Significant	Not Significant	0	38.806	-52.7	FALSE	NA	NA	NA	NA	KHSRP	NA	miR-4724, miR-146a, miR-4714, miR-6828	NA	NA	NA
chr4:99638101_T-C	chr4	99638101	99638101	C4orf54	Not Significant	Not Significant	0	26.3682	-23.3	FALSE	NA	NA	NA	NA	SFPQ, TAF15, HNRNPF, TRNAU1AP	NOVA1	NA	NA	NA	NA
chr4:99638978_C-T	chr4	99638978	99638978	C4orf54	Not Significant	Not Significant	0	39.801	-45.5	FALSE	EIF4B, RBM42	NA	NA	NA	NA	NA	miR-130b	NA	NA	NA
chr4:99638981_A-G	chr4	99638981	99638981	C4orf54	Not Significant	Not Significant	0	38.806	-46.5	FALSE	RBM42	NA	NA	NA	NA	NA	NA	NA	NA	NA
chr5:2753532_G-A	chr5	2753532	2753532	C5orf38	Not Significant	Not Significant	0	63.1841	-28.4	FALSE	NA	IGF2BP3, hnRNPLL, HNRNPL	NA	NA	RBM4	HNRNPL	NA	NA	NA	NA
chr5:2753821_T-C	chr5	2753821	2753821	C5orf38	Not Significant	Not Significant	0	47.2637	-53.4	FALSE	NA	SAMD4A, EIF4B	NA	NA	NA	NA	NA	NA	NA	NA
chr6:42101735_C-A	chr6	42101735	42101735	C6orf132	Not Significant	Not Significant	0	48.2587	-62.9	FALSE	NA	hnRNPK	NA	NA	A1CF	PUM1	miR-4505, miR-5787, miR-4492, miR-4498, miR-5001, miR-762, miR-185, miR-6846, miR-6848, miR-4260, miR-6852	NA	NA	NA
chr6:42102527_G-A	chr6	42102527	42102527	C6orf132	Not Significant	Not Significant	0.7	49.2537	-68.3	TRUE	NA	NA	NA	NA	NA	NA	NA	NA	NA	NA
chr6:42103064_G-A	chr6	42103064	42103064	C6orf132	Not Significant	Not Significant	0	53.2338	-68.2	TRUE	NA	NA	NA	NA	NA	NA	NA	NA	NA	NA
chr8:68535578_T-C	chr8	68535578	68535578	C8orf34	Not Significant	Not Significant	0.4	23.3831	-36.8	FALSE	NA	NA	NA	NA	HNRNPD, HNRNPCL1	NA	miR-95	NA	NA	NA
chr8:68536792_T-C	chr8	68536792	68536792	C8orf34	Not Significant	Not Significant	0	24.3781	-29.7	FALSE	NA	PTBP1	NA	NA	CPEB1, RBM6, RBM4B, HNRNPCL1, NOVA1, RBMS2, IGF2BP2	ZCRB1, FUBP1	NA	NA	NA	NA
chr8:68818729_C-T	chr8	68818729	68818729	C8orf34	Not Significant	Not Significant	0	33.8308	-35.2	FALSE	RBMX	YTHDC1	NA	NA	NA	NA	NA	NA	NA	NA
chr8:68819002_G-T	chr8	68819002	68819002	C8orf34	Not Significant	Not Significant	0.5	26.3682	-32.1	FALSE	NA	NA	NA	NA	NA	HNRNPC, KHDRBS3, HNRNPA2B1, PCBP1	NA	NA	NA	NA
chr8:95245747_A-T	chr8	95245747	95245747	C8orf37	Not Significant	Not Significant	0	38.3085	-58	FALSE	ELAVL1, TIA1, CPEB4	PABPC1, SART3, PABPC4	HepG2.HNRNPC	NA	PUF60, CPEB1, RBM6, RBM4B, HNRNPCL1, RC3H1, NOVA1, UNK, RBMS2, IGF2BP2, BOLL	SRSF11, SRSF5	NA	NA	NA	NA
chr8:95246765_C-G	chr8	95246765	95246765	C8orf37	Not Significant	Not Significant	0	39.801	-41.6	TRUE	NA	NA	NA	NA	NA	NA	NA	NA	NA	NA
chr8:95246826_C-T	chr8	95246826	95246826	C8orf37	Not Significant	Not Significant	0	36.3184	-34.8	FALSE	NONO, EIF4B	Fusip1	NA	NA	NA	NA	NA	NA	NA	NA
chr8:66859939_T-A	chr8	66859939	66859939	C8orf44-SGK3,SGK3	Not Significant	Not Significant	1	31.3433	-32.1	TRUE	NA	NA	NA	NA	NA	NA	NA	NA	NA	NA
chr8:66861452_A-T	chr8	66861452	66861452	C8orf44-SGK3,SGK3	Not Significant	Not Significant	0	36.8159	-45.4	FALSE	PABPC1, SART3, PABPC4	NA	NA	NA	SRSF11, SRSF5	PUF60, CPEB1, RBM6, RBM4B, HNRNPCL1, NOVA1, RBMS2	NA	NA	NA	NA
chr9:129827783_C-T	chr9	129827783	129827783	C9orf78	Significant	Not Significant	0	43.2836	-46.14	FALSE	NA	PABPC4	NA	NA	NA	SRSF5	NA	NA	NA	NA
chr9:129827793_T-C	chr9	129827793	129827793	C9orf78	Not Significant	Not Significant	0	44.7761	-43.74	FALSE	PABPC4	NA	NA	NA	SRSF5	NA	NA	NA	NA	NA
chr9:129828102_T-C	chr9	129828102	129828102	C9orf78	Not Significant	Not Significant	0	52.7363	-63.8	FALSE	PABPC1	NA	NA	NA	SRSF5	NA	NA	NA	NA	NA
chr8:60188400_T-A	chr8	60188400	60188400	CA8	Not Significant	Not Significant	0	44.7761	-61.2	FALSE	EIF4B	NA	NA	NA	NA	NA	NA	NA	NA	NA
chr8:60188575_A-T	chr8	60188575	60188575	CA8	Not Significant	Not Significant	0	48.7562	-56.3	TRUE	NA	NA	NA	NA	NA	NA	NA	NA	NA	NA
chr8:60208649_C-T	chr8	60208649	60208649	CA8	Not Significant	Not Significant	0	32.3383	-40.1	FALSE	NA	NA	NA	NA	ZFP36	NA	NA	NA	NA	NA
chr12:2692470_C-T	chr12	2692470	2692470	CACNA1C	Not Significant	Not Significant	0.9	52.2388	-56.7	FALSE	NA	NA	NA	NA	DAZ3	NA	NA	NA	NA	NA
chr12:2692966_A-T	chr12	2692966	2692966	CACNA1C	Not Significant	Not Significant	0	37.8109	-40.2	FALSE	NA	NA	NA	NA	HNRNPF, TRNAU1AP, DAZ3	NA	NA	NA	NA	NA
chr12:2693143_T-C	chr12	2693143	2693143	CACNA1C	Not Significant	Not Significant	0	43.2836	-36.3	FALSE	NA	NA	NA	NA	NA	NA	NA	miR-130a, miR-130b, miR-301a, miR-301b, miR-3666, miR-4295, miR-454	NA	NA
chr12:2695144_C-T	chr12	2695144	2695144	CACNA1C	Significant	Not Significant	0	51.2438	-71.9	FALSE	NA	MBNL1	NA	NA	NA	NA	NA	NA	NA	NA
chr1:181799672_G-A	chr1	181799672	181799672	CACNA1E	Not Significant	Not Significant	0	51.7413	-62.8	FALSE	MBNL1	NA	NA	NA	NA	NA	NA	NA	NA	NA
chr1:181799933_G-T	chr1	181799933	181799933	CACNA1E	Not Significant	Not Significant	0	58.7065	-64.2	FALSE	NA	NA	NA	NA	NA	NA	NA	miR-330	NA	NA
chr1:181799975_C-A	chr1	181799975	181799975	CACNA1E	Not Significant	Not Significant	0	56.2189	-69.3	FALSE	PCBP2	RBMX	K562.IGF2BP2	NA	NA	NA	NA	NA	NA	NA
chr1:181800556_C-T	chr1	181800556	181800556	CACNA1E	Not Significant	Not Significant	0	55.7214	-65	TRUE	NA	NA	NA	NA	NA	NA	NA	NA	NA	NA
chr1:181802681_G-C	chr1	181802681	181802681	CACNA1E	Not Significant	Not Significant	0	45.2736	-44.7	FALSE	HNRNPA1, HNRNPA1L2	NA	NA	NA	NA	NA	NA	NA	NA	NA
chr1:181805062_A-C	chr1	181805062	181805062	CACNA1E	Not Significant	Not Significant	0	39.801	-36.5	FALSE	RBMX	NA	NA	NA	NA	NA	NA	NA	NA	NA
chr1:181806527_C-T	chr1	181806527	181806527	CACNA1E	Not Significant	Not Significant	0	55.2239	-67.5	FALSE	NA	NA	NA	NA	KHDRBS2, CELF1	NA	NA	NA	NA	NA
chr1:181807334_G-T	chr1	181807334	181807334	CACNA1E	Not Significant	Significant	0	49.2537	-59.5	TRUE	NA	NA	NA	NA	NA	NA	NA	NA	NA	NA
chr22:39687001_C-T	chr22	39687001	39687001	CACNA1I	Not Significant	Not Significant	0	51.7413	-67.4	TRUE	NA	NA	NA	NA	NA	NA	NA	NA	NA	NA
chr22:39687383_G-T	chr22	39687383	39687383	CACNA1I	Not Significant	Not Significant	0	63.1841	-80.7	FALSE	FUS	NA	NA	NA	A1CF	NA	NA	NA	NA	NA
chr22:39687680_G-A	chr22	39687680	39687680	CACNA1I	Not Significant	Not Significant	0	52.2388	-40.1	FALSE	NA	NA	NA	NA	KHDRBS2, KHSRP, CELF1	NA	NA	NA	NA	NA
chr22:39687749_G-A	chr22	39687749	39687749	CACNA1I	Not Significant	Not Significant	0	42.2886	-55.1	FALSE	NA	NA	NA	NA	RBM4	HNRNPL	NA	NA	NA	NA
chr22:39688423_G-T	chr22	39688423	39688423	CACNA1I	Not Significant	Not Significant	0	58.209	-76.4	TRUE	NA	NA	NA	NA	NA	NA	NA	NA	NA	NA
chr22:39689536_C-A	chr22	39689536	39689536	CACNA1I	Not Significant	Not Significant	0	54.7264	-59.5	FALSE	NA	RBM6	NA	NA	DAZ3	NA	NA	NA	NA	NA
chr7:81947263_C-A	chr7	81947263	81947263	CACNA2D1	Not Significant	Not Significant	1	32.3383	-40.3	TRUE	NA	NA	NA	NA	NA	NA	NA	NA	NA	NA
chr7:81947339_T-C	chr7	81947339	81947339	CACNA2D1	Not Significant	Not Significant	0	31.8408	-35.7	FALSE	PABPC1, SART3, PABPC4	NA	NA	NA	SRSF11, SRSF5	NA	NA	NA	NA	NA
chr12:1792511_A-T	chr12	1792511	1792511	CACNA2D4	Not Significant	Not Significant	0	53.2338	-57.6	FALSE	NA	NA	NA	NA	CNOT4	TAF15, HNRNPF, TRNAU1AP	NA	NA	NA	NA
chr12:1792887_G-A	chr12	1792887	1792887	CACNA2D4	Not Significant	Not Significant	0	38.3085	-40.6	FALSE	A2BP1	NA	NA	NA	SRSF2, HNRNPA2B1	ZFP36, SFPQ, NOVA1	miR-15a, miR-15b, miR-16, miR-195, miR-424, miR-497, miR-6838	NA	NA	NA
chr12:1793264_C-T	chr12	1793264	1793264	CACNA2D4	Not Significant	Not Significant	0	48.7562	-67.7	TRUE	NA	NA	NA	NA	NA	NA	NA	NA	NA	NA
chr12:1793465_T-C	chr12	1793465	1793465	CACNA2D4	Not Significant	Not Significant	0	57.7114	-72.6	FALSE	NA	MBNL1	NA	NA	NA	FUBP1	NA	NA	NA	NA
chr19:53942447_C-T	chr19	53942447	53942447	CACNG7	Not Significant	Not Significant	0	63.1841	-45.1	TRUE	NA	NA	NA	NA	NA	NA	NA	NA	NA	NA
chr19:53942909_A-G	chr19	53942909	53942909	CACNG7	Not Significant	Not Significant	0	62.1891	-82.7	FALSE	RBMX	NA	HepG2.DDX59	NA	NA	NA	NA	NA	NA	NA
chr19:53943476_C-T	chr19	53943476	53943476	CACNG7	Not Significant	Not Significant	1	63.6816	-73.4	FALSE	NA	NA	NA	HepG2.RBM22	DAZ3	NA	NA	NA	NA	NA
chr19:53984524_A-C	chr19	53984524	53984524	CACNG8	Not Significant	Not Significant	0	49.2537	-54.5	FALSE	YBX2	NA	NA	NA	NA	NA	NA	NA	NA	NA
chr19:53985772_G-T	chr19	53985772	53985772	CACNG8	Not Significant	Not Significant	0	51.7413	-77	TRUE	NA	NA	NA	NA	NA	NA	NA	NA	NA	NA
chr19:53989032_C-G	chr19	53989032	53989032	CACNG8	Not Significant	Not Significant	0.1	47.2637	-58.2	FALSE	NA	SRSF1, HNRNPH2	NA	NA	NA	NA	NA	miR-6887, miR-18a, miR-1915	NA	NA
chr11:115173138_T-G	chr11	115173138	115173138	CADM1	Not Significant	Not Significant	0	47.2637	-60.8	FALSE	PABPN1	NA	NA	NA	NA	NA	NA	NA	NA	NA
chr11:115173960_A-T	chr11	115173960	115173960	CADM1	Not Significant	Not Significant	1	25.3731	-34.7	FALSE	RBM41	NA	HepG2.DDX55	NA	HNRNPD, SRSF2	NA	NA	NA	NA	NA
chr11:115174273_T-G	chr11	115174273	115174273	CADM1	Not Significant	Not Significant	0	31.3433	-38.9	FALSE	PABPC1, SART3, PABPC4	IGF2BP3, IGF2BP2	NA	NA	SRSF11, SRSF5	NA	NA	NA	NA	NA
chr11:115175529_C-A	chr11	115175529	115175529	CADM1	Not Significant	Not Significant	0.2	44.2786	-54.6	FALSE	SRSF1, HNRNPH2	NA	HepG2.HNRNPA1, HepG2.HNRNPU, HepG2.TAF15, K562.GTF2F1	NA	NA, RBM4B, TARDBP, RC3H1, HNRNPF, RBM45, UNK, RBMS3	NA	NA	NA	NA	NA
chr3:86067753_C-T	chr3	86067753	86067753	CADM2	Not Significant	Not Significant	1	26.3682	-24	FALSE	NA	NA	NA	NA	HNRNPK	NA	NA	NA	NA	NA
chr3:86070075_A-G	chr3	86070075	86070075	CADM2	Not Significant	Not Significant	1	30.3483	-31	TRUE	NA	NA	NA	NA	NA	NA	NA	NA	NA	NA
chr3:86070456_G-A	chr3	86070456	86070456	CADM2	Not Significant	Not Significant	1	33.3333	-38.8	TRUE	NA	NA	NA	NA	NA	NA	NA	NA	NA	NA
chr3:86074425_G-C	chr3	86074425	86074425	CADM2	Not Significant	Not Significant	1	27.8607	-33.7	FALSE	NA	NA	NA	NA	NA	RBM4	NA	NA	NA	NA
chr3:62398506_A-T	chr3	62398506	62398506	CADPS	Not Significant	Not Significant	1	33.8308	-35.5	TRUE	NA	NA	NA	NA	NA	NA	NA	NA	NA	NA
chr3:62398640_T-G	chr3	62398640	62398640	CADPS	Not Significant	Not Significant	0	28.3582	-27.2	FALSE	PABPC1, SART3, RBM46, PABPC4	NA	NA	NA	SRSF11, SRSF5	NA	NA	miR-30a, miR-30d, miR-30e	NA	NA
chr7:134969462_A-G	chr7	134969462	134969462	CALD1	Not Significant	Not Significant	0	35.3234	-33.1	FALSE	PABPC5	EIF4B	NA	NA	NA	NA	NA	NA	NA	NA
chr7:134969980_C-G	chr7	134969980	134969980	CALD1	Not Significant	Not Significant	0	42.7861	-40.7	FALSE	RBMX	NA	NA	NA	DAZ3	NA	NA	NA	NA	NA
chr7:134970691_G-C	chr7	134970691	134970691	CALD1	Not Significant	Not Significant	0	27.8607	-39.5	FALSE	NA	NA	NA	NA	ZFP36, ELAVL4	NA	NA	NA	NA	NA
chr10:103453420_C-A	chr10	103453420	103453420	CALHM1	Not Significant	Not Significant	0	35.3234	-36.7	FALSE	PABPN1	NA	K562.CPSF6, HepG2.TRA2A	NA	NA	ZNF326	NA	NA	NA	NA
chr10:103453423_C-A	chr10	103453423	103453423	CALHM1	Not Significant	Not Significant	0	35.3234	-37.3	FALSE	PABPN1	NA	K562.CPSF6, HepG2.TRA2A	NA	NA	NA	NA	NA	NA	NA
chr10:103453504_C-A	chr10	103453504	103453504	CALHM1	Not Significant	Not Significant	0	46.7662	-56	FALSE	SRSF1, SRSF9	NA	HepG2.HNRNPA1	NA	NA	NA	NA	NA	NA	NA
chr10:103454121_C-T	chr10	103454121	103454121	CALHM1	Not Significant	Not Significant	0	53.2338	-67.9	TRUE	NA	NA	NA	NA	NA	NA	NA	NA	NA	NA
chr10:103454734_G-A	chr10	103454734	103454734	CALHM1	Not Significant	Not Significant	0	56.7164	-66.5	FALSE	NA	NA	NA	NA	NA	NA	miR-4675, miR-4741, let-7a, let-7b, let-7c, let-7d, let-7e, let-7f, let-7g, let-7i, miR-4458, miR-4500, miR-98	miR-4693, miR-151a	NA	NA
chr6:116516710_C-T	chr6	116516710	116516710	CALHM5	Not Significant	Not Significant	0	20.398	-34.2	FALSE	IGF2BP3, hnRNPLL, HNRNPL	NA	K562.AGGF1, K562.TNRC6A	NA	NA	HNRNPF, TRNAU1AP, DAZ3	NA	NA	NA	NA
chr6:116517784_G-A	chr6	116517784	116517784	CALHM5	Not Significant	Not Significant	0	48.7562	-61.1	FALSE	NA	NA	NA	NA	NA	ELAVL4	NA	NA	NA	NA
chr6:116518255_A-T	chr6	116518255	116518255	CALHM5	Not Significant	Not Significant	0.1	45.2736	-53.3	FALSE	NA	NA	NA	NA	CNOT4	NA	NA	NA	NA	NA
chr7:71780504_C-A	chr7	71780504	71780504	CALN1	Not Significant	Not Significant	0	54.7264	-62.7	FALSE	NA	NA	NA	NA	NA	PUF60, CPEB1, RBM6, RBM4B, HNRNPCL1, NOVA1, RBMS2, IGF2BP2	NA	NA	NA	NA
chr7:71781469_G-C	chr7	71781469	71781469	CALN1	Not Significant	Not Significant	1	53.7313	-70.5	FALSE	RBMX	NA	NA	NA	TRA2A	NA	NA	NA	NA	NA
chr7:71783715_C-T	chr7	71783715	71783715	CALN1	Not Significant	Not Significant	0	41.2935	-33.3	FALSE	NA	YTHDC1	NA	NA	NA	NA	NA	NA	NA	NA
chr5:150221051_C-A	chr5	150221051	150221051	CAMK2A	Not Significant	Not Significant	1	50.2488	-60.1	FALSE	BRUNOL6	BRUNOL5, BRUNOL4	NA	NA	NA	NA	NA	NA	NA	NA
chr5:150221924_G-A	chr5	150221924	150221924	CAMK2A	Not Significant	Not Significant	1	37.8109	-49.3	FALSE	NA	A2BP1	NA	NA	NA	NA	NA	miR-17	NA	NA
chr5:150222324_T-C	chr5	150222324	150222324	CAMK2A	Not Significant	Not Significant	0	63.6816	-85.2	FALSE	EIF4B	SRSF9, SRSF1	NA	NA	NA	CELF1	NA	miR-483.1, miR-4667, miR-18a	NA	NA
chr5:150222470_G-A	chr5	150222470	150222470	CAMK2A	Not Significant	Not Significant	0.1	61.194	-54.3	TRUE	NA	NA	NA	NA	NA	NA	NA	NA	NA	NA
chr7:44218062_G-A	chr7	44218062	44218062	CAMK2B	Not Significant	Not Significant	0	65.6716	-95.2	FALSE	NA	FUS	NA	NA	NA	UNK	NA	NA	NA	NA
chr7:44218113_G-A	chr7	44218113	44218113	CAMK2B	Not Significant	Not Significant	0	64.1791	-84.7	FALSE	ACO1	BRUNOL5, RBM24, BRUNOL4	NA	NA	NA	SRSF4	miR-106b	NA	NA	NA
chr7:44219108_G-A	chr7	44219108	44219108	CAMK2B	Not Significant	Not Significant	0	60.6965	-65.5	FALSE	NA	SNRPA, YTHDC1	NA	NA	RBM4	PUM1	miR-210	NA	NA	NA
chr5:111484752_C-T	chr5	111484752	111484752	CAMK4	Not Significant	Not Significant	0	35.3234	-30	FALSE	NA	NA	NA	NA	NA	TARDBP, HNRNPF, TRNAU1AP, DAZ3	NA	NA	NA	NA
chr5:111487588_C-T	chr5	111487588	111487588	CAMK4	Not Significant	Not Significant	0	20.8955	-30.2	TRUE	NA	NA	NA	NA	NA	NA	NA	NA	NA	NA
chr5:111488557_G-T	chr5	111488557	111488557	CAMK4	Not Significant	Not Significant	0	34.8259	-48.5	FALSE	FUS	NA	NA	NA	UNK	NA	NA	NA	NA	NA
chr5:111489516_G-C	chr5	111489516	111489516	CAMK4	Not Significant	Not Significant	0	38.3085	-38.9	FALSE	BRUNOL6	NA	NA	NA	NA	NA	NA	NA	NA	NA
chr5:111489835_G-T	chr5	111489835	111489835	CAMK4	Not Significant	Not Significant	0	41.2935	-42	FALSE	ELAVL1	NA	NA	NA	NA	NOVA1, ELAVL4	NA	NA	NA	NA
chr5:111492198_C-T	chr5	111492198	111492198	CAMK4	Not Significant	Not Significant	0	33.3333	-31.7	FALSE	NA	NA	NA	NA	NA	PUF60, NOVA1	miR-4496, miR-191	NA	NA	NA
chr5:111494070_A-G	chr5	111494070	111494070	CAMK4	Not Significant	Not Significant	0.3	38.3085	-44.3	TRUE	NA	NA	NA	NA	NA	NA	NA	NA	NA	NA
chr1:6887866_A-G	chr1	6887866	6887866	CAMTA1	Not Significant	Not Significant	0.8	44.7761	-44	FALSE	PABPC1, RBM46	NA	NA	NA	SRSF5	NA	miR-335	NA	NA	NA
chr1:7766770_C-T	chr1	7766770	7766770	CAMTA1	Not Significant	Not Significant	1	39.801	-43.2	TRUE	NA	NA	NA	NA	NA	NA	NA	NA	NA	NA
chr1:7766861_T-A	chr1	7766861	7766861	CAMTA1	Not Significant	Not Significant	1	39.801	-44.3	FALSE	NA	NA	NA	NA	NA	NA	NA	miR-30a, miR-30d, miR-30e, miR-124	NA	NA
chr1:7768171_C-T	chr1	7768171	7768171	CAMTA1	Not Significant	Not Significant	1	29.8507	-21.4	FALSE	NA	NA	NA	NA	NA	NOVA1	NA	NA	NA	NA
chr12:67313737_A-G	chr12	67313737	67313737	CAND1	Not Significant	Not Significant	0.8	26.8657	-18.9	FALSE	PABPC5	EIF4B	NA	NA	NA	NA	NA	NA	NA	NA
chr12:67317532_G-A	chr12	67317532	67317532	CAND1	Not Significant	Not Significant	0.1	42.2886	-53.2	FALSE	YTHDC1	NA	NA	NA	NA	NA	NA	NA	NA	NA
chr12:67319144_C-T	chr12	67319144	67319144	CAND1	Not Significant	Not Significant	0	42.7861	-35.3	TRUE	NA	NA	NA	NA	NA	NA	NA	NA	NA	NA
chr7:116918452_A-G	chr7	116918452	116918452	CAPZA2	Not Significant	Not Significant	1	28.8557	-40	FALSE	NA	RALY, TIA1	NA	NA	IGF2BP2	NA	NA	NA	NA	NA
chr7:116918935_A-T	chr7	116918935	116918935	CAPZA2	Not Significant	Not Significant	1	34.8259	-48.1	FALSE	EIF4B	NA	NA	NA	NA	NA	NA	NA	NA	NA
chr7:116919182_T-C	chr7	116919182	116919182	CAPZA2	Not Significant	Not Significant	0.3	20.398	-25	FALSE	RBM46	NA	NA	NA	NA	NA	miR-6853, miR-335	NA	NA	NA
chr2:202984466_T-C	chr2	202984466	202984466	CARF	Not Significant	Not Significant	0.9	28.8557	-33.4	FALSE	NA	NA	NA	NA	NA	NA	NA	miR-183	NA	NA
chr2:202985071_G-A	chr2	202985071	202985071	CARF	Not Significant	Not Significant	0.2	38.3085	-46.3	FALSE	NA	PABPC1, SART3, PABPC4	NA	NA	NA	SRSF11, SRSF5	NA	NA	NA	NA
chr2:202986883_T-C	chr2	202986883	202986883	CARF	Not Significant	Not Significant	0	23.3831	-41.7	FALSE	NA	RBMS1	NA	NA	HNRNPF, TRNAU1AP, DAZ3	TAF15, SRSF2, MBNL1	NA	NA	NA	NA
chr19:15057121_G-T	chr19	15057121	15057121	CASP14	Not Significant	Not Significant	0	45.7711	-49.8	FALSE	NA	NA	NA	NA	KHDRBS2, KHSRP, CELF1	NA	NA	NA	NA	NA
chr19:15057260_C-T	chr19	15057260	15057260	CASP14	Not Significant	Not Significant	0	49.2537	-29.1	TRUE	NA	NA	NA	NA	NA	NA	NA	NA	NA	NA
chr19:15057720_C-A	chr19	15057720	15057720	CASP14	Not Significant	Not Significant	0	50.7463	-59.9	FALSE	NA	NA	NA	NA	NA	SFPQ, NOVA1	NA	NA	NA	NA
chr19:15058236_G-A	chr19	15058236	15058236	CASP14	Significant	Not Significant	0	42.2886	-48.1	FALSE	NONO, EIF4B	Fusip1	NA	NA	NA	NA	NA	miR-6817, miR-2117, miR-4273, miR-7156, miR-26b	NA	NA
chr1:115700502_A-G	chr1	115700502	115700502	CASQ2	Not Significant	Not Significant	0	43.2836	-53.3	FALSE	NA	RBMX	NA	NA	NA	NA	NA	NA	NA	NA
chr1:115700695_T-A	chr1	115700695	115700695	CASQ2	Not Significant	Not Significant	0	41.791	-49.6	TRUE	NA	NA	NA	NA	NA	NA	NA	NA	NA	NA
chr1:115700703_T-A	chr1	115700703	115700703	CASQ2	Not Significant	Not Significant	0	41.791	-55.7	FALSE	NA	NA	NA	NA	EWSR1, PCBP1	HNRNPCL1	NA	NA	NA	NA
chr7:116506204_T-C	chr7	116506204	116506204	CAV2	Not Significant	Not Significant	0	33.8308	-37.8	TRUE	NA	NA	NA	NA	NA	NA	NA	NA	NA	NA
chr7:116506939_A-C	chr7	116506939	116506939	CAV2	Not Significant	Not Significant	0	29.8507	-33.2	FALSE	HNRNPL	NA	NA	NA	HNRNPL	NA	NA	NA	NA	NA
chr7:116507926_G-A	chr7	116507926	116507926	CAV2	Not Significant	Not Significant	0	31.8408	-32.4	FALSE	NA	NA	NA	NA	NA	HNRNPC	NA	NA	NA	NA
chr11:119302835_C-G	chr11	119302835	119302835	CBL	Not Significant	Not Significant	0	45.2736	-26	FALSE	NA	NA	NA	NA	NA	NA	miR-6832, miR-197, miR-3132	NA	NA	NA
chr11:119303530_G-A	chr11	119303530	119303530	CBL	Not Significant	Not Significant	0	42.7861	-43.2	FALSE	NA	NA	NA	NA	NA	NA	miR-25, miR-32, miR-363, miR-367, miR-92a, miR-92b	NA	NA	NA
chr11:119303887_C-T	chr11	119303887	119303887	CBL	Not Significant	Not Significant	0	46.2687	-47.3	FALSE	NA	HNRNPC, HNRNPCL1	NA	NA	NA	PUF60, CPEB1, RBM6, RBM4B, SFPQ, HNRNPCL1, NOVA1, RBMS2, IGF2BP2	NA	NA	NA	NA
chr11:119304756_G-T	chr11	119304756	119304756	CBL	Not Significant	Not Significant	0	55.2239	-69.7	TRUE	NA	NA	NA	NA	NA	NA	NA	NA	NA	NA
chr11:119305210_T-C	chr11	119305210	119305210	CBL	Not Significant	Not Significant	0	44.7761	-45	TRUE	NA	NA	NA	NA	NA	NA	NA	NA	NA	NA
chr11:119305399_G-A	chr11	119305399	119305399	CBL	Not Significant	Not Significant	0	49.2537	-47.4	TRUE	NA	NA	NA	NA	NA	NA	NA	NA	NA	NA
chr7:107759876_G-A	chr7	107759876	107759876	CBLL1	Not Significant	Not Significant	0	36.3184	-43.2	FALSE	ZNF638	NA	NA	NA	NA	EWSR1	NA	NA	NA	NA
chr7:107760101_C-T	chr7	107760101	107760101	CBLL1	Not Significant	Not Significant	0.9	31.3433	-40.1	FALSE	NA	ELAVL1	NA	NA	NA	HNRNPCL1, NOVA1, ELAVL4, UNK	NA	miR-95	NA	NA
chr7:107760637_A-G	chr7	107760637	107760637	CBLL1	Not Significant	Not Significant	0.4	27.8607	-34.5	FALSE	NA	MBNL1	NA	NA	NA	NA	NA	NA	NA	NA
chr12:54232500_A-G	chr12	54232500	54232500	CBX5	Not Significant	Not Significant	1	43.7811	-51.3	TRUE	NA	NA	NA	NA	NA	NA	NA	NA	NA	NA
chr12:54233939_T-C	chr12	54233939	54233939	CBX5	Not Significant	Not Significant	0	53.7313	-61.5	FALSE	RBMY1A1	YTHDC1	NA	NA	NA	NA	NA	NA	NA	NA
chr12:54237003_A-G	chr12	54237003	54237003	CBX5	Not Significant	Not Significant	0	43.2836	-39.1	TRUE	NA	NA	NA	NA	NA	NA	NA	NA	NA	NA
chr12:54239946_G-T	chr12	54239946	54239946	CBX5	Not Significant	Not Significant	0.7	39.3035	-48.3	FALSE	RBMX	RBMY1A1	NA	NA	NA	NA	NA	NA	NA	NA
chr12:54240380_C-A	chr12	54240380	54240380	CBX5	Significant	Not Significant	0.1	42.7861	-48.1	FALSE	NA	NA	NA	NA	SRSF2, HNRNPA2B1	NA	NA	NA	NA	NA
chr22:38862626_C-A	chr22	38862626	38862626	CBX6	Not Significant	Not Significant	0	44.7761	-56.1	FALSE	NA	U2AF2	NA	NA	TRA2A	PUF60, CPEB1, RBM6, RBM4B, HNRNPCL1, NOVA1, RBMS2, IGF2BP2	NA	NA	NA	NA
chr22:38864477_G-A	chr22	38864477	38864477	CBX6	Not Significant	Not Significant	0.7	61.194	-91.3	FALSE	NA	NA	NA	NA	NA	PUF60, CPEB1, RBM6, RBM4B, HNRNPCL1, NOVA1, RBMS2, IGF2BP2	NA	NA	NA	NA
chr22:38866164_C-T	chr22	38866164	38866164	CBX6	Not Significant	Not Significant	0	67.6617	-96.5	FALSE	NA	NA	NA	NA	NA	TRA2A	NA	NA	NA	NA
chr22:39132893_C-G	chr22	39132893	39132893	CBX7	Not Significant	Not Significant	0	56.2189	-65.3	TRUE	NA	NA	NA	NA	NA	NA	NA	NA	NA	NA
chr22:39133038_G-T	chr22	39133038	39133038	CBX7	Not Significant	Not Significant	0	60.6965	-72.5	FALSE	MBNL1	NA	NA	NA	NA	NA	NA	NA	NA	NA
chr22:39133750_A-G	chr22	39133750	39133750	CBX7	Not Significant	Not Significant	0	55.2239	-73.5	FALSE	NA	NA	NA	NA	NA	DAZ3	NA	NA	NA	NA
chr1:52351798_C-T	chr1	52351798	52351798	CC2D1B	Not Significant	Not Significant	0	48.2587	-61.9	TRUE	NA	NA	NA	NA	NA	NA	NA	NA	NA	NA
chr1:52352083_G-C	chr1	52352083	52352083	CC2D1B	Not Significant	Not Significant	0	40.2985	-55.3	FALSE	NA	NA	NA	NA	NA	NA	miR-320a, miR-320b, miR-320c, miR-320d, miR-4429	NA	NA	NA
chr1:52352915_G-A	chr1	52352915	52352915	CC2D1B	Not Significant	Not Significant	0	55.7214	-58.2	FALSE	NA	BRUNOL6	NA	NA	NA	SRSF4	NA	NA	NA	NA
chr1:52353002_C-T	chr1	52353002	52353002	CC2D1B	Not Significant	Not Significant	0	58.7065	-64.4	FALSE	MBNL1	NA	NA	NA	NA	NA	NA	NA	NA	NA
chr18:59431574_G-A	chr18	59431574	59431574	CCBE1	Not Significant	Not Significant	0	53.7313	-57.9	FALSE	RBMX	NA	NA	NA	NA	NA	NA	NA	NA	NA
chr18:59432203_C-T	chr18	59432203	59432203	CCBE1	Not Significant	Not Significant	0	45.7711	-58.6	TRUE	NA	NA	NA	NA	NA	NA	NA	NA	NA	NA
chr18:59433586_C-A	chr18	59433586	59433586	CCBE1	Not Significant	Not Significant	0	47.7612	-51.7	FALSE	YTHDC1	NA	NA	NA	NA	NA	miR-181a, miR-181b, miR-181c, miR-181d, miR-4262, miR-1179, miR-6815, miR-6865	NA	NA	NA
chr18:59435501_T-C	chr18	59435501	59435501	CCBE1	Not Significant	Not Significant	0	39.3035	-40	TRUE	NA	NA	NA	NA	NA	NA	NA	NA	NA	NA
chr2:178832484_C-A	chr2	178832484	178832484	CCDC141	Not Significant	Not Significant	0	34.8259	-38.4	FALSE	RALY	CPEB4	K562.KHSRP, HepG2.TIA1, HepG2.FUBP3	HepG2.HNRNPC	ELAVL4	PUF60, CPEB1, RBM6, RBM4B, HNRNPCL1, RC3H1, RBMS2, IGF2BP2, BOLL	NA	NA	NA	NA
chr2:178874416_T-C	chr2	178874416	178874416	CCDC141	Not Significant	Not Significant	0	30.3483	-26.4	FALSE	NA	ACO1	NA	NA	NA	NA	NA	NA	NA	NA
chr2:178877598_T-C	chr2	178877598	178877598	CCDC141	Not Significant	Not Significant	0	35.3234	-38	TRUE	NA	NA	NA	NA	NA	NA	NA	NA	NA	NA
chr3:14671505_G-A	chr3	14671505	14671505	CCDC174	Not Significant	Not Significant	0	40.2985	-37.04	TRUE	NA	NA	NA	NA	NA	NA	NA	NA	NA	NA
chr3:14671633_A-G	chr3	14671633	14671633	CCDC174	Not Significant	Not Significant	0	48.2587	-56.6	FALSE	NA	NA	NA	NA	NA	KHSRP	NA	NA	NA	NA
chr3:14672080_C-T	chr3	14672080	14672080	CCDC174	Not Significant	Not Significant	0	58.7065	-80.1	FALSE	NA	RBM24	NA	NA	NA	NA	NA	NA	NA	NA
chr10:114120897_T-C	chr10	114120897	114120897	CCDC186	Not Significant	Not Significant	1	28.8557	-37.6	FALSE	RBMS3	NA	K562.PUM2	NA	HNRNPF, TRNAU1AP, DAZ3	NA	NA	NA	NA	NA
chr10:114121019_G-A	chr10	114121019	114121019	CCDC186	Not Significant	Not Significant	1	28.3582	-40.3	FALSE	RBMX	NA	NA	NA	NA	NA	NA	NA	NA	NA
chr10:114124969_C-T	chr10	114124969	114124969	CCDC186	Not Significant	Not Significant	0.2	30.3483	-34.6	FALSE	NA	NA	NA	NA	RBM6, NOVA1	HNRNPF, ZNF326	miR-144, miR-101.2, miR-200a, miR-200b	NA	NA	NA
chr10:114125052_A-T	chr10	114125052	114125052	CCDC186	Not Significant	Not Significant	0.7	36.8159	-37.2	FALSE	ELAVL1	NA	NA	NA	ELAVL4, UNK	SFPQ	NA	NA	NA	NA
chr17:82154365_C-T	chr17	82154365	82154365	CCDC57	Not Significant	Not Significant	0	63.1841	-79	TRUE	NA	NA	NA	NA	NA	NA	NA	NA	NA	NA
chr17:82154384_C-G	chr17	82154384	82154384	CCDC57	Not Significant	Not Significant	0	62.6866	-86.7	FALSE	NA	NA	NA	NA	RBM4B, HNRNPF	NA	NA	NA	NA	NA
chr17:82155234_C-A	chr17	82155234	82155234	CCDC57	Not Significant	Not Significant	0	60.199	-69.1	FALSE	NA	ANKHD1	NA	NA	NA	ZFP36	NA	NA	NA	NA
chr17:82157397_G-T	chr17	82157397	82157397	CCDC57	Not Significant	Not Significant	0	62.1891	-78.2	FALSE	MBNL1	NA	NA	NA	NA	NA	NA	NA	NA	NA
chr10:59789833_A-G	chr10	59789833	59789833	CCDC6	Not Significant	Not Significant	0	34.8259	-44.2	FALSE	NA	NA	NA	NA	SFPQ, NOVA1	NA	NA	NA	NA	NA
chr10:59790052_C-A	chr10	59790052	59790052	CCDC6	Not Significant	Not Significant	0	40.796	-42.7	TRUE	NA	NA	NA	NA	NA	NA	NA	NA	NA	NA
chr10:59790498_G-T	chr10	59790498	59790498	CCDC6	Not Significant	Not Significant	0	45.2736	-59.7	FALSE	NA	EIF4B	NA	NA	NA	NA	NA	NA	NA	NA
chr7:106655320_C-G	chr7	106655320	106655320	CCDC71L	Not Significant	Not Significant	0	31.3433	-36	FALSE	NA	YTHDC1	NA	NA	NA	MBNL1	NA	NA	NA	NA
chr7:106655334_A-G	chr7	106655334	106655334	CCDC71L	Not Significant	Not Significant	0	29.8507	-32	TRUE	NA	NA	NA	NA	NA	NA	NA	NA	NA	NA
chr7:106658028_G-A	chr7	106658028	106658028	CCDC71L	Not Significant	Not Significant	1	31.8408	-27.7	FALSE	RBMX	NA	NA	NA	NA	HNRNPF, TRNAU1AP, DAZ3	NA	NA	NA	NA
chr7:106659346_T-A	chr7	106659346	106659346	CCDC71L	Not Significant	Not Significant	0.1	32.8358	-29.4	FALSE	PABPC1, SART3, PABPC4	NA	NA	K562.KHDRBS1	HNRNPC, SRSF11, SRSF5	NA	NA	NA	NA	NA
chr2:117916669_A-G	chr2	117916669	117916669	CCDC93	Not Significant	Not Significant	0	50.7463	-55.8	FALSE	NA	NA	NA	NA	HNRNPK	A1CF, DAZ3	NA	NA	NA	NA
chr2:117917737_T-A	chr2	117917737	117917737	CCDC93	Not Significant	Not Significant	0	52.7363	-66.8	TRUE	NA	NA	NA	NA	NA	NA	NA	NA	NA	NA
chr2:117917829_G-T	chr2	117917829	117917829	CCDC93	Not Significant	Not Significant	0	58.7065	-76	FALSE	PCBP2	NA	NA	NA	DAZ3	NA	NA	NA	NA	NA
chr2:117919823_C-T	chr2	117919823	117919823	CCDC93	Not Significant	Not Significant	0	52.7363	-65.3	FALSE	NA	NA	NA	NA	NA	NA	NA	miR-30a, miR-30d, miR-30e	NA	NA
chr17:34287818_T-A	chr17	34287818	34287818	CCL11	Not Significant	Not Significant	0	29.3532	-34.7	FALSE	ELAVL1, TIA1, CPEB4	RBMS3	HepG2.HNRNPC	NA	CPEB1, RBM6, RBM4B, HNRNPCL1, RC3H1, UNK, RBMS2, IGF2BP2, BOLL	HNRNPF, TRNAU1AP, DAZ3	NA	NA	NA	NA
chr17:34287819_T-A	chr17	34287819	34287819	CCL11	Not Significant	Not Significant	0	29.3532	-33.3	FALSE	TIA1, CPEB4	NA	HepG2.HNRNPC	NA	CPEB1, RBM6, RBM4B, RC3H1, UNK, RBMS2, IGF2BP2, BOLL	HNRNPD	NA	NA	NA	NA
chr17:34287827_T-A	chr17	34287827	34287827	CCL11	Not Significant	Not Significant	0	27.3632	-29.3	FALSE	ELAVL1, TIA1, CPEB4	PABPC1, SART3, PABPC4	NA	NA	PUF60, CPEB1, RBM6, RBM4B, HNRNPCL1, RC3H1, NOVA1, UNK, RBMS2, BOLL	SRSF11, SRSF5	NA	NA	NA	NA
chr17:34287829_A-T	chr17	34287829	34287829	CCL11	Not Significant	Not Significant	0	27.8607	-29.3	FALSE	PABPC1, SART3, PABPC4	KHDRBS1	NA	HepG2.HNRNPC	SRSF11, SRSF5	SFPQ	NA	NA	NA	NA
chr5:43379891_G-A	chr5	43379891	43379891	CCL28	Not Significant	Not Significant	0	53.7313	-60.3	TRUE	NA	NA	NA	NA	NA	NA	NA	NA	NA	NA
chr5:43379988_C-T	chr5	43379988	43379988	CCL28	Not Significant	Not Significant	0	54.7264	-53	FALSE	RBMX	NA	NA	NA	NA	NA	NA	NA	NA	NA
chr5:43380776_C-G	chr5	43380776	43380776	CCL28	Not Significant	Significant	0	41.2935	-50.9	FALSE	YTHDC1	ACO1	NA	NA	NA	NA	NA	miR-7156, miR-1184, miR-106b	NA	NA
chr11:69651298_G-A	chr11	69651298	69651298	CCND1	Not Significant	Not Significant	0	68.1592	-83.1	TRUE	NA	NA	NA	NA	NA	NA	NA	NA	NA	NA
chr11:69651432_C-G	chr11	69651432	69651432	CCND1	Not Significant	Not Significant	0.6	42.2886	-35.6	FALSE	NA	NA	NA	NA	NA	NOVA1	NA	NA	NA	NA
chr11:69651507_A-G	chr11	69651507	69651507	CCND1	Not Significant	Not Significant	1	37.3134	-39.8	FALSE	PABPC4	NA	NA	NA	SRSF11, SRSF5	NA	NA	NA	NA	NA
chr11:69652145_C-G	chr11	69652145	69652145	CCND1	Not Significant	Not Significant	1	47.7612	-56.9	FALSE	NA	NA	NA	NA	NA	SFPQ, NOVA1	NA	miR-338, miR-4666a, let-7a, let-7b, let-7f-1, miR-98	NA	NA
chr11:69653303_T-C	chr11	69653303	69653303	CCND1	Not Significant	Not Significant	1	41.791	-41.8	TRUE	NA	NA	NA	NA	NA	NA	NA	NA	NA	NA
chr11:69653771_T-A	chr11	69653771	69653771	CCND1	Not Significant	Not Significant	1	42.2886	-55.3	FALSE	NA	NA	NA	NA	HNRNPD, HNRNPCL1	NA	NA	NA	NA	NA
chr12:4303272_G-T	chr12	4303272	4303272	CCND2	Not Significant	Not Significant	0	52.2388	-64.6	FALSE	NA	NA	NA	NA	NA	PUF60, CPEB1, RBM6, RBM4B, HNRNPCL1, NOVA1, RBMS2, IGF2BP2	NA	NA	NA	NA
chr12:4303713_G-A	chr12	4303713	4303713	CCND2	Not Significant	Not Significant	0	51.7413	-65.4	FALSE	NA	NA	NA	NA	NA	NA	miR-658, miR-25	NA	NA	NA
chr12:4305001_T-C	chr12	4305001	4305001	CCND2	Significant	Not Significant	0.8	36.3184	-27.6	FALSE	ELAVL1, TIA1	ELAVL2, U2AF2	HepG2.HNRNPC	NA	PUF60, CPEB1, RBM6, RBM4B, HNRNPCL1, RC3H1, NOVA1, UNK, RBMS2, IGF2BP2, BOLL	NA	NA	NA	NA	NA
chr2:134954659_A-G	chr2	134954659	134954659	CCNT2	Not Significant	Not Significant	1	38.3085	-48.2	FALSE	NA	NA	NA	NA	ELAVL4	NA	NA	NA	NA	NA
chr2:134955063_G-A	chr2	134955063	134955063	CCNT2	Not Significant	Not Significant	1	26.8657	-37.2	FALSE	A2BP1	NA	K562.RPS5	NA	SRSF2, HNRNPA2B1	PUF60	NA	NA	NA	NA
chr2:134955729_A-G	chr2	134955729	134955729	CCNT2	Not Significant	Not Significant	1	28.3582	-24.8	FALSE	RBMX	NA	NA	NA	NA	NA	NA	NA	NA	NA
chr2:134957864_G-A	chr2	134957864	134957864	CCNT2	Not Significant	Not Significant	0	33.3333	-36.3	FALSE	NA	NA	NA	NA	NA	HNRNPF	NA	NA	NA	NA
chr2:134959124_G-A	chr2	134959124	134959124	CCNT2	Not Significant	Not Significant	0.1	28.3582	-36.3	FALSE	NA	NA	NA	NA	KHDRBS2, KHSRP, SRSF10, CELF1	NA	NA	NA	NA	NA
chr4:91599187_T-A	chr4	91599187	91599187	CCSER1	Not Significant	Not Significant	0	31.3433	-31.1	FALSE	TIA1, U2AF2, CPEB4	NA	NA	NA	CPEB1, RBM6, RBM4B, RC3H1, RBMS2, IGF2BP2, BOLL	NA	NA	miR-95	NA	NA
chr4:91600049_A-G	chr4	91600049	91600049	CCSER1	Not Significant	Significant	0	25.8706	-26.7	FALSE	NA	NA	NA	NA	NA	NA	miR-200b, miR-200c, miR-429	NA	NA	NA
chr4:91601413_T-C	chr4	91601413	91601413	CCSER1	Not Significant	Not Significant	1	33.3333	-37.2	FALSE	NA	NA	NA	NA	PUF60, HNRNPCL1, NOVA1	NA	NA	NA	NA	NA
chr6:73823924_C-G	chr6	73823924	73823924	CD109	Not Significant	Not Significant	0.6	32.8358	-38.4	FALSE	RBM41	NA	NA	NA	SRSF2	NUPL2, ELAVL4, SRSF5	NA	NA	NA	NA
chr6:73826030_G-T	chr6	73826030	73826030	CD109	Not Significant	Not Significant	0	43.2836	-52.9	FALSE	NA	NA	K562.EFTUD2	NA	ELAVL4	RC3H1, IGF2BP2, HNRNPA2B1	miR-5582, miR-95	NA	NA	NA
chr6:73826534_T-A	chr6	73826534	73826534	CD109	Not Significant	Not Significant	0	33.3333	-31.1	FALSE	RBMX	NA	NA	NA	NA	NA	NA	NA	NA	NA
chr6:73826535_C-A	chr6	73826535	73826535	CD109	Not Significant	Not Significant	0	33.3333	-31.1	FALSE	NA	NA	NA	NA	NA	HNRNPD, TARDBP	NA	NA	NA	NA
chr6:73827166_T-A	chr6	73827166	73827166	CD109	Not Significant	Not Significant	0	37.3134	-42.7	FALSE	NA	NA	NA	NA	NOVA1	NA	NA	NA	NA	NA
chr6:73827821_G-T	chr6	73827821	73827821	CD109	Not Significant	Not Significant	0	31.3433	-34.5	FALSE	NA	NA	NA	NA	NA	PUF60, NOVA1	NA	NA	NA	NA
chr6:73828062_G-T	chr6	73828062	73828062	CD109	Not Significant	Not Significant	0.6	35.8209	-37.1	FALSE	NA	NA	NA	NA	NA	ELAVL4	NA	NA	NA	NA
chr1:158294023_A-G	chr1	158294023	158294023	CD1C	Not Significant	Not Significant	0	33.8308	-33.1	FALSE	NA	MBNL1	NA	NA	NA	NA	NA	NA	NA	NA
chr1:158294055_A-T	chr1	158294055	158294055	CD1C	Not Significant	Not Significant	0	35.3234	-37.4	FALSE	NA	NA	NA	NA	NA	HNRNPC, PCBP1	NA	NA	NA	NA
chr1:158294480_G-T	chr1	158294480	158294480	CD1C	Not Significant	Not Significant	0	26.8657	-29.5	FALSE	NA	ELAVL1, HNRNPC, TIA1, U2AF2, CPEB4, HNRNPCL1	NA	NA	ELAVL4	PUF60, CPEB1, RBM6, RBM4B, HNRNPCL1, RC3H1, UNK, RBMS2, IGF2BP2	NA	NA	NA	NA
chr1:158294512_T-A	chr1	158294512	158294512	CD1C	Not Significant	Not Significant	0	24.8756	-28.4	FALSE	NA	NA	NA	NA	IGF2BP2	NA	NA	miR-590	NA	NA
chr19:7740021_G-T	chr19	7740021	7740021	CD209	Not Significant	Not Significant	0	45.7711	-46.9	TRUE	NA	NA	NA	NA	NA	NA	NA	NA	NA	NA
chr19:7740859_G-C	chr19	7740859	7740859	CD209	Not Significant	Not Significant	1	47.7612	-34.9	FALSE	RBMX	NA	NA	NA	NA	KHDRBS2, KHSRP, CELF1	NA	NA	NA	NA
chr19:7741519_G-A	chr19	7741519	7741519	CD209	Not Significant	Not Significant	0.7	47.2637	-50.8	FALSE	NA	RBMX	NA	NA	NA	ELAVL4	NA	NA	NA	NA
chr3:108043105_A-C	chr3	108043105	108043105	CD47	Not Significant	Not Significant	0.2	29.3532	-38.8	FALSE	NA	NA	NA	NA	ELAVL4, IGF2BP2	NA	NA	NA	NA	NA
chr3:108044397_A-G	chr3	108044397	108044397	CD47	Not Significant	Not Significant	0.1	28.3582	-36	TRUE	NA	NA	NA	NA	NA	NA	NA	NA	NA	NA
chr3:108044481_A-T	chr3	108044481	108044481	CD47	Not Significant	Not Significant	0	27.3632	-25.9	TRUE	NA	NA	NA	NA	NA	NA	NA	NA	NA	NA
chr3:108044654_C-G	chr3	108044654	108044654	CD47	Not Significant	Not Significant	0	36.8159	-24	FALSE	NA	CPEB2, RBM41, CPEB4	NA	NA	NUPL2, ELAVL4, SRSF5	SRSF2	NA	NA	NA	NA
chr3:108046460_G-A	chr3	108046460	108046460	CD47	Not Significant	Not Significant	1	43.2836	-42.5	FALSE	RBMX	NA	NA	NA	NA	NA	miR-6772, miR-149	NA	NA	NA
chr1:160542443_G-T	chr1	160542443	160542443	CD84	Not Significant	Not Significant	0.9	36.3184	-31.4	FALSE	RBMY1A1	NA	NA	NA	NA	NA	NA	NA	NA	NA
chr1:160542444_A-G	chr1	160542444	160542444	CD84	Not Significant	Not Significant	0.9	36.3184	-31.4	FALSE	RBMY1A1	NA	NA	NA	NA	NA	miR-125a, miR-1294	NA	NA	NA
chr1:160545716_A-G	chr1	160545716	160545716	CD84	Not Significant	Not Significant	0	45.7711	-58.2	FALSE	FUS	NA	NA	NA	UNK	NA	NA	NA	NA	NA
chr1:160546604_A-T	chr1	160546604	160546604	CD84	Not Significant	Not Significant	0	52.2388	-60	FALSE	NA	NA	NA	NA	SFPQ, NOVA1	NA	NA	NA	NA	NA
chr1:160546750_T-C	chr1	160546750	160546750	CD84	Not Significant	Not Significant	0	46.7662	-44	TRUE	NA	NA	NA	NA	NA	NA	NA	NA	NA	NA
chr1:160547151_G-A	chr1	160547151	160547151	CD84	Not Significant	Not Significant	0	48.7562	-49.7	FALSE	NA	MBNL1	NA	K562.IGF2BP2	NA	NA	NA	NA	NA	NA
chr20:23079955_G-A	chr20	23079955	23079955	CD93	Not Significant	Not Significant	0	32.8358	-26.8	TRUE	NA	NA	NA	NA	NA	NA	NA	NA	NA	NA
chr20:23080119_C-G	chr20	23080119	23080119	CD93	Not Significant	Not Significant	0.2	39.3035	-37.7	TRUE	NA	NA	NA	NA	NA	NA	NA	NA	NA	NA
chr20:23081806_G-A	chr20	23081806	23081806	CD93	Not Significant	Not Significant	0	49.7512	-50.6	FALSE	NA	NA	NA	NA	RBM4	NA	NA	NA	NA	NA
chr20:23082570_A-T	chr20	23082570	23082570	CD93	Not Significant	Not Significant	0	44.2786	-26.2	FALSE	NA	IGF2BP3, hnRNPLL, HNRNPL	HepG2.PTBP1	K562.AGGF1, K562.TNRC6A	NA	HNRNPL	miR-185, miR-4306, miR-4644, miR-4712	NA	NA	NA
chr20:23083209_G-A	chr20	23083209	23083209	CD93	Not Significant	Not Significant	0	40.2985	-44.1	TRUE	NA	NA	NA	NA	NA	NA	NA	NA	NA	NA
chr3:111650124_G-T	chr3	111650124	111650124	CD96	Not Significant	Not Significant	0	35.3234	-34.3	FALSE	NONO, SRSF1	SRSF9	NA	NA	NA	NA	NA	NA	NA	NA
chr3:111650981_A-C	chr3	111650981	111650981	CD96	Not Significant	Not Significant	0	42.2886	-56	TRUE	NA	NA	NA	NA	NA	NA	NA	NA	NA	NA
chr3:111651900_G-A	chr3	111651900	111651900	CD96	Not Significant	Not Significant	0	46.2687	-49.6	FALSE	NA	PABPC1, SART3, PABPC4	NA	NA	NA	SRSF5	NA	NA	NA	NA
chr17:47117889_C-G	chr17	47117889	47117889	CDC27	Not Significant	Not Significant	1	25.8706	-34.6	TRUE	NA	NA	NA	NA	NA	NA	NA	NA	NA	NA
chr17:47118527_A-C	chr17	47118527	47118527	CDC27	Not Significant	Not Significant	0	34.8259	-62.6	FALSE	RBM41	NA	NA	NA	SRSF2	NA	NA	NA	NA	NA
chr17:47120619_A-G	chr17	47120619	47120619	CDC27	Not Significant	Not Significant	1	34.3284	-39.1	TRUE	NA	NA	NA	NA	NA	NA	NA	NA	NA	NA
chr6:44446716_C-T	chr6	44446716	44446716	CDC5L	Not Significant	Not Significant	0	35.8209	-33.3	FALSE	NA	NA	NA	NA	NA	SRSF5, MBNL1	NA	NA	NA	NA
chr6:44446869_A-G	chr6	44446869	44446869	CDC5L	Not Significant	Not Significant	1	31.3433	-34.8	FALSE	NA	NA	NA	NA	SFPQ	ZFP36	NA	NA	NA	NA
chr6:44449256_T-C	chr6	44449256	44449256	CDC5L	Not Significant	Not Significant	0	38.806	-45.4	FALSE	FUS	NA	NA	NA	NA	NA	miR-197	NA	NA	NA
chr6:44449535_C-G	chr6	44449535	44449535	CDC5L	Not Significant	Significant	0	30.8458	-34.7	FALSE	NA	NA	NA	NA	NA	RBM6	NA	NA	NA	NA
chr5:21751622_G-T	chr5	21751622	21751622	CDH12	Not Significant	Not Significant	1	34.3284	-26.9	FALSE	hnRNPLL	IGF2BP2	K562.AGGF1, K562.TNRC6A	NA	HNRNPL	NA	NA	NA	NA	NA
chr5:21751624_G-T	chr5	21751624	21751624	CDH12	Not Significant	Not Significant	0.7	34.8259	-32.1	FALSE	hnRNPLL	IGF2BP2	K562.AGGF1, K562.TNRC6A	NA	HNRNPL	NA	NA	NA	NA	NA
chr5:21751653_A-T	chr5	21751653	21751653	CDH12	Not Significant	Not Significant	0	36.3184	-28.3	FALSE	NA	IGF2BP3, hnRNPLL, HNRNPL	NA	K562.AGGF1, K562.TNRC6A	NA	HNRNPL	miR-185, miR-4306, miR-4644, miR-4712	NA	NA	NA
chr18:27951104_A-T	chr18	27951104	27951104	CDH2	Not Significant	Not Significant	1	33.3333	-31.1	FALSE	ELAVL1, TIA1, CPEB4	PABPC1, SART3, PABPC4	NA	NA	PUF60, CPEB1, RBM6, RBM4B, HNRNPCL1, RC3H1, NOVA1, UNK, RBMS2	SRSF11, SRSF5	NA	NA	NA	NA
chr18:27951359_A-C	chr18	27951359	27951359	CDH2	Not Significant	Not Significant	1	28.3582	-36.4	FALSE	RALY, TIA1	NA	NA	NA	PUF60, CPEB1, RBM6, RBM4B, HNRNPCL1, NOVA1, RBMS2, IGF2BP2	NA	NA	NA	NA	NA
chr18:27951673_C-A	chr18	27951673	27951673	CDH2	Not Significant	Not Significant	1	27.8607	-26.5	FALSE	EIF4B	NA	NA	NA	NA	NOVA1	NA	NA	NA	NA
chr20:61938514_G-A	chr20	61938514	61938514	CDH4	Not Significant	Not Significant	0	69.1542	-97.4	FALSE	FUS	SRSF2, SNRPA	NA	NA	NA	NA	NA	NA	NA	NA
chr20:61939958_C-A	chr20	61939958	61939958	CDH4	Not Significant	Not Significant	0	51.2438	-57.4	TRUE	NA	NA	NA	NA	NA	NA	NA	NA	NA	NA
chr20:61940334_T-C	chr20	61940334	61940334	CDH4	Not Significant	Not Significant	0.1	38.3085	-35.8	TRUE	NA	NA	NA	NA	NA	NA	NA	NA	NA	NA
chr5:31324178_G-T	chr5	31324178	31324178	CDH6	Not Significant	Not Significant	0	31.3433	-36.2	TRUE	NA	NA	NA	NA	NA	NA	NA	NA	NA	NA
chr5:31325325_C-T	chr5	31325325	31325325	CDH6	Not Significant	Not Significant	0	36.8159	-24.98	FALSE	hnRNPLL, HNRNPL	IGF2BP2	NA	NA	NA	SRSF2, MBNL1	NA	NA	NA	NA
chr5:31326105_G-T	chr5	31326105	31326105	CDH6	Not Significant	Not Significant	0	31.8408	-39.5	FALSE	NA	U2AF2	NA	NA	NA	PUF60, CPEB1, RBM6, RBM4B, HNRNPCL1, RBMS2, IGF2BP2	NA	NA	NA	NA
chr5:31326202_C-A	chr5	31326202	31326202	CDH6	Not Significant	Not Significant	0	33.3333	-42.2	FALSE	NA	A1CF	NA	NA	NA	HNRNPC, KHDRBS3, HNRNPA2B1, PCBP1	NA	NA	NA	NA
chr5:31326612_C-T	chr5	31326612	31326612	CDH6	Not Significant	Not Significant	0.2	30.8458	-33.9	FALSE	NA	YTHDC1	NA	NA	RBM4	HNRNPC	NA	NA	NA	NA
chr5:31326710_G-T	chr5	31326710	31326710	CDH6	Not Significant	Not Significant	0	42.2886	-45.7	FALSE	RALY	ELAVL1, CPEB4	NA	K562.GPKOW	NA	PUF60, CPEB1, RBM6, RBM4B, HNRNPCL1, RC3H1, NOVA1, UNK, RBMS2, IGF2BP2, BOLL	NA	NA	NA	NA
chr18:65863462_G-T	chr18	65863462	65863462	CDH7	Not Significant	Not Significant	0	32.3383	-36.4	TRUE	NA	NA	NA	NA	NA	NA	NA	NA	NA	NA
chr18:65863585_G-C	chr18	65863585	65863585	CDH7	Not Significant	Not Significant	0	25.3731	-29	TRUE	NA	NA	NA	NA	NA	NA	NA	NA	NA	NA
chr18:65881858_G-T	chr18	65881858	65881858	CDH7	Not Significant	Not Significant	0	36.8159	-42	FALSE	NA	NA	NA	K562.BUD13, HepG2.SF3B4	NA	NA	NA	NA	NA	NA
chr18:65884956_G-C	chr18	65884956	65884956	CDH7	Not Significant	Not Significant	0	26.8657	-35.6	TRUE	NA	NA	NA	NA	NA	NA	NA	NA	NA	NA
chr16:61648675_A-T	chr16	61648675	61648675	CDH8	Not Significant	Not Significant	0	25.3731	-22	FALSE	ELAVL1	NA	NA	NA	PUF60, HNRNPCL1, NOVA1	TRNAU1AP, DAZ3	NA	NA	NA	NA
chr16:61649873_T-C	chr16	61649873	61649873	CDH8	Not Significant	Not Significant	1	41.791	-52.6	FALSE	SRSF9	NA	NA	NA	KHSRP, SRSF10	RBM4B, HNRNPF	NA	NA	NA	NA
chr16:61650704_T-A	chr16	61650704	61650704	CDH8	Not Significant	Not Significant	0	36.8159	-9	FALSE	IGF2BP3, hnRNPLL, HNRNPL	NA	K562.AGGF1, K562.TNRC6A	NA	HNRNPL	NA	NA	NA	NA	NA
chr16:61650708_A-T	chr16	61650708	61650708	CDH8	Not Significant	Not Significant	0	36.3184	-9.1	FALSE	NA	IGF2BP3, hnRNPLL, HNRNPL	HepG2.PTBP1	K562.AGGF1, K562.TNRC6A	NA	HNRNPL	miR-185, miR-4306, miR-4644, miR-4712	NA	NA	NA
chr16:61651390_G-C	chr16	61651390	61651390	CDH8	Not Significant	Not Significant	0.1	35.3234	-35.8	FALSE	MBNL1	FUS, ZNF638	NA	NA	NA	NA	NA	NA	NA	NA
chr16:61653231_G-T	chr16	61653231	61653231	CDH8	Not Significant	Not Significant	1	35.8209	-41.9	FALSE	NA	NA	NA	NA	NA	NA	miR-10b	NA	NA	NA
chr16:61653376_T-G	chr16	61653376	61653376	CDH8	Not Significant	Not Significant	1	29.8507	-34.7	TRUE	NA	NA	NA	NA	NA	NA	NA	NA	NA	NA
chr16:61653547_G-T	chr16	61653547	61653547	CDH8	Not Significant	Not Significant	1	35.3234	-34.7	FALSE	NA	RBMX	NA	NA	NA	SRSF5	NA	NA	NA	NA
chr10:60786320_A-C	chr10	60786320	60786320	CDK1	Not Significant	Not Significant	0	30.3483	-41.4	FALSE	NA	NA	HepG2.DDX55, K562.PUM2	NA	ZFP36, SFPQ, NOVA1	ELAVL4	NA	NA	NA	NA
chr10:60786334_T-A	chr10	60786334	60786334	CDK1	Not Significant	Not Significant	0	30.8458	-48.6	FALSE	ELAVL1, TIA1, CPEB4	NA	HepG2.HNRNPC	NA	CPEB1, RBM6, RBM4B, HNRNPCL1, RC3H1, UNK, RBMS2, IGF2BP2, BOLL	NA	NA	NA	NA	NA
chr10:60794571_G-T	chr10	60794571	60794571	CDK1	Not Significant	Not Significant	0.3	32.8358	-33.9	FALSE	MBNL1	NA	NA	NA	NA	PUF60	NA	NA	NA	NA
chr7:92605247_G-A	chr7	92605247	92605247	CDK6	Significant	Not Significant	1	36.8159	-49.6	FALSE	MBNL1	NA	NA	NA	NA	NA	NA	NA	NA	NA
chr7:92611087_A-T	chr7	92611087	92611087	CDK6	Not Significant	Not Significant	0	27.3632	-23.6	FALSE	NA	RBMS3	NA	NA	PUF60, TARDBP, NOVA1	HNRNPF, TRNAU1AP, DAZ3	NA	NA	NA	NA
chr7:92611124_C-A	chr7	92611124	92611124	CDK6	Significant	Not Significant	0	26.3682	-25.8	FALSE	NA	NA	NA	NA	NA	PCBP1	NA	NA	NA	NA
chr7:92611857_C-T	chr7	92611857	92611857	CDK6	Not Significant	Not Significant	0	38.3085	-41.2	FALSE	NA	CNOT4	NA	NA	NA	NA	NA	NA	NA	NA
chr7:92612781_C-G	chr7	92612781	92612781	CDK6	Not Significant	Not Significant	0.1	33.8308	-40.9	FALSE	NA	NA	NA	NA	ZNF326	NA	NA	NA	NA	NA
chr1:151700953_G-A	chr1	151700953	151700953	CELF3	Not Significant	Not Significant	0	39.801	-40.1	FALSE	NA	NA	NA	NA	NA	NA	NA	miR-125a, miR-7856	NA	NA
chr1:151702318_C-A	chr1	151702318	151702318	CELF3	Not Significant	Not Significant	0	50.2488	-72.2	FALSE	NA	NA	NA	NA	NA	IGF2BP2	NA	NA	NA	NA
chr1:151702504_G-T	chr1	151702504	151702504	CELF3	Not Significant	Not Significant	1	38.3085	-41.6	FALSE	NA	NA	NA	NA	NA	RBM6	NA	NA	NA	NA
chr1:151702710_G-C	chr1	151702710	151702710	CELF3	Not Significant	Not Significant	1	50.7463	-51.4	TRUE	NA	NA	NA	NA	NA	NA	NA	NA	NA	NA
chr19:3294544_T-G	chr19	3294544	3294544	CELF5	Not Significant	Not Significant	0	50.7463	-49.4	FALSE	NA	NA	NA	NA	PUF60, NOVA1	ZFP36	NA	NA	NA	NA
chr19:3294604_T-G	chr19	3294604	3294604	CELF5	Not Significant	Not Significant	0	48.2587	-48.3	FALSE	NA	MBNL1	NA	NA	NA	NA	NA	NA	NA	NA
chr19:3295837_C-T	chr19	3295837	3295837	CELF5	Not Significant	Not Significant	0	63.1841	-79.2	FALSE	NA	NA	NA	NA	NA	PUF60, ZCRB1, FUBP1	miR-191	NA	NA	NA
chr19:3295993_C-T	chr19	3295993	3295993	CELF5	Not Significant	Not Significant	0	50.2488	-41.4	FALSE	NA	NA	NA	NA	NA	NA	NA	let-7a, let-7b, let-7c, let-7d, let-7e, let-7f, let-7g, let-7i, miR-4458, miR-4500, miR-98	NA	NA
chr19:3295994_G-A	chr19	3295994	3295994	CELF5	Not Significant	Not Significant	0	49.7512	-42	FALSE	NA	RBMX	NA	NA	NA	NA	NA	NA	NA	NA
chr19:3296287_G-C	chr19	3296287	3296287	CELF5	Not Significant	Not Significant	0	39.801	-36.9	TRUE	NA	NA	NA	NA	NA	NA	NA	NA	NA	NA
chr15:72284883_G-T	chr15	72284883	72284883	CELF6	Not Significant	Not Significant	0	54.7264	-77.7	FALSE	NA	NA	NA	NA	NA	ZFP36	NA	NA	NA	NA
chr15:72285136_C-A	chr15	72285136	72285136	CELF6	Not Significant	Not Significant	1	42.2886	-37.2	FALSE	FUS	NA	NA	NA	KHSRP	NA	NA	NA	NA	NA
chr15:72286103_C-A	chr15	72286103	72286103	CELF6	Not Significant	Not Significant	1	50.7463	-69.1	FALSE	NA	NA	NA	NA	HNRNPF, UNK, RBM45	NA	NA	NA	NA	NA
chr9:71683910_T-C	chr9	71683910	71683910	CEMIP2	Not Significant	Not Significant	0	51.2438	-53.3	FALSE	NA	NA	NA	NA	NA	A1CF	NA	miR-27a, miR-3158	NA	NA
chr9:71684385_A-C	chr9	71684385	71684385	CEMIP2	Not Significant	Not Significant	0	33.8308	-35.2	FALSE	ELAVL1	BRUNOL6	NA	NA	NOVA1, ELAVL4, UNK	NA	NA	NA	NA	NA
chr9:71684484_C-A	chr9	71684484	71684484	CEMIP2	Not Significant	Not Significant	0.5	36.3184	-48.1	FALSE	NA	ZNF638	NA	NA	NA	NA	NA	NA	NA	NA
chr1:3812130_C-T	chr1	3812130	3812130	CEP104	Not Significant	Not Significant	0	21.8905	-24.9	FALSE	NA	NA	NA	NA	NA	HNRNPC	NA	NA	NA	NA
chr1:3812759_G-A	chr1	3812759	3812759	CEP104	Not Significant	Not Significant	0	57.7114	-80.1	TRUE	NA	NA	NA	NA	NA	NA	NA	NA	NA	NA
chr1:3813025_A-G	chr1	3813025	3813025	CEP104	Not Significant	Not Significant	0	26.3682	-20.4	FALSE	NA	IGF2BP3, IGF2BP2	NA	NA	HNRNPF, TRNAU1AP, DAZ3	SRSF2, MBNL1	NA	NA	NA	NA
chr1:3813792_G-A	chr1	3813792	3813792	CEP104	Significant	Not Significant	0	51.7413	-53.7	TRUE	NA	NA	NA	NA	NA	NA	NA	NA	NA	NA
chr11:102000171_G-A	chr11	102000171	102000171	CEP126	Not Significant	Not Significant	0	37.3134	-50.3	FALSE	NA	RBMX	NA	NA	NA	NA	NA	NA	NA	NA
chr11:102000707_A-G	chr11	102000707	102000707	CEP126	Not Significant	Not Significant	0	40.796	-50.8	FALSE	PABPC1, SART3, PABPC4	Fusip1	NA	NA	SRSF11, SRSF5	NA	NA	NA	NA	NA
chr11:102000817_G-T	chr11	102000817	102000817	CEP126	Not Significant	Not Significant	0	33.3333	-33.4	TRUE	NA	NA	NA	NA	NA	NA	NA	NA	NA	NA
chr6:109163606_T-A	chr6	109163606	109163606	CEP57L1	Not Significant	Not Significant	0	29.8507	-25.8	FALSE	ELAVL1, TIA1, CPEB4	PABPC1, SART3, PABPC4	NA	NA	PUF60, CPEB1, RBM6, RBM4B, HNRNPCL1, RC3H1, NOVA1, UNK, RBMS2, BOLL	SRSF11, SRSF5	NA	NA	NA	NA
chr3:134561742_T-A	chr3	134561742	134561742	CEP63	Not Significant	Not Significant	0	32.8358	-33	TRUE	NA	NA	NA	NA	NA	NA	NA	NA	NA	NA
chr3:134562129_G-T	chr3	134562129	134562129	CEP63	Not Significant	Not Significant	0	49.7512	-59.5	FALSE	Fusip1	SNRPA	NA	NA	NA	NA	NA	NA	NA	NA
chr3:134563376_A-G	chr3	134563376	134563376	CEP63	Not Significant	Not Significant	0	43.7811	-44	FALSE	NA	TARDBP	NA	NA	NOVA1	NA	NA	miR-130a, miR-23a, miR-23b, miR-23c, miR-382	NA	NA
chr9:78274654_C-T	chr9	78274654	78274654	CEP78	Not Significant	Not Significant	0	27.3632	-30.1	FALSE	NA	NA	NA	NA	NA	SFPQ	NA	NA	NA	NA
chr9:78274865_G-T	chr9	78274865	78274865	CEP78	Not Significant	Not Significant	0	28.3582	-26.3	FALSE	ELAVL1	ELAVL2	NA	NA	NA	PUF60, CPEB1, RBM6, RBM4B, HNRNPCL1, RC3H1, NOVA1, UNK, RBMS2, IGF2BP2, BOLL	NA	NA	NA	NA
chr9:78277650_G-C	chr9	78277650	78277650	CEP78	Not Significant	Not Significant	0	36.3184	-45.1	FALSE	SRSF9	A2BP1	NA	NA	NA	SRSF2, HNRNPA2B1	NA	NA	NA	NA
chr6:118460776_T-G	chr6	118460776	118460776	CEP85L	Not Significant	Not Significant	1	28.3582	-37.8	FALSE	PABPC1, KHDRBS1	NA	K562.KHDRBS1	NA	SFPQ, SRSF5	NA	NA	NA	NA	NA
chr6:118461035_A-T	chr6	118461035	118461035	CEP85L	Not Significant	Not Significant	1	34.8259	-46	FALSE	NA	PABPC1, SART3, PABPC4	NA	NA	NOVA1, ELAVL4	SRSF11, SRSF5	NA	NA	NA	NA
chr6:118461186_C-G	chr6	118461186	118461186	CEP85L	Not Significant	Not Significant	1	33.8308	-51.5	FALSE	FUS	NA	NA	NA	NA	NA	NA	miR-1301, miR-5047, miR-4524a, miR-4524b, miR-621	NA	NA
chr6:118463929_C-A	chr6	118463929	118463929	CEP85L	Not Significant	Not Significant	0	35.3234	-37.6	FALSE	NA	NA	NA	NA	NA	HNRNPF	NA	NA	NA	NA
chr6:118464201_A-G	chr6	118464201	118464201	CEP85L	Not Significant	Not Significant	0	32.8358	-42	FALSE	ZNF638	NA	NA	NA	PUF60	NA	NA	miR-4496, miR-191	NA	NA
chr6:118464965_C-T	chr6	118464965	118464965	CEP85L	Not Significant	Not Significant	0	41.2935	-49.1	FALSE	MBNL1	NA	NA	NA	NA	HNRNPL	NA	NA	NA	NA
chr3:101766406_A-T	chr3	101766406	101766406	CEP97	Not Significant	Not Significant	0	35.3234	-32.3	TRUE	NA	NA	NA	NA	NA	NA	NA	NA	NA	NA
chr3:101766625_A-G	chr3	101766625	101766625	CEP97	Not Significant	Not Significant	0	28.3582	-36.2	FALSE	NA	MBNL1	NA	NA	SRSF2	NA	NA	NA	NA	NA
chr3:101769451_T-C	chr3	101769451	101769451	CEP97	Not Significant	Not Significant	0	50.7463	-59.7	TRUE	NA	NA	NA	NA	NA	NA	NA	NA	NA	NA
chr2:219034569_C-G	chr2	219034569	219034569	CFAP65	Not Significant	Not Significant	0.2	30.3483	-28.4	TRUE	NA	NA	NA	NA	NA	NA	NA	NA	NA	NA
chr2:219034824_G-C	chr2	219034824	219034824	CFAP65	Significant	Not Significant	0	35.3234	-36.2	TRUE	NA	NA	NA	NA	NA	NA	NA	NA	NA	NA
chr2:219035212_T-A	chr2	219035212	219035212	CFAP65	Not Significant	Not Significant	0	38.806	-52.9	TRUE	NA	NA	NA	NA	NA	NA	NA	NA	NA	NA
chr2:201138857_G-T	chr2	201138857	201138857	CFLAR	Not Significant	Not Significant	1	55.2239	-63.9	FALSE	SRSF1, SNRPA, SRSF9	NA	NA	NA	RBM45, CELF1	NA	NA	NA	NA	NA
chr2:201164981_C-G	chr2	201164981	201164981	CFLAR	Not Significant	Not Significant	0	45.2736	-49.3	TRUE	NA	NA	NA	NA	NA	NA	NA	NA	NA	NA
chr2:201165215_C-A	chr2	201165215	201165215	CFLAR	Not Significant	Not Significant	0	28.8557	-28.6	FALSE	RBMX	NA	NA	NA	NA	NA	NA	NA	NA	NA
chr2:201167194_A-C	chr2	201167194	201167194	CFLAR	Not Significant	Not Significant	0	38.3085	-48.1	FALSE	NA	NA	NA	NA	NA	RBM4	NA	NA	NA	NA
chr2:201171320_T-A	chr2	201171320	201171320	CFLAR	Not Significant	Not Significant	0	39.801	-40.3	FALSE	ELAVL1, TIA1, CPEB4	PABPC1, SART3, PABPC4	NA	K562.KHDRBS1	PUF60, CPEB1, RBM6, RBM4B, HNRNPCL1, RC3H1, NOVA1, UNK, RBMS2, BOLL	SRSF11, SRSF5	NA	NA	NA	NA
chrX:73682513_G-T	chrX	73682513	73682513	CHIC1	Not Significant	Not Significant	1	33.3333	-33.4	TRUE	NA	NA	NA	NA	NA	NA	NA	NA	NA	NA
chrX:73686189_G-T	chrX	73686189	73686189	CHIC1	Not Significant	Not Significant	0	30.8458	-25.9	FALSE	FUS	NA	NA	NA	NA	NA	NA	miR-302b, miR-302d, miR-590	NA	NA
chrX:73686248_T-A	chrX	73686248	73686248	CHIC1	Not Significant	Not Significant	0	34.3284	-36.2	FALSE	MBNL1	NA	NA	NA	NA	NA	NA	NA	NA	NA
chr1:241629247_A-G	chr1	241629247	241629247	CHML	Not Significant	Not Significant	0	34.8259	-38.6	TRUE	NA	NA	NA	NA	NA	NA	NA	NA	NA	NA
chr1:241629542_C-T	chr1	241629542	241629542	CHML	Not Significant	Not Significant	0	29.3532	-38.77	TRUE	NA	NA	NA	NA	NA	NA	NA	NA	NA	NA
chr1:241630734_C-A	chr1	241630734	241630734	CHML	Not Significant	Not Significant	0	29.3532	-32.5	TRUE	NA	NA	NA	NA	NA	NA	NA	NA	NA	NA
chr1:241633028_C-T	chr1	241633028	241633028	CHML	Not Significant	Not Significant	0	35.3234	-42.6	FALSE	PABPC5	PABPC1	NA	NA	NA	SRSF5	NA	NA	NA	NA
chr1:241633726_C-A	chr1	241633726	241633726	CHML	Not Significant	Not Significant	0	35.8209	-33.8	FALSE	SRSF1	NA	NA	NA	NA	NA	NA	NA	NA	NA
chr8:81758741_A-G	chr8	81758741	81758741	CHMP4C	Not Significant	Not Significant	0	42.2886	-48.6	FALSE	NA	FUS	NA	NA	NA	NA	NA	NA	NA	NA
chr8:81758798_C-T	chr8	81758798	81758798	CHMP4C	Not Significant	Not Significant	0	49.7512	-59.7	TRUE	NA	NA	NA	NA	NA	NA	NA	NA	NA	NA
chr8:81759041_T-G	chr8	81759041	81759041	CHMP4C	Not Significant	Not Significant	0	43.2836	-51.4	FALSE	FUS	NA	HepG2.GTF2F1, HepG2.NKRF	NA	NA	HNRNPF	NA	NA	NA	NA
chr21:18266325_G-A	chr21	18266325	18266325	CHODL	Not Significant	Not Significant	0	32.8358	-32	FALSE	NA	NA	NA	NA	NA	TRNAU1AP	NA	NA	NA	NA
chr21:18266383_T-C	chr21	18266383	18266383	CHODL	Not Significant	Not Significant	0.9	29.3532	-33.7	FALSE	NA	MBNL1	NA	NA	ELAVL4	NA	NA	NA	NA	NA
chr21:18266922_G-T	chr21	18266922	18266922	CHODL	Not Significant	Not Significant	0.5	39.801	-40.6	FALSE	NA	NA	NA	NA	NA	PUF60	NA	NA	NA	NA
chr21:18267205_T-C	chr21	18267205	18267205	CHODL	Not Significant	Not Significant	0	41.791	-50.6	TRUE	NA	NA	NA	NA	NA	NA	NA	NA	NA	NA
chr1:239909299_G-A	chr1	239909299	239909299	CHRM3	Not Significant	Not Significant	0	45.7711	-51.2	FALSE	NA	NA	NA	NA	RBM45	NA	NA	miR-18a, miR-6752, miR-6801, miR-6810, miR-3620	NA	NA
chr1:239909665_G-A	chr1	239909665	239909665	CHRM3	Not Significant	Not Significant	0	42.7861	-45.2	TRUE	NA	NA	NA	NA	NA	NA	NA	NA	NA	NA
chr1:239912633_T-C	chr1	239912633	239912633	CHRM3	Not Significant	Not Significant	0	54.7264	-65.6	TRUE	NA	NA	NA	NA	NA	NA	NA	NA	NA	NA
chr1:239913147_G-C	chr1	239913147	239913147	CHRM3	Not Significant	Not Significant	0.2	35.8209	-41	FALSE	MATR3	NA	NA	NA	NA	NA	NA	NA	NA	NA
chr1:239914977_C-G	chr1	239914977	239914977	CHRM3	Not Significant	Not Significant	0	44.2786	-48.3	TRUE	NA	NA	NA	NA	NA	NA	NA	NA	NA	NA
chr11:45647960_C-T	chr11	45647960	45647960	CHST1	Not Significant	Significant	0	54.2289	-72.4	FALSE	SRSF9	EIF4B	NA	NA	CELF1	NA	NA	NA	NA	NA
chr11:45648759_C-G	chr11	45648759	45648759	CHST1	Not Significant	Not Significant	0	49.7512	-65.8	TRUE	NA	NA	NA	NA	NA	NA	NA	NA	NA	NA
chr11:45649480_G-T	chr11	45649480	45649480	CHST1	Not Significant	Not Significant	0	57.2139	-54.3	FALSE	NA	NA	NA	NA	NA	SRSF2, HNRNPA2B1	NA	NA	NA	NA
chr16:75473191_G-A	chr16	75473191	75473191	CHST6	Not Significant	Not Significant	0	49.2537	-59.9	TRUE	NA	NA	NA	NA	NA	NA	NA	NA	NA	NA
chr16:75477175_G-C	chr16	75477175	75477175	CHST6	Not Significant	Not Significant	0	41.2935	-48.5	FALSE	NA	NA	NA	NA	NA	NA	NA	miR-181a, miR-181b, miR-181c, miR-181d, miR-4262, miR-543, miR-466, miR-1197	NA	NA
chr16:75477934_C-T	chr16	75477934	75477934	CHST6	Not Significant	Not Significant	0	56.7164	-49.6	FALSE	EIF4B	NA	NA	NA	NA	NA	NA	NA	NA	NA
chr16:10927866_T-C	chr16	10927866	10927866	CIITA	Not Significant	Not Significant	0	49.7512	-66.4	FALSE	NA	NA	NA	NA	NA	DAZ3	NA	NA	NA	NA
chr16:10929593_G-A	chr16	10929593	10929593	CIITA	Not Significant	Not Significant	0	57.7114	-74.4	FALSE	EIF4B	NA	NA	NA	NA	PUM1	NA	NA	NA	NA
chr16:10931971_T-A	chr16	10931971	10931971	CIITA	Not Significant	Not Significant	0	38.3085	-36.5	FALSE	NA	EIF4B	NA	NA	NA	NA	NA	NA	NA	NA
chr16:10935609_A-T	chr16	10935609	10935609	CIITA	Not Significant	Not Significant	0	36.3184	-45.5	FALSE	NA	NA	NA	NA	NA	SRSF2	NA	NA	NA	NA
chr19:1272553_C-T	chr19	1272553	1272553	CIRBP	Not Significant	Not Significant	1	45.7711	-44.6	TRUE	NA	NA	NA	NA	NA	NA	NA	NA	NA	NA
chr19:1273601_C-G	chr19	1273601	1273601	CIRBP	Not Significant	Not Significant	1	57.2139	-66.9	TRUE	NA	NA	NA	NA	NA	NA	NA	NA	NA	NA
chr19:1273986_T-C	chr19	1273986	1273986	CIRBP	Not Significant	Not Significant	1	48.2587	-42.5	FALSE	HNRNPC, RALY, TIA1, HNRNPCL1	NA	NA	NA	PUF60, CPEB1, RBM6, RBM4B, HNRNPCL1, NOVA1, RBMS2, IGF2BP2	NA	NA	NA	NA	NA
chr19:1274433_T-G	chr19	1274433	1274433	CIRBP	Not Significant	Not Significant	0	63.6816	-85.7	TRUE	NA	NA	NA	NA	NA	NA	NA	NA	NA	NA
chr4:169720158_C-T	chr4	169720158	169720158	CLCN3	Not Significant	Not Significant	1	40.796	-46.1	FALSE	MBNL1, YTHDC1	ZNF638	NA	NA	NA	NA	NA	NA	NA	NA
chr4:169722200_T-A	chr4	169722200	169722200	CLCN3	Not Significant	Not Significant	0.1	37.8109	-43.3	FALSE	A1CF	NA	NA	NA	KHDRBS3, HNRNPA2B1, MBNL1, PCBP1	SRSF5, CNOT4	NA	miR-126, miR-944	NA	NA
chr4:169723100_C-G	chr4	169723100	169723100	CLCN3	Not Significant	Not Significant	1	29.8507	-36	FALSE	NA	SFPQ	NA	NA	NA	MBNL1	NA	NA	NA	NA
chr7:90413765_G-C	chr7	90413765	90413765	CLDN12	Not Significant	Not Significant	0.9	30.8458	-37.1	FALSE	RBM24	NA	NA	NA	SRSF4	NA	miR-141, miR-200a, miR-8064, miR-3941	NA	NA	NA
chr7:90414292_G-A	chr7	90414292	90414292	CLDN12	Not Significant	Not Significant	0	38.3085	-64.3	FALSE	NA	NA	NA	NA	NA	MBNL1	NA	NA	NA	NA
chr7:90414953_T-C	chr7	90414953	90414953	CLDN12	Not Significant	Not Significant	0	28.8557	-31.7	FALSE	NA	NA	NA	NA	RBM6, HNRNPA2B1	NA	NA	NA	NA	NA
chr14:38254137_T-A	chr14	38254137	38254137	CLEC14A	Not Significant	Not Significant	0	33.8308	-35.1	FALSE	PABPC1, KHDRBS1, KHDRBS2	NA	K562.KHDRBS1	NA	SFPQ, PTBP3, SRSF11, SRSF5	HNRNPC, PCBP1	NA	miR-4775, miR-590	PAS	NA
chr14:38254219_A-C	chr14	38254219	38254219	CLEC14A	Not Significant	Not Significant	0	27.3632	-28	FALSE	NA	NA	NA	NA	HNRNPA2B1	NA	NA	NA	NA	NA
chr14:38254338_C-T	chr14	38254338	38254338	CLEC14A	Not Significant	Not Significant	0	41.791	-48.5	FALSE	NA	NA	NA	NA	HNRNPF, UNK	NA	NA	NA	NA	NA
chr16:11179435_C-A	chr16	11179435	11179435	CLEC16A	Not Significant	Not Significant	1	41.791	-56.4	FALSE	NA	NA	NA	NA	NA	HNRNPD	NA	NA	NA	NA
chr16:11179635_A-T	chr16	11179635	11179635	CLEC16A	Not Significant	Not Significant	0	52.7363	-41.3	FALSE	EIF4B, RBM5	NA	NA	NA	NA	NA	NA	NA	NA	NA
chr16:11181094_C-T	chr16	11181094	11181094	CLEC16A	Not Significant	Not Significant	0	59.7015	-86.5	TRUE	NA	NA	NA	NA	NA	NA	NA	NA	NA	NA
chr16:11181437_G-T	chr16	11181437	11181437	CLEC16A	Not Significant	Not Significant	0	63.6816	-75.4	FALSE	NA	NA	NA	NA	ELAVL4	NA	NA	NA	NA	NA
chr16:11181512_G-T	chr16	11181512	11181512	CLEC16A	Not Significant	Not Significant	0	59.7015	-72.5	FALSE	SAMD4A	NA	NA	NA	NA	NA	NA	miR-196b	NA	NA
chr1:24841857_C-T	chr1	24841857	24841857	CLIC4	Not Significant	Not Significant	0	28.8557	-31.5	FALSE	NA	NA	NA	NA	NA	NUPL2, ELAVL4	NA	NA	NA	NA
chr1:24842163_A-C	chr1	24842163	24842163	CLIC4	Not Significant	Not Significant	0	36.3184	-48.9	FALSE	NA	RBM41	NA	NA	ELAVL4	SRSF2	NA	NA	NA	NA
chr1:24842941_T-C	chr1	24842941	24842941	CLIC4	Not Significant	Not Significant	0	39.801	-45.8	FALSE	ACO1	NA	NA	NA	NA	KHDRBS2, KHSRP, CELF1	NA	NA	NA	NA
chr14:95182705_C-T	chr14	95182705	95182705	CLMN	Not Significant	Not Significant	0	41.791	-41.4	FALSE	NA	NA	NA	NA	NA	PUM1	NA	NA	NA	NA
chr14:95185326_G-T	chr14	95185326	95185326	CLMN	Not Significant	Not Significant	0	52.2388	-65.2	FALSE	NA	IGF2BP3, IGF2BP2	NA	NA	NA	NA	NA	NA	NA	NA
chr14:95191421_A-C	chr14	95191421	95191421	CLMN	Not Significant	Not Significant	0	44.2786	-51	FALSE	ELAVL1, TIA1, CPEB4	NA	HepG2.HNRNPC	NA	PUF60, CPEB1, RBM6, RBM4B, HNRNPCL1, RC3H1, NOVA1, UNK, RBMS2, IGF2BP2, BOLL	NA	NA	NA	NA	NA
chr8:1782812_T-C	chr8	1782812	1782812	CLN8	Not Significant	Not Significant	0	38.3085	-40.4	TRUE	NA	NA	NA	NA	NA	NA	NA	NA	NA	NA
chr8:1783404_G-T	chr8	1783404	1783404	CLN8	Not Significant	Not Significant	0	47.7612	-52.3	FALSE	FUS	NA	NA	NA	NA	NA	NA	NA	NA	NA
chr8:1784830_A-T	chr8	1784830	1784830	CLN8	Not Significant	Not Significant	0	63.1841	-82.3	FALSE	NA	NA	NA	NA	NA	PUF60	NA	NA	NA	NA
chr8:1785302_A-G	chr8	1785302	1785302	CLN8	Not Significant	Not Significant	0	61.6915	-69	FALSE	NA	NA	NA	NA	TAF15	UNK	NA	NA	NA	NA
chr3:28319671_A-C	chr3	28319671	28319671	CMC1	Not Significant	Not Significant	0	29.8507	-38.4	FALSE	EIF4B	NA	NA	NA	NA	NA	NA	NA	NA	NA
chr3:28320320_T-C	chr3	28320320	28320320	CMC1	Significant	Not Significant	0	36.3184	-42.4	FALSE	NA	NA	NA	NA	PUF60, HNRNPCL1, NOVA1, ELAVL4, UNK	NA	miR-95	NA	NA	NA
chr3:28324619_T-G	chr3	28324619	28324619	CMC1	Not Significant	Not Significant	0	36.3184	-41.2	TRUE	NA	NA	NA	NA	NA	NA	NA	NA	NA	NA
chr3:28325009_G-T	chr3	28325009	28325009	CMC1	Not Significant	Not Significant	0	28.8557	-28.9	FALSE	NA	HNRNPC, RBM46, HNRNPCL1	NA	NA	ELAVL4	PUF60, CPEB1, RBM6, RBM4B, HNRNPCL1, NOVA1, RBMS2, IGF2BP2	NA	NA	NA	NA
chr12:108288966_C-A	chr12	108288966	108288966	CMKLR1	Not Significant	Not Significant	0	50.2488	-58.1	FALSE	FUS	NA	NA	NA	TARDBP, UNK, DAZAP1	NA	NA	NA	NA	NA
chr12:108289089_C-T	chr12	108289089	108289089	CMKLR1	Not Significant	Not Significant	0	52.7363	-47	FALSE	CNOT4	PABPC1	NA	NA	NA	SRSF5	NA	NA	NA	NA
chr12:108289883_G-A	chr12	108289883	108289883	CMKLR1	Not Significant	Not Significant	0	46.2687	-36.9	TRUE	NA	NA	NA	NA	NA	NA	NA	NA	NA	NA
chr12:108289884_C-T	chr12	108289884	108289884	CMKLR1	Not Significant	Not Significant	0	46.7662	-35.3	TRUE	NA	NA	NA	NA	NA	NA	NA	NA	NA	NA
chr16:66615151_G-A	chr16	66615151	66615151	CMTM4	Not Significant	Not Significant	0	44.7761	-45.5	FALSE	NA	ELAVL2	NA	NA	NA	NA	NA	NA	NA	NA
chr16:66616805_C-T	chr16	66616805	66616805	CMTM4	Not Significant	Not Significant	0	57.7114	-78.3	TRUE	NA	NA	NA	NA	NA	NA	NA	NA	NA	NA
chr16:66620133_G-T	chr16	66620133	66620133	CMTM4	Not Significant	Not Significant	0.1	46.2687	-63.4	FALSE	MBNL1	NA	NA	NA	NA	NA	NA	NA	NA	NA
chrX:21641632_T-C	chrX	21641632	21641632	CNKSR2	Not Significant	Not Significant	1	45.2736	-48.5	FALSE	NA	MBNL1, YTHDC1	NA	NA	NOVA1, ELAVL4	NA	NA	NA	NA	NA
chrX:21642769_G-T	chrX	21642769	21642769	CNKSR2	Not Significant	Not Significant	1	27.3632	-31	FALSE	NA	NA	NA	NA	ZFP36	NA	NA	NA	NA	NA
chrX:21654295_C-A	chrX	21654295	21654295	CNKSR2	Not Significant	Not Significant	0	25.8706	-29.5	FALSE	IGF2BP3, IGF2BP2	PABPC1, SART3, PABPC4	NA	NA	NA	SRSF11, SRSF5	NA	NA	NA	NA
chr2:96833612_C-G	chr2	96833612	96833612	CNNM3	Not Significant	Not Significant	0	37.8109	-50	FALSE	NA	NA	NA	K562.DDX24	NA	ZFP36	NA	NA	NA	NA
chr2:96834407_T-G	chr2	96834407	96834407	CNNM3	Not Significant	Not Significant	0	45.2736	-52.49	FALSE	SFPQ	NA	NA	NA	SRSF4	UNK	miR-329, miR-362, miR-342, miR-1245a, miR-8079	miR-532, miR-3151	NA	NA
chr2:96835244_G-T	chr2	96835244	96835244	CNNM3	Not Significant	Not Significant	0	43.7811	-53.9	FALSE	RBM6	NA	NA	NA	NA	NA	NA	NA	NA	NA
chr5:180574803_C-A	chr5	180574803	180574803	CNOT6	Not Significant	Not Significant	1	32.8358	-36.2	FALSE	PTBP1	NA	NA	NA	PUF60, ZCRB1, FUBP1	NA	NA	NA	NA	NA
chr5:180575550_G-T	chr5	180575550	180575550	CNOT6	Not Significant	Not Significant	1	27.8607	-28	TRUE	NA	NA	NA	NA	NA	NA	NA	NA	NA	NA
chr5:180576383_A-T	chr5	180576383	180576383	CNOT6	Not Significant	Not Significant	1	38.3085	-37.4	TRUE	NA	NA	NA	NA	NA	NA	NA	NA	NA	NA
chr5:180577561_A-G	chr5	180577561	180577561	CNOT6	Not Significant	Not Significant	0	35.3234	-34.3	TRUE	NA	NA	NA	NA	NA	NA	NA	NA	NA	NA
chr6:88140342_G-T	chr6	88140342	88140342	CNR1	Not Significant	Not Significant	1	37.3134	-48.5	TRUE	NA	NA	NA	NA	NA	NA	NA	NA	NA	NA
chr6:88140430_G-A	chr6	88140430	88140430	CNR1	Not Significant	Not Significant	0	35.3234	-39.8	FALSE	NA	NA	NA	NA	NA	CPEB1, RBM6, RBM4B, HNRNPCL1, NOVA1, RBMS2, IGF2BP2	NA	NA	NA	NA
chr6:88142075_G-T	chr6	88142075	88142075	CNR1	Not Significant	Not Significant	0	46.7662	-57.4	FALSE	IGF2BP3	NA	NA	NA	TAF15	NA	NA	miR-6844, miR-1301, miR-5047	NA	NA
chr6:88142597_T-A	chr6	88142597	88142597	CNR1	Not Significant	Not Significant	0.1	35.8209	-35.3	FALSE	PABPC1	NA	NA	NA	SRSF5	PUF60, NOVA1	NA	NA	NA	NA
chr1:246666017_A-G	chr1	246666017	246666017	CNST	Not Significant	Not Significant	0	43.7811	-42.9	FALSE	NA	NA	NA	NA	NA	NA	NA	miR-671	NA	NA
chr1:246666051_C-T	chr1	246666051	246666051	CNST	Not Significant	Not Significant	0	42.2886	-44	FALSE	NA	NA	NA	NA	NA	NA	miR-1180	NA	NA	NA
chr1:246667978_A-G	chr1	246667978	246667978	CNST	Not Significant	Not Significant	0	54.2289	-71.6	TRUE	NA	NA	NA	NA	NA	NA	NA	NA	NA	NA
chr11:100308917_G-C	chr11	100308917	100308917	CNTN5	Not Significant	Not Significant	0	28.3582	-30	TRUE	NA	NA	NA	NA	NA	NA	NA	NA	NA	NA
chr11:100309003_T-A	chr11	100309003	100309003	CNTN5	Not Significant	Significant	0	31.8408	-34.6	FALSE	NA	IGF2BP3, PABPC1, IGF2BP2	NA	NA	NA	SRSF5	NA	miR-335	NA	NA
chr11:100309664_G-A	chr11	100309664	100309664	CNTN5	Not Significant	Not Significant	0	35.8209	-35.3	FALSE	NA	NA	NA	NA	TRA2A	NA	NA	NA	NA	NA
chr7:148419352_G-A	chr7	148419352	148419352	CNTNAP2	Not Significant	Not Significant	0.3	41.791	-34.2	TRUE	NA	NA	NA	NA	NA	NA	NA	NA	NA	NA
chr7:148419588_C-T	chr7	148419588	148419588	CNTNAP2	Not Significant	Not Significant	0	51.7413	-50.3	TRUE	NA	NA	NA	NA	NA	NA	NA	NA	NA	NA
chr7:148420895_A-C	chr7	148420895	148420895	CNTNAP2	Not Significant	Significant	1	27.8607	-27	FALSE	NA	NA	NA	NA	NA	ELAVL4	NA	NA	NA	NA
chr2:124915145_C-T	chr2	124915145	124915145	CNTNAP5	Not Significant	Not Significant	0	31.8408	-41.5	FALSE	IGF2BP3, hnRNPLL, HNRNPL	NA	NA	NA	NA	HNRNPF, TRNAU1AP, DAZ3	NA	NA	NA	NA
chr2:124915197_C-T	chr2	124915197	124915197	CNTNAP5	Not Significant	Not Significant	0	30.3483	-40.3	FALSE	IGF2BP3, hnRNPLL, HNRNPL	NA	NA	NA	NA	HNRNPF, TRNAU1AP, DAZ3	NA	NA	NA	NA
chr2:124915219_T-C	chr2	124915219	124915219	CNTNAP5	Not Significant	Not Significant	0	29.3532	-38.3	FALSE	RBMS3	IGF2BP3, hnRNPLL, HNRNPL	NA	NA	HNRNPF, TRNAU1AP, DAZ3	HNRNPL	NA	NA	NA	NA
chr2:124915221_T-C	chr2	124915221	124915221	CNTNAP5	Not Significant	Not Significant	0	29.3532	-38.3	FALSE	RBMS3	IGF2BP3, IGF2BP2	NA	K562.TNRC6A	HNRNPF, TRNAU1AP, DAZ3	SRSF2, MBNL1	NA	NA	NA	NA
chr2:124915262_T-C	chr2	124915262	124915262	CNTNAP5	Not Significant	Not Significant	0	28.8557	-31	FALSE	NA	NA	NA	NA	NA	PUM1	NA	NA	NA	NA
chr9:121158604_T-C	chr9	121158604	121158604	CNTRL	Not Significant	Not Significant	0	31.3433	-32.07	FALSE	NA	NA	NA	NA	NOVA1	NA	NA	NA	NA	NA
chr9:121161400_T-G	chr9	121161400	121161400	CNTRL	Not Significant	Not Significant	0	21.8905	-30.4	FALSE	NA	NA	NA	NA	PUF60, CPEB1, RBM6, HNRNPC, RBM4B, HNRNPCL1, NOVA1, RBMS2, IGF2BP2, HNRNPA2B1	NA	NA	NA	NA	NA
chr9:121161489_A-G	chr9	121161489	121161489	CNTRL	Not Significant	Not Significant	0.9	29.8507	-39.5	FALSE	NA	NA	NA	NA	HNRNPC, KHDRBS3, PCBP1	NA	NA	miR-181a, miR-181b, miR-181c, miR-181d, miR-4262, miR-543	NA	NA
chr7:107202688_G-C	chr7	107202688	107202688	COG5	Significant	Not Significant	0	30.8458	-22.1	FALSE	NA	NA	NA	NA	CNOT4	NA	NA	NA	NA	NA
chr7:107208325_T-C	chr7	107208325	107208325	COG5	Not Significant	Not Significant	1	38.3085	-39.1	FALSE	ACO1	FUS	NA	NA	KHSRP, SRSF10	NA	miR-106b	NA	NA	NA
chr7:107208981_C-G	chr7	107208981	107208981	COG5	Not Significant	Not Significant	0	48.7562	-54.2	FALSE	MBNL1	NA	NA	NA	NA	DAZ3	NA	NA	NA	NA
chr7:107209332_C-A	chr7	107209332	107209332	COG5	Not Significant	Not Significant	0	42.2886	-24.87	TRUE	NA	NA	NA	NA	NA	NA	NA	NA	NA	NA
chr7:107209418_T-A	chr7	107209418	107209418	COG5	Not Significant	Not Significant	0	46.7662	-37.15	TRUE	NA	NA	NA	NA	NA	NA	NA	NA	NA	NA
chr7:107209990_G-C	chr7	107209990	107209990	COG5	Not Significant	Not Significant	0	53.7313	-45.1	TRUE	NA	NA	NA	NA	NA	NA	NA	NA	NA	NA
chr13:39788375_A-G	chr13	39788375	39788375	COG6	Not Significant	Not Significant	0.9	50.7463	-64.5	FALSE	SRSF9	EIF4B	NA	NA	NA	NA	NA	NA	NA	NA
chr13:39789589_A-G	chr13	39789589	39789589	COG6	Not Significant	Not Significant	0	49.7512	-6.2	TRUE	NA	NA	NA	NA	NA	NA	NA	NA	NA	NA
chr13:39789828_C-T	chr13	39789828	39789828	COG6	Not Significant	Not Significant	0	41.791	-47.5	FALSE	NA	FUS	NA	NA	NA	NA	miR-4687, miR-342, miR-4664	NA	NA	NA
chr1:102876860_T-C	chr1	102876860	102876860	COL11A1	Not Significant	Not Significant	0	27.3632	-24.5	FALSE	NA	NA	NA	NA	NA	ZFP36	NA	NA	NA	NA
chr1:102876965_A-C	chr1	102876965	102876965	COL11A1	Not Significant	Not Significant	0	23.8806	-24.64	FALSE	NA	NA	NA	NA	HNRNPD, TARDBP	NA	NA	NA	NA	NA
chr1:102877168_T-A	chr1	102877168	102877168	COL11A1	Not Significant	Not Significant	0.3	32.8358	-36.2	FALSE	NA	NA	NA	NA	NA	SFPQ, NOVA1	NA	NA	NA	NA
chr20:63333050_G-A	chr20	63333050	63333050	COL20A1	Not Significant	Not Significant	0	67.6617	-79.3	FALSE	NA	RBMX	NA	NA	NA	NA	NA	miR-331, miR-1291, miR-6775, miR-1233	NA	NA
chr20:63333163_T-C	chr20	63333163	63333163	COL20A1	Not Significant	Not Significant	0	65.1741	-90.7	FALSE	NA	PCBP2	NA	NA	NA	DAZ3, ILF2	NA	miR-149, miR-4728, miR-6785, miR-6883, miR-6825, miR-4723, miR-5698, miR-6870, miR-7111, miR-491, miR-1296, miR-6756, miR-6766, miR-4651, miR-608	NA	NA
chr20:63333355_C-T	chr20	63333355	63333355	COL20A1	Not Significant	Not Significant	0	64.1791	-90.3	FALSE	NA	NA	NA	NA	NA	NA	NA	miR-361	NA	NA
chr20:63333443_G-A	chr20	63333443	63333443	COL20A1	Not Significant	Not Significant	0	64.1791	-92.8	FALSE	BRUNOL6	NA	NA	NA	SRSF4	NA	NA	NA	NA	NA
chr13:110149376_A-G	chr13	110149376	110149376	COL4A1	Not Significant	Not Significant	0.2	33.8308	-25.6	TRUE	NA	NA	NA	NA	NA	NA	NA	NA	NA	NA
chr13:110149798_C-A	chr13	110149798	110149798	COL4A1	Not Significant	Not Significant	0.5	31.8408	-31	FALSE	NA	NA	NA	NA	KHDRBS2, KHSRP, CELF1	NA	NA	NA	NA	NA
chr13:110191276_G-T	chr13	110191276	110191276	COL4A1	Not Significant	Not Significant	0	30.8458	-37.4	FALSE	MBNL1	NA	NA	NA	NA	NA	NA	NA	NA	NA
chr13:110191407_A-T	chr13	110191407	110191407	COL4A1	Not Significant	Not Significant	0	32.8358	-35.6	TRUE	NA	NA	NA	NA	NA	NA	NA	NA	NA	NA
chr11:111294231_G-T	chr11	111294231	111294231	COLCA1	Not Significant	Not Significant	0	41.2935	-30.7	TRUE	NA	NA	NA	NA	NA	NA	NA	NA	NA	NA
chr11:111294688_C-T	chr11	111294688	111294688	COLCA1	Not Significant	Not Significant	0	48.2587	-57.5	FALSE	NONO	Fusip1	NA	NA	NA	NA	NA	NA	NA	NA
chr11:111294962_G-T	chr11	111294962	111294962	COLCA1	Not Significant	Not Significant	0	44.2786	-56	FALSE	MATR3	NA	NA	NA	NA	NA	NA	miR-16-2, miR-195	NA	NA
chr12:108646922_C-A	chr12	108646922	108646922	CORO1C	Not Significant	Not Significant	0	27.8607	-32.1	FALSE	BRUNOL6	ELAVL1, BRUNOL5, TIA1, BRUNOL4, CPEB4	NA	HepG2.CSTF2, K562.TARDBP	NA	PUF60, CPEB1, RBM6, RBM4B, HNRNPCL1, RC3H1, NOVA1, ELAVL4, UNK, RBMS2, IGF2BP2, BOLL	NA	NA	NA	NA
chr12:108647320_C-T	chr12	108647320	108647320	CORO1C	Significant	Not Significant	1	49.7512	-48	FALSE	HNRNPH2	SRSF9	NA	NA	NA	NA	NA	NA	NA	NA
chr9:98121165_C-G	chr9	98121165	98121165	CORO2A	Not Significant	Not Significant	0	34.3284	-39.2	FALSE	NA	PABPC1	NA	NA	NA	NA	miR-29a	NA	NA	NA
chr9:98121331_G-A	chr9	98121331	98121331	CORO2A	Significant	Not Significant	0.3	45.2736	-57.9	TRUE	NA	NA	NA	NA	NA	NA	NA	NA	NA	NA
chr9:98121331_G-T	chr9	98121331	98121331	CORO2A	Significant	Not Significant	0.3	45.2736	-57.9	FALSE	NA	NA	NA	NA	NA	SRSF2	NA	NA	NA	NA
chr9:98121999_G-C	chr9	98121999	98121999	CORO2A	Not Significant	Not Significant	0	52.7363	-64.9	FALSE	NA	NA	NA	NA	NA	NA	NA	miR-324	NA	NA
chr9:98122036_G-T	chr9	98122036	98122036	CORO2A	Not Significant	Not Significant	0	54.2289	-64.4	FALSE	RBMX	NA	NA	NA	NA	NA	NA	NA	NA	NA
chr9:98123498_T-C	chr9	98123498	98123498	CORO2A	Not Significant	Not Significant	0	49.2537	-59.6	FALSE	PABPC1, SART3, PABPC4	PABPN1	NA	NA	SRSF5	NA	NA	NA	NA	NA
chr9:98123500_T-C	chr9	98123500	98123500	CORO2A	Not Significant	Not Significant	0	48.2587	-58.9	FALSE	PABPC1, SART3, PABPC4	NA	NA	NA	SRSF5	NA	NA	NA	NA	NA
chr9:98123673_T-G	chr9	98123673	98123673	CORO2A	Not Significant	Not Significant	0	54.7264	-72	FALSE	PABPC1, SART3, RBMY1A1, PABPC4	NA	NA	NA	SRSF11, SRSF5	NA	NA	NA	NA	NA
chr19:55349852_G-T	chr19	55349852	55349852	COX6B2	Not Significant	Not Significant	0	55.2239	-73	FALSE	NA	NA	NA	NA	NA	RBM45	NA	NA	NA	NA
chr19:55350392_G-T	chr19	55350392	55350392	COX6B2	Not Significant	Not Significant	0	62.6866	-73.3	FALSE	NA	RBMX	NA	NA	NA	NA	NA	NA	NA	NA
chr19:55350645_G-A	chr19	55350645	55350645	COX6B2	Not Significant	Not Significant	0	62.6866	-68.6	FALSE	NA	NA	NA	NA	NA	NA	NA	miR-197, miR-3132, miR-133a	NA	NA
chr19:55353667_G-C	chr19	55353667	55353667	COX6B2	Not Significant	Not Significant	0	54.2289	-58.6	TRUE	NA	NA	NA	NA	NA	NA	NA	NA	NA	NA
chr3:148896761_C-A	chr3	148896761	148896761	CPA3	Not Significant	Not Significant	0	37.3134	-20.8	FALSE	NA	NA	NA	NA	NA	EWSR1, ZNF326	NA	NA	NA	NA
chr3:148896806_C-A	chr3	148896806	148896806	CPA3	Not Significant	Not Significant	0	37.3134	-31.3	FALSE	NA	NA	NA	NA	NA	NA	NA	miR-223, miR-30a, miR-30d, miR-30e	NA	NA
chr3:148897025_C-A	chr3	148897025	148897025	CPA3	Not Significant	Not Significant	0	31.3433	-28.8	FALSE	RBMX	NA	NA	NA	NA	NA	NA	NA	NA	NA
chr17:30465827_T-G	chr17	30465827	30465827	CPD	Not Significant	Not Significant	0.1	38.806	-35.6	FALSE	NA	NA	NA	NA	SRSF2	NA	NA	NA	NA	NA
chr17:30465828_T-G	chr17	30465828	30465828	CPD	Not Significant	Not Significant	0.1	38.806	-35.3	FALSE	NA	A2BP1	NA	NA	NA	HNRNPA2B1	NA	NA	NA	NA
chr17:30467563_G-T	chr17	30467563	30467563	CPD	Not Significant	Not Significant	0.6	36.3184	-38.1	FALSE	NA	NA	NA	NA	SFPQ	PUF60, IGF2BP2	miR-4666a, let-7a, let-7b, let-7f-1, miR-98	NA	NA	NA
chr17:30469440_G-T	chr17	30469440	30469440	CPD	Not Significant	Not Significant	0.2	37.8109	-38.2	FALSE	EIF4B	NA	NA	NA	NA	NA	NA	NA	NA	NA
chr15:82543464_A-T	chr15	82543464	82543464	CPEB1	Not Significant	Not Significant	0.1	36.8159	-32.2	FALSE	ELAVL1, TIA1, CPEB4	NA	NA	NA	PUF60, CPEB1, RBM6, RBM4B, NOVA1, UNK, RBMS2, BOLL	HNRNPD, HNRNPC	NA	NA	NA	NA
chr15:82543822_A-T	chr15	82543822	82543822	CPEB1	Not Significant	Not Significant	0	37.3134	-45.2	FALSE	RALY, TIA1	PABPC1, SART3, PABPC4	NA	NA	PUF60, CPEB1, RBM6, RBM4B, HNRNPCL1, NOVA1, RBMS2, IGF2BP2	SRSF11, SRSF5	NA	NA	NA	NA
chr15:82544294_T-C	chr15	82544294	82544294	CPEB1	Not Significant	Not Significant	0.4	40.796	-49.6	FALSE	PABPC1, SART3, PABPC4	NA	NA	NA	SRSF11, SRSF5	HNRNPF, UNK	NA	NA	NA	NA
chr11:68755212_G-A	chr11	68755212	68755212	CPT1A	Not Significant	Not Significant	0	41.2935	-45.7	TRUE	NA	NA	NA	NA	NA	NA	NA	NA	NA	NA
chr11:68755708_C-T	chr11	68755708	68755708	CPT1A	Not Significant	Not Significant	0	45.2736	-48.7	FALSE	NA	RBM6	NA	NA	HNRNPK	NA	NA	NA	NA	NA
chr11:68756185_C-T	chr11	68756185	68756185	CPT1A	Not Significant	Not Significant	0	42.7861	-47.3	TRUE	NA	NA	NA	NA	NA	NA	NA	NA	NA	NA
chr11:68757106_C-T	chr11	68757106	68757106	CPT1A	Not Significant	Not Significant	0	47.7612	-61.6	FALSE	NA	RBMX	NA	NA	NA	NA	NA	NA	NA	NA
chr11:68757396_A-T	chr11	68757396	68757396	CPT1A	Not Significant	Not Significant	0	46.7662	-64.2	TRUE	NA	NA	NA	NA	NA	NA	NA	NA	NA	NA
chr5:173133848_T-C	chr5	173133848	173133848	CREBRF	Not Significant	Not Significant	1	32.3383	-31.6	FALSE	NA	YBX2	NA	NA	NA	NA	NA	NA	NA	NA
chr5:173135347_T-G	chr5	173135347	173135347	CREBRF	Not Significant	Not Significant	1	31.8408	-27	TRUE	NA	NA	NA	NA	NA	NA	NA	NA	NA	NA
chr5:173135605_C-T	chr5	173135605	173135605	CREBRF	Not Significant	Not Significant	0	27.8607	-35.6	TRUE	NA	NA	NA	NA	NA	NA	NA	NA	NA	NA
chr2:101346148_T-A	chr2	101346148	101346148	CREG2	Not Significant	Not Significant	0	39.3035	-50.3	FALSE	NA	NA	NA	NA	NA	SFPQ, NOVA1	NA	NA	NA	NA
chr2:101348577_T-C	chr2	101348577	101348577	CREG2	Not Significant	Not Significant	0	35.3234	-28.3	FALSE	PABPC1, SART3, PABPC4	NA	NA	NA	SRSF11, SRSF5	HNRNPF, UNK	NA	NA	NA	NA
chr2:101349399_C-T	chr2	101349399	101349399	CREG2	Not Significant	Not Significant	0	26.3682	-24.3	TRUE	NA	NA	NA	NA	NA	NA	NA	NA	NA	NA
chr6:49727513_A-T	chr6	49727513	49727513	CRISP3	Not Significant	Not Significant	0	33.3333	-37.9	FALSE	NA	NA	NA	NA	TAF15, NUPL2, MBNL1	SFPQ, PTBP3	NA	NA	NA	PAS
chr6:49727834_C-G	chr6	49727834	49727834	CRISP3	Not Significant	Not Significant	0	33.3333	-32.6	FALSE	NA	NA	NA	NA	NA	SRSF2	NA	NA	NA	NA
chr6:49728642_T-A	chr6	49728642	49728642	CRISP3	Not Significant	Not Significant	0	30.8458	-32.5	FALSE	NA	MBNL1	NA	NA	NA	SRSF2	NA	miR-548l, miR-1297, miR-26a, miR-26b, miR-4465, miR-3617, miR-512	NA	NA
chr6:49728718_T-C	chr6	49728718	49728718	CRISP3	Not Significant	Not Significant	0	38.3085	-44.5	FALSE	NA	NA	NA	NA	HNRNPL	RBM4	NA	NA	NA	NA
chr6:49728726_G-A	chr6	49728726	49728726	CRISP3	Not Significant	Not Significant	0	37.8109	-43.5	FALSE	NA	NA	NA	NA	RBM4	NA	NA	NA	NA	NA
chr16:84906675_A-T	chr16	84906675	84906675	CRISPLD2	Not Significant	Not Significant	0	48.2587	-58.6	FALSE	SRSF9	NA	NA	NA	CELF1	NA	NA	NA	NA	NA
chr16:84907224_C-T	chr16	84907224	84907224	CRISPLD2	Not Significant	Not Significant	0	55.2239	-60.8	TRUE	NA	NA	NA	NA	NA	NA	NA	NA	NA	NA
chr16:84907917_A-G	chr16	84907917	84907917	CRISPLD2	Not Significant	Not Significant	0	47.2637	-48.4	TRUE	NA	NA	NA	NA	NA	NA	NA	NA	NA	NA
chr7:16088081_C-T	chr7	16088081	16088081	CRPPA	Not Significant	Not Significant	0	30.8458	-39.4	FALSE	NA	NA	NA	NA	NA	TAF15	NA	NA	NA	NA
chr7:16088606_G-A	chr7	16088606	16088606	CRPPA	Significant	Not Significant	0	55.2239	-60.9	FALSE	NA	NA	NA	NA	NA	PUF60	NA	NA	NA	NA
chr7:16089124_A-C	chr7	16089124	16089124	CRPPA	Not Significant	Not Significant	0	29.3532	-56.2	FALSE	NA	RBMS1	NA	NA	HNRNPF, TRNAU1AP, DAZ3	TAF15, NUPL2, SRSF5, MBNL1	NA	NA	NA	NA
chr7:16089177_C-T	chr7	16089177	16089177	CRPPA	Not Significant	Not Significant	0	27.8607	-61.4	FALSE	NA	NA	NA	NA	NA	SRSF2, MBNL1	NA	NA	NA	NA
chr7:16091653_C-T	chr7	16091653	16091653	CRPPA	Significant	Not Significant	0	34.8259	-33.9	TRUE	NA	NA	NA	NA	NA	NA	NA	NA	NA	NA
chr1:109926116_C-T	chr1	109926116	109926116	CSF1	Not Significant	Not Significant	0.3	47.2637	-39.8	FALSE	NA	BRUNOL6	NA	NA	NA	NA	NA	NA	NA	NA
chr1:109926354_C-T	chr1	109926354	109926354	CSF1	Not Significant	Not Significant	0	41.2935	-29.7	FALSE	NA	NA	NA	NA	SRSF2	PUF60, SFPQ, NOVA1	NA	NA	NA	NA
chr1:109928994_G-A	chr1	109928994	109928994	CSF1	Not Significant	Not Significant	0	63.1841	-74	FALSE	NA	NA	NA	NA	NA	NA	miR-6512, miR-6720, miR-361, miR-874	NA	NA	NA
chr8:2935835_A-T	chr8	2935835	2935835	CSMD1	Not Significant	Not Significant	1	36.3184	-33.1	FALSE	NA	NA	NA	NA	NOVA1	NA	NA	NA	NA	NA
chr8:2936507_G-A	chr8	2936507	2936507	CSMD1	Not Significant	Not Significant	0	48.7562	-53.5	TRUE	NA	NA	NA	NA	NA	NA	NA	NA	NA	NA
chr8:2937445_A-C	chr8	2937445	2937445	CSMD1	Significant	Not Significant	0	32.3383	-40	FALSE	CPEB4	RALY	HepG2.HNRNPC	K562.KHSRP, HepG2.FUBP3	PUF60, CPEB1, RBM6, RBM4B, HNRNPCL1, RC3H1, RBMS2, IGF2BP2, BOLL	ELAVL4	NA	NA	NA	NA
chr8:112223285_T-C	chr8	112223285	112223285	CSMD3	Significant	Not Significant	1	38.3085	-43.3	TRUE	NA	NA	NA	NA	NA	NA	NA	NA	NA	NA
chr8:112223305_G-T	chr8	112223305	112223305	CSMD3	Not Significant	Not Significant	1	37.8109	-42.9	FALSE	MBNL1	NA	NA	NA	NA	NA	NA	NA	NA	NA
chr8:112223306_C-T	chr8	112223306	112223306	CSMD3	Not Significant	Not Significant	1	37.3134	-42.9	FALSE	NA	EIF4B	NA	NA	NA	NA	NA	NA	NA	NA
chr8:112223463_C-T	chr8	112223463	112223463	CSMD3	Not Significant	Not Significant	1	31.8408	-33.9	FALSE	NA	NA	NA	K562.METAP2	NA	NA	NA	NA	NA	NA
chr8:112224211_C-T	chr8	112224211	112224211	CSMD3	Not Significant	Not Significant	0	33.3333	-32.5	FALSE	EIF4B	PABPN1	NA	NA	NA	NA	NA	NA	NA	NA
chr8:112224319_C-A	chr8	112224319	112224319	CSMD3	Not Significant	Not Significant	0.3	32.8358	-28.8	FALSE	NA	NA	NA	NA	NA	PUF60, ZCRB1, FUBP1	NA	NA	NA	NA
chr5:149493589_A-C	chr5	149493589	149493589	CSNK1A1	Not Significant	Not Significant	0	31.8408	-27.9	FALSE	NA	EIF4B	NA	NA	NA	NA	NA	NA	NA	NA
chr5:149494407_T-A	chr5	149494407	149494407	CSNK1A1	Not Significant	Not Significant	1	39.801	-48.2	FALSE	RBMX	NA	NA	NA	NA	PUF60, ZCRB1, FUBP1	NA	NA	NA	NA
chr5:149495802_G-T	chr5	149495802	149495802	CSNK1A1	Not Significant	Not Significant	1	30.3483	-36.5	FALSE	NA	ELAVL1	NA	NA	NA	PUF60, HNRNPCL1, KHDRBS3, NOVA1, PCBP1	NA	NA	NA	NA
chr5:149495966_A-T	chr5	149495966	149495966	CSNK1A1	Not Significant	Not Significant	0.9	28.3582	-29.2	FALSE	ELAVL1, TIA1, CPEB4	NA	NA	NA	PUF60, CPEB1, RBM6, RBM4B, HNRNPCL1, RC3H1, NOVA1, UNK, RBMS2, BOLL	NA	NA	NA	NA	NA
chr5:149496302_T-A	chr5	149496302	149496302	CSNK1A1	Not Significant	Not Significant	1	38.3085	-40.1	FALSE	RBMX	NA	NA	NA	NA	NA	NA	NA	NA	NA
chr19:1980472_G-T	chr19	1980472	1980472	CSNK1G2	Not Significant	Not Significant	0	52.7363	-52.4	FALSE	EIF4B	NA	NA	NA	NA	NA	NA	NA	NA	NA
chr19:1981022_C-A	chr19	1981022	1981022	CSNK1G2	Not Significant	Not Significant	0	71.1443	-93.7	FALSE	NA	SRSF9	NA	NA	NA	CELF1	NA	NA	NA	NA
chr19:1981195_G-T	chr19	1981195	1981195	CSNK1G2	Not Significant	Not Significant	0	61.194	-88.5	TRUE	NA	NA	NA	NA	NA	NA	NA	NA	NA	NA
chr20:473383_C-T	chr20	473383	473383	CSNK2A1	Not Significant	Not Significant	0	51.7413	-54.5	FALSE	SRSF9	NA	NA	NA	RBM45	NA	NA	NA	NA	NA
chr20:477124_A-C	chr20	477124	477124	CSNK2A1	Not Significant	Not Significant	0.2	49.7512	-64.5	FALSE	MBNL1	NA	NA	NA	NA	NA	NA	NA	NA	NA
chr20:478173_C-A	chr20	478173	478173	CSNK2A1	Not Significant	Not Significant	0	44.7761	-46.1	FALSE	NA	NA	NA	NA	NA	NOVA1, ELAVL4, UNK	NA	NA	NA	NA
chr20:481410_G-A	chr20	481410	481410	CSNK2A1	Not Significant	Not Significant	1	43.2836	-57.9	FALSE	NA	NA	NA	NA	NA	HNRNPCL1	NA	NA	NA	NA
chr20:481521_T-C	chr20	481521	481521	CSNK2A1	Not Significant	Not Significant	0	41.791	-51.1	FALSE	PABPC4	NA	NA	NA	SRSF11, SRSF5	NA	NA	NA	NA	NA
chr2:165681762_C-T	chr2	165681762	165681762	CSRNP3	Not Significant	Not Significant	0	29.3532	-93.2	FALSE	IGF2BP3, hnRNPLL, HNRNPL	NA	NA	NA	NA	HNRNPF, TRNAU1AP, DAZ3	NA	NA	NA	NA
chr2:165681829_G-A	chr2	165681829	165681829	CSRNP3	Not Significant	Not Significant	0	30.8458	-78.68	FALSE	BRUNOL5, BRUNOL4	RBMS3	HepG2.SRSF7, HepG2.CSTF2, HepG2.DKC1, K562.TARDBP, K562.EIF4G2	NA	SRSF4	HNRNPF, DAZ3	NA	NA	NA	NA
chr2:165685146_A-G	chr2	165685146	165685146	CSRNP3	Significant	Not Significant	0	26.3682	-17.7	FALSE	PABPC1	YTHDC1	NA	NA	SRSF5	NA	NA	NA	NA	NA
chr2:165688983_C-G	chr2	165688983	165688983	CSRNP3	Not Significant	Not Significant	0.6	28.3582	-35.8	FALSE	NA	NA	NA	NA	PCBP1	NA	NA	NA	NA	NA
chr20:23626737_G-C	chr20	23626737	23626737	CST3	Not Significant	Not Significant	0	43.2836	-28	FALSE	NA	NA	NA	NA	TRA2A	NA	NA	NA	NA	NA
chr20:23628032_T-A	chr20	23628032	23628032	CST3	Not Significant	Significant	0.2	27.8607	-15.94	FALSE	PABPC1, SART3, PABPC4	HNRNPC, HNRNPCL1	NA	NA	SRSF11, SRSF5	PUF60, CPEB1, RBM6, RBM4B, HNRNPCL1, NOVA1, RBMS2, IGF2BP2	NA	NA	NA	NA
chr20:23628218_T-C	chr20	23628218	23628218	CST3	Not Significant	Not Significant	0	45.2736	-47	TRUE	NA	NA	NA	NA	NA	NA	NA	NA	NA	NA
chr20:23633719_A-C	chr20	23633719	23633719	CST3	Not Significant	Not Significant	0	58.209	-68.3	FALSE	NA	MBNL1	NA	NA	NA	NA	NA	miR-15a, miR-15b, miR-16, miR-195, miR-424, miR-497, miR-6838	NA	NA
chr20:56403740_G-A	chr20	56403740	56403740	CSTF1	Not Significant	Not Significant	0	59.204	-55.2	FALSE	HNRNPA1L2	RBMX	NA	NA	NA	NA	NA	NA	NA	NA
chr20:56403838_C-T	chr20	56403838	56403838	CSTF1	Not Significant	Not Significant	0	46.2687	-50.5	TRUE	NA	NA	NA	NA	NA	NA	NA	NA	NA	NA
chr20:56404287_A-T	chr20	56404287	56404287	CSTF1	Not Significant	Not Significant	0	30.8458	-22.8	FALSE	NA	NA	NA	NA	PCBP1	HNRNPD, RBM6	NA	NA	NA	NA
chr17:8225425_T-C	chr17	8225425	8225425	CTC1	Not Significant	Not Significant	0	48.2587	-50.6	TRUE	NA	NA	NA	NA	NA	NA	NA	NA	NA	NA
chr17:8226305_C-T	chr17	8226305	8226305	CTC1	Not Significant	Not Significant	1	45.2736	-54.9	TRUE	NA	NA	NA	NA	NA	NA	NA	NA	NA	NA
chr17:8227558_C-T	chr17	8227558	8227558	CTC1	Not Significant	Not Significant	0	52.2388	-54.1	FALSE	EIF4B	NA	NA	NA	NA	NA	NA	NA	NA	NA
chr20:57497227_A-C	chr20	57497227	57497227	CTCFL	Not Significant	Not Significant	0	26.8657	-32.2	FALSE	HNRNPC, TIA1, CPEB4, HNRNPCL1	NA	NA	NA	PUF60, CPEB1, RBM6, RBM4B, HNRNPCL1, RC3H1, RBMS2, IGF2BP2	ELAVL4	NA	NA	NA	NA
chr20:57497557_T-A	chr20	57497557	57497557	CTCFL	Not Significant	Not Significant	0	40.796	-40	TRUE	NA	NA	NA	NA	NA	NA	NA	NA	NA	NA
chr20:57507376_A-T	chr20	57507376	57507376	CTCFL	Not Significant	Not Significant	0	50.7463	-69.6	FALSE	NA	PABPC1, SART3, PABPC4	NA	NA	NA	SRSF11, SRSF5	NA	NA	NA	NA
chr20:57518538_T-G	chr20	57518538	57518538	CTCFL	Not Significant	Not Significant	0	26.8657	-32.9	FALSE	NA	NA	NA	NA	NOVA1	NA	NA	NA	NA	NA
chr20:57518570_G-A	chr20	57518570	57518570	CTCFL	Not Significant	Not Significant	0	24.3781	-31.1	FALSE	NA	ELAVL1, TIA1, RALY, CPEB4	NA	K562.KHSRP	NA	CPEB1, RBM6, RBM4B, HNRNPCL1, RC3H1, NOVA1, ELAVL4, UNK, RBMS2, IGF2BP2	NA	NA	NA	NA
chr18:79753857_G-T	chr18	79753857	79753857	CTDP1	Not Significant	Not Significant	0.6	56.2189	-69.4	FALSE	NA	hnRNPK	NA	NA	NA	NA	miR-6842, miR-185, miR-4721, miR-1226	NA	NA	NA
chr12:57821369_C-T	chr12	57821369	57821369	CTDSP2	Not Significant	Not Significant	0	56.7164	-64.8	FALSE	NA	NA	NA	NA	NA	SRSF2, HNRNPA2B1	NA	NA	NA	NA
chr12:57821495_A-G	chr12	57821495	57821495	CTDSP2	Not Significant	Not Significant	1	54.7264	-61	FALSE	NA	NA	NA	NA	ZNF326	NA	NA	NA	NA	NA
chr12:57821790_A-T	chr12	57821790	57821790	CTDSP2	Not Significant	Not Significant	0.1	52.2388	-66	TRUE	NA	NA	NA	NA	NA	NA	NA	NA	NA	NA
chr12:57822113_G-A	chr12	57822113	57822113	CTDSP2	Not Significant	Not Significant	0	59.7015	-94.5	FALSE	PCBP2	NA	NA	HepG2.DDX59	DAZ3	NA	NA	NA	NA	NA
chr2:80647943_G-T	chr2	80647943	80647943	CTNNA2	Not Significant	Not Significant	1	36.3184	-40.9	FALSE	NA	ELAVL1, TIA1, CPEB4	NA	NA	ZFP36, SFPQ	PUF60, CPEB1, RBM6, RBM4B, HNRNPCL1, RC3H1, UNK, RBMS2, IGF2BP2	NA	NA	NA	NA
chr2:80648600_T-C	chr2	80648600	80648600	CTNNA2	Not Significant	Not Significant	0.9	36.3184	-39.2	FALSE	ELAVL1, CPEB4	NA	NA	NA	PUF60, CPEB1, RBM6, RBM4B, HNRNPCL1, RC3H1, NOVA1, UNK, RBMS2, IGF2BP2, BOLL	NA	NA	NA	NA	NA
chr2:80648619_G-C	chr2	80648619	80648619	CTNNA2	Not Significant	Not Significant	1	38.3085	-43.5	FALSE	NA	NA	NA	NA	NA	NA	miR-15b, miR-548c	NA	NA	NA
chr1:15447626_G-T	chr1	15447626	15447626	CTRC	Not Significant	Not Significant	0	64.1791	-83	FALSE	NA	HNRNPA1	NA	NA	RBM4B, HNRNPF	NA	NA	NA	NA	NA
chr1:15448642_G-A	chr1	15448642	15448642	CTRC	Not Significant	Not Significant	0	54.2289	-56.8	FALSE	NA	RBMX	NA	NA	NA	TRA2A, A1CF	NA	miR-1285, miR-3187, miR-5189, miR-612, miR-6860, miR-4492, miR-4498, miR-5001, miR-762, miR-185, miR-6846, miR-6848, miR-4260	NA	NA
chr1:15449076_G-C	chr1	15449076	15449076	CTRC	Not Significant	Not Significant	0	44.7761	-41.9	FALSE	RBMX, ENOX1	NA	NA	NA	NA	HNRNPL, TAF15	NA	NA	NA	NA
chr8:11843028_A-T	chr8	11843028	11843028	CTSB	Not Significant	Not Significant	0.1	50.2488	-67.7	FALSE	NA	NA	NA	NA	RBM45	SRSF10	NA	NA	NA	NA
chr8:11843661_T-C	chr8	11843661	11843661	CTSB	Not Significant	Not Significant	0	49.7512	-83	TRUE	NA	NA	NA	NA	NA	NA	NA	NA	NA	NA
chr8:11843762_G-T	chr8	11843762	11843762	CTSB	Not Significant	Not Significant	0	51.2438	-69.6	TRUE	NA	NA	NA	NA	NA	NA	NA	NA	NA	NA
chr11:88293641_A-G	chr11	88293641	88293641	CTSC	Not Significant	Not Significant	0.1	22.3881	-29.7	FALSE	NA	NA	NA	NA	IGF2BP2	NA	NA	NA	NA	NA
chr11:88322575_G-T	chr11	88322575	88322575	CTSC	Not Significant	Not Significant	0	32.8358	-32.8	FALSE	CPEB2	NA	NA	NA	NA	HNRNPA2B1	NA	NA	NA	NA
chr11:88326207_G-A	chr11	88326207	88326207	CTSC	Not Significant	Not Significant	0.1	42.7861	-48.3	FALSE	YB-1, YBX2	NA	NA	NA	NA	NA	NA	NA	NA	NA
chr1:150730223_T-C	chr1	150730223	150730223	CTSS	Not Significant	Not Significant	0	36.3184	-31.2	TRUE	NA	NA	NA	NA	NA	NA	NA	NA	NA	NA
chr1:150731303_G-A	chr1	150731303	150731303	CTSS	Not Significant	Not Significant	0	49.2537	-57.2	TRUE	NA	NA	NA	NA	NA	NA	NA	NA	NA	NA
chr1:150731365_G-A	chr1	150731365	150731365	CTSS	Not Significant	Not Significant	0	42.7861	-51	FALSE	NA	NA	NA	NA	TRA2A	NA	NA	NA	NA	NA
chr1:150732248_C-T	chr1	150732248	150732248	CTSS	Significant	Not Significant	0	39.3035	-50.9	FALSE	SRSF9	NA	NA	NA	NA	NA	NA	NA	NA	NA
chr1:150732820_G-A	chr1	150732820	150732820	CTSS	Not Significant	Not Significant	0	51.7413	-66.1	FALSE	NA	NA	NA	NA	KHDRBS2, KHSRP, CELF1	NA	NA	NA	NA	NA
chr9:97030478_G-A	chr9	97030478	97030478	CTSV	Not Significant	Not Significant	0	43.7811	-52.3	TRUE	NA	NA	NA	NA	NA	NA	NA	NA	NA	NA
chr9:97031646_T-C	chr9	97031646	97031646	CTSV	Not Significant	Not Significant	0	36.8159	-34.1	FALSE	PABPC1	NA	NA	NA	SRSF5	TARDBP, HNRNPF, UNK, RBM45, DAZAP1, RBMS3	NA	NA	NA	NA
chr9:97031703_G-C	chr9	97031703	97031703	CTSV	Not Significant	Significant	0	41.2935	-43	TRUE	NA	NA	NA	NA	NA	NA	NA	NA	NA	NA
chr9:97031954_C-A	chr9	97031954	97031954	CTSV	Not Significant	Significant	0	40.796	-47.4	FALSE	FUS	NA	NA	NA	NA	SRSF2, HNRNPA2B1	NA	miR-25, miR-32, miR-363, miR-367, miR-92a, miR-92b	NA	NA
chr2:224472752_A-C	chr2	224472752	224472752	CUL3	Not Significant	Not Significant	1	30.3483	-32.8	FALSE	U2AF2	NA	NA	NA	PUF60, CPEB1, RBM6, RBM4B, HNRNPCL1, NOVA1, RBMS2, IGF2BP2	ELAVL4, SRSF5	NA	NA	NA	NA
chr2:224473441_T-A	chr2	224473441	224473441	CUL3	Not Significant	Not Significant	1	30.8458	-40.3	FALSE	NA	HNRNPC, ELAVL2, CPEB2, RALY, TIA1, HNRNPCL1	NA	NA	NA	PUF60, CPEB1, RBM6, RBM4B, NOVA1, RBMS2, IGF2BP2	NA	NA	NA	NA
chr2:224473679_G-A	chr2	224473679	224473679	CUL3	Not Significant	Not Significant	0.4	34.8259	-26.9	FALSE	NA	NA	NA	NA	NA	SRSF2	NA	NA	NA	NA
chr7:102252702_T-C	chr7	102252702	102252702	CUX1	Not Significant	Not Significant	0	55.2239	-53.1	TRUE	NA	NA	NA	NA	NA	NA	NA	NA	NA	NA
chr7:102253247_C-T	chr7	102253247	102253247	CUX1	Not Significant	Not Significant	0	58.209	-73.5	TRUE	NA	NA	NA	NA	NA	NA	NA	NA	NA	NA
chr7:102253497_G-T	chr7	102253497	102253497	CUX1	Not Significant	Not Significant	0	45.2736	-55.8	FALSE	A2BP1, YTHDC1	NA	NA	NA	SRSF2, HNRNPA2B1	NA	NA	NA	NA	NA
chr7:102257776_C-T	chr7	102257776	102257776	CUX1	Not Significant	Not Significant	1	41.2935	-20.3	FALSE	NA	YTHDC1	NA	NA	RBM4	RBM6	miR-210	NA	NA	NA
chr7:102258108_C-T	chr7	102258108	102258108	CUX1	Not Significant	Not Significant	1	48.7562	-52.3	TRUE	NA	NA	NA	NA	NA	NA	NA	NA	NA	NA
chr7:102283641_C-G	chr7	102283641	102283641	CUX1	Not Significant	Not Significant	0	57.7114	-37.5	TRUE	NA	NA	NA	NA	NA	NA	NA	NA	NA	NA
chr7:102283836_C-G	chr7	102283836	102283836	CUX1	Not Significant	Not Significant	0	51.2438	-67.7	FALSE	NA	NA	NA	NA	NA	NA	miR-4762, miR-148b, miR-6874	NA	NA	NA
chr7:102283863_C-T	chr7	102283863	102283863	CUX1	Not Significant	Not Significant	0	52.7363	-57.9	FALSE	NA	NA	NA	NA	NA	SRSF2, HNRNPA2B1	NA	NA	NA	NA
chr10:44371102_G-T	chr10	44371102	44371102	CXCL12	Not Significant	Not Significant	0	45.7711	-47.8	TRUE	NA	NA	NA	NA	NA	NA	NA	NA	NA	NA
chr10:44371239_T-C	chr10	44371239	44371239	CXCL12	Not Significant	Not Significant	0	38.806	-52.1	FALSE	PABPC5	EIF4B, SRSF1, SRSF9	NA	NA	NA	NA	NA	NA	NA	NA
chr10:44371706_A-G	chr10	44371706	44371706	CXCL12	Not Significant	Not Significant	0	27.3632	-22.6	FALSE	NA	NA	NA	NA	MBNL1	NA	NA	NA	NA	NA
chr10:44373108_C-T	chr10	44373108	44373108	CXCL12	Not Significant	Not Significant	0.8	39.801	-44.3	TRUE	NA	NA	NA	NA	NA	NA	NA	NA	NA	NA
chr11:61349921_G-A	chr11	61349921	61349921	CYB561A3	Not Significant	Not Significant	0	54.2289	-70.2	FALSE	NA	RBMX	NA	NA	NA	NA	NA	NA	NA	NA
chr11:61350260_C-T	chr11	61350260	61350260	CYB561A3	Not Significant	Not Significant	0	65.1741	-70.2	FALSE	SAMD4A, MBNL1, FUS	NA	HepG2.XPO5	NA	NA	NA	NA	NA	NA	NA
chr11:61350336_A-C	chr11	61350336	61350336	CYB561A3	Not Significant	Not Significant	0	63.6816	-84.2	FALSE	MBNL1	NA	NA	NA	NA	NA	NA	miR-4537, miR-335	NA	NA
chr11:61350337_G-T	chr11	61350337	61350337	CYB561A3	Not Significant	Not Significant	0	63.6816	-84.2	TRUE	NA	NA	NA	NA	NA	NA	NA	NA	NA	NA
chr11:61350338_A-T	chr11	61350338	61350338	CYB561A3	Not Significant	Not Significant	0	64.1791	-83.3	TRUE	NA	NA	NA	NA	NA	NA	NA	NA	NA	NA
chr7:25118666_G-A	chr7	25118666	25118666	CYCS	Not Significant	Not Significant	0	45.2736	-59.7	TRUE	NA	NA	NA	NA	NA	NA	NA	NA	NA	NA
chr7:25119105_G-C	chr7	25119105	25119105	CYCS	Not Significant	Not Significant	0	45.2736	-50.1	TRUE	NA	NA	NA	NA	NA	NA	NA	NA	NA	NA
chr7:25120475_C-G	chr7	25120475	25120475	CYCS	Not Significant	Not Significant	0	38.806	-58.6	TRUE	NA	NA	NA	NA	NA	NA	NA	NA	NA	NA
chr7:25123234_C-T	chr7	25123234	25123234	CYCS	Not Significant	Not Significant	0	34.8259	-41.8	TRUE	NA	NA	NA	NA	NA	NA	NA	NA	NA	NA
chr16:50798015_G-A	chr16	50798015	50798015	CYLD	Not Significant	Not Significant	0	42.2886	-51.7	FALSE	NA	SNRNP70	NA	NA	RBM4B, HNRNPF, RBM45	NA	NA	NA	NA	NA
chr16:50799448_T-C	chr16	50799448	50799448	CYLD	Not Significant	Not Significant	0	34.3284	-35.9	FALSE	NA	RBMX	NA	NA	NA	NA	NA	NA	NA	NA
chr16:50799615_T-C	chr16	50799615	50799615	CYLD	Not Significant	Not Significant	0	32.3383	-41	FALSE	NA	NA	NA	NA	HNRNPD, HNRNPCL1	NA	NA	NA	NA	NA
chr16:50800202_T-A	chr16	50800202	50800202	CYLD	Not Significant	Not Significant	0	47.2637	-58.9	FALSE	NA	PABPC1, SART3, IGF2BP2, PABPC4	NA	NA	MBNL1	SRSF11, SRSF5	NA	NA	NA	NA
chr2:203300916_G-T	chr2	203300916	203300916	CYP20A1	Not Significant	Not Significant	0	52.2388	-60.7	FALSE	NA	NA	NA	NA	NA	HNRNPK	NA	NA	NA	NA
chr2:203305454_C-T	chr2	203305454	203305454	CYP20A1	Not Significant	Not Significant	0.1	45.7711	-44.6	FALSE	NA	NA	NA	NA	DAZ3	NA	NA	NA	NA	NA
chr2:203305495_C-T	chr2	203305495	203305495	CYP20A1	Not Significant	Not Significant	0	43.7811	-43.8	TRUE	NA	NA	NA	NA	NA	NA	NA	NA	NA	NA
chr10:93077336_G-T	chr10	93077336	93077336	CYP26A1	Not Significant	Significant	0	35.3234	-42.2	FALSE	EIF4B	NA	NA	NA	NA	PUF60, NOVA1	NA	NA	NA	NA
chr10:93077664_A-T	chr10	93077664	93077664	CYP26A1	Not Significant	Not Significant	0.8	30.8458	-38.5	FALSE	PABPC5	RBMS3	NA	NA	NA	HNRNPF, TRNAU1AP, DAZ3	NA	NA	NA	NA
chr10:93077794_T-C	chr10	93077794	93077794	CYP26A1	Not Significant	Not Significant	0	33.3333	-31.4	FALSE	NA	NA	HepG2.NOL12	NA	NA	NA	NA	NA	NA	NA
chr19:15912676_A-G	chr19	15912676	15912676	CYP4F11	Not Significant	Not Significant	0	36.8159	-28.51	FALSE	ELAVL1, HNRNPC, TIA1, HNRNPCL1	CPEB2	HepG2.HNRNPC	NA	CPEB1, RBM6, RBM4B, HNRNPCL1, RC3H1, NOVA1, UNK, RBMS2, IGF2BP2, BOLL	NA	NA	NA	NA	NA
chr19:15912680_A-T	chr19	15912680	15912680	CYP4F11	Not Significant	Not Significant	0	36.3184	-28.51	FALSE	ELAVL1, TIA1, CPEB4	RBMS3	HepG2.HNRNPC	NA	CPEB1, RBM6, RBM4B, HNRNPCL1, RC3H1, UNK, RBMS2, IGF2BP2, BOLL	HNRNPF, TRNAU1AP, DAZ3	NA	NA	NA	NA
chr19:15913293_T-C	chr19	15913293	15913293	CYP4F11	Not Significant	Not Significant	0	52.7363	-54.4	TRUE	NA	NA	NA	NA	NA	NA	NA	NA	NA	NA
chr19:15659660_T-C	chr19	15659660	15659660	CYP4F3	Not Significant	Not Significant	0	39.801	-34.2	FALSE	NA	NA	NA	NA	HNRNPD	NA	NA	NA	NA	NA
chr19:15659950_G-C	chr19	15659950	15659950	CYP4F3	Not Significant	Not Significant	0	41.2935	-49.3	FALSE	YTHDC1	ACO1	NA	NA	NA	NA	NA	NA	NA	NA
chr19:15660766_G-C	chr19	15660766	15660766	CYP4F3	Not Significant	Not Significant	0.1	51.7413	-76.4	FALSE	YTHDC1	ACO1	NA	NA	NA	NA	NA	miR-7156, miR-1184, miR-106b	NA	NA
chr14:59369960_C-T	chr14	59369960	59369960	DAAM1	Not Significant	Not Significant	1	30.3483	-31.6	FALSE	NA	ELAVL1	NA	NA	NA	PUF60, HNRNPCL1, NOVA1, ELAVL4	NA	NA	NA	NA
chr14:59370092_C-A	chr14	59370092	59370092	DAAM1	Not Significant	Not Significant	1	23.3831	-23.2	TRUE	NA	NA	NA	NA	NA	NA	NA	NA	NA	NA
chr14:59370396_C-A	chr14	59370396	59370396	DAAM1	Not Significant	Not Significant	0.7	33.3333	-48	FALSE	NA	NA	NA	NA	A1CF, DAZ3	NA	NA	NA	NA	NA
chr14:59371109_C-A	chr14	59371109	59371109	DAAM1	Not Significant	Not Significant	0	34.3284	-36.1	FALSE	IGF2BP3, IGF2BP2	PABPC1, SART3, PABPC4	NA	NA	NA	SRSF11, SRSF5	NA	NA	NA	NA
chr1:56996142_A-T	chr1	56996142	56996142	DAB1	Not Significant	Not Significant	0	30.8458	-32.4	FALSE	NA	NA	NA	NA	NA	MBNL1	miR-548l, miR-1297, miR-26a, miR-26b, miR-4465	NA	NA	NA
chr1:56996438_A-G	chr1	56996438	56996438	DAB1	Not Significant	Not Significant	1	35.8209	-38.4	FALSE	NA	NA	NA	NA	NA	NA	miR-15b, miR-548c	NA	NA	NA
chr1:56996456_G-A	chr1	56996456	56996456	DAB1	Not Significant	Not Significant	1	36.8159	-39.1	FALSE	NA	ELAVL1	NA	NA	NA	SFPQ, NOVA1	NA	NA	NA	NA
chr7:44061738_G-A	chr7	44061738	44061738	DBNL	Not Significant	Not Significant	0	54.7264	-50.7	TRUE	NA	NA	NA	NA	NA	NA	NA	NA	NA	NA
chr7:44061751_A-T	chr7	44061751	44061751	DBNL	Not Significant	Not Significant	0	55.7214	-53.2	FALSE	NA	NA	NA	NA	NA	NA	NA	miR-185, miR-4306, miR-4644, miR-3150b, miR-4784, miR-4524b	NA	NA
chr7:44068144_G-C	chr7	44068144	44068144	DBNL	Significant	Not Significant	0	59.204	-85.6	FALSE	NA	NA	NA	NA	NA	A1CF, DAZ3	NA	NA	NA	NA
chr1:100188691_G-C	chr1	100188691	100188691	DBT	Not Significant	Not Significant	0	40.796	-45	FALSE	RBMY1A1	NA	NA	NA	NA	NA	NA	NA	NA	NA
chr1:100193127_G-C	chr1	100193127	100193127	DBT	Not Significant	Not Significant	0.2	44.2786	-46.1	TRUE	NA	NA	NA	NA	NA	NA	NA	NA	NA	NA
chr1:100193761_C-A	chr1	100193761	100193761	DBT	Not Significant	Not Significant	0	55.2239	-66.4	TRUE	NA	NA	NA	NA	NA	NA	NA	NA	NA	NA
chr1:100195153_G-A	chr1	100195153	100195153	DBT	Not Significant	Not Significant	0	31.8408	-33.4	TRUE	NA	NA	NA	NA	NA	NA	NA	NA	NA	NA
chr8:87872460_G-A	chr8	87872460	87872460	DCAF4L2	Not Significant	Significant	0	33.3333	-27.6	FALSE	NA	NA	NA	NA	NA	HNRNPC, PCBP1	NA	miR-4775, miR-590	NA	NA
chr8:87872515_A-G	chr8	87872515	87872515	DCAF4L2	Not Significant	Not Significant	0	31.3433	-32.3	FALSE	ELAVL1, TIA1	NA	HepG2.HNRNPC	NA	PUF60, CPEB1, RBM6, RBM4B, HNRNPCL1, RC3H1, NOVA1, UNK, RBMS2, IGF2BP2, BOLL	NA	NA	NA	NA	NA
chr8:87872516_A-G	chr8	87872516	87872516	DCAF4L2	Not Significant	Not Significant	0	30.8458	-32	FALSE	ELAVL1, TIA1	NA	HepG2.HNRNPC	NA	PUF60, CPEB1, RBM6, RBM4B, HNRNPCL1, RC3H1, NOVA1, UNK, RBMS2, IGF2BP2, BOLL	DAZ3	NA	NA	NA	NA
chr8:87872718_C-T	chr8	87872718	87872718	DCAF4L2	Not Significant	Not Significant	0	43.7811	-53.2	FALSE	NA	RBMX	NA	NA	NA	NA	NA	NA	NA	NA
chr18:53532192_A-G	chr18	53532192	53532192	DCC	Not Significant	Not Significant	1	34.8259	-42.7	FALSE	NA	SRSF9	NA	NA	NA	CELF1	NA	NA	NA	NA
chr18:53533158_G-A	chr18	53533158	53533158	DCC	Not Significant	Not Significant	0	33.8308	-27.8	FALSE	NA	NA	NA	NA	NA	HNRNPA2B1	NA	miR-4795, miR-183	NA	NA
chr18:53533480_T-A	chr18	53533480	53533480	DCC	Not Significant	Not Significant	0.3	31.3433	-37	FALSE	ELAVL1, TIA1, CPEB4	PABPC1, SART3, PABPC4	NA	NA	PUF60, CPEB1, RBM6, RBM4B, HNRNPCL1, RC3H1, NOVA1, UNK, RBMS2, BOLL	SRSF11, SRSF5	NA	NA	NA	NA
chr18:53533483_A-G	chr18	53533483	53533483	DCC	Not Significant	Not Significant	0.8	31.3433	-37	FALSE	PABPC4	NA	K562.KHDRBS1	NA	SRSF11, SRSF5	NA	NA	NA	NA	NA
chr18:53535717_T-A	chr18	53535717	53535717	DCC	Not Significant	Not Significant	1	31.8408	-33.3	TRUE	NA	NA	NA	NA	NA	NA	NA	NA	NA	NA
chr4:154233092_A-G	chr4	154233092	154233092	DCHS2	Not Significant	Not Significant	0	37.8109	-42.8	FALSE	NA	NA	NA	NA	TAF15, NUPL2, SRSF5	NA	NA	NA	NA	NA
chr4:154233824_T-C	chr4	154233824	154233824	DCHS2	Not Significant	Not Significant	0	33.3333	-43.8	FALSE	A2BP1	NA	NA	NA	SRSF2, HNRNPA2B1	NA	NA	NA	NA	NA
chr4:154234332_C-T	chr4	154234332	154234332	DCHS2	Not Significant	Not Significant	0	32.3383	-28.4	FALSE	BRUNOL6	NA	NA	NA	NA	TRNAU1AP, DAZ3	NA	NA	NA	NA
chr4:154234422_T-A	chr4	154234422	154234422	DCHS2	Not Significant	Not Significant	0	34.8259	-25	FALSE	NA	NA	NA	NA	RBM6, HNRNPA2B1	PUF60, SFPQ, IGF2BP2	NA	NA	NA	NA
chr5:113014058_A-T	chr5	113014058	113014058	DCP2	Not Significant	Not Significant	0	45.2736	-52.1	FALSE	NA	NA	NA	NA	TAF15, NUPL2	DAZ3	NA	NA	NA	NA
chr5:113014827_C-A	chr5	113014827	113014827	DCP2	Not Significant	Not Significant	1	35.3234	-43.9	TRUE	NA	NA	NA	NA	NA	NA	NA	NA	NA	NA
chr5:113017920_G-A	chr5	113017920	113017920	DCP2	Not Significant	Not Significant	0	33.8308	-38.6	TRUE	NA	NA	NA	NA	NA	NA	NA	NA	NA	NA
chr5:113020532_C-T	chr5	113020532	113020532	DCP2	Not Significant	Not Significant	0	35.8209	-45.7	FALSE	NA	ELAVL2, ELAVL1	NA	NA	NA	ELAVL4, UNK	NA	NA	NA	NA
chr5:113021227_C-T	chr5	113021227	113021227	DCP2	Not Significant	Not Significant	0	55.2239	-64.1	FALSE	NA	FUS, BRUNOL6	NA	NA	NA	SRSF4	NA	NA	NA	NA
chr3:182939444_A-C	chr3	182939444	182939444	DCUN1D1	Not Significant	Not Significant	0	34.8259	-38.9	TRUE	NA	NA	NA	NA	NA	NA	NA	NA	NA	NA
chr3:182941024_A-T	chr3	182941024	182941024	DCUN1D1	Not Significant	Not Significant	0	31.8408	-35.3	FALSE	ELAVL1, ELAVL2, TIA1, CPEB4	NA	NA	NA	PUF60, CPEB1, RBM6, RBM4B, HNRNPCL1, RC3H1, NOVA1, UNK, RBMS2, BOLL	HNRNPC, HNRNPA2B1	NA	NA	NA	NA
chr3:182943141_A-C	chr3	182943141	182943141	DCUN1D1	Significant	Not Significant	0	27.3632	-29.3	FALSE	NA	NA	NA	NA	NUPL2	NA	NA	NA	NA	NA
chr3:182943613_C-T	chr3	182943613	182943613	DCUN1D1	Not Significant	Not Significant	0	31.3433	-38.4	TRUE	NA	NA	NA	NA	NA	NA	NA	NA	NA	NA
chr11:103050905_T-C	chr11	103050905	103050905	DCUN1D5	Not Significant	Not Significant	0	39.801	-34.2	FALSE	QKI, PABPC1	MBNL1	NA	NA	NA	NA	NA	NA	NA	NA
chr11:103053151_T-A	chr11	103053151	103053151	DCUN1D5	Not Significant	Not Significant	0	30.3483	-35.8	FALSE	PABPC1	HNRNPC, HNRNPCL1	NA	NA	SRSF5	PUF60, CPEB1, RBM6, RBM4B, HNRNPCL1, NOVA1, RBMS2	NA	NA	NA	NA
chr11:103056552_C-T	chr11	103056552	103056552	DCUN1D5	Not Significant	Not Significant	0	40.2985	-33.2	TRUE	NA	NA	NA	NA	NA	NA	NA	NA	NA	NA
chr11:103056821_G-C	chr11	103056821	103056821	DCUN1D5	Not Significant	Not Significant	0	30.3483	-31.9	FALSE	U2AF2	RALY	NA	NA	PUF60	NA	NA	NA	NA	NA
chr14:53036949_C-G	chr14	53036949	53036949	DDHD1	Not Significant	Not Significant	0	45.2736	-47.6	FALSE	EIF4B	NA	NA	NA	NA	NA	NA	miR-455.2, miR-17, miR-3659	NA	NA
chr14:53042449_C-T	chr14	53042449	53042449	DDHD1	Not Significant	Not Significant	0	33.8308	-27.2	TRUE	NA	NA	NA	NA	NA	NA	NA	NA	NA	NA
chr14:53046740_T-G	chr14	53046740	53046740	DDHD1	Not Significant	Not Significant	1	32.8358	-36.5	TRUE	NA	NA	NA	NA	NA	NA	NA	NA	NA	NA
chr1:15665155_G-A	chr1	15665155	15665155	DDI2	Not Significant	Not Significant	0	51.7413	-61.4	FALSE	NA	SRSF9	NA	NA	NA	CELF1	NA	NA	NA	NA
chr1:15666468_A-G	chr1	15666468	15666468	DDI2	Not Significant	Not Significant	0	34.3284	-35.5	TRUE	NA	NA	NA	NA	NA	NA	NA	NA	NA	NA
chr1:15667755_C-T	chr1	15667755	15667755	DDI2	Not Significant	Not Significant	0	36.3184	-48.2	FALSE	NA	NA	NA	NA	NA	NOVA1	NA	NA	NA	NA
chr22:38483850_C-T	chr22	38483850	38483850	DDX17	Not Significant	Not Significant	0	38.806	-40.1	TRUE	NA	NA	NA	NA	NA	NA	NA	NA	NA	NA
chr22:38483975_T-G	chr22	38483975	38483975	DDX17	Not Significant	Not Significant	0	42.7861	-47.8	FALSE	NA	NA	NA	NA	PUF60, HNRNPCL1, NOVA1	NA	NA	NA	NA	NA
chr22:38484082_A-G	chr22	38484082	38484082	DDX17	Not Significant	Not Significant	0	45.2736	-43.9	FALSE	ELAVL1, TIA1, U2AF2, CPEB4	NA	HepG2.SUGP2	NA	CPEB1, RBM6, RBM4B, HNRNPCL1, RC3H1, NOVA1, UNK, RBMS2, IGF2BP2	NA	NA	NA	NA	NA
chr22:38485682_A-C	chr22	38485682	38485682	DDX17	Not Significant	Not Significant	0.2	31.8408	-32.5	FALSE	NA	NA	NA	NA	HNRNPF, TRNAU1AP, DAZ3	TAF15, SRSF5, MBNL1	NA	NA	NA	NA
chr22:38485697_T-A	chr22	38485697	38485697	DDX17	Not Significant	Not Significant	0.1	30.8458	-37.2	FALSE	PABPC1, SART3, PABPC4	NA	NA	NA	SRSF5	NA	NA	NA	NA	NA
chr22:38485699_T-A	chr22	38485699	38485699	DDX17	Not Significant	Not Significant	0.1	31.3433	-36.5	FALSE	PABPC1, SART3, PABPC4	KHDRBS2	NA	NA	SRSF5	SFPQ, PTBP3	NA	NA	NA	PAS
chr22:38485780_C-G	chr22	38485780	38485780	DDX17	Not Significant	Not Significant	1	28.8557	-21.6	FALSE	YTHDC1	RBM6, RBMX	NA	NA	NA	NA	NA	NA	NA	NA
chr9:132593569_A-G	chr9	132593569	132593569	DDX31	Not Significant	Not Significant	0	48.2587	-55.6	FALSE	FUS	NA	NA	NA	UNK	NA	NA	NA	NA	NA
chr9:132593901_G-A	chr9	132593901	132593901	DDX31	Not Significant	Not Significant	0	55.2239	-66.5	FALSE	NA	NA	NA	NA	DAZ3	NA	NA	NA	NA	NA
chr9:132594007_C-T	chr9	132594007	132594007	DDX31	Not Significant	Not Significant	0.7	55.7214	-62.3	FALSE	NA	NA	HepG2.LARP4	NA	NA	ELAVL4	NA	NA	NA	NA
chr17:37610421_G-A	chr17	37610421	37610421	DDX52	Not Significant	Not Significant	0	43.2836	-52.2	FALSE	RBMX	NA	NA	NA	TRA2A	NA	NA	NA	NA	NA
chr17:37611585_T-C	chr17	37611585	37611585	DDX52	Not Significant	Not Significant	0.2	51.2438	-57.1	FALSE	HNRNPC, HNRNPCL1	NA	NA	NA	HNRNPA2B1	ELAVL4	NA	NA	NA	NA
chr17:37612363_C-T	chr17	37612363	37612363	DDX52	Not Significant	Not Significant	0	46.2687	-51.9	TRUE	NA	NA	NA	NA	NA	NA	NA	NA	NA	NA
chr11:118748067_A-T	chr11	118748067	118748067	DDX6	Not Significant	Not Significant	0	37.8109	-53.4	FALSE	ELAVL1	PABPC1, SART3, PABPC4	NA	NA	HNRNPCL1, PCBP1	SRSF11, SRSF5	NA	NA	NA	NA
chr11:118748746_T-C	chr11	118748746	118748746	DDX6	Not Significant	Not Significant	0	39.801	-42.2	FALSE	NA	RALY, TIA1	NA	NA	HNRNPC, CNOT4, IGF2BP2	NA	NA	NA	NA	NA
chr11:118748910_A-G	chr11	118748910	118748910	DDX6	Not Significant	Not Significant	1	43.2836	-48.8	FALSE	ELAVL1	MBNL1	NA	NA	NOVA1, ELAVL4, UNK	NA	NA	NA	NA	NA
chr11:118749133_T-C	chr11	118749133	118749133	DDX6	Not Significant	Not Significant	0.8	35.8209	-44.3	TRUE	NA	NA	NA	NA	NA	NA	NA	NA	NA	NA
chr11:118750596_G-T	chr11	118750596	118750596	DDX6	Not Significant	Not Significant	1	38.3085	-42.8	TRUE	NA	NA	NA	NA	NA	NA	NA	NA	NA	NA
chr11:118751154_C-G	chr11	118751154	118751154	DDX6	Not Significant	Not Significant	1	35.3234	-43.9	TRUE	NA	NA	NA	NA	NA	NA	NA	NA	NA	NA
chr5:141939158_C-G	chr5	141939158	141939158	DELE1	Not Significant	Not Significant	0	29.3532	-33.9	TRUE	NA	NA	NA	NA	NA	NA	NA	NA	NA	NA
chr5:141939223_G-T	chr5	141939223	141939223	DELE1	Not Significant	Not Significant	0	26.8657	-31.5	FALSE	NA	NA	NA	NA	SFPQ, NOVA1	HNRNPA2B1	NA	NA	NA	NA
chr5:141939614_G-C	chr5	141939614	141939614	DELE1	Not Significant	Not Significant	0.6	50.2488	-48.5	TRUE	NA	NA	NA	NA	NA	NA	NA	NA	NA	NA
chr5:141939971_T-C	chr5	141939971	141939971	DELE1	Not Significant	Not Significant	0	49.2537	-70.8	FALSE	NA	NA	NA	NA	NA	TRA2A	NA	NA	NA	NA
chr1:197506057_G-T	chr1	197506057	197506057	DENND1B	Not Significant	Not Significant	0.3	28.8557	-36.1	FALSE	NA	NA	NA	NA	NA	HNRNPD, PUF60, TARDBP, HNRNPCL1, NOVA1	NA	NA	NA	NA
chr1:197506741_T-C	chr1	197506741	197506741	DENND1B	Not Significant	Not Significant	0	31.8408	-38.9	TRUE	NA	NA	NA	NA	NA	NA	NA	NA	NA	NA
chr1:197509160_T-G	chr1	197509160	197509160	DENND1B	Not Significant	Not Significant	0	41.2935	-56.5	FALSE	SRSF2, SNRPA	NA	NA	NA	NA	NA	NA	NA	NA	NA
chr1:197509689_T-A	chr1	197509689	197509689	DENND1B	Not Significant	Not Significant	0	32.3383	-32.4	FALSE	NA	NA	NA	NA	RBM4B, HNRNPF	NA	NA	NA	NA	NA
chr1:197509710_G-C	chr1	197509710	197509710	DENND1B	Not Significant	Significant	1	33.3333	-35.9	TRUE	NA	NA	NA	NA	NA	NA	NA	NA	NA	NA
chr1:197509865_A-G	chr1	197509865	197509865	DENND1B	Not Significant	Not Significant	0.7	27.3632	-28.3	FALSE	NA	NA	NA	NA	PUF60, HNRNPC, NOVA1, HNRNPA2B1	NA	NA	NA	NA	NA
chr12:31382680_C-A	chr12	31382680	31382680	DENND5B	Not Significant	Not Significant	0	34.3284	-43.7	TRUE	NA	NA	NA	NA	NA	NA	NA	NA	NA	NA
chr12:31385545_A-T	chr12	31385545	31385545	DENND5B	Not Significant	Not Significant	0	45.2736	-53	FALSE	NA	NA	NA	NA	IGF2BP2	CNOT4	NA	miR-30a, miR-30b, miR-30c, miR-30d, miR-30e	NA	NA
chr12:31385838_G-A	chr12	31385838	31385838	DENND5B	Not Significant	Not Significant	0	58.7065	-73.2	FALSE	NA	NA	NA	NA	NA	NUPL2	NA	NA	NA	NA
chr12:31387117_C-T	chr12	31387117	31387117	DENND5B	Not Significant	Not Significant	1	37.3134	-28.1	FALSE	SNRPA	IGF2BP3, hnRNPLL, HNRNPL	NA	NA	PUM1	HNRNPL, MBNL1	NA	NA	NA	NA
chr12:31451718_C-G	chr12	31451718	31451718	DENND5B	Not Significant	Not Significant	0	29.3532	-25.8	FALSE	RBMX	NA	NA	NA	NA	NA	NA	NA	NA	NA
chr1:244707506_G-T	chr1	244707506	244707506	DESI2	Not Significant	Not Significant	0	41.2935	-46.2	FALSE	NA	A1CF	NA	NA	NA	KHDRBS3, SRSF5, HNRNPA2B1, PCBP1	NA	NA	NA	NA
chr1:244707912_T-A	chr1	244707912	244707912	DESI2	Not Significant	Not Significant	0	31.8408	-30.4	TRUE	NA	NA	NA	NA	NA	NA	NA	NA	NA	NA
chr1:244708214_C-T	chr1	244708214	244708214	DESI2	Not Significant	Not Significant	0.1	37.3134	-39.7	FALSE	NA	NA	NA	K562.METAP2	NA	NA	NA	NA	NA	NA
chr1:244708319_T-A	chr1	244708319	244708319	DESI2	Not Significant	Not Significant	0	44.2786	-58.8	FALSE	ELAVL1, TIA1, CPEB4	NA	NA	NA	PUF60, CPEB1, RBM6, RBM4B, HNRNPCL1, RC3H1, NOVA1, UNK, RBMS2, BOLL	NA	NA	NA	NA	NA
chr1:10456820_G-A	chr1	10456820	10456820	DFFA	Not Significant	Not Significant	0	43.7811	-46.5	TRUE	NA	NA	NA	NA	NA	NA	NA	NA	NA	NA
chr1:10458115_A-C	chr1	10458115	10458115	DFFA	Not Significant	Not Significant	0	49.2537	-47.2	TRUE	NA	NA	NA	NA	NA	NA	NA	NA	NA	NA
chr1:10458187_C-T	chr1	10458187	10458187	DFFA	Not Significant	Not Significant	0	48.7562	-53	FALSE	MBNL1	NA	NA	NA	NA	NA	NA	NA	NA	NA
chr1:10459731_A-T	chr1	10459731	10459731	DFFA	Not Significant	Not Significant	0	38.806	-45.5	FALSE	ELAVL1, TIA1, CPEB4	KHDRBS1	NA	NA	PUF60, CPEB1, RBM6, RBM4B, HNRNPCL1, RC3H1, NOVA1, UNK, RBMS2, BOLL	SFPQ	NA	NA	NA	NA
chr17:56865001_A-T	chr17	56865001	56865001	DGKE	Not Significant	Not Significant	0	30.8458	-32.9	FALSE	NA	NA	NA	NA	NA	PUF60, CPEB1, RBM6, RBM4B, NOVA1, RBMS2, IGF2BP2	NA	NA	NA	NA
chr17:56865477_C-T	chr17	56865477	56865477	DGKE	Not Significant	Not Significant	0	33.3333	-39.3	FALSE	NA	NA	NA	NA	NA	ELAVL4	NA	NA	NA	NA
chr17:56867374_C-T	chr17	56867374	56867374	DGKE	Not Significant	Not Significant	0	46.2687	-62.4	FALSE	NA	FUS	NA	NA	NA	SFPQ, NOVA1	NA	NA	NA	NA
chr3:186147489_G-C	chr3	186147489	186147489	DGKG	Not Significant	Not Significant	0.5	40.796	-53.7	FALSE	NA	EIF4B	NA	NA	NA	NA	NA	miR-6814, miR-29a	NA	NA
chr3:186147490_C-A	chr3	186147490	186147490	DGKG	Not Significant	Not Significant	0.3	41.2935	-53.8	TRUE	NA	NA	NA	NA	NA	NA	NA	NA	NA	NA
chr3:186149202_C-T	chr3	186149202	186149202	DGKG	Not Significant	Not Significant	0.4	42.7861	-47.4	FALSE	NA	NA	NA	NA	NA	SRSF2, HNRNPA2B1	NA	NA	NA	NA
chr3:186149236_G-T	chr3	186149236	186149236	DGKG	Not Significant	Not Significant	0	42.7861	-44	FALSE	PABPC3	IGF2BP3, PABPC1, SART3, IGF2BP2, PABPC4	NA	NA	NA	SRSF11, SRSF5	NA	NA	NA	NA
chr3:186149584_G-T	chr3	186149584	186149584	DGKG	Not Significant	Not Significant	0.8	52.7363	-59.5	FALSE	NA	YTHDC1	NA	NA	NA	SRSF2	NA	miR-1297, miR-26a, miR-26b, miR-4465	NA	NA
chr17:5441593_T-C	chr17	5441593	5441593	DHX33	Not Significant	Not Significant	0	31.8408	-33.1	FALSE	NA	NA	NA	NA	TRNAU1AP, DAZ3	NA	NA	NA	NA	NA
chr17:5442417_A-T	chr17	5442417	5442417	DHX33	Not Significant	Not Significant	0	35.8209	-34.2	FALSE	NA	NA	K562.SMNDC1	NA	NA	NA	NA	NA	NA	NA
chr17:5442420_G-T	chr17	5442420	5442420	DHX33	Not Significant	Not Significant	0	36.8159	-38.1	TRUE	NA	NA	NA	NA	NA	NA	NA	NA	NA	NA
chr17:5443026_T-C	chr17	5443026	5443026	DHX33	Not Significant	Not Significant	0	43.7811	-57.2	TRUE	NA	NA	NA	NA	NA	NA	NA	NA	NA	NA
chr14:95088726_T-C	chr14	95088726	95088726	DICER1	Not Significant	Not Significant	0	41.791	-46.1	FALSE	NA	NA	NA	NA	RBM4B	NA, TARDBP, RC3H1, RBM45, UNK, DAZAP1, RBMS3	NA	NA	NA	NA
chr14:95089392_A-G	chr14	95089392	95089392	DICER1	Not Significant	Not Significant	1	33.3333	-25.9	TRUE	NA	NA	NA	NA	NA	NA	NA	NA	NA	NA
chr14:95090425_C-A	chr14	95090425	95090425	DICER1	Not Significant	Not Significant	0.1	28.8557	-22.5	FALSE	EIF4B	NA	NA	NA	NA	RBM6	NA	NA	NA	NA
chr20:62887326_G-A	chr20	62887326	62887326	DIDO1	Not Significant	Not Significant	0	32.3383	-36.8	FALSE	NA	NA	NA	NA	NA	PUF60, CPEB1, RBM6, RBM4B, HNRNPCL1, NOVA1, RBMS2, IGF2BP2	NA	NA	NA	NA
chr20:62887580_A-C	chr20	62887580	62887580	DIDO1	Not Significant	Not Significant	0	58.7065	-59.1	FALSE	NA	FUS	NA	NA	NA	UNK	NA	NA	NA	NA
chr20:62887675_G-A	chr20	62887675	62887675	DIDO1	Not Significant	Significant	0	59.7015	-73.4	FALSE	SRSF9	NA	NA	NA	NA	NA	NA	NA	NA	NA
chr20:62888783_G-A	chr20	62888783	62888783	DIDO1	Not Significant	Not Significant	0	47.7612	-56.8	TRUE	NA	NA	NA	NA	NA	NA	NA	NA	NA	NA
chr20:62889358_C-T	chr20	62889358	62889358	DIDO1	Not Significant	Not Significant	0	59.204	-74.3	TRUE	NA	NA	NA	NA	NA	NA	NA	NA	NA	NA
chr20:62889830_C-G	chr20	62889830	62889830	DIDO1	Not Significant	Not Significant	0	40.2985	-51.2	FALSE	FUS	MBNL1	NA	NA	NA	NA	NA	NA	NA	NA
chr20:62890823_G-T	chr20	62890823	62890823	DIDO1	Not Significant	Not Significant	0	53.7313	-57	TRUE	NA	NA	NA	NA	NA	NA	NA	NA	NA	NA
chr3:143990300_T-C	chr3	143990300	143990300	DIPK2A	Not Significant	Not Significant	1	30.3483	-37	FALSE	ELAVL1, TIA1	NA	HepG2.HNRNPC	NA	PUF60, CPEB1, RBM6, RBM4B, HNRNPCL1, RC3H1, NOVA1, UNK, RBMS2, IGF2BP2, BOLL	DAZ3	NA	NA	NA	NA
chr3:143990769_A-G	chr3	143990769	143990769	DIPK2A	Not Significant	Not Significant	0.7	29.3532	-21	FALSE	NA	EIF4B	NA	NA	ELAVL4	NA	NA	NA	NA	NA
chr3:143991882_T-A	chr3	143991882	143991882	DIPK2A	Not Significant	Not Significant	0	35.3234	-46.7	TRUE	NA	NA	NA	NA	NA	NA	NA	NA	NA	NA
chrX:45150179_G-A	chrX	45150179	45150179	DIPK2B	Not Significant	Not Significant	0.2	54.2289	-54.7	FALSE	RBMX	NA	NA	NA	NA	NA	NA	NA	NA	NA
chrX:45150492_G-T	chrX	45150492	45150492	DIPK2B	Not Significant	Not Significant	0	48.7562	-53.3	TRUE	NA	NA	NA	NA	NA	NA	NA	NA	NA	NA
chrX:45150958_G-A	chrX	45150958	45150958	DIPK2B	Not Significant	Not Significant	0	51.2438	-49	FALSE	NA	FUS	NA	NA	NA	TARDBP, UNK, DAZAP1	NA	NA	NA	NA
chrX:45151585_C-T	chrX	45151585	45151585	DIPK2B	Not Significant	Not Significant	0.1	48.2587	-59.7	FALSE	NA	NA	NA	NA	NA	NA	miR-15a, miR-15b, miR-16, miR-195, miR-424, miR-497, miR-6838, miR-4327, miR-3200	NA	NA	NA
chr11:83457926_T-A	chr11	83457926	83457926	DLG2	Not Significant	Not Significant	0.1	41.2935	-37.9	FALSE	NA	NA	NA	NA	NA	MBNL1	NA	NA	NA	NA
chr11:83458150_C-T	chr11	83458150	83458150	DLG2	Not Significant	Not Significant	1	50.7463	-61.9	TRUE	NA	NA	NA	NA	NA	NA	NA	NA	NA	NA
chr11:83458162_G-C	chr11	83458162	83458162	DLG2	Not Significant	Not Significant	1	52.2388	-66.5	FALSE	NA	NA	NA	NA	NA	RBM6	miR-27a	NA	NA	NA
chr8:1702242_A-G	chr8	1702242	1702242	DLGAP2	Not Significant	Not Significant	0	32.8358	-37.3	FALSE	NA	NA	NA	NA	NA	NA	miR-590	NA	NA	NA
chr8:1703045_C-T	chr8	1703045	1703045	DLGAP2	Not Significant	Not Significant	0.6	57.2139	-58.3	FALSE	PPRC1, ZC3H10	ACO1	NA	NA	NA	NA	NA	NA	NA	NA
chr8:1703833_G-T	chr8	1703833	1703833	DLGAP2	Not Significant	Not Significant	0	44.2786	-42.6	FALSE	NA	NA	NA	NA	RBM4B, HNRNPF, RBM45	NA	NA	NA	NA	NA
chr8:1704876_G-T	chr8	1704876	1704876	DLGAP2	Not Significant	Not Significant	0	41.791	-44.7	TRUE	NA	NA	NA	NA	NA	NA	NA	NA	NA	NA
chr8:1705059_G-T	chr8	1705059	1705059	DLGAP2	Not Significant	Not Significant	0	49.2537	-55.6	TRUE	NA	NA	NA	NA	NA	NA	NA	NA	NA	NA
chr8:1705466_C-A	chr8	1705466	1705466	DLGAP2	Not Significant	Not Significant	0	63.6816	-84.7	FALSE	NA	NA	NA	NA	DAZ3	TRA2A	NA	NA	NA	NA
chr8:1706326_G-A	chr8	1706326	1706326	DLGAP2	Not Significant	Not Significant	0	46.7662	-55.2	FALSE	BRUNOL6	NA	NA	NA	NA	RBM6, NOVA1	NA	NA	NA	NA
chr10:72333064_G-A	chr10	72333064	72333064	DNAJB12	Significant	Not Significant	0	50.2488	-50.9	FALSE	NA	NA	NA	NA	KHDRBS2, KHSRP, SRSF10, CELF1	NA	NA	NA	NA	NA
chr10:72333246_G-A	chr10	72333246	72333246	DNAJB12	Not Significant	Not Significant	0	53.7313	-64.8	TRUE	NA	NA	NA	NA	NA	NA	NA	NA	NA	NA
chr10:72333654_T-A	chr10	72333654	72333654	DNAJB12	Not Significant	Not Significant	0	56.7164	-66.4	FALSE	NA	NA	NA	NA	NA	ELAVL4	NA	NA	NA	NA
chr10:72335036_A-C	chr10	72335036	72335036	DNAJB12	Not Significant	Not Significant	0	63.6816	-86.5	FALSE	MBNL1	NA	NA	NA	NA	KHDRBS2, CELF1	NA	NA	NA	NA
chr7:157386213_A-C	chr7	157386213	157386213	DNAJB6	Not Significant	Not Significant	1	28.8557	-29.5	TRUE	NA	NA	NA	NA	NA	NA	NA	NA	NA	NA
chr7:157386213_A-G	chr7	157386213	157386213	DNAJB6	Not Significant	Not Significant	1	28.8557	-29.5	TRUE	NA	NA	NA	NA	NA	NA	NA	NA	NA	NA
chr7:157416269_G-T	chr7	157416269	157416269	DNAJB6	Not Significant	Not Significant	0	61.194	-76.7	TRUE	NA	NA	NA	NA	NA	NA	NA	NA	NA	NA
chr5:139410358_C-A	chr5	139410358	139410358	DNAJC18	Not Significant	Not Significant	0.5	40.796	-46.9	TRUE	NA	NA	NA	NA	NA	NA	NA	NA	NA	NA
chr5:139412125_C-A	chr5	139412125	139412125	DNAJC18	Not Significant	Not Significant	0.1	51.2438	-67.9	TRUE	NA	NA	NA	NA	NA	NA	NA	NA	NA	NA
chr5:139412445_G-C	chr5	139412445	139412445	DNAJC18	Not Significant	Not Significant	0	53.2338	-67.2	TRUE	NA	NA	NA	NA	NA	NA	NA	NA	NA	NA
chr5:139412504_A-G	chr5	139412504	139412504	DNAJC18	Not Significant	Not Significant	0	51.2438	-67.6	FALSE	FUS	NA	NA	NA	UNK	NA	NA	NA	NA	NA
chr20:63932355_G-T	chr20	63932355	63932355	DNAJC5	Not Significant	Not Significant	0	59.204	-64.1	FALSE	NA	FUS, ZNF638	NA	NA	NA	ELAVL4	NA	miR-21, miR-3591	NA	NA
chr20:63933855_C-T	chr20	63933855	63933855	DNAJC5	Not Significant	Not Significant	0	59.204	-79.4	TRUE	NA	NA	NA	NA	NA	NA	NA	NA	NA	NA
chr20:63934101_G-T	chr20	63934101	63934101	DNAJC5	Not Significant	Not Significant	0	51.2438	-52.1	TRUE	NA	NA	NA	NA	NA	NA	NA	NA	NA	NA
chr20:63935318_G-T	chr20	63935318	63935318	DNAJC5	Not Significant	Not Significant	0	59.7015	-74.4	FALSE	NONO	NA	NA	NA	NA	SRSF2, HNRNPA2B1	NA	NA	NA	NA
chr1:172408103_G-A	chr1	172408103	172408103	DNM3	Not Significant	Not Significant	0	38.806	-56.3	FALSE	ESRP2	NA	NA	NA	NA	NA	NA	NA	NA	NA
chr1:172411900_T-C	chr1	172411900	172411900	DNM3	Not Significant	Not Significant	0	33.3333	-39.1	TRUE	NA	NA	NA	NA	NA	NA	NA	NA	NA	NA
chr1:172418361_C-A	chr1	172418361	172418361	DNM3	Not Significant	Not Significant	0	33.8308	-25.6	FALSE	RBMX	NA	NA	NA	NA	NA	NA	NA	NA	NA
chr18:69841714_T-G	chr18	69841714	69841714	DOK6	Not Significant	Not Significant	0	49.7512	-54.2	FALSE	NA	NA	NA	NA	NA	RBM45	NA	NA	NA	NA
chr18:69842530_T-C	chr18	69842530	69842530	DOK6	Not Significant	Not Significant	0	36.8159	-40.8	TRUE	NA	NA	NA	NA	NA	NA	NA	NA	NA	NA
chr18:69843473_C-T	chr18	69843473	69843473	DOK6	Not Significant	Not Significant	1	52.7363	-68.1	FALSE	MBNL1	NA	NA	NA	NA	NOVA1, ELAVL4	NA	NA	NA	NA
chr18:69847922_G-A	chr18	69847922	69847922	DOK6	Not Significant	Not Significant	0	43.2836	-35.8	FALSE	MBNL1	NA	NA	NA	NA	NA	NA	NA	NA	NA
chr21:33577660_C-T	chr21	33577660	33577660	DONSON	Not Significant	Not Significant	0	42.7861	-23.4	FALSE	BRUNOL5, BRUNOL4	NA	HepG2.SRSF7, HepG2.CSTF2, HepG2.DKC1, K562.TARDBP, K562.EIF4G2	NA	SRSF4	ZFP36, SFPQ, NOVA1	NA	NA	NA	NA
chr21:33577666_C-T	chr21	33577666	33577666	DONSON	Not Significant	Not Significant	0	42.7861	-24.8	FALSE	BRUNOL5, BRUNOL4	NA	HepG2.SRSF7, HepG2.CSTF2, HepG2.DKC1, K562.TARDBP, K562.EIF4G2	NA	SRSF4	ZFP36, SFPQ, NOVA1	NA	NA	NA	NA
chr21:33577668_C-T	chr21	33577668	33577668	DONSON	Not Significant	Not Significant	0	42.2886	-24.8	FALSE	BRUNOL5, BRUNOL4	NA	HepG2.SRSF7, HepG2.CSTF2, HepG2.DKC1, K562.TARDBP, K562.EIF4G2	NA	SRSF4	ZFP36, SFPQ, NOVA1	NA	NA	NA	NA
chr14:72662735_G-A	chr14	72662735	72662735	DPF3	Not Significant	Not Significant	1	54.2289	-53.6	FALSE	NA	NA	K562.LARP7	NA	DAZ3	NA	NA	NA	NA	NA
chr14:72670221_C-T	chr14	72670221	72670221	DPF3	Not Significant	Significant	0	50.7463	-46.2	FALSE	MBNL1	NA	NA	NA	NA	SRSF2	NA	NA	NA	NA
chr14:72670791_C-G	chr14	72670791	72670791	DPF3	Not Significant	Not Significant	1	35.8209	-39.5	TRUE	NA	NA	NA	NA	NA	NA	NA	NA	NA	NA
chr7:154587177_G-A	chr7	154587177	154587177	DPP6	Not Significant	Not Significant	0	49.7512	-55.8	FALSE	NA	NA	NA	NA	RBM4, SRSF2, HNRNPA2B1	NA	NA	NA	NA	NA
chr7:154587282_C-T	chr7	154587282	154587282	DPP6	Not Significant	Not Significant	0	52.7363	-47.3	FALSE	MBNL1	NA	NA	NA	NA	NA	NA	NA	NA	NA
chr7:154588107_C-T	chr7	154588107	154588107	DPP6	Not Significant	Not Significant	0	58.7065	-69.8	FALSE	NA	NA	NA	NA	PUM1	NA	NA	NA	NA	NA
chr7:154588594_A-T	chr7	154588594	154588594	DPP6	Not Significant	Not Significant	0	30.3483	-34.2	FALSE	NA	MBNL1	NA	NA	NA	NA	NA	NA	NA	NA
chr7:154893502_A-G	chr7	154893502	154893502	DPP6	Not Significant	Not Significant	0	50.2488	-53.6	TRUE	NA	NA	NA	NA	NA	NA	NA	NA	NA	NA
chr3:109326315_G-T	chr3	109326315	109326315	DPPA4	Not Significant	Not Significant	0	34.8259	-34.3	TRUE	NA	NA	NA	NA	NA	NA	NA	NA	NA	NA
chr3:109327523_T-A	chr3	109327523	109327523	DPPA4	Not Significant	Not Significant	0	50.2488	-46.6	FALSE	NA	ELAVL1, TIA1, CPEB4	NA	NA	HNRNPA2B1	PUF60, CPEB1, RBM6, RBM4B, HNRNPCL1, RC3H1, NOVA1, UNK, RBMS2, IGF2BP2	NA	NA	NA	NA
chr3:109327533_G-A	chr3	109327533	109327533	DPPA4	Not Significant	Not Significant	0	50.7463	-50.1	FALSE	NA	RBMX	NA	NA	NA	NA	NA	NA	NA	NA
chr3:109327692_G-T	chr3	109327692	109327692	DPPA4	Not Significant	Not Significant	0	37.3134	-45.7	FALSE	NA	NA	K562.ZNF622	NA	KHSRP, KHDRBS2, SRSF10, CELF1	NA	NA	NA	NA	NA
chr8:94790663_G-C	chr8	94790663	94790663	DPY19L4	Not Significant	Not Significant	0.9	24.8756	-32	FALSE	NA	NA	NA	NA	NA	PUF60	NA	NA	NA	NA
chr8:94790978_T-C	chr8	94790978	94790978	DPY19L4	Not Significant	Not Significant	0	27.3632	-26.2	FALSE	NA	NA	NA	NA	ELAVL4	NA	NA	NA	NA	NA
chr8:94791706_C-T	chr8	94791706	94791706	DPY19L4	Not Significant	Not Significant	0	30.3483	-36.9	FALSE	NA	A1CF	NA	NA	NA	HNRNPA2B1	miR-10a	NA	NA	NA
chr2:26948417_G-A	chr2	26948417	26948417	DPYSL5	Not Significant	Not Significant	0	58.7065	-56.5	FALSE	NA	RBMX	NA	NA	NA	NA	NA	NA	NA	NA
chr2:26948558_C-T	chr2	26948558	26948558	DPYSL5	Not Significant	Not Significant	0	61.6915	-75.8	TRUE	NA	NA	NA	NA	NA	NA	NA	NA	NA	NA
chr2:26950202_C-T	chr2	26950202	26950202	DPYSL5	Not Significant	Not Significant	0.7	58.209	-59.5	FALSE	NA	NA	NA	NA	PUM1	NA	NA	NA	NA	NA
chr18:30990769_G-T	chr18	30990769	30990769	DSC3	Significant	Not Significant	0	34.3284	-36.2	FALSE	RBMX	NA	NA	NA	NA	HNRNPD, SRSF2	NA	miR-380, miR-96	NA	NA
chr18:30990875_G-A	chr18	30990875	30990875	DSC3	Not Significant	Not Significant	0	27.3632	-31.4	FALSE	NA	ELAVL1	NA	NA	NA	HNRNPCL1	NA	NA	NA	NA
chr18:30991580_A-G	chr18	30991580	30991580	DSC3	Not Significant	Not Significant	0	43.2836	-26.5	FALSE	NA	NA	NA	NA	NA	NA	NA	miR-1469, miR-1307	NA	NA
chr6:116437386_G-A	chr6	116437386	116437386	DSE	Not Significant	Not Significant	0.6	31.3433	-36	TRUE	NA	NA	NA	NA	NA	NA	NA	NA	NA	NA
chr6:116438748_A-C	chr6	116438748	116438748	DSE	Not Significant	Not Significant	0	32.8358	-34.2	TRUE	NA	NA	NA	NA	NA	NA	NA	NA	NA	NA
chr6:116439637_A-C	chr6	116439637	116439637	DSE	Not Significant	Not Significant	0	33.3333	-35.4	FALSE	NA	NA	NA	NA	NA	SRSF2	NA	NA	NA	NA
chr6:116442807_G-A	chr6	116442807	116442807	DSE	Not Significant	Not Significant	0	43.7811	-51.8	TRUE	NA	NA	NA	NA	NA	NA	NA	NA	NA	NA
chr18:67507910_A-T	chr18	67507910	67507910	DSEL	Not Significant	Not Significant	0	24.8756	-32.4	TRUE	NA	NA	NA	NA	NA	NA	NA	NA	NA	NA
chr18:67508688_C-T	chr18	67508688	67508688	DSEL	Not Significant	Significant	0	40.2985	-30.8	FALSE	NA	EIF4B	NA	NA	ZFP36	NA	NA	NA	NA	NA
chr18:67510646_T-C	chr18	67510646	67510646	DSEL	Not Significant	Not Significant	0	40.796	-47.5	TRUE	NA	NA	NA	NA	NA	NA	NA	NA	NA	NA
chr18:34888774_C-T	chr18	34888774	34888774	DTNA	Not Significant	Not Significant	0.3	44.7761	-33.3	FALSE	NA	NA	NA	NA	NA	FUBP1	NA	NA	NA	NA
chr18:34889136_T-A	chr18	34889136	34889136	DTNA	Not Significant	Not Significant	0	35.8209	-52.4	FALSE	ELAVL1, TIA1, CPEB4	PABPC1, SART3, PABPC4	NA	K562.KHDRBS1	PUF60, CPEB1, RBM6, RBM4B, HNRNPCL1, RC3H1, NOVA1, UNK, RBMS2	SRSF11, SRSF5	NA	NA	NA	NA
chr18:34889686_G-T	chr18	34889686	34889686	DTNA	Significant	Not Significant	0.3	47.2637	-53.4	FALSE	ESRP2	NA	NA	NA	NA	NA	NA	NA	NA	NA
chr18:34890448_C-G	chr18	34890448	34890448	DTNA	Not Significant	Not Significant	1	42.7861	-50.8	TRUE	NA	NA	NA	NA	NA	NA	NA	NA	NA	NA
chr15:49644405_G-T	chr15	49644405	49644405	DTWD1	Not Significant	Not Significant	0	45.2736	-54.3	FALSE	Fusip1	NA	NA	NA	NA	NA	NA	NA	NA	NA
chr15:49644535_C-T	chr15	49644535	49644535	DTWD1	Not Significant	Not Significant	0	44.7761	-48.1	FALSE	NA	NA	NA	NA	NA	PUF60, ZCRB1, FUBP1	miR-31	NA	NA	NA
chr15:49644957_T-C	chr15	49644957	49644957	DTWD1	Not Significant	Not Significant	0	35.8209	-52.2	FALSE	NA	NA	NA	NA	NOVA1	NA	NA	NA	NA	NA
chr15:49647956_T-C	chr15	49647956	49647956	DTWD1	Not Significant	Not Significant	0	25.8706	-23.1	FALSE	NA	IGF2BP3	NA	NA	TAF15, NUPL2	NA	NA	NA	NA	NA
chr11:1554214_C-T	chr11	1554214	1554214	DUSP8	Not Significant	Not Significant	0	67.6617	-75.3	FALSE	SRSF2, SRSF9	EIF4B	NA	NA	CELF1	NA	NA	NA	NA	NA
chr11:1555077_G-C	chr11	1555077	1555077	DUSP8	Not Significant	Not Significant	0	68.1592	-91.8	TRUE	NA	NA	NA	NA	NA	NA	NA	NA	NA	NA
chr11:1556404_A-G	chr11	1556404	1556404	DUSP8	Not Significant	Not Significant	1	38.806	-44.8	FALSE	NA	NA	NA	NA	PUF60, NOVA1	NA	NA	NA	NA	NA
chr16:66721108_G-T	chr16	66721108	66721108	DYNC1LI2	Not Significant	Not Significant	1	34.3284	-32.6	FALSE	MBNL1, YTHDC1	NA	NA	NA	NA	NA	NA	NA	NA	NA
chr16:66723065_C-A	chr16	66723065	66723065	DYNC1LI2	Not Significant	Not Significant	1	50.2488	-66.2	TRUE	NA	NA	NA	NA	NA	NA	NA	NA	NA	NA
chr16:66723601_A-T	chr16	66723601	66723601	DYNC1LI2	Not Significant	Not Significant	0	37.8109	-40.8	FALSE	NA	PABPC1, SART3, PABPC4	NA	NA	NA	SRSF11, SRSF5	NA	NA	NA	NA
chr21:37514233_C-A	chr21	37514233	37514233	DYRK1A	Not Significant	Not Significant	0.6	43.2836	-47.8	FALSE	NA	PABPN1	NA	NA	KHSRP, SRSF10	NA	NA	NA	NA	NA
chr21:37515803_T-A	chr21	37515803	37515803	DYRK1A	Not Significant	Not Significant	0	31.3433	-38.4	FALSE	NA	PABPC5	NA	NA	IGF2BP2	NA	NA	NA	NA	NA
chr21:37517787_G-C	chr21	37517787	37517787	DYRK1A	Not Significant	Not Significant	0	48.2587	-53.6	FALSE	CNOT4	SNRPA	NA	NA	NA	PUM1	NA	NA	NA	NA
chr21:37520982_G-A	chr21	37520982	37520982	DYRK1A	Not Significant	Not Significant	0	48.2587	-58.5	FALSE	FUS	NA	NA	NA	NA	NA	NA	NA	NA	NA
chr3:108693435_T-A	chr3	108693435	108693435	DZIP3	Not Significant	Not Significant	0	38.806	-44.2	TRUE	NA	NA	NA	NA	NA	NA	NA	NA	NA	NA
chr3:108693828_T-C	chr3	108693828	108693828	DZIP3	Not Significant	Not Significant	0	33.8308	-40.9	FALSE	NA	NA	NA	NA	CPEB1, RBM6, RBM4B, HNRNPCL1, NOVA1, ELAVL4, RBMS2, IGF2BP2	NA	NA	NA	NA	NA
chr3:108693835_G-T	chr3	108693835	108693835	DZIP3	Not Significant	Not Significant	0	33.8308	-38.8	FALSE	NA	NA	NA	NA	RBM45	NA	NA	NA	NA	NA
chr3:108694836_T-C	chr3	108694836	108694836	DZIP3	Not Significant	Not Significant	0	26.3682	-22.4	FALSE	A1CF	NA	NA	NA	HNRNPC, HNRNPA2B1	NA	NA	miR-4424, miR-30a, miR-30d, miR-30e, miR-124	NA	NA
chr6:20491799_G-A	chr6	20491799	20491799	E2F3	Not Significant	Not Significant	1	53.2338	-71.1	FALSE	NONO, EIF4B	Fusip1	NA	NA	NA	NA	NA	NA	NA	NA
chr6:20493358_T-C	chr6	20493358	20493358	E2F3	Not Significant	Not Significant	0	39.3035	-40.4	FALSE	NA	NA	NA	NA	ZFP36, SFPQ, NOVA1	NA	NA	NA	NA	NA
chr6:20493463_G-A	chr6	20493463	20493463	E2F3	Not Significant	Not Significant	1	36.8159	-45.4	FALSE	EIF4B	NA	NA	NA	NA	SRSF11	NA	NA	NA	NA
chr5:158696005_T-A	chr5	158696005	158696005	EBF1	Not Significant	Not Significant	1	28.8557	-26.6	FALSE	NA	ELAVL1, TIA1, CPEB4	NA	HepG2.HNRNPC	NA	PUF60, CPEB1, RBM6, RBM4B, HNRNPCL1, RC3H1, NOVA1, UNK, RBMS2, IGF2BP2, HNRNPA2B1, BOLL	NA	NA	NA	NA
chr5:158697650_G-T	chr5	158697650	158697650	EBF1	Not Significant	Not Significant	1	25.3731	-29.2	TRUE	NA	NA	NA	NA	NA	NA	NA	NA	NA	NA
chr5:158698663_C-T	chr5	158698663	158698663	EBF1	Not Significant	Not Significant	0	27.8607	-27.9	FALSE	NA	PABPC4	NA	NA	NA	SRSF5	NA	NA	NA	NA
chr5:83941482_G-T	chr5	83941482	83941482	EDIL3	Not Significant	Not Significant	0	28.3582	-19	TRUE	NA	NA	NA	NA	NA	NA	NA	NA	NA	NA
chr5:83942394_A-G	chr5	83942394	83942394	EDIL3	Not Significant	Not Significant	0.8	33.3333	-46.5	FALSE	NA	NA	NA	NA	PUF60	NA	NA	NA	NA	NA
chr5:83942399_T-A	chr5	83942399	83942399	EDIL3	Not Significant	Not Significant	0	31.8408	-46.2	FALSE	NA	PTBP1	NA	HepG2.TIA1	NA	NA	NA	NA	NA	NA
chr5:83943202_C-T	chr5	83943202	83943202	EDIL3	Not Significant	Not Significant	0.7	31.8408	-33.6	TRUE	NA	NA	NA	NA	NA	NA	NA	NA	NA	NA
chr5:83943216_C-T	chr5	83943216	83943216	EDIL3	Not Significant	Not Significant	1	31.3433	-32.4	FALSE	NA	RBMX	NA	NA	NA	NA	NA	NA	NA	NA
chr10:124758154_G-A	chr10	124758154	124758154	EEF1AKMT2	Not Significant	Not Significant	0.9	36.8159	-52.6	FALSE	NA	A1CF	NA	NA	NA	HNRNPA2B1	NA	NA	NA	NA
chr10:124759064_T-C	chr10	124759064	124759064	EEF1AKMT2	Not Significant	Not Significant	0	33.8308	-43.2	TRUE	NA	NA	NA	NA	NA	NA	NA	NA	NA	NA
chr10:124759672_C-T	chr10	124759672	124759672	EEF1AKMT2	Not Significant	Not Significant	0	35.3234	-47.6	FALSE	NA	NA	NA	NA	NA	TAF15, HNRNPF, TRNAU1AP, SRSF2	NA	NA	NA	NA
chr8:48715571_C-A	chr8	48715571	48715571	EFCAB1	Not Significant	Not Significant	0	51.7413	-79.8	TRUE	NA	NA	NA	NA	NA	NA	NA	NA	NA	NA
chr8:48716360_G-A	chr8	48716360	48716360	EFCAB1	Not Significant	Not Significant	0	70.6468	-97.1	FALSE	NA	FUS	NA	NA	NA	NA	NA	NA	NA	NA
chr8:48723394_G-A	chr8	48723394	48723394	EFCAB1	Not Significant	Not Significant	0	23.3831	-30.1	FALSE	NA	SNRNP70	NA	NA	NA	NA	NA	NA	NA	NA
chr8:48724359_C-T	chr8	48724359	48724359	EFCAB1	Not Significant	Not Significant	0	32.3383	-29.8	FALSE	NA	NA	NA	NA	NA	HNRNPC	NA	NA	NA	NA
chr5:107378293_T-A	chr5	107378293	107378293	EFNA5	Not Significant	Not Significant	1	39.3035	-49.2	FALSE	NA	NA	NA	NA	HNRNPC, CNOT4	IGF2BP2, MBNL1	NA	NA	NA	NA
chr5:107379227_A-G	chr5	107379227	107379227	EFNA5	Not Significant	Not Significant	0	47.2637	-50.5	TRUE	NA	NA	NA	NA	NA	NA	NA	NA	NA	NA
chr5:107379567_G-A	chr5	107379567	107379567	EFNA5	Not Significant	Not Significant	0.2	35.8209	-30.6	FALSE	NA	ELAVL1, TIA1	NA	HepG2.HNRNPC	NA	PUF60, CPEB1, RBM6, RBM4B, HNRNPCL1, RC3H1, NOVA1, UNK, RBMS2, IGF2BP2, BOLL	miR-185, miR-4721	NA	NA	NA
chr5:107380812_T-G	chr5	107380812	107380812	EFNA5	Not Significant	Not Significant	1	49.7512	-60.7	FALSE	NA	NA	NA	NA	NA	PUF60	NA	NA	NA	NA
chr2:25154631_C-T	chr2	25154631	25154631	EFR3B	Not Significant	Not Significant	0	57.2139	-78.4	FALSE	NA	NA	NA	NA	NA	NA	NA	miR-7977, miR-361	NA	NA
chr2:25154724_A-T	chr2	25154724	25154724	EFR3B	Not Significant	Not Significant	0	61.6915	-81	FALSE	NA	BRUNOL6	NA	NA	NA	SRSF4	NA	miR-21, miR-3591, miR-329, miR-362, miR-342	NA	NA
chr2:25158900_G-T	chr2	25158900	25158900	EFR3B	Not Significant	Not Significant	0	39.801	-47	FALSE	NA	NA	NA	K562.PUM2	NA	PUF60, NOVA1	NA	NA	NA	NA
chr7:55207967_G-T	chr7	55207967	55207967	EGFR	Not Significant	Not Significant	0	36.3184	-35.2	FALSE	NA	NA	NA	NA	NA	NOVA1, ELAVL4	miR-4789, miR-425	NA	NA	NA
chr7:55208525_C-T	chr7	55208525	55208525	EGFR	Not Significant	Not Significant	0	50.7463	-54.5	FALSE	NA	MBNL1	NA	NA	NA	NA	NA	NA	NA	NA
chr7:55211159_C-A	chr7	55211159	55211159	EGFR	Not Significant	Not Significant	0	41.791	-38.3	TRUE	NA	NA	NA	NA	NA	NA	NA	NA	NA	NA
chr11:65997397_C-T	chr11	65997397	65997397	EIF1AD	Not Significant	Not Significant	0	42.2886	-41.4	FALSE	NA	NA	NA	NA	NA	ZNF326	NA	NA	NA	NA
chr11:65997745_G-T	chr11	65997745	65997745	EIF1AD	Not Significant	Not Significant	0	49.7512	-17.3	FALSE	NA	RBMX	NA	NA	NA	MBNL1	NA	NA	NA	NA
chr11:65998020_T-C	chr11	65998020	65998020	EIF1AD	Not Significant	Not Significant	0	53.2338	-35.8	TRUE	NA	NA	NA	NA	NA	NA	NA	NA	NA	NA
chr11:32605545_G-A	chr11	32605545	32605545	EIF3M	Not Significant	Not Significant	0	33.8308	-41.5	FALSE	FUS	NA	NA	NA	SFPQ, NOVA1	TARDBP, TRNAU1AP, DAZ3	miR-21, miR-3591	NA	NA	NA
chr11:32605828_C-G	chr11	32605828	32605828	EIF3M	Not Significant	Not Significant	0	35.8209	-25.8	TRUE	NA	NA	NA	NA	NA	NA	NA	NA	NA	NA
chr11:32606014_T-A	chr11	32606014	32606014	EIF3M	Not Significant	Not Significant	0	31.3433	-33.6	FALSE	RBMS3	PABPC1, SART3, PABPC4	NA	NA	NUPL2, DAZ3	SRSF11, SRSF5	NA	NA	NA	NA
chr4:98877023_G-A	chr4	98877023	98877023	EIF4E	Not Significant	Not Significant	0	37.3134	-54.2	FALSE	A2BP1	NA	NA	NA	SRSF2, HNRNPA2B1	ZFP36, SFPQ, NOVA1	NA	let-7a, let-7b, let-7f-1, miR-98, miR-154, miR-487a	NA	NA
chr4:98877217_T-C	chr4	98877217	98877217	EIF4E	Not Significant	Not Significant	0	27.8607	-31.4	TRUE	NA	NA	NA	NA	NA	NA	NA	NA	NA	NA
chr4:98878904_T-C	chr4	98878904	98878904	EIF4E	Not Significant	Not Significant	0	27.3632	-33.7	FALSE	NA	NA	NA	NA	CNOT4	NA	NA	NA	NA	NA
chr3:71676157_T-G	chr3	71676157	71676157	EIF4E3	Not Significant	Not Significant	0	33.8308	-39	TRUE	NA	NA	NA	NA	NA	NA	NA	NA	NA	NA
chr3:71676337_C-A	chr3	71676337	71676337	EIF4E3	Not Significant	Not Significant	0	41.791	-37.2	TRUE	NA	NA	NA	NA	NA	NA	NA	NA	NA	NA
chr3:71677551_A-G	chr3	71677551	71677551	EIF4E3	Not Significant	Not Significant	0	38.3085	-36.9	FALSE	RBMX	NA	NA	NA	NA	RBM4	NA	NA	NA	NA
chr3:71680728_C-A	chr3	71680728	71680728	EIF4E3	Not Significant	Not Significant	0	43.2836	-55.7	FALSE	NONO, HNRNPA2B1, HNRNPA1	NA	NA	NA	NA	NA	NA	NA	NA	NA
chr3:71682974_A-C	chr3	71682974	71682974	EIF4E3	Not Significant	Not Significant	1	24.8756	-26.5	FALSE	NA	NA	NA	NA	PCBP1	ZFP36	miR-590	NA	NA	NA
chr8:38060067_T-C	chr8	38060067	38060067	EIF4EBP1	Not Significant	Not Significant	0	63.6816	-77	FALSE	NA	NA	K562.U2AF2	NA	PUF60, ZCRB1, FUBP1	NA	NA	miR-1226, miR-185, miR-4306, miR-4644, miR-3175	NA	NA
chr8:38060080_A-G	chr8	38060080	38060080	EIF4EBP1	Not Significant	Not Significant	1	62.6866	-73.6	TRUE	NA	NA	NA	NA	NA	NA	NA	NA	NA	NA
chr8:38060081_G-C	chr8	38060081	38060081	EIF4EBP1	Not Significant	Not Significant	1	62.6866	-73.6	TRUE	NA	NA	NA	NA	NA	NA	NA	NA	NA	NA
chr8:38060102_C-T	chr8	38060102	38060102	EIF4EBP1	Not Significant	Not Significant	0	63.1841	-73.1	TRUE	NA	NA	NA	NA	NA	NA	NA	NA	NA	NA
chr8:38060117_A-G	chr8	38060117	38060117	EIF4EBP1	Not Significant	Not Significant	1	62.6866	-67.4	TRUE	NA	NA	NA	NA	NA	NA	NA	NA	NA	NA
chr8:38060135_A-G	chr8	38060135	38060135	EIF4EBP1	Not Significant	Not Significant	0	63.1841	-67	FALSE	NA	MBNL1	NA	NA	NA	NA	NA	miR-25	NA	NA
chr8:38060192_C-T	chr8	38060192	38060192	EIF4EBP1	Not Significant	Not Significant	0	60.6965	-59.6	TRUE	NA	NA	NA	NA	NA	NA	NA	NA	NA	NA
chr8:38060297_T-C	chr8	38060297	38060297	EIF4EBP1	Not Significant	Not Significant	0	57.2139	-61.4	FALSE	MBNL1	NA	NA	NA	NA	NA	NA	NA	NA	NA
chr8:38060325_C-T	chr8	38060325	38060325	EIF4EBP1	Not Significant	Not Significant	0	55.7214	-60.5	FALSE	NA	NA	NA	NA	PUM1	NA	NA	NA	NA	NA
chr10:79513880_G-T	chr10	79513880	79513880	EIF5AL1	Not Significant	Not Significant	0	50.2488	-63.4	FALSE	NA	NA	NA	NA	NA	PUF60, ZCRB1, FUBP1	NA	NA	NA	NA
chr10:79513894_G-T	chr10	79513894	79513894	EIF5AL1	Not Significant	Not Significant	0	51.2438	-58.7	TRUE	NA	NA	NA	NA	NA	NA	NA	NA	NA	NA
chr10:79513977_G-A	chr10	79513977	79513977	EIF5AL1	Not Significant	Not Significant	0	51.2438	-57.8	FALSE	NA	HNRNPL	NA	NA	RBM4	CNOT4	NA	NA	NA	NA
chr10:79514048_T-C	chr10	79514048	79514048	EIF5AL1	Not Significant	Not Significant	0	49.2537	-59.4	TRUE	NA	NA	NA	NA	NA	NA	NA	NA	NA	NA
chr10:79514130_G-C	chr10	79514130	79514130	EIF5AL1	Not Significant	Not Significant	0	46.7662	-52.1	TRUE	NA	NA	NA	NA	NA	NA	NA	NA	NA	NA
chr10:79515479_G-A	chr10	79515479	79515479	EIF5AL1	Significant	Not Significant	0	34.3284	-35.3	TRUE	NA	NA	NA	NA	NA	NA	NA	NA	NA	NA
chr10:79516420_C-T	chr10	79516420	79516420	EIF5AL1	Not Significant	Not Significant	0	34.8259	-33.9	FALSE	PCBP2	NA	HepG2.PCBP2, HepG2.DDX59	NA	DAZ3	NA	NA	NA	NA	NA
chr9:23690377_C-A	chr9	23690377	23690377	ELAVL2	Not Significant	Not Significant	1	32.3383	-31.3	FALSE	NA	NA	NA	NA	KHSRP, KHDRBS2, SRSF10, CELF1	NA	NA	NA	NA	NA
chr9:23692166_G-A	chr9	23692166	23692166	ELAVL2	Not Significant	Not Significant	0	31.3433	-32.3	FALSE	NA	ELAVL1, CPEB4	NA	NA	DAZ3	PUF60, CPEB1, RBM6, RBM4B, HNRNPCL1, RC3H1, NOVA1, UNK, RBMS2, IGF2BP2, BOLL	NA	NA	NA	NA
chr9:23692167_A-G	chr9	23692167	23692167	ELAVL2	Not Significant	Not Significant	0	31.3433	-32.3	FALSE	ELAVL1, CPEB4	NA	NA	NA	PUF60, CPEB1, RBM6, RBM4B, HNRNPCL1, RC3H1, NOVA1, UNK, RBMS2, IGF2BP2, BOLL	DAZ3	NA	NA	NA	NA
chr7:36854817_G-T	chr7	36854817	36854817	ELMO1	Not Significant	Not Significant	1	51.7413	-48.2	TRUE	NA	NA	NA	NA	NA	NA	NA	NA	NA	NA
chr7:36854894_C-T	chr7	36854894	36854894	ELMO1	Not Significant	Not Significant	0	55.7214	-42.07	TRUE	NA	NA	NA	NA	NA	NA	NA	NA	NA	NA
chr7:36855086_G-A	chr7	36855086	36855086	ELMO1	Not Significant	Not Significant	0.1	52.2388	-33.3	FALSE	NA	NA	NA	NA	NA	NA	miR-6783, miR-185, miR-4306, miR-4644	NA	NA	NA
chr7:36855180_G-A	chr7	36855180	36855180	ELMO1	Not Significant	Not Significant	0	58.209	-62.1	FALSE	NA	NA	NA	NA	TRA2A	NA	NA	NA	NA	NA
chr9:108868212_C-T	chr9	108868212	108868212	ELP1	Not Significant	Not Significant	0	34.3284	-23.1	FALSE	NA	PABPC3	NA	NA	TRA2A	NA	NA	NA	NA	NA
chr9:108868764_A-C	chr9	108868764	108868764	ELP1	Not Significant	Not Significant	0	32.8358	-51.7	FALSE	NA	NA	NA	NA	PUF60	NA	NA	NA	NA	NA
chr9:108868884_T-C	chr9	108868884	108868884	ELP1	Not Significant	Not Significant	0	33.8308	-42.1	FALSE	RBMX	NA	NA	NA	NA	NA	NA	NA	NA	NA
chr5:50397322_T-G	chr5	50397322	50397322	EMB	Not Significant	Not Significant	0	30.3483	-29.4	TRUE	NA	NA	NA	NA	NA	NA	NA	NA	NA	NA
chr5:50397978_T-C	chr5	50397978	50397978	EMB	Not Significant	Significant	0	31.3433	-29.4	FALSE	NA	BRUNOL6	NA	NA	SFPQ, NOVA1	NA	NA	NA	NA	NA
chr5:50398542_A-G	chr5	50398542	50398542	EMB	Not Significant	Not Significant	0	38.3085	-29.4	FALSE	NA	NA	NA	NA	NA	NA	NA	miR-532, miR-550b-2	NA	NA
chr5:50398749_T-G	chr5	50398749	50398749	EMB	Not Significant	Not Significant	0	29.3532	-32.5	TRUE	NA	NA	NA	NA	NA	NA	NA	NA	NA	NA
chr5:50398818_C-A	chr5	50398818	50398818	EMB	Not Significant	Not Significant	0	26.3682	-27.5	TRUE	NA	NA	NA	NA	NA	NA	NA	NA	NA	NA
chr16:10528648_G-A	chr16	10528648	10528648	EMP2	Not Significant	Not Significant	1	34.8259	-46.9	FALSE	NA	NA	NA	NA	NA	SRSF2, IGF2BP2	NA	NA	NA	NA
chr16:10530585_T-C	chr16	10530585	10530585	EMP2	Not Significant	Not Significant	0	50.7463	-74.6	FALSE	RBMX	NA	NA	NA	NA	NA	NA	NA	NA	NA
chr16:10530722_G-A	chr16	10530722	10530722	EMP2	Not Significant	Not Significant	0	52.2388	-70.9	FALSE	MBNL1	NA	NA	NA	NA	NA	NA	NA	NA	NA
chr16:10532123_C-T	chr16	10532123	10532123	EMP2	Not Significant	Not Significant	0	58.7065	-79.6	FALSE	MBNL1	NA	NA	NA	FUBP1	NA	NA	NA	NA	NA
chr7:155462739_T-C	chr7	155462739	155462739	EN2	Not Significant	Not Significant	1	42.2886	-41.4	FALSE	NA	NA	NA	NA	HNRNPA2B1	NA	miR-590	NA	NA	NA
chr7:155463558_C-T	chr7	155463558	155463558	EN2	Not Significant	Not Significant	0	59.7015	-41.8	TRUE	NA	NA	NA	NA	NA	NA	NA	NA	NA	NA
chr7:155463779_G-T	chr7	155463779	155463779	EN2	Not Significant	Not Significant	0	56.2189	-81.2	FALSE	NA	NA	NA	NA	NA	NA	miR-331, miR-4725	NA	NA	NA
chr1:225487220_C-A	chr1	225487220	225487220	ENAH	Not Significant	Not Significant	0	41.2935	-46.2	TRUE	NA	NA	NA	NA	NA	NA	NA	NA	NA	NA
chr1:225488300_G-A	chr1	225488300	225488300	ENAH	Not Significant	Not Significant	0	55.2239	-73.9	FALSE	NA	SFPQ	NA	NA	NA	SRSF4	NA	NA	NA	NA
chr1:225489220_C-G	chr1	225489220	225489220	ENAH	Not Significant	Not Significant	0	43.2836	-50.6	TRUE	NA	NA	NA	NA	NA	NA	NA	NA	NA	NA
chr1:225489262_C-T	chr1	225489262	225489262	ENAH	Not Significant	Not Significant	0	44.7761	-55.6	FALSE	NA	RBMX	NA	NA	NA	NA	miR-146a	NA	NA	NA
chr17:80436175_A-G	chr17	80436175	80436175	ENDOV	Not Significant	Not Significant	0	53.2338	-52.5	TRUE	NA	NA	NA	NA	NA	NA	NA	NA	NA	NA
chr17:80436618_G-T	chr17	80436618	80436618	ENDOV	Not Significant	Not Significant	0	35.8209	-46.3	TRUE	NA	NA	NA	NA	NA	NA	NA	NA	NA	NA
chr10:99707266_C-A	chr10	99707266	99707266	ENTPD7	Not Significant	Not Significant	0	33.3333	-34.3	TRUE	NA	NA	NA	NA	NA	NA	NA	NA	NA	NA
chr10:99708687_G-T	chr10	99708687	99708687	ENTPD7	Not Significant	Not Significant	0	39.3035	-46.3	TRUE	NA	NA	NA	NA	NA	NA	NA	NA	NA	NA
chr10:99710066_G-C	chr10	99710066	99710066	ENTPD7	Not Significant	Not Significant	0	45.2736	-37	FALSE	NA	RBMX	NA	NA	NA	NA	NA	NA	NA	NA
chr20:36230109_C-A	chr20	36230109	36230109	EPB41L1	Not Significant	Not Significant	1	52.2388	-39	FALSE	NA	NA	NA	NA	NA	NA	NA	miR-425, miR-3619, miR-4776	NA	NA
chr20:36231749_C-T	chr20	36231749	36231749	EPB41L1	Not Significant	Not Significant	0	54.2289	-70.9	FALSE	NA	NA	NA	NA	DAZ3	NA	NA	NA	NA	NA
chr20:36231946_C-T	chr20	36231946	36231946	EPB41L1	Not Significant	Not Significant	0	55.7214	-68.3	TRUE	NA	NA	NA	NA	NA	NA	NA	NA	NA	NA
chr20:36232468_C-T	chr20	36232468	36232468	EPB41L1	Not Significant	Not Significant	0	44.2786	-46.3	TRUE	NA	NA	NA	NA	NA	NA	NA	NA	NA	NA
chr9:109172822_C-T	chr9	109172822	109172822	EPB41L4B	Not Significant	Not Significant	1	30.8458	-35.1	FALSE	NA	NA	NA	NA	NOVA1	SFPQ, ELAVL4	NA	NA	NA	NA
chr9:109239759_T-C	chr9	109239759	109239759	EPB41L4B	Not Significant	Not Significant	0	43.2836	-44.8	TRUE	NA	NA	NA	NA	NA	NA	NA	NA	NA	NA
chr9:109240840_C-T	chr9	109240840	109240840	EPB41L4B	Not Significant	Not Significant	0.7	34.3284	-36.3	FALSE	NA	NA	NA	NA	NA	HNRNPA2B1	NA	NA	NA	NA
chr9:109241495_G-T	chr9	109241495	109241495	EPB41L4B	Not Significant	Not Significant	0.1	35.3234	-35	FALSE	NA	NA	NA	NA	NA	SRSF5	NA	NA	NA	NA
chr9:109241552_T-C	chr9	109241552	109241552	EPB41L4B	Not Significant	Not Significant	0	37.8109	-38.4	FALSE	RBM28	SRSF2	NA	NA	NA	NA	NA	NA	NA	NA
chr3:89479776_A-T	chr3	89479776	89479776	EPHA3	Not Significant	Not Significant	1	30.8458	-38.7	FALSE	NA	NA	K562.MTPAP	NA	NA	NA	NA	NA	NA	NA
chr3:89481053_C-T	chr3	89481053	89481053	EPHA3	Not Significant	Not Significant	0	30.3483	-34.9	FALSE	NA	NA	NA	NA	NA	PUF60, NOVA1	NA	NA	NA	NA
chr3:89481283_A-G	chr3	89481283	89481283	EPHA3	Not Significant	Not Significant	0	31.3433	-33.2	FALSE	RBMY1A1	NA	NA	NA	NA	NA	NA	NA	NA	NA
chr4:65320100_T-G	chr4	65320100	65320100	EPHA5	Not Significant	Not Significant	0.5	24.3781	-32.6	FALSE	NA	NA	NA	NA	NA	SRSF2, HNRNPA2B1	miR-146a	NA	NA	NA
chr4:65321251_T-G	chr4	65321251	65321251	EPHA5	Not Significant	Not Significant	0.6	32.3383	-34.74	TRUE	NA	NA	NA	NA	NA	NA	NA	NA	NA	NA
chr4:65330731_A-G	chr4	65330731	65330731	EPHA5	Not Significant	Not Significant	0	24.3781	-32.3	TRUE	NA	NA	NA	NA	NA	NA	NA	NA	NA	NA
chr4:65331632_T-C	chr4	65331632	65331632	EPHA5	Not Significant	Not Significant	1	33.3333	-36.5	TRUE	NA	NA	NA	NA	NA	NA	NA	NA	NA	NA
chr4:65331673_A-T	chr4	65331673	65331673	EPHA5	Not Significant	Not Significant	1	31.3433	-32.9	FALSE	ELAVL1, TIA1, CPEB4	HNRNPC, HNRNPCL1	NA	NA	PUF60, CPEB1, RBM6, RBM4B, HNRNPCL1, RC3H1, NOVA1, ELAVL4, UNK, RBMS2, IGF2BP2	NA	NA	NA	NA	NA
chr3:97750517_C-T	chr3	97750517	97750517	EPHA6	Not Significant	Not Significant	0	56.2189	-60.2	TRUE	NA	NA	NA	NA	NA	NA	NA	NA	NA	NA
chr3:97761198_A-T	chr3	97761198	97761198	EPHA6	Not Significant	Not Significant	1	32.3383	-41.6	FALSE	PABPC1	NA	NA	NA	SRSF5	NA	NA	NA	NA	NA
chr1:51354583_G-T	chr1	51354583	51354583	EPS15	Not Significant	Not Significant	0.5	36.8159	-42	FALSE	RBMX	NA	NA	NA	TRA2A	NA	miR-326, miR-330, miR-760	miR-182	NA	NA
chr1:51354876_A-T	chr1	51354876	51354876	EPS15	Not Significant	Not Significant	0	25.3731	-21.4	FALSE	NA	PABPC1, SART3, PABPC4	NA	NA	NA	SRSF11, SRSF5	NA	NA	NA	NA
chr1:51355042_G-C	chr1	51355042	51355042	EPS15	Not Significant	Not Significant	0	32.8358	-34.8	FALSE	PABPC1, KHDRBS3, KHDRBS2	EIF4B	NA	NA	NA	NA	NA	NA	NA	NA
chr1:51355749_G-C	chr1	51355749	51355749	EPS15	Not Significant	Significant	1	32.3383	-38.6	FALSE	NA	SFPQ	NA	NA	SRSF2	ELAVL4	NA	NA	NA	NA
chr1:51355779_C-A	chr1	51355779	51355779	EPS15	Not Significant	Not Significant	1	33.3333	-40.3	FALSE	PABPN1	NA	NA	NA	ZFP36	SFPQ, PTBP3	NA	NA	NA	PAS
chr1:51355803_C-T	chr1	51355803	51355803	EPS15	Not Significant	Not Significant	0	35.3234	-38	FALSE	NA	NA	NA	NA	NA	HNRNPC	NA	NA	NA	NA
chr5:96762652_G-T	chr5	96762652	96762652	ERAP1	Not Significant	Not Significant	0	24.8756	-20.2	TRUE	NA	NA	NA	NA	NA	NA	NA	NA	NA	NA
chr5:96774982_A-G	chr5	96774982	96774982	ERAP1	Not Significant	Not Significant	0	39.801	-48.4	FALSE	NA	RBMY1A1	NA	NA	NA	NA	NA	NA	NA	NA
chr5:96775709_C-T	chr5	96775709	96775709	ERAP1	Not Significant	Not Significant	0	56.7164	-69.9	FALSE	NA	HNRNPL	NA	NA	TAF15	NA	NA	NA	NA	NA
chr12:1491197_C-G	chr12	1491197	1491197	ERC1	Not Significant	Not Significant	0	57.7114	-56.3	FALSE	NA	NA	NA	NA	DAZ3	NA	NA	NA	NA	NA
chr12:1491769_A-T	chr12	1491769	1491769	ERC1	Not Significant	Not Significant	0	44.2786	-46	TRUE	NA	NA	NA	NA	NA	NA	NA	NA	NA	NA
chr12:1493632_C-T	chr12	1493632	1493632	ERC1	Not Significant	Not Significant	0	33.3333	-37.4	FALSE	NA	NA	NA	NA	NA	SRSF2	miR-519a, miR-519b, miR-519c, miR-106a, miR-106b, miR-17, miR-20a, miR-20b, miR-519d, miR-526b, miR-93, miR-520g, miR-520h	NA	NA	NA
chr16:13948953_G-A	chr16	13948953	13948953	ERCC4	Not Significant	Not Significant	0	43.2836	-43.42	FALSE	NA	PCBP1	NA	NA	NA	NA	NA	NA	NA	NA
chr16:13949091_C-T	chr16	13949091	13949091	ERCC4	Not Significant	Not Significant	0	33.8308	-33.4	FALSE	NA	NA	NA	NA	NA	HNRNPF, TRNAU1AP, DAZ3	NA	NA	NA	NA
chr16:13949403_A-T	chr16	13949403	13949403	ERCC4	Not Significant	Not Significant	0	47.7612	-50.9	FALSE	NA	NA	NA	NA	HNRNPD	IGF2BP2	NA	NA	NA	NA
chr16:13949483_T-G	chr16	13949483	13949483	ERCC4	Not Significant	Not Significant	0	41.791	-46.8	FALSE	FUS	NA	NA	NA	NA	RBM4B, HNRNPF, RBM45, DAZAP1	NA	miR-210, miR-4313	NA	NA
chr16:13950536_G-C	chr16	13950536	13950536	ERCC4	Not Significant	Significant	0	26.8657	-25.2	FALSE	PABPC3, EIF4B	YTHDC1	NA	NA	NA	NA	NA	miR-20a, miR-3680	NA	NA
chr16:13951163_A-G	chr16	13951163	13951163	ERCC4	Not Significant	Significant	0	25.3731	-28.5	FALSE	HNRNPC, PABPC1, HNRNPCL1	NA	K562.KHDRBS1	NA	SRSF5	ELAVL4	NA	NA	NA	NA
chr21:38380093_T-C	chr21	38380093	38380093	ERG	Not Significant	Not Significant	0	32.8358	-28.7	TRUE	NA	NA	NA	NA	NA	NA	NA	NA	NA	NA
chr21:38381286_G-A	chr21	38381286	38381286	ERG	Not Significant	Not Significant	0	45.2736	-47.5	FALSE	NA	FUS	NA	NA	NA	NA	NA	NA	NA	NA
chr21:38381937_A-T	chr21	38381937	38381937	ERG	Not Significant	Not Significant	0	42.2886	-56.2	FALSE	NA	NA	NA	NA	HNRNPA2B1	SFPQ, PCBP1	NA	NA	NA	NA
chr21:38382408_G-A	chr21	38382408	38382408	ERG	Not Significant	Not Significant	1	41.2935	-47.9	FALSE	NA	NA	NA	K562.ZNF622	NA	NA	NA	NA	NA	NA
chr21:38383295_A-G	chr21	38383295	38383295	ERG	Not Significant	Not Significant	0	48.2587	-48.4	TRUE	NA	NA	NA	NA	NA	NA	NA	NA	NA	NA
chr5:172951145_G-T	chr5	172951145	172951145	ERGIC1	Not Significant	Not Significant	0	57.7114	-65.9	FALSE	NA	NA	NA	NA	NA	NA	miR-4314, miR-1298, miR-20a	NA	NA	NA
chr5:172951748_G-C	chr5	172951748	172951748	ERGIC1	Not Significant	Not Significant	0	53.7313	-63.2	FALSE	EIF4B	NA	NA	NA	NA	NA	NA	NA	NA	NA
chr5:172951777_T-C	chr5	172951777	172951777	ERGIC1	Not Significant	Not Significant	0	53.2338	-58.5	FALSE	YTHDC1	RBMX	NA	NA	PCBP1	NA	NA	NA	NA	NA
chr5:172952614_G-C	chr5	172952614	172952614	ERGIC1	Significant	Not Significant	1	35.3234	-40	FALSE	NONO	NA	NA	NA	NA	NA	NA	NA	NA	NA
chr5:172952650_G-A	chr5	172952650	172952650	ERGIC1	Not Significant	Not Significant	1	41.791	-50.3	TRUE	NA	NA	NA	NA	NA	NA	NA	NA	NA	NA
chr12:29337878_A-C	chr12	29337878	29337878	ERGIC2	Not Significant	Not Significant	0	41.2935	-43	FALSE	NA	NA	NA	NA	PUF60, CPEB1, RBM6, HNRNPC, RBM4B, HNRNPCL1, NOVA1, RBMS2, CNOT4, IGF2BP2	NA	NA	NA	NA	NA
chr12:29340939_C-T	chr12	29340939	29340939	ERGIC2	Not Significant	Not Significant	0	33.3333	-36.3	FALSE	NA	NA	NA	NA	NA	NA	miR-205	NA	NA	NA
chr1:74568721_G-A	chr1	74568721	74568721	ERICH3	Not Significant	Not Significant	0	32.8358	-38.3	FALSE	NA	NA	NA	NA	NA	PUF60, NOVA1, ELAVL4	NA	NA	NA	NA
chr1:74568937_G-T	chr1	74568937	74568937	ERICH3	Not Significant	Not Significant	0	42.7861	-48.8	TRUE	NA	NA	NA	NA	NA	NA	NA	NA	NA	NA
chr1:74569238_C-A	chr1	74569238	74569238	ERICH3	Not Significant	Not Significant	0	34.8259	-26.37	TRUE	NA	NA	NA	NA	NA	NA	NA	NA	NA	NA
chr1:74569812_T-C	chr1	74569812	74569812	ERICH3	Not Significant	Not Significant	0.9	33.8308	-36.2	TRUE	NA	NA	NA	NA	NA	NA	NA	NA	NA	NA
chr1:74569854_G-C	chr1	74569854	74569854	ERICH3	Not Significant	Not Significant	0	33.3333	-34.9	FALSE	NA	NA	NA	NA	NA	NOVA1, ELAVL4	NA	NA	NA	NA
chr17:64039762_T-C	chr17	64039762	64039762	ERN1	Not Significant	Not Significant	0	47.7612	-41.4	TRUE	NA	NA	NA	NA	NA	NA	NA	NA	NA	NA
chr17:64041601_C-T	chr17	64041601	64041601	ERN1	Not Significant	Not Significant	0	53.2338	-55.6	FALSE	NA	NA	NA	NA	NA	NA	NA	miR-125a, miR-6730	NA	NA
chr17:64043826_T-A	chr17	64043826	64043826	ERN1	Not Significant	Not Significant	0	59.204	-67.5	FALSE	RBMX	NA	NA	NA	NA	NA	NA	NA	NA	NA
chr14:52640200_G-T	chr14	52640200	52640200	ERO1A	Not Significant	Not Significant	1	37.3134	-28.6	FALSE	NA	NA	NA	NA	NA	SRSF5	NA	NA	NA	NA
chr14:52640403_G-A	chr14	52640403	52640403	ERO1A	Not Significant	Not Significant	0	46.2687	-48.2	FALSE	NA	NA	NA	NA	DAZ3	NA	NA	NA	NA	NA
chr14:52642833_A-G	chr14	52642833	52642833	ERO1A	Not Significant	Not Significant	1	24.8756	-36.6	TRUE	NA	NA	NA	NA	NA	NA	NA	NA	NA	NA
chr14:52643261_G-A	chr14	52643261	52643261	ERO1A	Not Significant	Not Significant	0	25.3731	-26.6	FALSE	NA	NA	NA	NA	NA	NOVA1, ELAVL4	NA	NA	NA	NA
chr6:152126130_T-C	chr6	152126130	152126130	ESR1	Not Significant	Not Significant	0	42.7861	-47.1	FALSE	NA	RBMX	NA	NA	NA	NA	NA	NA	NA	NA
chr6:152126717_C-T	chr6	152126717	152126717	ESR1	Not Significant	Not Significant	0	42.2886	-51.5	TRUE	NA	NA	NA	NA	NA	NA	NA	NA	NA	NA
chr6:152127036_A-C	chr6	152127036	152127036	ESR1	Not Significant	Not Significant	0	39.801	-42.9	FALSE	RBMX	NA	NA	NA	NA	NA	NA	NA	NA	NA
chr6:152129558_G-A	chr6	152129558	152129558	ESR1	Not Significant	Not Significant	0	33.8308	-26.7	FALSE	NA	PABPC4	NA	NA	NA	SRSF11, SRSF5	NA	NA	NA	NA
chr12:22686408_T-C	chr12	22686408	22686408	ETNK1	Not Significant	Not Significant	1	33.3333	-40.3	TRUE	NA	NA	NA	NA	NA	NA	NA	NA	NA	NA
chr12:22687529_C-T	chr12	22687529	22687529	ETNK1	Not Significant	Not Significant	1	37.3134	-27.6	TRUE	NA	NA	NA	NA	NA	NA	NA	NA	NA	NA
chr12:22688010_G-T	chr12	22688010	22688010	ETNK1	Not Significant	Not Significant	1	33.3333	-45.6	FALSE	BRUNOL6	NA	NA	NA	NA	NA	NA	NA	NA	NA
chr12:22689749_G-T	chr12	22689749	22689749	ETNK1	Not Significant	Not Significant	0	37.8109	-53.3	FALSE	NA	NA	NA	NA	NA	HNRNPCL1	NA	NA	NA	NA
chr12:22690035_T-C	chr12	22690035	22690035	ETNK1	Significant	Not Significant	0	28.8557	-43.1	FALSE	NA	NA	NA	NA	HNRNPCL1	NA	NA	NA	NA	NA
chr11:128460095_C-A	chr11	128460095	128460095	ETS1	Not Significant	Not Significant	0.5	39.801	-34.9	FALSE	BRUNOL5, BRUNOL4	NA	HepG2.SRSF7, HepG2.DKC1, K562.TARDBP, K562.EIF4G2	HepG2.HNRNPM	SRSF4	NOVA1	NA	NA	NA	NA
chr11:128460099_C-A	chr11	128460099	128460099	ETS1	Not Significant	Not Significant	0.1	39.3035	-36.1	FALSE	BRUNOL5, BRUNOL4	NA	HepG2.SRSF7, HepG2.DKC1, K562.TARDBP, K562.EIF4G2	HepG2.HNRNPM	SRSF4	NOVA1	NA	NA	NA	NA
chr11:128462137_A-T	chr11	128462137	128462137	ETS1	Not Significant	Not Significant	0.2	45.7711	-48.3	FALSE	NA	NA	HepG2.SF3A3	NA	NA	NA	NA	NA	NA	NA
chr11:128462209_T-A	chr11	128462209	128462209	ETS1	Not Significant	Not Significant	0.8	43.2836	-45.2	FALSE	RBM46	NA	NA	NA	RBM6, PCBP1	SFPQ	NA	NA	NA	NA
chr12:11893083_C-T	chr12	11893083	11893083	ETV6	Not Significant	Not Significant	0	48.7562	-62.3	FALSE	NA	YTHDC1, A2BP1	NA	NA	NA	SRSF2, HNRNPA2B1	NA	miR-103a, miR-107	NA	NA
chr12:11893880_A-G	chr12	11893880	11893880	ETV6	Not Significant	Not Significant	0	27.8607	-35.3	FALSE	PABPC4	NA	NA	NA	SRSF11, SRSF5	NA	NA	NA	NA	NA
chr12:11894124_G-C	chr12	11894124	11894124	ETV6	Not Significant	Not Significant	0	47.7612	-37.2	FALSE	NONO	NA	NA	NA	NA	NA	NA	NA	NA	NA
chr17:18389044_T-C	chr17	18389044	18389044	EVPLL	Not Significant	Not Significant	0	62.1891	-69.1	FALSE	MBNL1	NA	NA	NA	NA	NA	NA	NA	NA	NA
chr17:18389140_C-G	chr17	18389140	18389140	EVPLL	Not Significant	Not Significant	0	58.7065	-73.9	FALSE	MBNL1	RBMX	NA	NA	NA	NA	NA	NA	NA	NA
chr17:18389580_A-G	chr17	18389580	18389580	EVPLL	Not Significant	Not Significant	0.1	40.2985	-42.9	TRUE	NA	NA	NA	NA	NA	NA	NA	NA	NA	NA
chr14:57202803_C-G	chr14	57202803	57202803	EXOC5	Not Significant	Not Significant	0	28.8557	-33.3	FALSE	MBNL1	PCBP1	NA	NA	NA	NA	NA	NA	NA	NA
chr14:57206393_T-C	chr14	57206393	57206393	EXOC5	Not Significant	Not Significant	0	30.3483	-28.1	FALSE	NONO, PABPC1, SART3, PABPC4	NA	NA	NA	SRSF11, SRSF5	RBM4B, HNRNPF	NA	NA	NA	NA
chr14:57207454_T-C	chr14	57207454	57207454	EXOC5	Not Significant	Not Significant	0	27.8607	-30	TRUE	NA	NA	NA	NA	NA	NA	NA	NA	NA	NA
chr14:57207837_C-A	chr14	57207837	57207837	EXOC5	Not Significant	Not Significant	0.8	24.8756	-31.4	FALSE	FUS	NA	NA	NA	UNK	NA	NA	NA	NA	NA
chr8:71198031_G-A	chr8	71198031	71198031	EYA1	Not Significant	Not Significant	0	41.2935	-40.6	FALSE	NA	BRUNOL5, BRUNOL4	NA	NA	NA	SFPQ, NOVA1, SRSF4	NA	NA	NA	NA
chr8:71198961_G-T	chr8	71198961	71198961	EYA1	Not Significant	Not Significant	1	37.8109	-36.8	FALSE	NA	RBM46, TARDBP	NA	NA	NA	NA	NA	miR-2117, miR-335	NA	NA
chr8:71199259_C-T	chr8	71199259	71199259	EYA1	Not Significant	Not Significant	0.1	56.2189	-59.4	FALSE	NA	RBMX	NA	NA	NA	NA	NA	NA	NA	NA
chr6:65329684_G-T	chr6	65329684	65329684	EYS	Not Significant	Not Significant	0	27.8607	-29.7	FALSE	NA	PABPC1	NA	NA	CNOT4	HNRNPC, SRSF5	NA	NA	NA	NA
chr6:65329693_A-G	chr6	65329693	65329693	EYS	Not Significant	Not Significant	0	27.3632	-28.5	FALSE	NA	NA	NA	NA	RC3H1, IGF2BP2	NA	NA	NA	NA	NA
chr6:65330180_A-G	chr6	65330180	65330180	EYS	Not Significant	Not Significant	0	28.8557	-32.1	FALSE	DAZAP1	NA	NA	NA	SRSF2	HNRNPL, TAF15	NA	NA	NA	NA
chr6:65330638_C-T	chr6	65330638	65330638	EYS	Not Significant	Not Significant	0	24.8756	-25.7	FALSE	NA	NA	NA	NA	NA	TAF15, HNRNPF, TRNAU1AP	NA	NA	NA	NA
chr6:65331499_C-A	chr6	65331499	65331499	EYS	Not Significant	Not Significant	0	25.3731	-33.5	FALSE	NA	NA	NA	NA	NA	NOVA1	NA	NA	NA	NA
chr1:2184834_G-T	chr1	2184834	2184834	FAAP20	Not Significant	Not Significant	0.3	64.6766	-98.7	FALSE	PCBP2	NA	NA	NA	DAZ3	NA	NA	NA	NA	NA
chr1:2192093_G-A	chr1	2192093	2192093	FAAP20	Not Significant	Not Significant	0	67.1642	-90.4	FALSE	NA	NA	NA	NA	NA	NA	NA	miR-95	NA	NA
chr1:2192167_G-A	chr1	2192167	2192167	FAAP20	Not Significant	Not Significant	0	65.1741	-82.7	FALSE	NA	NA	NA	NA	NA	PUM1	NA	miR-5702, miR-4274, miR-17	NA	NA
chr1:2192460_G-A	chr1	2192460	2192460	FAAP20	Not Significant	Not Significant	0	49.2537	-64.3	FALSE	SRSF9	NA	NA	NA	NA	NA	NA	NA	NA	NA
chr11:61800199_T-G	chr11	61800199	61800199	FADS1	Not Significant	Not Significant	0	46.2687	-43.8	FALSE	PABPC1, SART3, PABPC4	YBX2	NA	NA	SRSF11, SRSF5	NA	NA	NA	NA	NA
chr11:61800607_C-T	chr11	61800607	61800607	FADS1	Not Significant	Not Significant	0	47.2637	-48.4	FALSE	NA	NA	NA	NA	NA	NA	miR-150, miR-454	NA	NA	NA
chr11:61802208_G-C	chr11	61802208	61802208	FADS1	Not Significant	Not Significant	0	49.7512	-61.4	TRUE	NA	NA	NA	NA	NA	NA	NA	NA	NA	NA
chr12:49867421_C-A	chr12	49867421	49867421	FAIM2	Not Significant	Not Significant	0	58.7065	-75.7	FALSE	G3BP2	NA	NA	NA	NA	NA	NA	NA	NA	NA
chr12:49869185_T-A	chr12	49869185	49869185	FAIM2	Not Significant	Not Significant	0	64.1791	-83.7	FALSE	RBMX	NA	NA	NA	NA	NA	NA	NA	NA	NA
chr12:49869203_C-T	chr12	49869203	49869203	FAIM2	Not Significant	Not Significant	1	65.6716	-81.5	TRUE	NA	NA	NA	NA	NA	NA	NA	NA	NA	NA
chr12:49869481_G-T	chr12	49869481	49869481	FAIM2	Not Significant	Not Significant	0.2	57.7114	-58.4	TRUE	NA	NA	NA	NA	NA	NA	NA	NA	NA	NA
chr9:127941380_G-A	chr9	127941380	127941380	FAM102A	Not Significant	Not Significant	0	54.7264	-66.7	TRUE	NA	NA	NA	NA	NA	NA	NA	NA	NA	NA
chr9:127941412_G-A	chr9	127941412	127941412	FAM102A	Not Significant	Not Significant	0	58.209	-69.4	TRUE	NA	NA	NA	NA	NA	NA	NA	NA	NA	NA
chr9:127941426_C-T	chr9	127941426	127941426	FAM102A	Not Significant	Not Significant	0	59.7015	-72.7	FALSE	NA	NA	NA	NA	NA	HNRNPL, TAF15	NA	NA	NA	NA
chr9:127942821_G-A	chr9	127942821	127942821	FAM102A	Not Significant	Not Significant	0	61.194	-82.3	TRUE	NA	NA	NA	NA	NA	NA	NA	NA	NA	NA
chr1:108637040_G-C	chr1	108637040	108637040	FAM102B	Not Significant	Not Significant	0	41.2935	-45.1	FALSE	NA	NA	NA	NA	NA	NA	miR-200c, miR-550a	NA	NA	NA
chr1:108637570_A-C	chr1	108637570	108637570	FAM102B	Not Significant	Not Significant	0	21.8905	-25.7	FALSE	NA	NA	NA	NA	HNRNPD, HNRNPC, SFPQ, PTBP3, CNOT4	EWSR1	miR-126	NA	PAS	NA
chr1:108638880_G-T	chr1	108638880	108638880	FAM102B	Not Significant	Not Significant	0.9	31.3433	-37.3	FALSE	FUS	NA	NA	NA	UNK, RBMS3	NA	NA	NA	NA	NA
chrX:55146038_G-A	chrX	55146038	55146038	FAM104B	Not Significant	Not Significant	0	38.3085	-45.3	FALSE	NA	NA	NA	NA	NA	HNRNPA2B1	NA	NA	NA	NA
chr6:170405819_A-C	chr6	170405819	170405819	FAM120B	Not Significant	Not Significant	0	52.7363	-64.1	FALSE	RBMX	NA	NA	NA	NA	NA	miR-331, miR-1291, miR-6775	NA	NA	NA
chr6:170405968_G-T	chr6	170405968	170405968	FAM120B	Not Significant	Not Significant	0	45.7711	-48.2	TRUE	NA	NA	NA	NA	NA	NA	NA	NA	NA	NA
chr6:170406266_G-T	chr6	170406266	170406266	FAM120B	Not Significant	Not Significant	0	53.7313	-61.3	FALSE	MBNL1	NA	NA	NA	NA	NA	NA	NA	NA	NA
chr7:22935263_T-A	chr7	22935263	22935263	FAM126A	Not Significant	Not Significant	0	35.3234	-31.8	FALSE	NA	HNRNPC, CPEB2, TIA1, U2AF2, HNRNPCL1	NA	NA	NA	PUF60, CPEB1, RBM6, RBM4B, HNRNPCL1, NOVA1, RBMS2, SRSF2, IGF2BP2	NA	NA	NA	NA
chr7:22943344_T-A	chr7	22943344	22943344	FAM126A	Not Significant	Not Significant	0	34.8259	-32.3	FALSE	YTHDC1	NA	NA	NA	NA	SRSF4	NA	miR-181b-2, miR-181b, miR-4420, miR-141, miR-200a, miR-8064, miR-25, miR-32, miR-363, miR-367, miR-92a, miR-92b	NA	NA
chr7:22945175_C-A	chr7	22945175	22945175	FAM126A	Not Significant	Not Significant	0.2	43.7811	-50.7	FALSE	NONO	NA	NA	NA	NA	NA	NA	NA	NA	NA
chr2:200974936_A-G	chr2	200974936	200974936	FAM126B	Significant	Not Significant	0	29.8507	-32.8	FALSE	NA	NA	NA	NA	NA	KHDRBS2, CELF1	NA	NA	NA	NA
chr2:200976345_C-T	chr2	200976345	200976345	FAM126B	Not Significant	Not Significant	0	33.3333	-38.3	TRUE	NA	NA	NA	NA	NA	NA	NA	NA	NA	NA
chr2:200979413_A-T	chr2	200979413	200979413	FAM126B	Not Significant	Not Significant	1	33.3333	-34	FALSE	CPEB2, U2AF2	NA	NA	NA	PUF60, CPEB1, RBM6, RBM4B, NOVA1, RBMS2, IGF2BP2	NA	NA	NA	NA	NA
chr2:200980376_G-T	chr2	200980376	200980376	FAM126B	Not Significant	Not Significant	0	41.791	-47.2	FALSE	NA	NA	NA	NA	NA	SRSF5	NA	NA	NA	NA
chr7:143353880_A-G	chr7	143353880	143353880	FAM131B	Not Significant	Not Significant	0	43.7811	-55	FALSE	ELAVL1, CPEB2, TIA1, RALY, CPEB4	PTBP1	NA	NA	CPEB1, RBM6, RBM4B, HNRNPCL1, RC3H1, NOVA1, UNK, RBMS2, IGF2BP2	NA	NA	NA	NA	NA
chr7:143354322_G-T	chr7	143354322	143354322	FAM131B	Not Significant	Not Significant	0	49.7512	-53	FALSE	NA	NA	NA	NA	KHSRP	NA	NA	NA	NA	NA
chr7:143354635_A-T	chr7	143354635	143354635	FAM131B	Not Significant	Not Significant	0	59.204	-73.4	TRUE	NA	NA	NA	NA	NA	NA	NA	NA	NA	NA
chr7:143355705_G-A	chr7	143355705	143355705	FAM131B	Not Significant	Not Significant	0.2	58.209	-85.1	TRUE	NA	NA	NA	NA	NA	NA	NA	NA	NA	NA
chr7:143356122_G-A	chr7	143356122	143356122	FAM131B	Not Significant	Not Significant	1	54.2289	-56.7	FALSE	MBNL1	U2AF2	NA	NA	NA	PUF60, CPEB1, RBM6, RBM4B, HNRNPCL1, NOVA1, ELAVL4, RBMS2, IGF2BP2	miR-31, miR-548e, miR-4668	NA	NA	NA
chr7:143356443_C-A	chr7	143356443	143356443	FAM131B	Not Significant	Not Significant	0	58.209	-65.8	TRUE	NA	NA	NA	NA	NA	NA	NA	NA	NA	NA
chrX:93710337_A-C	chrX	93710337	93710337	FAM133A	Not Significant	Not Significant	0	34.3284	-40.3	FALSE	NA	NA	NA	NA	HNRNPA2B1	NA	NA	NA	NA	NA
chrX:93710482_T-A	chrX	93710482	93710482	FAM133A	Not Significant	Not Significant	0.4	25.8706	-29	FALSE	NA	PABPC1	NA	NA	NA	SRSF5, PCBP1	NA	NA	NA	NA
chrX:93711012_T-A	chrX	93711012	93711012	FAM133A	Not Significant	Not Significant	1	25.3731	-30.2	TRUE	NA	NA	NA	NA	NA	NA	NA	NA	NA	NA
chrX:93711025_T-A	chrX	93711025	93711025	FAM133A	Not Significant	Not Significant	1	26.8657	-29.8	FALSE	A1CF	NA	NA	NA	HNRNPC, KHDRBS3, IGF2BP2, HNRNPA2B1	NA	NA	NA	NA	NA
chrX:93712005_G-A	chrX	93712005	93712005	FAM133A	Significant	Not Significant	0	36.3184	-40.8	TRUE	NA	NA	NA	NA	NA	NA	NA	NA	NA	NA
chr2:70296228_C-A	chr2	70296228	70296228	FAM136A	Not Significant	Not Significant	0	50.2488	-58.7	FALSE	G3BP2	NA	NA	NA	NA	ZFP36	NA	NA	NA	NA
chr2:70296238_G-A	chr2	70296238	70296238	FAM136A	Not Significant	Not Significant	0	49.7512	-57.5	TRUE	NA	NA	NA	NA	NA	NA	NA	NA	NA	NA
chr2:70296241_G-A	chr2	70296241	70296241	FAM136A	Not Significant	Not Significant	0	49.2537	-57.5	TRUE	NA	NA	NA	NA	NA	NA	NA	NA	NA	NA
chr2:70296947_T-C	chr2	70296947	70296947	FAM136A	Not Significant	Not Significant	0	48.7562	-49.7	FALSE	QKI, PABPC1	NA	NA	NA	NA	NA	NA	NA	NA	NA
chr2:70296951_A-G	chr2	70296951	70296951	FAM136A	Not Significant	Not Significant	0	47.7612	-49.7	FALSE	QKI, PABPC1	NA	NA	NA	NA	NA	NA	NA	NA	NA
chr2:70296952_G-T	chr2	70296952	70296952	FAM136A	Not Significant	Not Significant	0	47.7612	-49.7	FALSE	QKI, PABPC1	NA	NA	NA	NA	NA	NA	NA	NA	NA
chr2:70297264_C-T	chr2	70297264	70297264	FAM136A	Not Significant	Not Significant	0	39.801	-43.1	FALSE	NA	SRSF9	NA	NA	NA	NA	NA	NA	NA	NA
chr10:73241179_A-G	chr10	73241179	73241179	FAM149B1	Not Significant	Not Significant	0	39.801	-39.7	FALSE	NA	NA	NA	NA	KHDRBS2, KHSRP, SRSF10, CELF1	NA	NA	NA	NA	NA
chr10:73241670_A-G	chr10	73241670	73241670	FAM149B1	Not Significant	Not Significant	0	34.8259	-31.1	FALSE	RBMX	NA	NA	NA	NA	NA	NA	NA	NA	NA
chr10:73241890_G-A	chr10	73241890	73241890	FAM149B1	Not Significant	Not Significant	0	33.8308	-30.4	FALSE	SRSF2, SRSF9	EIF4B	NA	NA	CELF1	NA	NA	NA	NA	NA
chr10:73243589_G-A	chr10	73243589	73243589	FAM149B1	Not Significant	Not Significant	0	36.3184	-40.8	FALSE	RBMX	NA	NA	NA	RBM4B, HNRNPF	NA	miR-331, miR-210	NA	NA	NA
chr13:107167604_C-T	chr13	107167604	107167604	FAM155A	Not Significant	Not Significant	0	39.801	-51.7	FALSE	EIF4B	NA	NA	NA	NA	NA	NA	NA	NA	NA
chr13:107169473_A-G	chr13	107169473	107169473	FAM155A	Not Significant	Not Significant	0	41.791	-52.3	FALSE	NA	MBNL1	NA	NA	NA	NA	NA	NA	NA	NA
chr13:107169640_T-A	chr13	107169640	107169640	FAM155A	Not Significant	Not Significant	0	39.3035	-44.7	FALSE	PABPC1, SART3, PABPC4	KHDRBS1	K562.KHDRBS1	NA	HNRNPC, SRSF11, SRSF5	SFPQ	NA	NA	NA	NA
chr1:179814702_A-C	chr1	179814702	179814702	FAM163A	Not Significant	Not Significant	0	55.2239	-61.2	FALSE	NA	NA	NA	NA	NA	NA	NA	miR-15a, miR-15b, miR-16, miR-195, miR-424, miR-497, miR-6838	NA	NA
chr1:179814833_G-T	chr1	179814833	179814833	FAM163A	Not Significant	Not Significant	0.6	50.2488	-48.3	TRUE	NA	NA	NA	NA	NA	NA	NA	NA	NA	NA
chr1:179815792_C-T	chr1	179815792	179815792	FAM163A	Not Significant	Not Significant	0	56.2189	-72.4	TRUE	NA	NA	NA	NA	NA	NA	NA	NA	NA	NA
chr2:131048998_G-T	chr2	131048998	131048998	FAM168B	Not Significant	Not Significant	0	45.7711	-60.1	TRUE	NA	NA	NA	NA	NA	NA	NA	NA	NA	NA
chr2:131051044_A-C	chr2	131051044	131051044	FAM168B	Not Significant	Not Significant	1	51.7413	-53.4	FALSE	NA	NA	NA	NA	ELAVL4	NA	NA	NA	NA	NA
chr2:131051713_G-A	chr2	131051713	131051713	FAM168B	Not Significant	Not Significant	0	41.2935	-49.3	FALSE	NA	FUS	NA	NA	NA	NA	NA	NA	NA	NA
chr15:98437200_T-A	chr15	98437200	98437200	FAM169B	Not Significant	Not Significant	0	36.3184	-42.4	FALSE	NA	NA	NA	NA	NA	NA	miR-371a, miR-205	NA	NA	NA
chr15:98437289_A-T	chr15	98437289	98437289	FAM169B	Not Significant	Not Significant	0	41.2935	-47.9	FALSE	BRUNOL5, BRUNOL4	YTHDC1	NA	NA	SRSF4	NA	NA	NA	NA	NA
chr15:98438765_C-T	chr15	98438765	98438765	FAM169B	Not Significant	Not Significant	0	55.7214	-60.4	FALSE	MBNL1	NA	NA	NA	NA	NA	NA	NA	NA	NA
chr2:186762995_T-C	chr2	186762995	186762995	FAM171B	Not Significant	Not Significant	0	32.8358	-38.6	FALSE	MBNL1	PTBP1	NA	NA	PUF60, CPEB1, RBM6, RBM4B, HNRNPCL1, NOVA1, RBMS2, IGF2BP2	NA	NA	NA	NA	NA
chr2:186763272_A-G	chr2	186763272	186763272	FAM171B	Not Significant	Not Significant	0	33.3333	-31.9	TRUE	NA	NA	NA	NA	NA	NA	NA	NA	NA	NA
chr2:186764098_C-T	chr2	186764098	186764098	FAM171B	Not Significant	Not Significant	0	30.8458	-16.5	FALSE	NA	NA	NA	NA	NA	ELAVL4	NA	NA	NA	NA
chr2:186765590_A-C	chr2	186765590	186765590	FAM171B	Not Significant	Not Significant	0	35.8209	-43.4	TRUE	NA	NA	NA	NA	NA	NA	NA	NA	NA	NA
chr11:82730426_C-T	chr11	82730426	82730426	FAM181B	Not Significant	Not Significant	0	31.8408	-31.4	FALSE	NA	NA	NA	NA	RBM6, NOVA1	NA	NA	NA	NA	NA
chr11:82730924_C-A	chr11	82730924	82730924	FAM181B	Not Significant	Not Significant	0	51.7413	-52.6	TRUE	NA	NA	NA	NA	NA	NA	NA	NA	NA	NA
chr11:82731409_C-T	chr11	82731409	82731409	FAM181B	Not Significant	Not Significant	0	49.2537	-53	FALSE	NA	NA	NA	NA	UNK, RBM45, DAZAP1, RBMS3	RBM4B	NA	NA	NA	NA
chr16:57153074_G-T	chr16	57153074	57153074	FAM192A	Not Significant	Not Significant	0	44.2786	-56.1	FALSE	NA	NA	NA	NA	SRSF2, HNRNPA2B1	NA	NA	NA	NA	NA
chr16:57153522_T-C	chr16	57153522	57153522	FAM192A	Not Significant	Not Significant	0	34.8259	-42.4	TRUE	NA	NA	NA	NA	NA	NA	NA	NA	NA	NA
chr16:57153853_A-T	chr16	57153853	57153853	FAM192A	Not Significant	Not Significant	0.1	42.7861	-47.8	FALSE	NA	NA	NA	NA	NA	NA	NA	miR-624, miR-222	NA	NA
chrX:104191693_T-C	chrX	104191693	104191693	FAM199X	Not Significant	Not Significant	0	37.3134	-33	TRUE	NA	NA	NA	NA	NA	NA	NA	NA	NA	NA
chrX:104192850_C-T	chrX	104192850	104192850	FAM199X	Not Significant	Not Significant	0	30.8458	-37.5	FALSE	NA	ELAVL1	NA	NA	NA	PUF60, HNRNPCL1, NOVA1	NA	NA	NA	NA
chrX:104194788_G-T	chrX	104194788	104194788	FAM199X	Not Significant	Not Significant	1	29.3532	-34.8	FALSE	NA	NA	NA	NA	KHDRBS2, KHSRP, SRSF10, CELF1	SFPQ, NOVA1	NA	NA	NA	NA
chrX:104195661_C-A	chrX	104195661	104195661	FAM199X	Not Significant	Not Significant	0	33.3333	-44.9	TRUE	NA	NA	NA	NA	NA	NA	NA	NA	NA	NA
chr13:42789900_A-C	chr13	42789900	42789900	FAM216B	Not Significant	Not Significant	0	34.3284	-33.5	FALSE	NA	NA	NA	NA	TAF15, HNRNPF, TRNAU1AP, ZNF326	NA	NA	NA	NA	NA
chr13:42790282_G-T	chr13	42790282	42790282	FAM216B	Significant	Not Significant	0	45.2736	-57.1	TRUE	NA	NA	NA	NA	NA	NA	NA	NA	NA	NA
chr13:42791180_G-T	chr13	42791180	42791180	FAM216B	Not Significant	Not Significant	0	28.3582	-26.6	FALSE	NA	NA	NA	NA	NA	PUF60	NA	NA	NA	NA
chr4:1640387_G-T	chr4	1640387	1640387	FAM53A	Not Significant	Not Significant	0	58.7065	-70.8	TRUE	NA	NA	NA	NA	NA	NA	NA	NA	NA	NA
chr4:1640674_T-G	chr4	1640674	1640674	FAM53A	Not Significant	Not Significant	0	60.6965	-82	TRUE	NA	NA	NA	NA	NA	NA	NA	NA	NA	NA
chr4:1640769_T-C	chr4	1640769	1640769	FAM53A	Not Significant	Not Significant	0	65.6716	-89.2	FALSE	NA	NA	NA	HepG2.DDX3X	RBM45	NA	NA	NA	NA	NA
chr4:1640817_G-A	chr4	1640817	1640817	FAM53A	Not Significant	Not Significant	0	68.1592	-96.8	FALSE	NA	NA	NA	HepG2.RBM22	A1CF	NA	NA	NA	NA	NA
chr4:1641099_G-A	chr4	1641099	1641099	FAM53A	Not Significant	Not Significant	0	71.1443	-103.1	TRUE	NA	NA	NA	NA	NA	NA	NA	NA	NA	NA
chr11:92891716_A-T	chr11	92891716	92891716	FAT3	Not Significant	Not Significant	0.9	33.3333	-38.1	FALSE	NA	TIA1, U2AF2	NA	NA	NA	CPEB1, RBM6, RBM4B, RBMS2, IGF2BP2	NA	NA	NA	NA
chr11:92893064_A-C	chr11	92893064	92893064	FAT3	Not Significant	Not Significant	0	32.8358	-35.2	TRUE	NA	NA	NA	NA	NA	NA	NA	NA	NA	NA
chr11:92893720_A-G	chr11	92893720	92893720	FAT3	Not Significant	Not Significant	0	33.3333	-37.2	FALSE	RBMS3, RBMS1	NA	NA	NA	TAF15	NA	NA	NA	NA	NA
chr11:92894195_G-A	chr11	92894195	92894195	FAT3	Not Significant	Not Significant	0	34.8259	-39.6	FALSE	NA	Fusip1	NA	NA	RBM4B, HNRNPF	NA	NA	NA	NA	NA
chr11:92894519_C-A	chr11	92894519	92894519	FAT3	Not Significant	Not Significant	0.1	38.806	-37.3	TRUE	NA	NA	NA	NA	NA	NA	NA	NA	NA	NA
chr7:5476277_T-C	chr7	5476277	5476277	FBXL18	Not Significant	Not Significant	0	65.1741	-78.1	TRUE	NA	NA	NA	NA	NA	NA	NA	NA	NA	NA
chr7:5481363_C-G	chr7	5481363	5481363	FBXL18	Not Significant	Not Significant	0	66.6667	-81.2	FALSE	NA	NA	NA	NA	NA	DAZ3	NA	NA	NA	NA
chr7:5489273_C-T	chr7	5489273	5489273	FBXL18	Not Significant	Not Significant	0	41.2935	-34.9	FALSE	HNRNPA1	NA	NA	NA	NA	NA	NA	NA	NA	NA
chr17:39257305_G-T	chr17	39257305	39257305	FBXL20	Significant	Not Significant	0	36.8159	-39.7	FALSE	RBMX	NA	NA	NA	NA	NA	NA	NA	NA	NA
chr17:39258304_C-T	chr17	39258304	39258304	FBXL20	Not Significant	Not Significant	1	40.796	-56.7	TRUE	NA	NA	NA	NA	NA	NA	NA	NA	NA	NA
chr17:39258393_T-G	chr17	39258393	39258393	FBXL20	Not Significant	Not Significant	0	41.791	-44.4	FALSE	NA	MBNL1	NA	NA	NA	FUBP1	miR-1273e, miR-100	NA	NA	NA
chr17:39258997_G-A	chr17	39258997	39258997	FBXL20	Not Significant	Not Significant	0	29.3532	-27.9	FALSE	NA	NA	NA	NA	RBM4	NA	NA	NA	NA	NA
chr17:39260483_G-A	chr17	39260483	39260483	FBXL20	Not Significant	Not Significant	0	38.806	-38.7	FALSE	NA	NA	NA	NA	NA	PUF60, CPEB1, RBM6, RBM4B, HNRNPCL1, NOVA1, RBMS2, SRSF2, IGF2BP2	NA	NA	NA	NA
chr5:15938417_G-A	chr5	15938417	15938417	FBXL7	Significant	Not Significant	0	43.2836	-40	FALSE	NA	NA	NA	NA	NA	NA	NA	miR-544b, miR-6857, miR-146a, miR-146b, miR-7153	NA	NA
chr5:15938807_A-T	chr5	15938807	15938807	FBXL7	Not Significant	Not Significant	0.1	35.3234	-31.2	TRUE	NA	NA	NA	NA	NA	NA	NA	NA	NA	NA
chr5:15939455_G-C	chr5	15939455	15939455	FBXL7	Not Significant	Not Significant	0.6	48.7562	-44.2	FALSE	NA	HNRNPL	NA	NA	NA	NA	NA	NA	NA	NA
chr15:75941167_A-T	chr15	75941167	75941167	FBXO22,NRG4	Not Significant	Not Significant	0	37.3134	-27.5	FALSE	ACO1	NA	NA	NA	NA	SRSF4	NA	NA	NA	NA
chr15:75941908_G-A	chr15	75941908	75941908	FBXO22,NRG4	Not Significant	Not Significant	0	31.3433	-33.6	FALSE	NA	IGF2BP3, IGF2BP2, RBM41	NA	NA	NA	SRSF2, MBNL1	NA	NA	NA	NA
chr15:75942163_G-T	chr15	75942163	75942163	FBXO22,NRG4	Not Significant	Not Significant	0	36.8159	-33.2	FALSE	NONO, Fusip1, HNRNPH2	NA	HepG2.CSTF2T, HepG2.BCCIP, K562.SAFB2, HepG2.HNRNPA1	NA	NA, RC3H1, RBM45	NA	NA	NA	NA	NA
chr1:224158028_T-C	chr1	224158028	224158028	FBXO28	Not Significant	Not Significant	1	32.3383	-33.1	FALSE	NA	NA	NA	NA	ELAVL4	NA	NA	NA	NA	NA
chr1:224159727_A-T	chr1	224159727	224159727	FBXO28	Not Significant	Significant	0	39.801	-49.3	TRUE	NA	NA	NA	NA	NA	NA	NA	NA	NA	NA
chr1:224160636_C-T	chr1	224160636	224160636	FBXO28	Not Significant	Not Significant	0	37.3134	-44.5	FALSE	NA	NA	NA	NA	RBM4	NA	NA	NA	NA	NA
chr11:33741410_G-T	chr11	33741410	33741410	FBXO3	Not Significant	Not Significant	1	31.3433	-37.7	FALSE	YBX2	PABPC1	NA	NA	NA	SRSF5	NA	NA	NA	NA
chr11:33741524_C-A	chr11	33741524	33741524	FBXO3	Not Significant	Not Significant	0.1	30.3483	-39	TRUE	NA	NA	NA	NA	NA	NA	NA	NA	NA	NA
chr11:33744391_C-T	chr11	33744391	33744391	FBXO3	Not Significant	Not Significant	0	43.7811	-43	TRUE	NA	NA	NA	NA	NA	NA	NA	NA	NA	NA
chr11:33746866_A-T	chr11	33746866	33746866	FBXO3	Not Significant	Not Significant	0	33.3333	-30.8	FALSE	NA	PABPC3, PABPC1, SART3	NA	NA	NA	SRSF5	NA	NA	NA	NA
chr8:123499222_G-C	chr8	123499222	123499222	FBXO32	Not Significant	Not Significant	0.2	39.801	-46.5	TRUE	NA	NA	NA	NA	NA	NA	NA	NA	NA	NA
chr8:123501708_C-T	chr8	123501708	123501708	FBXO32	Not Significant	Not Significant	0	45.7711	-47.2	TRUE	NA	NA	NA	NA	NA	NA	NA	NA	NA	NA
chr8:123501841_G-A	chr8	123501841	123501841	FBXO32	Not Significant	Not Significant	0	35.8209	-39.7	FALSE	NA	ELAVL1, CPEB4	NA	HepG2.HNRNPC	NA	PUF60, CPEB1, RBM6, RBM4B, HNRNPCL1, RC3H1, NOVA1, UNK, RBMS2, IGF2BP2, BOLL	NA	NA	NA	NA
chr2:230011420_C-A	chr2	230011420	230011420	FBXO36	Not Significant	Not Significant	0	58.7065	-68.1	FALSE	NA	NONO	NA	NA	NA	NA	NA	NA	NA	NA
chr2:230011616_G-T	chr2	230011616	230011616	FBXO36	Significant	Not Significant	0	39.3035	-35.5	FALSE	RALY	ELAVL1, ELAVL2, CPEB4	NA	NA	SFPQ	PUF60, CPEB1, RBM6, RBM4B, HNRNPCL1, RC3H1, UNK, RBMS2, IGF2BP2, BOLL	NA	NA	NA	NA
chr2:230012146_C-T	chr2	230012146	230012146	FBXO36	Not Significant	Not Significant	0	45.2736	-43	FALSE	NA	NA	NA	NA	DAZ3	NA	NA	NA	NA	NA
chr1:16247928_G-T	chr1	16247928	16247928	FBXO42	Not Significant	Not Significant	1	40.2985	-32.14	FALSE	RBMX	NA	NA	NA	NA	NA	NA	NA	NA	NA
chr1:16248896_G-C	chr1	16248896	16248896	FBXO42	Not Significant	Not Significant	0	47.2637	-55.3	TRUE	NA	NA	NA	NA	NA	NA	NA	NA	NA	NA
chr1:16249230_A-G	chr1	16249230	16249230	FBXO42	Not Significant	Not Significant	0	35.8209	-41.4	FALSE	RBMX	NA	HepG2.XPO5	NA	NA	NA	NA	NA	NA	NA
chr3:196584925_G-T	chr3	196584925	196584925	FBXO45	Not Significant	Not Significant	1	28.8557	-29.9	FALSE	NA	NA	NA	NA	NA	PUF60, NOVA1	NA	NA	NA	NA
chr3:196585253_G-A	chr3	196585253	196585253	FBXO45	Not Significant	Not Significant	1	31.8408	-33.9	FALSE	NA	PABPC1	NA	NA	NA	SRSF5	NA	NA	NA	NA
chr3:196587842_A-C	chr3	196587842	196587842	FBXO45	Not Significant	Not Significant	0	45.7711	-53.5	FALSE	NA	MBNL1	NA	NA	NA	NA	NA	NA	NA	NA
chr1:161518174_T-C	chr1	161518174	161518174	FCGR2A	Not Significant	Significant	0	42.2886	-37.4	FALSE	YTHDC1	NA	NA	NA	NA	NA	NA	NA	NA	NA
chr1:161518285_C-T	chr1	161518285	161518285	FCGR2A	Not Significant	Not Significant	0	36.8159	-30.3	FALSE	NA	NA	NA	NA	NA	ELAVL4, SRSF5, IGF2BP2	NA	NA	NA	NA
chr1:161518749_G-C	chr1	161518749	161518749	FCGR2A	Significant	Not Significant	0	47.7612	-62.6	TRUE	NA	NA	NA	NA	NA	NA	NA	NA	NA	NA
chr1:161518767_C-A	chr1	161518767	161518767	FCGR2A	Not Significant	Not Significant	0	47.7612	-56.2	FALSE	YTHDC1	NA	NA	NA	NA	EWSR1	NA	NA	NA	NA
chr1:161518812_A-G	chr1	161518812	161518812	FCGR2A	Not Significant	Significant	0	50.2488	-62.9	FALSE	Fusip1	NA	NA	NA	NA	NA	NA	NA	NA	NA
chr1:161599807_G-T	chr1	161599807	161599807	FCGR2C	Not Significant	Not Significant	0	42.7861	-38.5	TRUE	NA	NA	NA	NA	NA	NA	NA	NA	NA	NA
chr1:161599808_T-C	chr1	161599808	161599808	FCGR2C	Not Significant	Not Significant	0	42.7861	-37.6	TRUE	NA	NA	NA	NA	NA	NA	NA	NA	NA	NA
chr1:161600251_G-A	chr1	161600251	161600251	FCGR2C	Not Significant	Not Significant	0	40.796	-32.7	FALSE	NA	SNRPA	NA	NA	NA	NA	NA	miR-18a, miR-18b, miR-4735, miR-1294	NA	NA
chr1:161600871_G-A	chr1	161600871	161600871	FCGR2C	Not Significant	Not Significant	0	48.2587	-51.4	TRUE	NA	NA	NA	NA	NA	NA	NA	NA	NA	NA
chr1:161542312_T-A	chr1	161542312	161542312	FCGR3A	Not Significant	Not Significant	0	46.7662	-53.8	TRUE	NA	NA	NA	NA	NA	NA	NA	NA	NA	NA
chr1:161542418_A-G	chr1	161542418	161542418	FCGR3A	Not Significant	Not Significant	0	45.2736	-48.1	TRUE	NA	NA	NA	NA	NA	NA	NA	NA	NA	NA
chr1:161542507_C-G	chr1	161542507	161542507	FCGR3A	Not Significant	Not Significant	0	48.7562	-51.2	FALSE	RBMX	NA	NA	NA	NA	NA	NA	NA	NA	NA
chr1:161542649_T-C	chr1	161542649	161542649	FCGR3A	Not Significant	Not Significant	0	38.806	-44.8	FALSE	PABPC1, SART3, PABPC4	NA	NA	NA	SRSF11, SRSF5	HNRNPF, UNK	NA	NA	NA	NA
chr1:157746118_G-T	chr1	157746118	157746118	FCRL2	Not Significant	Not Significant	0	40.796	-56.6	FALSE	NA	NONO, HNRNPA1	NA	NA	NA	NA	NA	NA	NA	NA
chr1:157746186_C-T	chr1	157746186	157746186	FCRL2	Not Significant	Not Significant	0.1	41.791	-51	FALSE	NA	NA	NA	NA	KHSRP, SRSF10	NA	NA	NA	NA	NA
chr1:157746614_C-T	chr1	157746614	157746614	FCRL2	Not Significant	Not Significant	0	42.2886	-42.1	FALSE	SRSF9	EIF4B	NA	NA	CELF1	NA	NA	NA	NA	NA
chr1:157574084_C-T	chr1	157574084	157574084	FCRL4	Not Significant	Not Significant	0	27.8607	-23	FALSE	MBNL1, RBM42	NA	NA	NA	NA	NA	NA	NA	NA	NA
chr1:157574118_C-G	chr1	157574118	157574118	FCRL4	Not Significant	Not Significant	0	30.3483	-25.4	FALSE	NA	PABPC3, HNRNPL	NA	NA	NA	NA	NA	NA	NA	NA
chr1:157574372_G-T	chr1	157574372	157574372	FCRL4	Not Significant	Not Significant	0	33.3333	-30.6	FALSE	RBMX	YTHDC1, RBM41	NA	NA	NA	SRSF2, MBNL1	NA	NA	NA	NA
chr1:161713400_G-T	chr1	161713400	161713400	FCRLA	Not Significant	Not Significant	0	43.7811	-36.3	TRUE	NA	NA	NA	NA	NA	NA	NA	NA	NA	NA
chr1:161713426_C-T	chr1	161713426	161713426	FCRLA	Not Significant	Not Significant	0	39.801	-32.4	FALSE	NA	NA	NA	NA	NA	NA	miR-3942, miR-361	NA	NA	NA
chr1:161713441_C-T	chr1	161713441	161713441	FCRLA	Not Significant	Not Significant	0	36.8159	-29.4	FALSE	NA	HNRNPC, TIA1, U2AF2, HNRNPCL1	NA	HepG2.U2AF2, K562.U2AF2	NA	CPEB1, RBM6, RBM4B, HNRNPCL1, NOVA1, RBMS2, IGF2BP2	NA	NA	NA	NA
chr1:161713446_C-T	chr1	161713446	161713446	FCRLA	Not Significant	Not Significant	0	35.8209	-31.4	FALSE	NA	NA	NA	NA	NA	PUF60, ZCRB1, FUBP1	NA	NA	NA	NA
chr1:161713988_C-T	chr1	161713988	161713988	FCRLA	Not Significant	Not Significant	0.7	41.2935	-43.1	TRUE	NA	NA	NA	NA	NA	NA	NA	NA	NA	NA
chr1:161713996_C-G	chr1	161713996	161713996	FCRLA	Not Significant	Not Significant	0	42.2886	-42.6	TRUE	NA	NA	NA	NA	NA	NA	NA	NA	NA	NA
chr1:161714037_C-G	chr1	161714037	161714037	FCRLA	Not Significant	Not Significant	0	40.796	-55.2	FALSE	NA	NA	NA	NA	NA	NOVA1, ELAVL4	NA	NA	NA	NA
chr1:161714234_G-A	chr1	161714234	161714234	FCRLA	Not Significant	Not Significant	0	45.2736	-37.6	FALSE	PABPN1	PABPC5	NA	NA	NA	NA	NA	NA	NA	NA
chr1:161714336_C-G	chr1	161714336	161714336	FCRLA	Not Significant	Not Significant	0	39.801	-38	FALSE	NA	BRUNOL6	NA	NA	NA	NA	NA	NA	NA	NA
chr18:57547761_T-A	chr18	57547761	57547761	FECH	Not Significant	Not Significant	0.4	49.7512	-62.7	FALSE	NA	NA	NA	NA	SRSF2	NA	NA	NA	NA	NA
chr18:57549912_T-C	chr18	57549912	57549912	FECH	Not Significant	Not Significant	0	50.7463	-65.4	TRUE	NA	NA	NA	NA	NA	NA	NA	NA	NA	NA
chr18:57550688_C-T	chr18	57550688	57550688	FECH	Not Significant	Not Significant	0	52.7363	-66.7	TRUE	NA	NA	NA	NA	NA	NA	NA	NA	NA	NA
chr5:109188584_A-G	chr5	109188584	109188584	FER	Not Significant	Not Significant	0.1	31.3433	-21.1	TRUE	NA	NA	NA	NA	NA	NA	NA	NA	NA	NA
chr5:109190317_A-C	chr5	109190317	109190317	FER	Significant	Not Significant	0	30.8458	-29.5	FALSE	NA	NA	NA	NA	RBM6, KHDRBS3, NOVA1, HNRNPA2B1, PCBP1	NA	NA	NA	NA	NA
chr5:109190561_T-A	chr5	109190561	109190561	FER	Not Significant	Not Significant	0	31.3433	-32.6	FALSE	NA	PABPC1	NA	NA	NA	SRSF5	NA	NA	NA	NA
chr5:109190789_T-A	chr5	109190789	109190789	FER	Not Significant	Not Significant	0	34.8259	-34.9	FALSE	NA	NA	NA	NA	HNRNPA2B1	PCBP1	NA	NA	NA	NA
chr5:109191920_T-C	chr5	109191920	109191920	FER	Not Significant	Not Significant	0.2	34.3284	-35	FALSE	NA	NA	NA	NA	NA	PUM1, DAZ3	NA	NA	NA	NA
chr5:109192103_T-G	chr5	109192103	109192103	FER	Not Significant	Not Significant	0	37.8109	-52.5	FALSE	NA	MBNL1	NA	NA	NA	NA	NA	NA	NA	NA
chr5:109194532_C-G	chr5	109194532	109194532	FER	Not Significant	Not Significant	0	35.3234	-19.9	FALSE	RBMX	NA	NA	NA	NA	NA	NA	NA	NA	NA
chr5:109194673_G-T	chr5	109194673	109194673	FER	Not Significant	Not Significant	0	40.2985	-35.7	FALSE	SRSF9	NA	NA	NA	MBNL1	TRNAU1AP, DAZ3	NA	NA	NA	NA
chr5:109195819_C-T	chr5	109195819	109195819	FER	Not Significant	Not Significant	0	39.801	-45.4	FALSE	NA	ANKHD1	NA	NA	NA	NA	NA	NA	NA	NA
chr4:154570954_G-A	chr4	154570954	154570954	FGB	Not Significant	Significant	0	31.8408	-39.2	FALSE	EIF4B	NA	NA	NA	NA	NA	NA	NA	NA	NA
chr4:154570969_C-T	chr4	154570969	154570969	FGB	Not Significant	Not Significant	0	30.8458	-37.4	TRUE	NA	NA	NA	NA	NA	NA	NA	NA	NA	NA
chr4:154572421_C-T	chr4	154572421	154572421	FGB	Not Significant	Not Significant	0	43.2836	-46.7	TRUE	NA	NA	NA	NA	NA	NA	NA	NA	NA	NA
chr4:154572726_A-T	chr4	154572726	154572726	FGB	Not Significant	Not Significant	0	35.3234	-39.2	FALSE	NA	NA	NA	NA	NA	NA	NA	miR-424	NA	NA
chr12:32641987_A-G	chr12	32641987	32641987	FGD4	Not Significant	Not Significant	0.2	30.3483	-27.8	FALSE	TARDBP	G3BP2	NA	NA	NA	NA	NA	NA	NA	NA
chr12:32644099_C-A	chr12	32644099	32644099	FGD4	Not Significant	Not Significant	1	27.3632	-33.6	FALSE	NA	NA	NA	NA	PUM1	NA	NA	NA	NA	NA
chr12:32645246_G-A	chr12	32645246	32645246	FGD4	Not Significant	Not Significant	0	33.3333	-41.5	FALSE	BRUNOL6	NA	NA	NA	HNRNPF, UNK, RBM45, DAZAP1, RBMS3	NA	NA	NA	NA	NA
chr12:95078313_G-A	chr12	95078313	95078313	FGD6	Not Significant	Not Significant	0	33.3333	-41	FALSE	NA	RBMX	NA	NA	NA	IGF2BP2	NA	NA	NA	NA
chr12:95079688_G-A	chr12	95079688	95079688	FGD6	Not Significant	Not Significant	0	38.3085	-32.1	FALSE	hnRNPK, RBMX	NA	NA	NA	NA	NA	NA	NA	NA	NA
chr12:95079737_G-T	chr12	95079737	95079737	FGD6	Not Significant	Not Significant	0	42.2886	-44.9	TRUE	NA	NA	NA	NA	NA	NA	NA	NA	NA	NA
chr3:192139971_G-A	chr3	192139971	192139971	FGF12	Not Significant	Not Significant	0	30.3483	-34.6	FALSE	SNRPA	NA	NA	NA	PUM1	NA	NA	NA	NA	NA
chr3:192140219_T-C	chr3	192140219	192140219	FGF12	Not Significant	Not Significant	1	23.8806	-31.9	FALSE	PABPC1, RBMS3	NA	NA	NA	HNRNPF, DAZ3	SFPQ, NOVA1	NA	NA	NA	NA
chr3:192143108_A-T	chr3	192143108	192143108	FGF12	Not Significant	Not Significant	0	42.7861	-73.2	FALSE	MBNL1	NA	NA	HepG2.LARP4	NA	NA	NA	NA	NA	NA
chr3:192143643_C-A	chr3	192143643	192143643	FGF12	Not Significant	Not Significant	1	26.8657	-30.4	FALSE	LIN28A	NA	NA	NA	NA	NA	NA	NA	NA	NA
chrX:138618131_T-A	chrX	138618131	138618131	FGF13	Not Significant	Not Significant	0	38.806	-49.7	FALSE	NA	BRUNOL6	NA	NA	NA	SRSF4	NA	NA	NA	NA
chrX:138624510_A-T	chrX	138624510	138624510	FGF13	Not Significant	Not Significant	0	30.3483	-27	FALSE	NA	YTHDC1	NA	NA	HNRNPCL1	NA	miR-3942, miR-4703, miR-182	NA	NA	NA
chrX:138627632_T-C	chrX	138627632	138627632	FGF13	Not Significant	Not Significant	0	42.7861	-22.8	FALSE	IGF2BP3, hnRNPLL, HNRNPL	NA	K562.AGGF1, K562.TNRC6A	NA	HNRNPL	NA	NA	NA	NA	NA
chrX:138630851_A-G	chrX	138630851	138630851	FGF13	Not Significant	Not Significant	0	35.3234	-45.9	FALSE	NA	NA	NA	NA	NOVA1	NA	NA	NA	NA	NA
chrX:138631487_A-G	chrX	138631487	138631487	FGF13	Not Significant	Not Significant	0	33.8308	-38.5	TRUE	NA	NA	NA	NA	NA	NA	NA	NA	NA	NA
chrX:138631679_G-T	chrX	138631679	138631679	FGF13	Not Significant	Not Significant	1	32.8358	-45.3	FALSE	NA	NA	NA	NA	NA	NOVA1	NA	NA	NA	NA
chr13:101712582_C-A	chr13	101712582	101712582	FGF14	Not Significant	Not Significant	0	28.8557	-30.7	TRUE	NA	NA	NA	NA	NA	NA	NA	NA	NA	NA
chr13:101721697_G-A	chr13	101721697	101721697	FGF14	Not Significant	Not Significant	1	38.3085	-44.4	FALSE	NA	PTBP1	NA	NA	NA	PUF60	NA	NA	NA	NA
chr13:101722020_T-A	chr13	101722020	101722020	FGF14	Not Significant	Not Significant	1	44.7761	-68.6	FALSE	NA	NA	NA	NA	SRSF2, MBNL1	EWSR1, HNRNPCL1, RC3H1	NA	NA	NA	NA
chr13:101722073_A-G	chr13	101722073	101722073	FGF14	Not Significant	Not Significant	0.9	45.2736	-62	FALSE	NA	RBMX	NA	NA	NA	NA	NA	NA	NA	NA
chr13:101722575_G-T	chr13	101722575	101722575	FGF14	Not Significant	Not Significant	1	43.7811	-28.9	FALSE	PTBP1	NA	NA	NA	NA	PUF60, TARDBP, NOVA1, HNRNPF, TRNAU1AP, DAZ3	NA	NA	NA	NA
chr4:1025551_C-T	chr4	1025551	1025551	FGFRL1	Not Significant	Not Significant	0	58.7065	-67.1	TRUE	NA	NA	NA	NA	NA	NA	NA	NA	NA	NA
chr4:1026356_A-G	chr4	1026356	1026356	FGFRL1	Not Significant	Not Significant	0	60.6965	-56.7	FALSE	NA	ACO1	NA	NA	NA	NA	NA	miR-106b	NA	NA
chr4:1026770_G-A	chr4	1026770	1026770	FGFRL1	Not Significant	Not Significant	0	53.7313	-61.6	FALSE	RBMX	NA	NA	NA	NA	NA	NA	NA	NA	NA
chr11:26995424_T-C	chr11	26995424	26995424	FIBIN	Not Significant	Not Significant	0.1	36.8159	-48.6	FALSE	NA	NA	NA	NA	PUF60	NA	NA	NA	NA	NA
chr11:26995459_G-A	chr11	26995459	26995459	FIBIN	Not Significant	Not Significant	0	37.3134	-50.5	FALSE	NA	RBMX	NA	NA	NA	NA	NA	NA	NA	NA
chr11:26996394_A-G	chr11	26996394	26996394	FIBIN	Not Significant	Not Significant	0	35.8209	-24.3	TRUE	NA	NA	NA	NA	NA	NA	NA	NA	NA	NA
chr20:44303770_G-A	chr20	44303770	44303770	FITM2	Not Significant	Not Significant	0	54.7264	-73.7	FALSE	NA	NA	NA	NA	NA	SRSF2	NA	NA	NA	NA
chr20:44304302_T-C	chr20	44304302	44304302	FITM2	Not Significant	Not Significant	0	49.7512	-39	FALSE	NA	FUS	NA	NA	PCBP1	RBM45	NA	NA	NA	NA
chr20:44305380_C-A	chr20	44305380	44305380	FITM2	Not Significant	Not Significant	0	35.3234	-37.4	FALSE	NA	NA	NA	NA	NA	HNRNPCL1	NA	NA	NA	NA
chr9:113162346_C-A	chr9	113162346	113162346	FKBP15	Not Significant	Not Significant	0	41.791	-48.4	TRUE	NA	NA	NA	NA	NA	NA	NA	NA	NA	NA
chr9:113164445_G-A	chr9	113164445	113164445	FKBP15	Not Significant	Not Significant	0	37.3134	-45	FALSE	NA	MBNL1	NA	NA	TRNAU1AP	NA	NA	NA	NA	NA
chr9:113165517_G-T	chr9	113165517	113165517	FKBP15	Not Significant	Not Significant	0	38.806	-53.1	FALSE	NA	HNRNPL	NA	NA	NA	NA	NA	NA	NA	NA
chr9:105636205_T-C	chr9	105636205	105636205	FKTN	Not Significant	Not Significant	0.4	23.3831	-19.5	FALSE	NA	NA	NA	NA	HNRNPD, HNRNPC, CNOT4	NA	NA	NA	NA	NA
chr9:105636695_C-A	chr9	105636695	105636695	FKTN	Not Significant	Not Significant	0	36.8159	-41.8	FALSE	NA	RBMS3	NA	NA	NA	HNRNPD, TARDBP, HNRNPF, TRNAU1AP, DAZ3	NA	NA	NA	NA
chr9:105640612_C-T	chr9	105640612	105640612	FKTN	Not Significant	Not Significant	0	41.2935	-32.1	TRUE	NA	NA	NA	NA	NA	NA	NA	NA	NA	NA
chr14:85625709_G-T	chr14	85625709	85625709	FLRT2	Not Significant	Not Significant	0.5	39.801	-53.8	FALSE	NA	NA	NA	NA	HNRNPF, UNK	NA	NA	NA	NA	NA
chr14:85625752_C-G	chr14	85625752	85625752	FLRT2	Not Significant	Not Significant	0	37.3134	-39	TRUE	NA	NA	NA	NA	NA	NA	NA	NA	NA	NA
chr14:85625763_C-T	chr14	85625763	85625763	FLRT2	Not Significant	Not Significant	1	35.8209	-34.3	TRUE	NA	NA	NA	NA	NA	NA	NA	NA	NA	NA
chr14:85625917_G-T	chr14	85625917	85625917	FLRT2	Not Significant	Not Significant	0	38.806	-42.5	FALSE	SRSF1	NA	NA	NA	NA	NA	NA	NA	NA	NA
chr14:85626480_G-T	chr14	85626480	85626480	FLRT2	Not Significant	Not Significant	0	41.2935	-48.3	TRUE	NA	NA	NA	NA	NA	NA	NA	NA	NA	NA
chr14:85626789_G-T	chr14	85626789	85626789	FLRT2	Not Significant	Not Significant	0.6	34.3284	-33.4	FALSE	NA	RBM41	NA	NA	NA	SRSF2, MBNL1	NA	NA	NA	NA
chr14:85628154_C-T	chr14	85628154	85628154	FLRT2	Not Significant	Not Significant	0	32.3383	-37.3	FALSE	PABPC1	NA	NA	NA	NA	NA	NA	NA	NA	NA
chr14:85629366_C-A	chr14	85629366	85629366	FLRT2	Not Significant	Not Significant	0	29.8507	-33.4	FALSE	NA	PABPC1	NA	NA	NA	SRSF5, PCBP1	NA	NA	NA	NA
chr14:85630779_T-C	chr14	85630779	85630779	FLRT2	Not Significant	Not Significant	0	46.2687	-46.6	FALSE	NA	NA	NA	NA	NA	NA	NA	miR-4633, miR-6500, miR-28, miR-3139, miR-708, miR-4254, miR-3652, miR-4430	NA	NA
chr14:85630787_C-A	chr14	85630787	85630787	FLRT2	Not Significant	Not Significant	0	47.2637	-44.5	FALSE	RBMX	NA	NA	NA	NA	NA	NA	NA	NA	NA
chr14:85632209_T-A	chr14	85632209	85632209	FLRT2	Not Significant	Not Significant	0.5	44.7761	-40	FALSE	NA	IGF2BP3, PABPC1, IGF2BP2	NA	NA	PCBP1	SRSF5	NA	NA	NA	NA
chr14:85633731_T-C	chr14	85633731	85633731	FLRT2	Not Significant	Not Significant	0	41.2935	-50.3	FALSE	SNRNP70, SNRPA	NA	NA	NA	NA	NA	NA	NA	NA	NA
chr14:85639112_C-A	chr14	85639112	85639112	FLRT2	Not Significant	Not Significant	0	38.806	-38.9	FALSE	NA	NA	NA	NA	NA	HNRNPF, TRNAU1AP, DAZ3	NA	NA	NA	NA
chr14:85639508_C-T	chr14	85639508	85639508	FLRT2	Not Significant	Not Significant	0	38.3085	-43.9	TRUE	NA	NA	NA	NA	NA	NA	NA	NA	NA	NA
chr14:85640049_C-T	chr14	85640049	85640049	FLRT2	Not Significant	Not Significant	0.2	57.2139	-58.6	TRUE	NA	NA	NA	NA	NA	NA	NA	NA	NA	NA
chr14:85640100_G-A	chr14	85640100	85640100	FLRT2	Not Significant	Not Significant	0	49.7512	-52.5	TRUE	NA	NA	NA	NA	NA	NA	NA	NA	NA	NA
chr14:85640834_G-A	chr14	85640834	85640834	FLRT2	Not Significant	Not Significant	0	45.2736	-46.1	FALSE	NA	IGF2BP3, IGF2BP2	NA	NA	NA	NA	NA	NA	NA	NA
chr14:85640884_C-T	chr14	85640884	85640884	FLRT2	Not Significant	Not Significant	0	43.7811	-39.4	TRUE	NA	NA	NA	NA	NA	NA	NA	NA	NA	NA
chr14:85643346_T-C	chr14	85643346	85643346	FLRT2	Not Significant	Not Significant	0	34.3284	-24.1	FALSE	NA	NA	HepG2.PTBP1	HepG2.U2AF2, K562.U2AF2	PUF60, ZCRB1, FUBP1	NA	NA	NA	NA	NA
chr14:85651564_G-A	chr14	85651564	85651564	FLRT2	Not Significant	Not Significant	0	26.3682	-23.1	FALSE	NA	NA	NA	NA	ZFP36	CNOT4	NA	NA	NA	NA
chr14:85653381_G-A	chr14	85653381	85653381	FLRT2	Not Significant	Not Significant	0	39.801	-43.8	FALSE	NA	RBMX	NA	NA	NA	NA	NA	NA	NA	NA
chr13:28300984_A-G	chr13	28300984	28300984	FLT1	Not Significant	Not Significant	0	33.8308	-33.8	FALSE	RBMX	NA	NA	NA	NA	NA	NA	NA	NA	NA
chr13:28368230_G-A	chr13	28368230	28368230	FLT1	Not Significant	Not Significant	0	45.2736	-57.2	FALSE	NA	HNRNPA2B1, HNRNPA1, HNRNPA1L2	HepG2.SF3B4	NA	RBM45	NA	NA	NA	NA	NA
chr13:28387473_G-T	chr13	28387473	28387473	FLT1	Not Significant	Not Significant	0.7	38.3085	-39.5	TRUE	NA	NA	NA	NA	NA	NA	NA	NA	NA	NA
chr13:28388721_A-G	chr13	28388721	28388721	FLT1	Not Significant	Not Significant	0	31.3433	-28.8	TRUE	NA	NA	NA	NA	NA	NA	NA	NA	NA	NA
chr13:28389178_G-T	chr13	28389178	28389178	FLT1	Not Significant	Not Significant	1	36.3184	-40	FALSE	MBNL1, YTHDC1	NA	NA	NA	NA	NA	NA	NA	NA	NA
chr15:32765841_G-A	chr15	32765841	32765841	FMN1	Not Significant	Not Significant	1	26.3682	-35.6	FALSE	NA	ELAVL1	NA	NA	NA	NA	NA	NA	NA	NA
chr15:32766847_T-C	chr15	32766847	32766847	FMN1	Not Significant	Not Significant	0	41.791	-18.8	FALSE	NA	NA	NA	NA	EWSR1	NA	NA	NA	NA	NA
chr15:32767507_T-C	chr15	32767507	32767507	FMN1	Not Significant	Not Significant	0	37.8109	-48.1	TRUE	NA	NA	NA	NA	NA	NA	NA	NA	NA	NA
chr15:32769039_G-T	chr15	32769039	32769039	FMN1	Not Significant	Not Significant	0	45.2736	-48.6	FALSE	NA	NA	NA	NA	DAZ3	NA	NA	NA	NA	NA
chr15:32769202_T-A	chr15	32769202	32769202	FMN1	Not Significant	Not Significant	0	34.8259	-38.6	FALSE	EIF4B	NA	NA	NA	NA	NA	NA	NA	NA	NA
chr15:32772313_C-T	chr15	32772313	32772313	FMN1	Not Significant	Not Significant	0	46.7662	-60.1	FALSE	FUS	NA	NA	NA	NA	NA	NA	NA	NA	NA
chr15:32773360_G-T	chr15	32773360	32773360	FMN1	Not Significant	Not Significant	0	50.2488	-59.3	FALSE	hnRNPK	NA	HepG2.DDX59	NA	PUM1	NA	NA	NA	NA	NA
chr15:32774136_G-A	chr15	32774136	32774136	FMN1	Not Significant	Not Significant	0.2	42.2886	-44	TRUE	NA	NA	NA	NA	NA	NA	NA	NA	NA	NA
chr12:49640047_T-G	chr12	49640047	49640047	FMNL3	Not Significant	Not Significant	0	51.2438	-73.6	FALSE	PABPC1	NA	NA	NA	SRSF5	NA	NA	NA	NA	NA
chr12:49640064_T-G	chr12	49640064	49640064	FMNL3	Not Significant	Not Significant	0	53.2338	-71.4	FALSE	NA	NA	K562.HNRNPU	NA	NA	NA	miR-130b, miR-6881, miR-3667	NA	NA	NA
chr12:49643553_C-A	chr12	49643553	49643553	FMNL3	Not Significant	Not Significant	0	50.7463	-63.2	TRUE	NA	NA	NA	NA	NA	NA	NA	NA	NA	NA
chr12:49643842_G-T	chr12	49643842	49643842	FMNL3	Not Significant	Not Significant	0	50.7463	-56.9	FALSE	NA	NA	NA	NA	TRA2A	NA	NA	NA	NA	NA
chr9:129887609_C-T	chr9	129887609	129887609	FNBP1	Not Significant	Not Significant	0	46.7662	-67.9	TRUE	NA	NA	NA	NA	NA	NA	NA	NA	NA	NA
chr9:129888598_G-A	chr9	129888598	129888598	FNBP1	Not Significant	Not Significant	0	60.199	-74.3	TRUE	NA	NA	NA	NA	NA	NA	NA	NA	NA	NA
chr9:129895393_T-G	chr9	129895393	129895393	FNBP1	Not Significant	Not Significant	0	37.3134	-46	TRUE	NA	NA	NA	NA	NA	NA	NA	NA	NA	NA
chr1:93552678_T-A	chr1	93552678	93552678	FNBP1L	Not Significant	Not Significant	0	33.3333	-28.3	FALSE	ELAVL2, ELAVL1	NA	NA	NA	PUF60, HNRNPCL1, NOVA1, UNK	HNRNPD, HNRNPC, HNRNPA2B1	NA	NA	NA	NA
chr1:93553271_T-C	chr1	93553271	93553271	FNBP1L	Not Significant	Not Significant	1	42.7861	-37.9	FALSE	NA	NA	NA	NA	NA	FUBP1	NA	NA	NA	NA
chr1:93553747_C-T	chr1	93553747	93553747	FNBP1L	Not Significant	Not Significant	1	36.8159	-37.4	TRUE	NA	NA	NA	NA	NA	NA	NA	NA	NA	NA
chr1:93554165_T-A	chr1	93554165	93554165	FNBP1L	Not Significant	Not Significant	1	31.8408	-43.5	FALSE	NA	NA	NA	NA	HNRNPCL1	NA	NA	NA	NA	NA
chr1:93554270_C-T	chr1	93554270	93554270	FNBP1L	Not Significant	Not Significant	1	37.3134	-47.3	FALSE	NA	NA	HepG2.SUGP2	K562.DDX6, K562.DGCR8	NA	NA	NA	NA	NA	NA
chr5:131642396_T-C	chr5	131642396	131642396	FNIP1	Not Significant	Not Significant	0	37.3134	-40.7	FALSE	NA	NA	NA	NA	SRSF5, MBNL1	NA	NA	NA	NA	NA
chr5:131642917_C-A	chr5	131642917	131642917	FNIP1	Not Significant	Not Significant	0	33.8308	-40.4	TRUE	NA	NA	NA	NA	NA	NA	NA	NA	NA	NA
chr5:131643219_C-G	chr5	131643219	131643219	FNIP1	Not Significant	Not Significant	0.6	30.3483	-39.8	TRUE	NA	NA	NA	NA	NA	NA	NA	NA	NA	NA
chr5:131643324_A-C	chr5	131643324	131643324	FNIP1	Not Significant	Not Significant	0	26.3682	-29.6	FALSE	NA	NA	NA	NA	HNRNPCL1, ELAVL4	SFPQ	miR-95	NA	NA	NA
chr5:131643571_T-A	chr5	131643571	131643571	FNIP1	Not Significant	Not Significant	0.9	31.8408	-31.6	FALSE	NA	RBM41	NA	NA	MBNL1	SRSF2	NA	NA	NA	NA
chr4:158904925_T-G	chr4	158904925	158904925	FNIP2	Not Significant	Not Significant	0	42.2886	-49.4	FALSE	EIF4B	SRSF1, SRSF9	NA	NA	NA	CELF1	NA	NA	NA	NA
chr4:158905906_G-T	chr4	158905906	158905906	FNIP2	Not Significant	Not Significant	0	35.3234	-37.4	FALSE	NA	CPEB2, CPEB4	NA	NA	ELAVL4	PUF60, CPEB1, RBM6, RBM4B, HNRNPCL1, RBMS2, IGF2BP2	NA	NA	NA	NA
chr4:158906014_T-C	chr4	158906014	158906014	FNIP2	Not Significant	Not Significant	0	27.8607	-36.8	FALSE	NA	PABPC3, RBMX	NA	NA	PCBP1	NA	miR-4762, miR-148b, miR-6874	NA	NA	NA
chr4:158906398_G-T	chr4	158906398	158906398	FNIP2	Not Significant	Not Significant	0	37.3134	-34.1	TRUE	NA	NA	NA	NA	NA	NA	NA	NA	NA	NA
chr4:158906559_A-G	chr4	158906559	158906559	FNIP2	Not Significant	Not Significant	0	39.3035	-43.5	FALSE	PABPC5	EIF4B	NA	NA	NA	NA	NA	NA	NA	NA
chr4:158907147_A-T	chr4	158907147	158907147	FNIP2	Not Significant	Not Significant	1	34.8259	-47.9	FALSE	ELAVL2	TIA1, CPEB4	NA	HepG2.HNRNPC	NA	CPEB1, RBM6, RBM4B, RBMS2	NA	NA	NA	NA
chr14:37589927_T-G	chr14	37589927	37589927	FOXA1	Not Significant	Not Significant	0	24.3781	-28	FALSE	YTHDC1	NA	NA	NA	NA	NA	NA	NA	NA	NA
chr14:37589957_A-T	chr14	37589957	37589957	FOXA1	Not Significant	Not Significant	0.9	25.3731	-32.5	TRUE	NA	NA	NA	NA	NA	NA	NA	NA	NA	NA
chr14:37589975_G-C	chr14	37589975	37589975	FOXA1	Not Significant	Significant	0.9	23.8806	-27.4	FALSE	NA	NA	NA	NA	PUF60	NA	NA	NA	NA	NA
chr14:37590029_C-G	chr14	37590029	37590029	FOXA1	Not Significant	Significant	1	21.8905	-30.4	TRUE	NA	NA	NA	NA	NA	NA	NA	NA	NA	NA
chr14:37590138_A-G	chr14	37590138	37590138	FOXA1	Not Significant	Not Significant	1	23.3831	-27.2	FALSE	NA	NA	NA	NA	NA	NA	miR-302b, miR-302d, miR-590	NA	NA	NA
chr14:37590139_A-G	chr14	37590139	37590139	FOXA1	Not Significant	Not Significant	1	23.8806	-27.3	FALSE	NA	NA	NA	NA	NA	NA	miR-302b, miR-302d, miR-590	NA	NA	NA
chr14:37590467_A-C	chr14	37590467	37590467	FOXA1	Not Significant	Not Significant	0	38.3085	-46.4	TRUE	NA	NA	NA	NA	NA	NA	NA	NA	NA	NA
chr14:37590478_G-C	chr14	37590478	37590478	FOXA1	Not Significant	Not Significant	1	38.806	-50.5	FALSE	NA	BRUNOL6	NA	NA	NA	NA	NA	NA	NA	NA
chr14:37590814_T-G	chr14	37590814	37590814	FOXA1	Not Significant	Not Significant	1	31.3433	-38.7	FALSE	NA	IGF2BP3, IGF2BP2	NA	NA	NA	HNRNPL, TAF15, MBNL1	NA	NA	NA	NA
chr14:37591169_A-T	chr14	37591169	37591169	FOXA1	Not Significant	Not Significant	0	33.3333	-14.1	FALSE	NA	NA	HepG2.LARP4	NA	NA	NA	NA	NA	NA	NA
chr20:22581462_T-G	chr20	22581462	22581462	FOXA2	Not Significant	Not Significant	0	34.8259	-38.7	FALSE	PABPC1, SART3, PABPC4	IGF2BP3, IGF2BP2	NA	NA	SRSF11, SRSF5	NA	NA	NA	NA	NA
chr20:22581572_T-C	chr20	22581572	22581572	FOXA2	Not Significant	Not Significant	0.1	42.2886	-39.7	FALSE	NA	MBNL1	NA	NA	NA	NA	miR-222, miR-4645, miR-4672	NA	NA	NA
chr20:22581785_C-A	chr20	22581785	22581785	FOXA2	Not Significant	Not Significant	0	57.2139	-61.4	FALSE	NA	NA	NA	NA	DAZAP1	NA	NA	NA	NA	NA
chr10:127739622_C-T	chr10	127739622	127739622	FOXI2	Not Significant	Not Significant	0	59.7015	-75	TRUE	NA	NA	NA	NA	NA	NA	NA	NA	NA	NA
chr10:127739833_C-T	chr10	127739833	127739833	FOXI2	Not Significant	Not Significant	0	60.199	-11.1	TRUE	NA	NA	NA	NA	NA	NA	NA	NA	NA	NA
chr10:127739839_T-C	chr10	127739839	127739839	FOXI2	Not Significant	Significant	0	59.7015	-10.1	TRUE	NA	NA	NA	NA	NA	NA	NA	NA	NA	NA
chr10:127740577_A-G	chr10	127740577	127740577	FOXI2	Not Significant	Not Significant	0	57.7114	-82.8	FALSE	HNRNPH2	NA	K562.GTF2F1	NA	NA	NA, TARDBP, RC3H1, HNRNPF, UNK, DAZAP1, RBMS3	NA	NA	NA	NA
chr7:4762635_G-A	chr7	4762635	4762635	FOXK1	Not Significant	Not Significant	0	55.2239	-50.8	FALSE	NA	RBMX	NA	NA	NA	NA	NA	NA	NA	NA
chr7:4763182_C-T	chr7	4763182	4763182	FOXK1	Not Significant	Not Significant	0	51.7413	-59.3	TRUE	NA	NA	NA	NA	NA	NA	NA	NA	NA	NA
chr7:4764158_G-A	chr7	4764158	4764158	FOXK1	Not Significant	Not Significant	0	60.6965	-81.1	FALSE	NA	IGF2BP3, hnRNPLL, HNRNPL	NA	NA	NA	HNRNPL	NA	miR-103a, miR-107	NA	NA
chr7:4767388_G-T	chr7	4767388	4767388	FOXK1	Not Significant	Not Significant	0	60.6965	-71.6	TRUE	NA	NA	NA	NA	NA	NA	NA	NA	NA	NA
chr7:4768668_G-T	chr7	4768668	4768668	FOXK1	Not Significant	Not Significant	0	62.6866	-82.1	FALSE	FUS, RBM24	NA	NA	NA	SRSF4	NA	NA	NA	NA	NA
chr2:48378203_A-G	chr2	48378203	48378203	FOXN2	Not Significant	Not Significant	1	30.8458	-32.6	FALSE	NA	NA	NA	NA	TARDBP, HNRNPF, TRNAU1AP, DAZ3	SFPQ, NOVA1	NA	NA	NA	NA
chr2:48378705_G-T	chr2	48378705	48378705	FOXN2	Significant	Not Significant	1	26.8657	-31.8	FALSE	NA	ELAVL2, ELAVL1	NA	HepG2.HNRNPC	NUPL2, SRSF5	PUF60, HNRNPCL1, RC3H1, NOVA1, UNK, BOLL	NA	NA	NA	NA
chr2:48378720_G-A	chr2	48378720	48378720	FOXN2	Not Significant	Not Significant	1	25.8706	-30.37	FALSE	NA	NA	NA	NA	RBM6	NA	NA	NA	NA	NA
chr14:89157944_A-G	chr14	89157944	89157944	FOXN3	Not Significant	Not Significant	0.9	38.806	-40.7	FALSE	NA	NA	NA	NA	CPEB1, RBM6, RBM4B, HNRNPCL1, NOVA1, RBMS2, IGF2BP2	NA	NA	NA	NA	NA
chr14:89159114_T-C	chr14	89159114	89159114	FOXN3	Not Significant	Not Significant	1	42.7861	-49.5	TRUE	NA	NA	NA	NA	NA	NA	NA	NA	NA	NA
chr14:89160116_G-A	chr14	89160116	89160116	FOXN3	Not Significant	Not Significant	0	46.2687	-44.8	FALSE	NA	BRUNOL6, RBM24	NA	NA	NA	SRSF4	NA	NA	NA	NA
chr14:89160728_G-A	chr14	89160728	89160728	FOXN3	Not Significant	Significant	1	43.7811	-48.4	FALSE	NA	BRUNOL5, BRUNOL4	NA	NA	NA	SRSF2	miR-148a, miR-148b, miR-152, miR-106a, miR-106b, miR-17, miR-20a, miR-20b, miR-519d, miR-526b, miR-93	NA	NA	NA
chr6:108680015_T-C	chr6	108680015	108680015	FOXO3	Not Significant	Not Significant	1	54.2289	-46.3	FALSE	NA	YTHDC1, A2BP1	NA	NA	ZFP36	SRSF2, HNRNPA2B1	NA	NA	NA	NA
chr6:108680167_A-G	chr6	108680167	108680167	FOXO3	Not Significant	Not Significant	1	45.2736	-38.8	FALSE	NA	FUS	NA	NA	NA	NA	NA	NA	NA	NA
chr6:108680665_T-A	chr6	108680665	108680665	FOXO3	Not Significant	Not Significant	0	39.801	-39.9	FALSE	NA	NA	NA	NA	NA	NA	miR-16-2, miR-195	NA	NA	NA
chr3:70955582_T-A	chr3	70955582	70955582	FOXP1	Not Significant	Not Significant	1	32.8358	-34.6	FALSE	PABPC1, SART3, PABPC4	NA	NA	K562.PUM2, K562.KHDRBS1	SRSF11, SRSF5	TAF15, NUPL2, HNRNPF, TRNAU1AP, DAZ3	NA	NA	NA	NA
chr3:70958967_T-G	chr3	70958967	70958967	FOXP1	Not Significant	Not Significant	1	40.2985	-42.6	FALSE	YB-1, YBX2	NA	NA	NA	NA	NA	NA	NA	NA	NA
chr7:114654098_A-G	chr7	114654098	114654098	FOXP2	Not Significant	Not Significant	1	28.8557	-22.4	FALSE	NA	ACO1	NA	NA	NA	NA	NA	NA	NA	NA
chr7:114690625_C-A	chr7	114690625	114690625	FOXP2	Not Significant	Not Significant	1	36.8159	-36.8	FALSE	NA	NA	NA	NA	NA	PCBP1	NA	NA	NA	NA
chr7:114692492_G-T	chr7	114692492	114692492	FOXP2	Not Significant	Not Significant	1	29.3532	-34.6	FALSE	FUS, ZNF638	NA	NA	NA	UNK	NA	NA	NA	NA	NA
chr7:114693073_C-A	chr7	114693073	114693073	FOXP2	Not Significant	Not Significant	1	32.3383	-33.1	TRUE	NA	NA	NA	NA	NA	NA	NA	NA	NA	NA
chr13:38881145_C-T	chr13	38881145	38881145	FREM2	Significant	Not Significant	0	32.8358	-41.6	FALSE	MBNL1	NA	NA	NA	NA	ELAVL4	NA	NA	NA	NA
chr13:38885204_A-G	chr13	38885204	38885204	FREM2	Not Significant	Not Significant	0	28.3582	-40.5	TRUE	NA	NA	NA	NA	NA	NA	NA	NA	NA	NA
chr13:38886213_C-T	chr13	38886213	38886213	FREM2	Not Significant	Not Significant	0	27.8607	-21.4	FALSE	NA	NA	NA	NA	NA	NA	miR-222	NA	NA	NA
chr6:115933094_C-T	chr6	115933094	115933094	FRK	Not Significant	Not Significant	0	30.3483	-40.2	FALSE	NONO	NA	NA	NA	ZNF326	SFPQ, PTBP3	NA	NA	NA	PAS
chr6:115935092_C-T	chr6	115935092	115935092	FRK	Not Significant	Not Significant	0	48.2587	-50.6	FALSE	NA	EIF4B	NA	NA	NA	NA	NA	miR-2115, miR-1301, miR-5047	NA	NA
chr6:115937732_G-T	chr6	115937732	115937732	FRK	Not Significant	Not Significant	0.2	34.8259	-32.6	FALSE	NA	NA	NA	NA	NA	NA	NA	miR-586, miR-4671, miR-106a, miR-106b, miR-17, miR-20a, miR-20b, miR-519d, miR-526b, miR-93, miR-3653	NA	NA
chr6:115941396_G-A	chr6	115941396	115941396	FRK	Not Significant	Not Significant	0.2	48.2587	-41	TRUE	NA	NA	NA	NA	NA	NA	NA	NA	NA	NA
chr5:53485882_A-G	chr5	53485882	53485882	FST	Not Significant	Not Significant	1	44.2786	-46.4	FALSE	IGF2BP3, IGF2BP2	NA	NA	NA	MBNL1	NA	NA	NA	NA	NA
chr5:53486283_G-T	chr5	53486283	53486283	FST	Not Significant	Not Significant	1	38.3085	-43.6	FALSE	NA	RBM41	NA	NA	NA	SFPQ, NOVA1, SRSF2, MBNL1	NA	NA	NA	NA
chr5:53486372_G-A	chr5	53486372	53486372	FST	Not Significant	Not Significant	1	29.8507	-32.5	TRUE	NA	NA	NA	NA	NA	NA	NA	NA	NA	NA
chr3:120393464_T-A	chr3	120393464	120393464	FSTL1	Not Significant	Not Significant	0.2	43.7811	-50.2	FALSE	NA	NA	NA	NA	NA	CNOT4	NA	NA	NA	NA
chr3:120393519_C-A	chr3	120393519	120393519	FSTL1	Not Significant	Not Significant	0	45.2736	-50.8	FALSE	NONO, FXR2, FMR1	ACO1	NA	NA	NA	NA	miR-331, miR-4646, miR-6748, miR-339	NA	NA	NA
chr3:120393966_G-C	chr3	120393966	120393966	FSTL1	Not Significant	Not Significant	0	43.2836	-51.9	FALSE	NA	NA	NA	NA	NA	NA	miR-203b, miR-146a, miR-146b, miR-7153, miR-892c	NA	NA	NA
chr5:133197199_T-G	chr5	133197199	133197199	FSTL4	Not Significant	Not Significant	0	39.801	-27.8	FALSE	EIF4B, PABPC1	NA	NA	NA	SRSF5	NA	NA	NA	NA	NA
chr5:133198367_T-G	chr5	133198367	133198367	FSTL4	Not Significant	Not Significant	0.6	53.7313	-51.7	FALSE	RBMX	NA	NA	NA	NA	NA	NA	NA	NA	NA
chr5:133198908_C-T	chr5	133198908	133198908	FSTL4	Not Significant	Not Significant	0	45.2736	-51	TRUE	NA	NA	NA	NA	NA	NA	NA	NA	NA	NA
chr16:54114914_T-C	chr16	54114914	54114914	FTO	Not Significant	Not Significant	0	54.7264	-63.9	TRUE	NA	NA	NA	NA	NA	NA	NA	NA	NA	NA
chr16:54115586_G-A	chr16	54115586	54115586	FTO	Not Significant	Not Significant	0	62.1891	-58.7	TRUE	NA	NA	NA	NA	NA	NA	NA	NA	NA	NA
chr16:54117836_T-G	chr16	54117836	54117836	FTO	Not Significant	Not Significant	0.5	37.8109	-45.9	TRUE	NA	NA	NA	NA	NA	NA	NA	NA	NA	NA
chr16:54119379_A-G	chr16	54119379	54119379	FTO	Not Significant	Not Significant	0	49.7512	-39.9	TRUE	NA	NA	NA	NA	NA	NA	NA	NA	NA	NA
chr16:54121640_C-A	chr16	54121640	54121640	FTO	Not Significant	Not Significant	0	52.2388	-64.6	FALSE	NA	NA	NA	NA	NA	NA	NA	miR-222	NA	NA
chr6:96206159_A-T	chr6	96206159	96206159	FUT9	Not Significant	Not Significant	0	36.8159	-41.4	FALSE	PABPC1, SART3, PABPC4	NA	NA	NA	SRSF11, SRSF5	NA	NA	NA	NA	NA
chr6:96207174_C-A	chr6	96207174	96207174	FUT9	Not Significant	Not Significant	0	33.3333	-39.4	FALSE	NA	NA	NA	NA	SRSF2	KHDRBS3, HNRNPA2B1, PCBP1	NA	NA	NA	NA
chr6:96207554_C-G	chr6	96207554	96207554	FUT9	Not Significant	Not Significant	0	33.3333	-34.6	TRUE	NA	NA	NA	NA	NA	NA	NA	NA	NA	NA
chr6:96207987_C-T	chr6	96207987	96207987	FUT9	Not Significant	Not Significant	0	31.3433	-34.2	TRUE	NA	NA	NA	NA	NA	NA	NA	NA	NA	NA
chr6:96209889_G-A	chr6	96209889	96209889	FUT9	Not Significant	Not Significant	0	39.801	-36.9	FALSE	NA	RBMX	NA	NA	NA	NA	NA	NA	NA	NA
chr6:96215411_A-G	chr6	96215411	96215411	FUT9	Not Significant	Not Significant	1	30.8458	-42.6	FALSE	NA	EIF4B	NA	NA	NA	NA	NA	NA	NA	NA
chr9:69073039_A-G	chr9	69073039	69073039	FXN	Not Significant	Not Significant	0	32.3383	-26.5	TRUE	NA	NA	NA	NA	NA	NA	NA	NA	NA	NA
chr9:69073811_G-C	chr9	69073811	69073811	FXN	Not Significant	Significant	0	41.2935	-48.2	FALSE	NA	IGF2BP3, IGF2BP2, YBX2	NA	NA	NA	NA	NA	NA	NA	NA
chr9:69077512_G-A	chr9	69077512	69077512	FXN	Not Significant	Not Significant	0	41.791	-48.5	TRUE	NA	NA	NA	NA	NA	NA	NA	NA	NA	NA
chr3:180977090_A-T	chr3	180977090	180977090	FXR1	Not Significant	Not Significant	1	27.3632	-23.2	FALSE	NA	ELAVL1, TIA1, U2AF2, CPEB4	NA	NA	NA	CPEB1, RBM6, RBM4B, RBMS2	NA	NA	NA	NA
chr3:180978239_A-G	chr3	180978239	180978239	FXR1	Not Significant	Significant	0	28.3582	-28.1	FALSE	NA	NA	NA	NA	HNRNPC	NA	NA	NA	NA	NA
chr3:180979066_T-G	chr3	180979066	180979066	FXR1	Not Significant	Not Significant	0	37.3134	-45.7	FALSE	NA	NA	NA	NA	NA	RBM45	NA	NA	NA	NA
chr3:45920522_T-A	chr3	45920522	45920522	FYCO1	Not Significant	Not Significant	0	50.2488	-48	FALSE	NA	MBNL1	NA	NA	NA	NA	NA	NA	NA	NA
chr3:45920977_G-T	chr3	45920977	45920977	FYCO1	Not Significant	Not Significant	0	48.2587	-54	TRUE	NA	NA	NA	NA	NA	NA	NA	NA	NA	NA
chr3:45921736_G-T	chr3	45921736	45921736	FYCO1	Not Significant	Not Significant	0.2	44.7761	-39.5	FALSE	NA	YTHDC1	NA	NA	NA	HNRNPL, EWSR1, TAF15, MBNL1	NA	NA	NA	NA
chr3:197782055_A-T	chr3	197782055	197782055	FYTTD1	Not Significant	Not Significant	0.5	28.3582	-36.5	FALSE	PABPC1, SART3, PABPC4	ELAVL1, TIA1, CPEB4	NA	NA	SRSF11, SRSF5	PUF60, CPEB1, RBM6, RBM4B, HNRNPCL1, RC3H1, NOVA1, UNK, RBMS2, BOLL	NA	NA	NA	NA
chr3:197784267_T-C	chr3	197784267	197784267	FYTTD1	Not Significant	Not Significant	1	30.8458	-42.2	FALSE	CPEB2	NA	NA	NA	CPEB1, RBM6, RBM4B, HNRNPCL1, NOVA1, RBMS2, CNOT4, IGF2BP2	NA	NA	NA	NA	NA
chr3:197785037_A-G	chr3	197785037	197785037	FYTTD1	Not Significant	Not Significant	0	31.8408	-43.4	FALSE	NA	NA	NA	NA	NA	NA	miR-331, miR-6509	NA	NA	NA
chr7:91266857_C-T	chr7	91266857	91266857	FZD1	Not Significant	Not Significant	0	60.199	-58.1	TRUE	NA	NA	NA	NA	NA	NA	NA	NA	NA	NA
chr7:91267320_C-T	chr7	91267320	91267320	FZD1	Not Significant	Not Significant	0	66.6667	-91	FALSE	NA	FUS	NA	NA	NA	NA	NA	miR-500b, miR-6871, miR-221, miR-8073	NA	NA
chr7:91268298_C-T	chr7	91268298	91268298	FZD1	Not Significant	Not Significant	0.7	41.791	-46.9	TRUE	NA	NA	NA	NA	NA	NA	NA	NA	NA	NA
chr8:28566075_G-C	chr8	28566075	28566075	FZD3	Not Significant	Not Significant	0	28.8557	-20.7	FALSE	NONO	NA	NA	NA	NA	NA	NA	NA	NA	NA
chr8:28566181_T-C	chr8	28566181	28566181	FZD3	Not Significant	Not Significant	1	29.8507	-26	FALSE	NA	NA	NA	NA	HNRNPF	NA	NA	NA	NA	NA
chr8:28569861_G-T	chr8	28569861	28569861	FZD3	Not Significant	Not Significant	0	27.3632	-24.2	FALSE	MSI1	NA	NA	NA	NA	ELAVL4	NA	NA	NA	NA
chr11:86946575_C-T	chr11	86946575	86946575	FZD4	Not Significant	Not Significant	0	47.2637	-48	FALSE	FUS	ACO1	NA	NA	NA	NA	NA	NA	NA	NA
chr11:86947240_A-C	chr11	86947240	86947240	FZD4	Not Significant	Not Significant	0	47.2637	-64.5	FALSE	ELAVL1, CPEB2, TIA1, RALY, CPEB4	NA	HepG2.TIA1	NA	PUF60, CPEB1, RBM6, RBM4B, HNRNPCL1, RC3H1, NOVA1, UNK, RBMS2, IGF2BP2, BOLL	NA	NA	NA	NA	NA
chr11:86949420_G-A	chr11	86949420	86949420	FZD4	Significant	Not Significant	0	31.8408	-32.7	FALSE	CPEB2, U2AF2	ELAVL1	NA	HepG2.HNRNPC	NA	CPEB1, RBM6, RBM4B, HNRNPCL1, RC3H1, NOVA1, UNK, RBMS2, IGF2BP2, BOLL	NA	NA	NA	NA
chr4:143469266_C-T	chr4	143469266	143469266	GAB1	Not Significant	Not Significant	0	37.3134	-34	TRUE	NA	NA	NA	NA	NA	NA	NA	NA	NA	NA
chr4:143470451_G-C	chr4	143470451	143470451	GAB1	Not Significant	Not Significant	0	37.8109	-41.7	FALSE	NA	NA	NA	NA	MBNL1	NA	NA	NA	NA	NA
chr4:143473583_C-G	chr4	143473583	143473583	GAB1	Significant	Not Significant	0	39.801	-33.8	FALSE	RBMX	NA	NA	NA	DAZ3	KHDRBS2, KHSRP, CELF1	NA	NA	NA	NA
chr9:98288268_C-T	chr9	98288268	98288268	GABBR2	Not Significant	Not Significant	1	37.8109	-37.1	FALSE	NA	NA	NA	NA	ZFP36	NA	NA	NA	NA	NA
chr9:98288547_G-T	chr9	98288547	98288547	GABBR2	Not Significant	Not Significant	0	33.8308	-27.2	FALSE	IGF2BP3, hnRNPLL	PABPC1, SART3, PABPC4	K562.AGGF1, K562.TNRC6A	NA	HNRNPL	SRSF11, SRSF5	NA	NA	NA	NA
chr9:98290278_T-G	chr9	98290278	98290278	GABBR2	Not Significant	Not Significant	1	42.7861	-42.1	FALSE	PABPC1, SART3, PABPC4	IGF2BP3, IGF2BP2	NA	NA	SRSF11, SRSF5	NA	NA	NA	NA	NA
chr4:46245436_A-T	chr4	46245436	46245436	GABRA2	Not Significant	Not Significant	0	28.3582	-37.3	FALSE	ELAVL1, TIA1, CPEB4	PABPC1, SART3, PABPC4	NA	NA	PUF60, CPEB1, RBM6, RBM4B, HNRNPCL1, RC3H1, NOVA1, UNK, RBMS2, BOLL	SRSF11, SRSF5	NA	NA	NA	NA
chr4:46246496_T-C	chr4	46246496	46246496	GABRA2	Not Significant	Not Significant	0	39.801	-50.7	FALSE	NA	SRSF9	NA	NA	NA	CELF1	NA	NA	NA	NA
chr4:46246515_T-C	chr4	46246515	46246515	GABRA2	Not Significant	Not Significant	0	38.806	-48.2	FALSE	NA	NA	NA	NA	HNRNPD, HNRNPC, HNRNPCL1, RC3H1, IGF2BP2	NA	NA	NA	NA	NA
chr4:46247433_G-A	chr4	46247433	46247433	GABRA2	Not Significant	Not Significant	0	28.3582	-28.3	TRUE	NA	NA	NA	NA	NA	NA	NA	NA	NA	NA
chr4:46249062_A-G	chr4	46249062	46249062	GABRA2	Not Significant	Not Significant	0	30.3483	-20.1	FALSE	IGF2BP2	hnRNPLL, HNRNPL	NA	NA	MBNL1	NA	NA	NA	NA	NA
chr4:46919712_T-A	chr4	46919712	46919712	GABRA4	Not Significant	Not Significant	0	30.3483	-30.9	FALSE	NA	BRUNOL6	NA	NA	NA	NA	NA	NA	NA	NA
chr4:46920068_C-A	chr4	46920068	46920068	GABRA4	Not Significant	Not Significant	0	31.8408	-36.5	FALSE	MBNL1	NA	NA	NA	NA	PUF60, NOVA1	NA	NA	NA	NA
chr4:46921120_C-T	chr4	46921120	46921120	GABRA4	Significant	Not Significant	0	26.8657	-24.64	TRUE	NA	NA	NA	NA	NA	NA	NA	NA	NA	NA
chr4:46922376_C-A	chr4	46922376	46922376	GABRA4	Not Significant	Not Significant	0	44.7761	-51.4	FALSE	HNRNPH2	NA	NA	NA	NA	NA	NA	NA	NA	NA
chr4:46923235_C-A	chr4	46923235	46923235	GABRA4	Not Significant	Not Significant	0	28.8557	-41.7	FALSE	NA	NA	NA	NA	NA	ELAVL4	NA	NA	NA	NA
chr4:46924205_T-A	chr4	46924205	46924205	GABRA4	Not Significant	Not Significant	0	26.8657	-25.7	FALSE	NA	ELAVL1	NA	NA	NA	HNRNPD, HNRNPCL1	NA	NA	NA	NA
chr4:46924625_G-C	chr4	46924625	46924625	GABRA4	Not Significant	Not Significant	0	35.8209	-42	TRUE	NA	NA	NA	NA	NA	NA	NA	NA	NA	NA
chr4:46924820_G-C	chr4	46924820	46924820	GABRA4	Not Significant	Not Significant	0	31.3433	-33	FALSE	YTHDC1	NA	NA	NA	NA	NA	NA	NA	NA	NA
chr4:46926363_G-A	chr4	46926363	46926363	GABRA4	Not Significant	Not Significant	0	31.8408	-27.8	FALSE	hnRNPK	NA	NA	NA	NA	NA	NA	NA	NA	NA
chr4:46927803_C-A	chr4	46927803	46927803	GABRA4	Not Significant	Not Significant	0	34.8259	-35.4	FALSE	ACO1	NA	NA	NA	NA	NA	NA	NA	NA	NA
chr5:161289011_C-A	chr5	161289011	161289011	GABRB2	Not Significant	Not Significant	0.1	36.8159	-35	FALSE	BRUNOL5, BRUNOL4	NA	NA	NA	SRSF4	NOVA1	NA	NA	NA	NA
chr5:161289536_C-T	chr5	161289536	161289536	GABRB2	Not Significant	Not Significant	0	28.8557	-23.3	FALSE	NA	NA	NA	K562.KHDRBS1	NA	ELAVL4, SRSF5	NA	NA	NA	NA
chr5:161292741_G-A	chr5	161292741	161292741	GABRB2	Significant	Not Significant	0	30.3483	-41.4	FALSE	NA	NA	NA	NA	NA	SFPQ, NOVA1	NA	NA	NA	NA
chr5:161293516_G-T	chr5	161293516	161293516	GABRB2	Not Significant	Not Significant	0	41.791	-52.4	TRUE	NA	NA	NA	NA	NA	NA	NA	NA	NA	NA
chr15:26544302_T-C	chr15	26544302	26544302	GABRB3	Not Significant	Not Significant	0	42.7861	-49.7	TRUE	NA	NA	NA	NA	NA	NA	NA	NA	NA	NA
chr15:26545111_T-G	chr15	26545111	26545111	GABRB3	Not Significant	Not Significant	1	29.8507	-38.7	FALSE	PABPC5	NA	NA	NA	PCBP1	NA	NA	NA	NA	NA
chr15:26547123_G-T	chr15	26547123	26547123	GABRB3	Not Significant	Not Significant	0	43.7811	-51.7	TRUE	NA	NA	NA	NA	NA	NA	NA	NA	NA	NA
[truncated: 4,893 more rows]
