# Supplementary material for: Multi-level functional genomics reveals molecular and cellular oncogenicity of patient-based 3′ untranslated region mutations
Source: Cell Rep. Author manuscript; Available in PMC 2023 Sep 29. (PMC10540565; doi:10.1016/j.celrep.2023.112840)
Supplement: 7 [file NIHMS1928233-supplement-7.xlsx]

## Sheet: S5A_UW_Patient_Data
Tissue #	Race	Altered DoB	Altered TAN date	Altered Date of Diagnosis	Gl of Primary CaP if known	Total Gleason	Stage	PSA at Ddx	Age at Diagnosis	Age @ death (years)	survival from dx (years)	ADT start to Androgen Independence (yrs)	Androgen Independence to Death (yrs)	Dx to Androgen Independence (yrs)	First Bone Mets Age (years)	Bone Met delay from diagnosis (yrs)	surv from bone mets (years)
00-010	C	2015-10-26	1999-11-18	1995-07-20	4+3	7	unk	161	80	84	4.33	1.77	2.43	1.91	79.8	0	4.3
00-029	X	2015-09-05	1999-12-19	1993-01-14	9	9	unk	NA	77	84	6.93	1.84	1.09	5.84	81.4	4	2.9
00-090	C	2029-12-23	2000-04-18	1995-10-28	3+5	8	unk	11.5	66	70	4.48	0.64	3.36	1.11	70	4.1	0.4
00-140	C	1940-11-07	2000-07-24	1998-04-10	4+5	9	unk	6.6	57	60	2.29	1.68	0.57	1.72	57.5	0	2.3
00-169	C	1936-03-24	2000-10-04	1999-01-14	UNK		UNK	403.5	63	65	1.72	0.42	1.05	0.68	62.9	0	1.7
01-002	C	1954-03-08	2000-11-06	1996-11-18	4+5	9		245	43	47	3.97	1.05	2.92	1.05	46.2	3.5	0.5
01-087	C	2029-12-31	2001-03-19	1993-09-03	7	7		6	64	71	7.55	2.66	3.77	3.78	67.4	3.7	3.8
01-095	C	2029-09-04	2001-04-07	1991-09-16	7	7	unk	33.9	62	72	9.56	2.04	4.88	4.69	66.8	4.8	4.8
01-120	C	1938-08-20	2001-06-20	1992-01-15	UNK			UNK	53	63	9.44	5.08	3.1	6.33	59.3	5.9	3.5
02-065	C	1932-01-24	2002-02-18	1994-09-10	3+4	7	unk	13	63	70	7.45	5.07	2.19	5.25	69	6.3	1.1
02-083	C	1930-02-01	2002-03-18	1989-04-16	UNK			7	59	72	12.93	1.04	3.16	9.76	70.2	10.9	2
03-027	M	1930-01-29	2002-12-16	2000-02-15	4+4	8	unk	54.8	70	73	2.84	1.08	1.75	1.08	71.4	1.3	1.5
03-081	C	2020-04-24	2003-03-26	1988-10-02	2+3	5	unk	UNK	68	83	14.49	4.21	2.73	11.76	82.8	14.3	0.1
03-082	C	1940-04-13	2003-03-27	1999-04-16	5+4	9		9.7	59	63	3.95	2.33	1.44	2.5	61.8	2.8	1.2
03-130	C	1938-10-21	2003-06-21	2001-11-18	3+5	8	unk	8.6	63	65	1.59	0.1	1.46	0.13	63.2	0	1.6
03-139	C	2017-11-25	2003-07-07	1991-08-16	4+3	7		12.4	74	86	11.9	0.08	6.38	5.52	81.9	8.2	3.7
03-163	C	1945-08-04	2003-08-13	1998-04-16	4+5	9	unk	2.6	53	58	5.33	4.57	0.76	4.57	52.7	0	5.3
03-192	C	1930-08-28	2003-09-30	1992-04-16	7	7	unk	42	62	73	11.46	3.75	1.12	10.34	72.8	11.1	0.4
04-050	M	2018-01-14	2004-01-15	1992-04-16	4+3	7	unk	10	74	86	11.76	9.64	1.78	9.97	84.4	10.1	1.7
04-101	C	2023-06-12	2004-03-22	2001-09-30	4+5	9	unk	49.1	78	81	2.48	1.88	0.52	1.96	78.4	0	2.5
04-108	C	1940-02-11	2004-03-29	1997-03-02	3+4	7			57	64	7.08	5.45	1.3	5.78	63.7	6.6	0.5
04-112	C	1937-01-07	2004-04-04	1995-06-22	4+5	9			58	67	8.79	-0.41	1.3	7.49	66.9	8.4	0.4
04-149	C	2014-09-11	2004-06-18	1993-04-16	unk		unk	unk	79	90+	11.18	8.47	2.38	8.8	89.6	11	0.2
05-011	C	2021-06-14	2004-11-12	1994-05-21	3+4	7		UNK	73	83	10.49	5.34	1.24	9.24	82.6	9.7	0.8
05-092	C	2023-09-17	2005-02-21	1998-09-18	5+5	10	T2b	7.7	75	81	6.43	5.17	1.1	5.33	80.6	5.6	0.8
05-116	C	2024-10-05	2005-03-25	1987-04-16	4+4	8		7	63	81	17.95	2.92	7.69	10.26	75.1	12.5	5.4
05-123	C	2024-11-11	2005-04-03	1997-04-03	4+5	9	unk	76.6	72	80	8.01	3.84	1.88	6.12	75.4	3	5
05-148	C	1938-01-04	2005-06-16	2002-12-08	4+5	9	T3aN1	14	65	67	2.52	0.84	1.36	1.16	66.5	1.5	1
05-187	M	1945-09-26	2005-08-19	2003-07-17	5+4	9	unk	105	58	60	2.09	0.42	1.55	0.55	57.9	0.1	2
05-214	C	1936-01-01	2005-10-14	1998-01-31	3+3	6	unk	7.7	62	70	7.71	0.42	3.2	4.5	68.2	6.1	1.6
05-217	C	1933-05-16	2005-10-19	1997-10-02	3+3	6		10	64	72	8.05	3.42	1.25	6.8	N/A	N/A	N/A
05-221	C	1938-08-29	2005-10-24	2001-12-30	4+5	9		1.7	63	67	3.82	0.99	0.52	3.3	66.6	3.2	0.6
06-047	C	1936-01-22	2006-02-14	1997-12-31	4+3	7	T3aN0	12	62	70	8.13	3.21	4.13	4	66.2	4.2	3.9
06-081	M	1937-04-02	2006-05-12	2003-04-18	4+4	8	unk	226	66	69	3.07	0.62	2.41	0.66	66.1	0	3.1
06-127	C	2023-01-19	2006-09-11	1997-08-16	3+4	7	unk	43	75	84	9.08	1.6	2.55	6.52	82.4	7.8	1.3
06-134	A	1934-01-31	2006-10-07	2000-11-18	5+4	9	unk	8.6	67	73	5.89	2.38	3.38	2.51	72.1	5.2	0.7
07-042	C	1936-09-17	2007-03-13	1990-11-01	5+4	9	unk	268	54	71	16.37	3.86	11.52	4.86	62.6	8.5	7.9
07-050	M	2029-12-22	2007-01-18	2002-06-29	5+5	10	unk	12	73	77	4.56	1.85	2.49	2.07	73.4	0.8	3.8
07-062	M	2025-09-13	2007-05-11	1995-08-01	3+3	6	unk	6.2	70	82	11.78	4.46	5.24	6.55	80.4	10.5	1.3
08-006	C	1943-11-24	2007-11-23	2003-06-09	4+3	7	unk	64.6	60	64	4.46	2.16	2.2	2.26	59.6	0	4.4
08-020	C	1931-09-10	2008-01-11	1996-08-25	3+4	7	unk	3.3	65	76	11.39	0.56	8.31	3.07	74	9	2.4
08-037	C	1931-09-14	2008-03-29	1991-07-03	4+3	7	unk	12	60	77	16.75	9.36	7.31	9.44	72.4	12.6	4.2
08-093	C	1947-11-01	2008-10-15	2007-06-28	5+4	9	unk	76	60	61	1.3	0.13	1.12	0.18	59.7	0	1.3
09-006	C	1935-08-15	2008-11-28	2006-05-19	5+4	9	T4N2	18	71	73	2.53	0.44	2.05	0.48	71.3	0.5	2.1
09-012	C	1945-07-26	2008-12-18	2004-09-10	4+5	9	T3bN1	15.8	59	63	4.27	1.73	2.49	1.78	60.9	1.7	2.5
10-013	C	1947-09-29	2009-12-04	1998-05-24	4+3	7	UNK	20.6	51	62	11.54	6.6	4.8	6.74	58.6	7.9	3.7
10-039	C	2017-05-25	2010-01-14	1989-11-02	3+5	8	T3b	11.1	72	90+	20.21	1.06	1.39	18.82	90.5	18	2.2
10-056	C	1939-01-17	2010-03-16	2002-06-30	4+4	8	unk	20	63	71	7.72	2.76	4.71	3.01	70.5	7	0.7
10-068	M	1943-12-18	2010-05-08	2005-06-25	4+3	7	T3bN0	4	62	66	4.87	0.83	3.77	1.1	61.8	0.3	4.6
11-028	C	1954-09-06	2011-06-27	2008-07-19	4+5	9	T3bN0	90	54	57	2.94	2.44	0.19	2.75	56.7	2.8	0.2
12-005	C	1935-02-04	2012-01-12	2005-09-18	4+5	9	T2c	11.3	71	77	6.32	1.92	3.99	2.33	73	2.4	3.9
12-011	X	1951-02-04	2012-01-23	2010-07-03	UNK		UNK	50	59	61	1.56	unk	unk	Unk	59.6	0.2	1.4
12-021	C	1938-08-07	2012-03-10	2011-01-28	4+4	8	unk	1316	73	74	1.12	0.29	0.82	0.3	72.5	0	1.1
13-012	C	1938-05-16	2013-01-01	2007-09-15	4+3	7	unk	4.4	69	75	5.3	2.93	1.05	4.25	73.2	3.8	1.5
13-042	C	1968-06-14	2013-02-21	2011-10-16	4+5	9	unk	105	43	45	1.35	0.64	0.7	0.65	43.4	0	1.3
13-084	C	1952-06-14	2013-05-23	2012-05-28	4+5	9	unk	159	60	61	0.99	0.12	0.85	0.13+	60	0	1
13-099	C	1937-08-09	2013-07-05	2005-11-18	5+4	9	unk	0.68	68	76	7.63	1.46	2.05	5.58	N/A	N/A	N/A
13-101	C	1946-05-28	2013-07-09	2003-06-28	3+4	7	T2N0	6.1	57	67	10.04	3	4.68	5.35	64	7	3
13-104	C	1931-11-17	2013-07-29	2001-12-31	3+3	6	T3bN1	<10	70	82	11.58	4.34	2.65	8.93	79	9	2.2
13-117	C	1952-03-13	2013-10-10	2007-12-03	4+5	9	T3bN1	11	56	62	5.86	4.34	0.85	5.01	59	4.3	1.6
13-122	C	1947-08-27	2013-10-18	2010-10-29	4+5	9	unk	6.8	63	66	2.97	1.75	1.11	1.86	65	2	1
14-031	C	1934-01-24	2014-02-03	2011-02-04	5+5	10	unk	8	77	80	3	0.71	2.22	0.78	78	1.4	1.6
14-039	C	1946-11-17	2014-03-02	2012-05-03	4+5	9	Unk	57.9	66	67	1.83	0.86	0.92	0.91	65	0.1	1.7
14-043	C	2024-07-05	2014-03-31	1999-03-02	4+5	9	T3cN0	5.8	75	90+	15.09	3	8.67	6.42	82	7.1	8
14-053	C	1953-09-08	2014-05-08	2004-05-13	4+3	7	T3N0	8	51	61	9.99	4.75	4.35	5.64	59.2	8.5	1.5
14-077	C	1953-11-06	2014-07-24	2008-12-22	4+3+5	7	T3bN0	16.6	55	61	5.59	2.79	2.46	3.13	59.2	4	1.6
14-091	C	1931-12-24	2014-08-23	2002-04-29	4+3+5	7	T2b	6.1	70	83	12.33	0.63	2.07	10.25	79.9	9.5	2.9
14-096	C	1951-06-22	2014-09-08	2005-07-02	4+5	9	unk	>100	54	63	9.19	1.32	7.87	1.32	54.1	0	9.2
14-105	C	1948-01-24	2014-10-07	2010-09-09	7	7	T3N0	18	63	67	4.08	1.17	2.01	2.07	63.6	0.9	3.2
15-003	C	1940-06-19	2014-12-02	2010-08-29	5+4	9	T3bN0	6.85	70	75	4.26	2.88	1.1	3.17	71.2	1	3.3
15-010	P	1946-08-03	2014-12-16	2002-11-02	4+5	9	T2aN0	17.4	56	68	12.13	11.57	0.15	11.98	60.3	4	8.1
15-023	C	1936-11-24	2015-01-10	2001-08-02	3+4	7	unk	5	65	78	13.45	2.78	1.73	11.72	73.7	9	4.4
15-069	H	1944-01-10	2015-06-07	2013-09-13	4+4	8	unk	512.6	70	71	1.73	0.38	1.19	0.54	70	0.3	1.4
15-090	C	1938-12-04	2015-08-25	2009-08-14	4+3	7	unk	184	71	77	6.03	3.87	2.16	3.87	70.7	0	6.1
15-096	C	1963-02-11	2015-09-04	2011-04-25	4+5	9	T3bN0	57	48	53	4.36	1.96	2.34	2.02	51.1	2.9	1.5
16-052	C	1949-05-08	2016-04-20	2014-04-26	4+5	9	unk	701.48	65	67	1.99	0.59	1.4	0.59	65.3	0.3	1.7
16-071	C	1949-10-08	2016-06-15	2013-06-27	4+5	9	unk	5.9	64	67	2.97	0.63	2.24	0.73	64.6	0.8	2.2
98-372	A	2024-12-03	1998-08-19	1990-09-02	6	6	unk	25.1	66	74	7.97	1.83	3.13	4.83	72.6	6.8	1.2
99-064	B	1948-10-18	1999-03-28	1997-08-02	unk		unk	237	49	50	1.65	0.38	1.13	0.52	48.9	0.1	1.6

## Sheet: S2B_Oncogenic_Translation
Patient Cohort	Translation oncogenic mutations	xtail_log2FC_TE_v2	xtail_FDR_v2	Gene	Oncogene_TS	Patients	References showing oncogenicity/tumor suppressiveness
UW	chr10:52765836_T-G	3.56049	0.0215734	MBL2	Oncogenic	12-005	https://pubmed.ncbi.nlm.nih.gov/31578522/
UW	chr3:190651173_A-T	2.62596	0.00362592	IL1RAP	Oncogenic	01-095, 05_221	https://pubmed.ncbi.nlm.nih.gov/35606824/	https://pubmed.ncbi.nlm.nih.gov/29773641/
UW	chr14:70367583_A-G	2.69396	2.41591e-10	SYNJ2BP	Oncogenic	00-010	https://pubmed.ncbi.nlm.nih.gov/29163781/
UW	chr12:133204847_G-T	1.05476	0.00155585	ZNF268	Oncogenic	03_139	https://pubmed.ncbi.nlm.nih.gov/23091055/
UW	chr15:98958058_G-A	0.806608	0.0854914	IGF1R	Oncogenic	01-002	https://pubmed.ncbi.nlm.nih.gov/19174523/	https://pubmed.ncbi.nlm.nih.gov/24414227/
UW	chr7:44769365_A-T	0.800733	0.0854914	ZMIZ2	Oncogenic	06_047	https://pubmed.ncbi.nlm.nih.gov/31527801/	https://pubmed.ncbi.nlm.nih.gov/35101047/
UW	chr2:48378705_G-T	-0.873735	0.00605789	FOXN2	Tumor Suppressive	13-084	https://pubmed.ncbi.nlm.nih.gov/30655703/	https://pubmed.ncbi.nlm.nih.gov/29396548/
UW	chr5:81416226_G-A	-1.62085	1.09542e-08	SSBP2	Tumor Suppressive	13-084	https://pubmed.ncbi.nlm.nih.gov/18559593/	https://pubmed.ncbi.nlm.nih.gov/20348955/
SU2C	chr12:75503808_T-C	-2.27546	0.0271812	GLIPR1	Tumor Suppressive	DTB-008	https://pubmed.ncbi.nlm.nih.gov/22025562/
SU2C	chr1:197153964_A-G	1.22943	0.0258439	ZBTB41	Oncogenic	DTB-101	https://pubmed.ncbi.nlm.nih.gov/33311601/
SU2C	chr17:57681293_A-G	3.66188	0.000199417	MSI2	Oncogenic	DTB-173	https://pubmed.ncbi.nlm.nih.gov/27449499/
SU2C	chr14:26447424_T-A	0.939084	0.0172093	NOVA1	Oncogenic	DTB-183	https://pubmed.ncbi.nlm.nih.gov/30082712/

## Sheet: S2C_Oncogenic_Stability
Patient Cohort	Stability oncogenic mutations	log2FC_half_life	hr3_log2FC	hr6_log2FC	hr3_pval	hr6_pval	Patient	Gene	Oncogene_TS	References showing oncogenicity/tumor suppressiveness
UW	chr1:3436587_C-T	-1.40712	-0.737145	-0.381501	0.0278923	0.353295	03-130	PRDM16	Tumor Suppressive	https://pubmed.ncbi.nlm.nih.gov/32251515/
UW	chr3:115802443_C-T	-0.651879	-0.388648	-0.682479	0.29192	0.0268332	06-134	LSAMP	Tumor Suppressive	https://pubmed.ncbi.nlm.nih.gov/24885297/
UW	chr18:54154476_T-C	0.475901	0.415615	0.643856	0.0266073	0.00074373	11_028	MBD2	Oncogenic	https://pubmed.ncbi.nlm.nih.gov/34789717/	https://pubmed.ncbi.nlm.nih.gov/31799386/
UW	chr12:10158709_G-T	1.07251	0.972024	0.226369	0.00583423	0.661184	05-187	OLR1	Oncogenic	https://pubmed.ncbi.nlm.nih.gov/32019809/
UW	chr18:54154901_T-A	1.16057	0.60049	0.642749	0.160223	0.0373438	09-006	MBD2	Oncogenic	https://pubmed.ncbi.nlm.nih.gov/34789717/	https://pubmed.ncbi.nlm.nih.gov/31799386/
UW	chr1:204403698_G-A	1.32853	1.28967	-0.111893	0.0317367	0.774058	14-053	PPP1R15B	Oncogenic	https://pubmed.ncbi.nlm.nih.gov/23169272/
SU2C	chr20:62887675_G-A	-0.572603	-0.476903	-0.570161	0.00635325	0.0307515	DTB-091	DIDO1	Tumor Suppressive	https://pubmed.ncbi.nlm.nih.gov/34876833/	https://pubmed.ncbi.nlm.nih.gov/16127461/	https://www.ncbi.nlm.nih.gov/pmc/articles/PMC22175/
SU2C	chr20:63404583_C-T	0.71721	0.662363	0.250822	0.0263044	0.173135	DTB-121	KCNQ2	Oncogenic	https://pubmed.ncbi.nlm.nih.gov/23639630/	https://www.biorxiv.org/content/10.1101/2020.03.10.984039v1.full
SU2C	chr12:102960501_T-A	0.649023	0.525203	0.107294	0.001755	0.664423	DTB-126	ASCL1	Oncogenic	https://pubmed.ncbi.nlm.nih.gov/35477723/
SU2C	chr14:72670221_C-T	-0.4397	-0.532442	-0.383231	0.0331963	0.323926	DTB-165	DPF3	Tumor Suppressive	https://pubmed.ncbi.nlm.nih.gov/31076105/
SU2C	chr3:180978239_A-G	0.94959	0.814243	0.404063	0.00181141	0.134657	DTB-188	FXR1	Oncogenic	https://pubmed.ncbi.nlm.nih.gov/34731628/
SU2C	chr13:111303164_G-T	0.370363	0.30925	0.547251	0.364952	0.0249487	DTB-223	ARHGEF7	Oncogenic	https://pubmed.ncbi.nlm.nih.gov/30132516/

## Sheet: S2D_UW_Stats_Results
Patient outcome	Translation: p-value	Translation: direction	Stability: p-value	Stability: direction	IVT + Translation: p-value	IVT + Translation: direction
Survival from Dx	p=0.49	N/A	p=0.044	Oncogenic shortened	p=0.079	Oncogenic shortened
Age at first bone metastasis	p=0.85	N/A	p=0.047	Oncogenic younger	p=0.21	N/A
Survival from Metastasis	p=0.69	N/A	p=0.047	Oncogenic shortened	p=0.50	N/A
Dx to Metastasis	p=0.22	Oncogenic shortened	p=0.25	Oncogenic shortened	p=0.08	Oncogenic shortened
Dx to AI	p=0.21	Oncogenic shortened	p=0.019	Oncogenic shortened	p=0.013	Oncogenic shortened
ADT to AI	p=0.059	Oncogenic shortened	p=0.35	Oncogenic shortened	p=0.038	Oncogenic shortened
