# Supplementary material for: Multi-level functional genomics reveals molecular and cellular oncogenicity of patient-based 3′ untranslated region mutations
Source: Cell Rep. Author manuscript; Available in PMC 2023 Sep 29. (PMC10540565; doi:10.1016/j.celrep.2023.112840)
Supplement: 8 [file NIHMS1928233-supplement-8.xlsx]

## Sheet: S7A_Primers_used
#	Primer	Sequence
1	MPRA Amplify Forward	gccagcgccaggatc
2	MPRA Amplify Reverse	cgccccgactctagc
3	Linearize Plasmid for Gibson For	tgcagtctagctagagtc
4	Linearize Plasmid for Gibson Rev	gttagacgttgatcctgg
5	pDualLuc IVT Round 1 PCR Forward	gccagcgccaggatcaacgtctaacatggtcttcacactcga
6	pDualLuc IVT Round 1 PCR Reverse	cgccccgactctagctagactgcaagaccttcatacgggat
7	pDualLuc IVT Round 2 PCR Forward	TAATACGACTCACTATAGGGAGAgccagcgccaggatcaacgtctaac
8	pDualLuc IVT Round 2 PCR Reverse	ggtttgtccaaactcatcaatgtcgccccgactctagctagactgca
9	MPRA RT (Polysome)	GGTTTGTCCAAACTCATCAATGT
10	MPRA Sequencing PCR Round 1 Forward	TCGTCGGCAGCGTCAGATGTGTATAAGAGACAGgccagcgccaggatcaac
11	MPRA Sequencing PCR Round 1 Reverse	GTCTCGTGGGCTCGGAGATGTGTATAAGAGACAGcgccccgactctagctagac
12	GABRA4 Q5 WT For	ATACCCATGCGTAATATAAAAGAAATTTTG
13	GABRA4 Q5 Mut For	ATACCCATGCaTAATATAAAAGAAATTTTG
14	GABRA4 Q5 Rev	TTCTTTTTTTTTTTAACGGAAGTAATTAG
15	ARHGEF7 Q5 WT For	CTGTTAATTCCAAATATTTGTTCCCAAGTAG
16	ARHGEF7 Q5 Mut For	CTGTTAATTCtAAATATTTGTTCCCAAGTAG
17	ARHGEF7 Q5 Rev	CTGCCCTGATGTCTCCTG
18	CSRNP3 Q5 WT For	CAAAAGTAAAAAGTGCAGACATTTAAAAAAG
19	CSRNP3 Q5 Mut For	CAAAAGTAAAgAGTGCAGACATTTAAAAAAG
20	CSRNP3 Q5 Rev	ACAATCATGAAAGTCATTGATC
21	SLC16A7 Q5 WT For	TAAAGTATAAAATAATACATTTAAAATACCTG
22	SLC16A7 Q5 Mut For	TAAAGTATAAcATAATACATTTAAAATACCTG
23	SLC16A7 Q5 Rev	TTTTCTTTAAAAATGAAATAATACAGC
24	PRDM16 Q5 WT For	CCCCAAAACACGGCCCCGACA
25	PRDM16 Q5 Mut For	CCCCAAAACAtGGCCCCGACA
26	PRDM16 Q5 Rev	CGCACCAGCCCAGGAAATAAG
27	LSAMP Q5 WT For	TACTTTACACGTATGAATGCTCTG
28	LSAMP Q5 Mut For	TACTTTACACaTATGAATGCTCTG
29	LSAMP Q5 Rev	ACAGAAGAGAGAAACAGAATTTAAATAC
30	Luc2CP qPCR Fwd	GCACATATCGAGGTGGACATTA
31	Luc2CP qPCR Rev	CCACGATCCGATGGTTTGTAT
32	ZWILCH sgRNA Q5 Forward	tatcttaagaGTTTTAGAGCTAGAAATAGCAAG
33	ZWILCH sgRNA Q5 Reverse	cacaataataGGTGTTTCGTCCTTTCCAC
34	IGF1R sgRNA Q5 Forward	gagaaagttcGTTTTAGAGCTAGAAATAGCAAG
35	IGF1R sgRNA Q5 Reverse	cctcatcggcGGTGTTTCGTCCTTTCCAC
36	ZWILCH Sequencing Forward	CATCTCAGAATATTAGCAGCC
37	ZWILCH Sequencing Reverse	CCCAGCACACAAGATAAAAGTG
38	IGF1R Sequencing Forward	CTTTCACCTTTCTAGGGACATG
39	IGF1R Sequencing Reverse	CTAGTCAGAAGCAATGAGACC
40	ZWILCH qPCR Forward	AGTGACAGCTCACCCATAGA
41	ZWILCH qPCR Reverse	TTTCTTCCAGGCTACCGTTTAG
42	IGF1R qPCR Forward	GACACCGTGGGTCATTACAA
43	IGF1R qPCR Reverse	TCATGTCCCTAGAAAGGTGAAAG
44	b-Actin qPCR Forward	AAATCTGGCACCACACCTTC
45	b-Actin qPCR Reverse	GGGGTGTTGAAGGTCTCAAA

## Sheet: S7B_eBlocks
Name	Sequence
IGF1R WT	catggatagacaccctgctgcttgcgccagcgccaggatcaacgtctaacTCTAGGGACATGAAATTTACAAAGGGCCATCGTTCATCCAAGGCTGTTACCATTTTAACGCTGCCTAATTTTGCCAAAATCCTGAACTTTCTCCCTCATCGGCCCGGCGCTGATTCCTCGTGTCCGGAGGCATGGGTGAGCATGGCAGCTGGTTGCTCCATTTGAGAGACACGCTGGCGACACACTCCGTCCATCCGACTGtgcagtctagctagagtcggggcggccggccgcttcgagcagacatgat
IGF1R Mut	catggatagacaccctgctgcttgcgccagcgccaggatcaacgtctaacTCTAGGGACATGAAATTTACAAAGGGCCATCGTTCATCCAAGGCTGTTACCATTTTAACGCTGCCTAATTTTGCCAAAATCCTGAACTTTCTCCCTCATCaGCCCGGCGCTGATTCCTCGTGTCCGGAGGCATGGGTGAGCATGGCAGCTGGTTGCTCCATTTGAGAGACACGCTGGCGACACACTCCGTCCATCCGACTGtgcagtctagctagagtcggggcggccggccgcttcgagcagacatgat
IGF1R Parallel Mut	catggatagacaccctgctgcttgcgccagcgccaggatcaacgtctaacTCTAGGGACATGAAATTTACAAAGGGCCATCGTTCATCCAAGGCTGTTACCATTTTAACGCTGCCTAATTTTGCCAAAATCCTGAACTTTCTCCCTCATCGGCCCGGCGCcGATTCCTCGTGTCCGGAGGCATGGGTGAGCATGGCAGCTGGTTGCTCCATTTGAGAGACACGCTGGCGACACACTCCGTCCATCCGACTGtgcagtctagctagagtcggggcggccggccgcttcgagcagacatgat
IGF1R TGA Mut	catggatagacaccctgctgcttgcgccagcgccaggatcaacgtctaacTCTAGGGACATGAAATTTACAAAGGGCCATCGTTCATCCAAGGCTGTTACCATTTTAACGCTGCCTAATTTTGCCAAAATCCTGAACTTTCTCCCTCATtgaCCCGGCGCTGATTCCTCGTGTCCGGAGGCATGGGTGAGCATGGCAGCTGGTTGCTCCATTTGAGAGACACGCTGGCGACACACTCCGTCCATCCGACTGtgcagtctagctagagtcggggcggccggccgcttcgagcagacatgat
GPRIN3 WT	catggatagacaccctgctgcttgcgccagcgccaggatcaacgtctaacCATTAAAATCCCTGCTTCATATTGAAAGTAGCAAAAACACTATTGGCGAAAACATTGTTATAATTTCTAGTCTTATTGCAGTAAGAATGCTGTAACCACACAAATTATAAATAGGTGATAAGAACCATAATGAAAAAAATGAGAACATATTTGATTCATTCCTAGGCCAGATAACATTAAATAAAAACAGTTAAATGTGTAtgcagtctagctagagtcggggcggccggccgcttcgagcagacatgat
GPRIN3 Mut	catggatagacaccctgctgcttgcgccagcgccaggatcaacgtctaacCATTAAAATCCCTGCTTCATATTGAAAGTAGCAAAAACACTATTGGCGAAAACATTGTTATAATTTCTAGTCTTATTGCAGTAAGAATGCTGTAACCACAtAAATTATAAATAGGTGATAAGAACCATAATGAAAAAAATGAGAACATATTTGATTCATTCCTAGGCCAGATAACATTAAATAAAAACAGTTAAATGTGTAtgcagtctagctagagtcggggcggccggccgcttcgagcagacatgat
